# Supplementary material for: Ribonucleotide synthesis by NME6 fuels mitochondrial gene expression
Source: EMBO J. 2023 Jul 13;42(18):e113256. doi: 10.15252/embj.2022113256 (PMC10505918; doi:10.15252/embj.2022113256)
Supplement: Supplementary file 3 — Dataset EV1 [file EMBJ-42-e113256-s013.xlsx]

## Sheet: Legend
Dataset EV1	Arrayed CRISPR-SpCas9 screen to identify regulators of mtDNA levels in the absence of mitochondrial pyrimidine import
Tab	Contents
1. Library	Plate layout and sequences of individual sgRNA
2. Results	Screen results used for Fig 1E and Fig EV1A

## Sheet: 1.Library
Plate 1								Plate 2
gene_name	gene_id	guide_1	guide_2	guide_3				gene_name	gene_id	guide_1	guide_2	guide_3
ABCA9	ENSG00000154258	AUGGCUCUUUUCAUUUCUUC	CAUUAUCUCUUGGGUAGUUU	GUCAUGAACUUGAUGUAAAU				SLC25A39	ENSG00000013306	UGUCCGUGAGGAGUUCGGUC	GCUUCACUGGCACCAUGGUG	GGACACCAUUGCAAUACAGG
ABCB10	ENSG00000135776	CGGGGGUCCGGGCGCCUCGC	GCCGGCCUCAGGCCAGUGAA	GGUAGCCUGCGUGUGGGCCG				SLC25A4	ENSG00000151729	CUGGUAACCUGGCGUCCGGU	GCAGCUCUUCUUAGGGGGUG	GGGGAAGUAACGGAUCACGU
ABCB6	ENSG00000115657	CCCCAGAGCCAUCCGCGUCG	AGGCCAUCCUGCAUCCAGGC	CGCAUUGCCAUGGUGACUGU				SLC25A40	ENSG00000075303	UACUGAUACUAAAACUCAAA	GCUAUACUGACAUCAGUAAU	AUCUCUUGUCCCCUUGUCUC
ABCB7	ENSG00000131269	GUAGGCUCGAGCGGUUCCCA	UAAAGGCCGGAUCAGAAUCG	GAUGCAUUCUUGGCGCUGGG				SLC25A41	ENSG00000181240	CAAGGUUGUUGUCAUGCAUG	CCAGGGUUCCAGGAUGGGGG	AUCCUAGAGCAAGUGUUCUG
ABCB8	ENSG00000197150	ACCGCAGCUCCUCCCUCCUC	CAACCCAGCACCAGGCAGAG	AGGGCCACAAGGCAGAGGUG				SLC25A42	ENSG00000181035	GGUGUAGUAGAGGACCCGGA	GUAGGGCACCACGCGCACCA	GGAAGCCAUAGUAGCUGCCC
ABCD1	ENSG00000101986	GGGUCAGCAACAUGGACGGG	GGAGUAGAGGUGGGCCACAG	GACUUCCUACACCCUGCUUC				SLC25A43	ENSG00000077713	GUCGGGGCUCGAUGGCUACG	GCCCAGCGCACAGCAGCCUU	GCUCGCCACCGUGCUGGCCC
ABCD2	ENSG00000173208	CGUUUAAAGCAAUCUGGCCA	AUAUGCCGCAGCCACCAGGC	CAGCAGCUGAUCGAGUGAAA				SLC25A44	ENSG00000160785	UGAAUGGGUAGACACUGACA	CAUCGAAGGUCCCAUGGUAG	GCAACAUCCAGAUCAUCGAG
ABCD3	ENSG00000117528	GAACGCGGCACCAGCCAGCG	UUCUUACCCGUGCAGGCCGA	UGGUACCGGCAGUGCCAUGG				SLC25A45	ENSG00000162241	CAGCUCCUGGGCUUCUUCAA	CUGGGCCCGCCGCUCCUGGU	GGUCAACUCUGUCCUGUUUG
CCDC51	ENSG00000164051	CAAGUACUGACUGUCCUCCC	AGUUCACCAGGCCAAGCUGA	AAAGUGUUCAUGGUGGCUCG				SLC25A46	ENSG00000164209	AUGCAUCCGCGGCGCCCGGA	CGGGACGAGCAGGGCUUUGG	UCUCGCCCCAGUGCAGGUUG
LETMD1	ENSG00000050426	CUGGACAUUUUGUCACCCGG	GCUACAGGUCCCUCACCGAG	UGUGAAGAUGGCGCUCUCCA				SLC25A47	ENSG00000140107	UACUUGGGCUCUGGGCAGGC	GGGGCUGUGCGGCCUCUACA	CACCUACUUCCUUUCCUACG
MCU	ENSG00000156026	UGAGAGAUGGCGGCCGCCGC	UGCCGGCUGCUUCCCUGGGC	CGCGCUCGCUCACCGUCCGG				SLC25A48	ENSG00000145832	CAGAUGUUCGGCUUCUUCAA	GUCUACAACUCCGUGGUGUU	UGACAGCGUGCGGGGAGGAC
MCUB	ENSG00000005059	AUAACAGUUAUUUAUAGACA	UGACAACGUUCUUUUCUAGA	ACUGCAGCCAUCUUCACAGC				SLC25A5	ENSG00000005022	UGGCAUCGGGUGGUGCCGCA	AUCAGCUGCUAGACGGGUAC
MICU1	ENSG00000107745	AUUCGCUCCCAAACCAGUAU	UCCAAAAAAGUAGGUUGUGA	GCAGUUUACGCUGAAAUUCG				SLC25A51	ENSG00000122696	GUUUGCAACCAGUGGCGUGG
MICU2	ENSG00000165487	CCCGCGCCGCAACACUGACG	UGUGCGGAGUCCCGGCCCCU	UGCGGGUAGCUGCGCGCGGG				SLC25A52	ENSG00000141437	CACGGACAUGCUUCCGGAGA
MICU3	ENSG00000155970	CCGCUAUGGCUGCGCUGCGA	ACCAGCCCCUCCUUGGGCCG	CUCCCGAGAGGAUGAGGAGA				SLC25A53	ENSG00000269743	GCUCAUGUCUGGCGUGGUGG	CAGCACCUUCAGCAUUCUCA	CUGUCACUGGGCUACUAUCG
MPC1	ENSG00000060762	CAGCCUCCCGGGAGCCCCUC	AUUUCCGGGACUACCUCAUG	CACAGCCAUGGCGGGCGCGU				SLC25A6	ENSG00000169100	CCCUGCCACCAUGACGGAAC
MPC1L	ENSG00000238205	UUCCAUCAUGGCGAGGAUGG	AUUCCCGGAACUCCUUGCUC	GCGUCGCCGGAGAUCAUCAG				SLC30A9	ENSG00000014824	UGCCCCACCAGGAUGUUACC	CAGACGGAGCCGGCACAGGG	GCGCGGGACACUCACCCUGG
MPC2	ENSG00000143158	UCGGCGGCGAUGUCGGCCGC	GCAUCAGCUCCACUUUAUCG	AGGGUCCAUUACCUGCUGGA				SLC8B1	ENSG00000089060	UCACACCUGAAGCUGGAAAC	CGGAGACAGUGUCUGGGACU	GCGCAGAUUCAGCCUUCUGC
MPV17	ENSG00000115204	AGGAAGCAUGGCACUCUGGC	GCUUCCAAAUCAGUCUGCCC	GUCAGGACCUGUACUUUCCA				SMDT1	ENSG00000183172	GGAGCUGGGGGCAUGGCGUC	AGGUCCGGGGCUCUCCGGAG	CCGGCCUGAGCCGCUCCAUG
MPV17L	ENSG00000156968	CCAGCAGGGCGUGCGGCGCU	UCUGGCGCCAGUUGGCCUCG	ACGGCUCGCUCGUCUCGGCC				STARD7	ENSG00000084090	CAAAGAGCAACGUUGGGAAA	UUGGUUCUGGAGGGUGGUGC	UAUUAAUGAGAUGAAGCGGU
MPV17L2	ENSG00000254858	GUUCCUGAGGGCGAUGGCGC	GCUGCUCGUCACUAACACGC	AGUCCUGGGAGAUCCGCGCC				UCP1	ENSG00000109424	UCUGCCUAGCUACCUGGAGC	UGGAAUAGCGGCGUGCUUGG	GAUGGGGGGCCUGACAGCCU
MRS2	ENSG00000124532	GGCCUUGGACGUGACCUCUG	AGCCGAGCGGCGCAGCUUUG	GGAGGCAGGGUAAACUGCGC				UCP2	ENSG00000175567	UGGUGCUGCCUGCUAGGAGG	GAACCCUUCCUCUCGGGCAA	CAAGCUCAGGCCCGGGCUGG
MTCH1	ENSG00000137409	UGACCCGCCAUCCAUCCUGC	UGUGCGCGGUGCGCGGGCGG	CGGCGGUGCCGCGGGGAUGG				UCP3	ENSG00000175564	CGGAGUCAUAGAGGCCGAUG	CCGGCCACCAGCCCAUUGUA	GCCGGGCCGUCUGGACCGCC
MTCH2	ENSG00000109919	CGUACAUGAGCGGCUGGGAC	GGGUGCCAUCAUGGCGGACG	GCAGCGACCGAACGGGGCGC				VDAC1	ENSG00000213585	UGAAACUCUUACCCAGUGUU	UUUUCUGUUCAGCUUGCACG	UUUGUGACAAAAUGUUUUGG
ROMO1	ENSG00000125995	CUAUCCCCCGCAGAUGCCGG	CUGCUUCGACCGUGUCAAAA	AAAGGUGCCGAAGAGCGCCC				VDAC2	ENSG00000165637	AUUUGUUGAAGGUUUUGGGU	UAAUUUUUCAACUUGUAAAA
SFXN1	ENSG00000164466	GAAAAAUAGUACAUGAUUAC	UCUUCACUGUAACUGACCCC	UCCUUGAUGUUAAUGUUUGG				VDAC3	ENSG00000078668	CAACCUAGAAACCAAAUAUA	CUCUAGGGACAGAAAUCUCU	UACCAGGAAUUUUCUACUUC
SFXN2	ENSG00000156398	AAGAUGGAGGCUGACCUGUC	GUGCUUCACUCUCCCCAGGA	UAUCUGAGCGGGAGCUGGAC				SLC41A3	ENSG00000114544	ACACCCAGUACGCACUUGAA	CACAAGCCGGACAGCAGAAU	UUUCAGGGCAAGAAGCUGCG
SFXN3	ENSG00000107819	CAACUUCUGCAGGGCCGGCG	UCCGCCUUCCAUCCGGACAC	GCCAGUGAUGGUCAUGUUCA				SLC44A1	ENSG00000070214	UUGGAAGCAAUACCAAACAG	GUGUCAGGAUACGACAGCUA	CUUUCCUAGGGAUUUAUUUG
SFXN4	ENSG00000183605	CCCGGGCCGUACUUGGCGCU	GGACGGCGUCUCUGCGUCCU	GCGCAAAAUGUCCCUGGAAC				SLC44A2	ENSG00000129353	UCUCCCCUCCCAGAUCUGCG	CCUGAAUGCUCGCAGCUCCC	ACUUUAUUGUUCUUGAAGCC
SFXN5	ENSG00000144040	ACAGCCCGGUCCUCACCUGC	UGCAUCGCUCGAGGCGCUAG	GCGGGCGUCAGUGGCCAUGG				SLC30A2	ENSG00000158014	UGUCAGGACCCUUCUGAGCA	CCUGCAAGUCCAGGCCAGGU	CCCUCUGGCCAGGUCAUACA
SLC25A1	ENSG00000100075	GGGAGCUAAGGCCGCGGUAC	CUCCCCCAGGGGACUGCGUG	CCCCCUCCUCACCGAUGCCC				SLC27A1	ENSG00000130304	UUCCCCAGGAUGCGGGCUCC	GCUGCCGCGCUCCAGGUCCA	CGGUCUUGCAGACGAUGCGC
SLC25A10	ENSG00000183048	CUGCGGGUGGUGCGUACCGA	ACGCACCUGUCUGCACAGCG	GGUGCAUCUGCAGACGCAGC				SLC29A3	ENSG00000198246	ACUGCUGCUUGUGGUUCUGU	UGUGCCACAGAAGCGGUCCU	AAUAGUGGCCGUUGUCUCAG
SLC25A11	ENSG00000108528	UCCCCCUGGCUUUCUGCUGA	CACGGUAUAGAUGCCAAGGC	CUGCUCCUCAGGCUGUCGGC				SPNS1	ENSG00000169682	AUCGGAAGUAUCUCAUGUGC	AGCUUGGGGCCUCACCUCUC	AGUGUUCAUCUCCAGUUACA
SLC25A12	ENSG00000115840	UGAAGAUACUUACCCAUCCU	ACGAUCUUUGGGUUACUAUU	UAUGCCAGUACUGAGGUUGA				LETM2	ENSG00000165046	UCCACAGGUGACAAGCCCUC	CUAUGAGAGCAAGAAGUACU	AACUUCUUGCAGCCAGCAAG
SLC25A13	ENSG00000004864	AAUUCUGAAUCCCAGUUAAA	GAGUAAAUUCCGCAUAUGUC	GAGGAUGUUAAGCAAGUUUU				LETM1	ENSG00000168924	CUCUGUGGGUUUUGUGGCUG	GCCGAGGUGAUCGCCUCUGG	UUUUCAAGGAAUGUUCCAUU
SLC25A14	ENSG00000102078	CUUUAUAGGGACUUUCCCUG	UAUAUUUUAUCUCUUUGAAA	GUGUAUUGGCUCUCUAUUCA				SLC22A4	ENSG00000197208	AAGCAUGCGGGACUACGACG	ACAUACCAUUGAAGCCAUUG	CGGCGUCCGGCACUCGACAG
SLC25A15	ENSG00000102743	CCUGAAGACUUACUCCCAGG	GCGAUGUUGGCGAUUAGUGC	GUACAGCAUGUGUACUGACC				SLC1A5	ENSG00000105281	CAAUGAGGCCACCAUGGUUC	CUGCGGAAGCUGGGGCCUGA	GGUGGAGGGGAUGAACAUCC
SLC25A16	ENSG00000122912	GGUCCUGAUGGCGGCGGCGA	UCUGCGGGUUGUGGGCCCUC	UCGUGGCAUGGACCCACCUC				SLC8A3	ENSG00000100678	GCAGUCCGAUGACCCUGAAC	AAUGGUCUUCGAGCAGAGGC	UCUCGUGUAUGGCGUGGUUA
SLC25A18	ENSG00000182902	CCUGUUCCCAUAGGAUGCAG	GGCUGGGAUGUGCCAGGUCG	GCUGCAGGAUGCUGGACGCC				SLC8B1	ENSG00000089060	UCACACCUGAAGCUGGAAAC	CGGAGACAGUGUCUGGGACU	GCGCAGAUUCAGCCUUCUGC
SLC25A19	ENSG00000125454	AGGGGAAGAGUACCUGGAAA	UGUGUCUGGACUUGUUACUC	GGCUAUGACCCCAAACCAGA				SLC9B2	ENSG00000164038	UGUACGUGAUUUGCUUCAGU	GAGACAGUUAUGAAGCUCAA	ACCCUGUCCAGUAAACCAUG
SLC25A20	ENSG00000178537	CUCUGGACACGGUCAAGGUG	CCGGCCAGCAGGUUCUUGAG	GGAAAGCAUGGUCCCCCGCG				TSPO	ENSG00000100300	CCUCGUGGCACCCGCCCCAC	CAUGGCGGGCACCCAGGGCG	UCCCGCUUUGUCCACGGCGA
SLC25A21	ENSG00000183032	GUUUUCAACAUGGUUUAUUU	GGACUCCAGGGCCUCAACAA	UCUGCAGCAACCAUCCACUG				SLC30A9	ENSG00000014824	UGCCCCACCAGGAUGUUACC	CAGACGGAGCCGGCACAGGG	GCGCGGGACACUCACCCUGG
SLC25A22	ENSG00000177542	CAGGUCGAUGGGAAACACGC	CUGCCAGCCAAGCUCAUCAA	AAAUGGCUGAUAAGCAGAUC				SLC11A2	ENSG00000110911	CUAGACUGGGAGUGGUUACU	GUUGCUCUGGAUCCUUCUGU	GACAAUACAUUGCUCACCUU
SLC25A23	ENSG00000125648	GCAACUCGUGCACGUCCACG	ACCUGUUGGGCGCCGGGGUC	CGCGGAGCGGCGGCAGCGCU				SLC29A1	ENSG00000112759	ACACAUUCUGGGACAUGUCC	CGCUCAGGCAAGGGUGCUGC	UGAGGUAGGUGAAUAACAGC
SLC25A24	ENSG00000085491	ACAUCGGCGAGCUGCAGGAG	AAGAGGGUCUCGUAGCGCGU	CCUCUGGGACCAUGUUGCGC				TK2	ENSG00000166548	CUCGCCCGGCUAUGCUGCUG	CCAAGACGCGCGUUACCGGG	GCCGGGAAGUCGCGGGAGCC
SLC25A25	ENSG00000148339	ACACCUGGUGGCAGGAGGUG	UGAGCACCUUGAGCCUGUCC	GGUCCCGGAUGAGUUCACAG				CMPK2	ENSG00000134326	CGCCCAUGGCCUUCGCCCGC	UCCAGGACGAAGCGGCGCGG	GUCGGGGGCGUCUGCGUCGC
SLC25A26	ENSG00000144741	GCUAUUGGAUCCUUUCCUAA	UUUUUUUUCAAAGGCUGGUG	CUCUGGAUACCAUUAAAACC				DGUOK	ENSG00000114956	AAUCGUGGGUGGGAUGGCCG	CAUGGCCAAGAGCCCACUCG	GCCUUCGAUGGAGAGCCUUC
SLC25A27	ENSG00000153291	CUACUGCUGAAUGUCCGUCC	GCUCGCUCGGGGCCAUCUCU	GGGCAGCCGGGUACCUAGCU				NME3	ENSG00000103024	GCCUGCCCCGCAGCCUGCAC	UUCGCUAACCUCUUCCCCGC	AGCCGCCGCUGCACGCCGUC
SLC25A28	ENSG00000155287	GGCUUGGAAAGGAACGUUCA	GUGGCAAAAUGAAGGGGCCG	CACUACUAGUGGUCAAGCAG				NME4	ENSG00000103202	CUUUUGAAGGAGGGCCCUCC	AGCCCGAUGGCGUGCAACGG	GGCGGGGCUUCACGCUGGUG
SLC25A29	ENSG00000197119	GAGCCCUUGUAGGUGCGCGC	GUGCGUCAUCUGCUGCCCCA	GAGGGGCGAGUCGUGGCCCA				NME6	ENSG00000172113	CUGAGGGCUUCGCAAGAUUG	GUAGCAAUUCCCAGGGCAUG	AGUCGCCCAUCCACUGAUUC
SLC25A3	ENSG00000075415	CGCCCGCGCCAGGUGCGCCA	GACCUCCGCAGCAGCUCCCC	UCUGAUCUCACCUUCCACGG				TFAM	ENSG00000108064	UGGCGUUUCUCCGAAGCAUG	GGCAAGCGGGCCUACCUGAA	UAGGGUCUACAUUCCAACCC
SLC25A30	ENSG00000174032	CGUGUCUUGGUUAAAUCAAU	UUUAAGGAAAUUAGAUACCG	AGGGCUGAAAGCACUCUACU				DCK	ENSG00000156136	GACGCAAGGCUGGGGUGUCG	GCAGCUUCUCUUGGGCGGGG	AUCAAGAAAAUCUCCAUCGA
SLC25A31	ENSG00000151475	CGAAAAAGAAGGCAGAAAAG	CCUUCUGGCCGGCGGAGUCG	GUCGAAGCAGAUCAGCCCCG				LONP1	ENSG00000196365	CGGGCUAUGGCGGCGAGCAC	CGUCGCAGGUCCGCUGGCCU	UGCUGGCCGCCGCCGGGGGG
SLC25A32	ENSG00000164933	GGUCGAGCGGAUGCAGCGCA	UCAGGUUCUCAUACCGGACG	CCCGAGCCUAUGACGGGCCA				PLK1	ENSG00000166851	GGCCCCGCACAUAGCGCCGC	CUCGGACGCGGACACCAAGG	UGCUGCUCAAGCCGCACCAG
SLC25A33	ENSG00000171612	CUUAUUAUUCAGGUCGAUCU	AAGUUUAAUGCUUACCUUGA	CUGGGUCCUUUCUUACCAAA				NTC1		GCACUACCAGAGCUAACUCA
SLC25A34	ENSG00000162461	GGGCCGUGGGUAGGUGCCCC	GCCCCACAGCCCGUCUGCUC	UCGUUUCUACUGCUACAGCC				TRAC		CUCUCAGCUGGUACACGGCA	GAGAAUCAAAAUCGGUGAAU	ACAAAACUGUGCUAGACAUG
SLC25A35	ENSG00000125434	AGACAUUUCGGUAGUGCCGC	AAGACCAGGAUGCAGUUGCA	GGAACUGGUACAAGAGGGCG
SLC25A36	ENSG00000114120	AGCUAUUCUGACAUGUCCAC	GUUGACACUGGCUCCAGCCA	AAAGUGAGAGCAUAGUAUUC
SLC25A37	ENSG00000147454	AUGGAUGGGGACAGCCGAGA	GUGUCCACCCACAUGACAGC	GUACCCGGUGGACUCGGUGA
SLC25A38	ENSG00000144659	CACUGUGAUAGAUGCUCCUC	AUCAGGUAGAUUCCUGAGAA	GGUAGGGAUAAAGGAAGAUC

## Sheet: 2.Results
		Plate	1- N1				1- N2				1- N3				Mean of 3 plates						Plate	2- N1				2- N2				2- N3				Mean of 3 plates
	Well	sgRNA	Number of Cells	Log2 Number of Cells	mtDNA mean intensity in cytoplasm region	Percent of cytoplasm region occupied by mtDNA spots	Number of Cells	Log2 Number of Cells	mtDNA mean intensity in cytoplasm region	Percent of cytoplasm region occupied by mtDNA spots	Number of Cells	Log2 Number of Cells	mtDNA mean intensity in cytoplasm region	Percent of cytoplasm region occupied by mtDNA spots	Number of Cells	Log2 Number of Cells	mtDNA mean intensity in cytoplasm region	Percent of cytoplasm region occupied by mtDNA spots		Well	sgRNA	Number of Cells	Log2 Number of Cells	mtDNA mean intensity in cytoplasm region	Percent of cytoplasm region occupied by mtDNA spots	Number of Cells	Log2 Number of Cells	mtDNA mean intensity in cytoplasm region	Percent of cytoplasm region occupied by mtDNA spots	Number of Cells	Log2 Number of Cells	mtDNA mean intensity in cytoplasm region	Percent of cytoplasm region occupied by mtDNA spots	Number of Cells	Log2 Number of Cells	mtDNA mean intensity in cytoplasm region	Percent of cytoplasm region occupied by mtDNA spots
	B2	ABCA9	9142	13.158294103604	293.492	22.2462	6226	12.6040898614692	299.901	22.4697	7735	12.9171855763364	297.391	22.3409	7701	12.8932	296.928	22.3523		B2	SLC25A39	10319	13.333015547506	305.835	22.0173	11544	13.4948555844912	276	20.5892	10297	13.3299364533124	278.303	20.7359	10720	13.3859	286.712	21.1141
	B3	ABCD2	11855	13.5332080423694	271.237	20.3	12505	13.6102174370683	295.685	22.5155	15460	13.9162526988122	263.368	19.6638	13273.3	13.6866	276.763	20.8264		B3	SLC25A44	11788	13.525031345124	272.679	18.5311	10043	13.2939026686215	274.637	20.3828	13566	13.7277077774727	261.519	19.3847	11799	13.5155	269.612	19.4329
	B4	MICU1	8697	13.0863021187826	301.058	21.7823	10553	13.3653655651996	288.526	21.9872	11697	13.5138509401188	281.908	20.8406	10315.7	13.3218	290.498	21.5367		B4	SLC25A51	12504	13.6101020629997	275.412	19.0898	12634	13.6250238568804	267.904	19.5419	14042	13.7774608126698	261.732	19.853	13060	13.6709	268.349	19.4949
	B5	MPV17	11479	13.4867093457896	274.321	19.7908	12453	13.6042057173248	283.34	21.4207	12995	13.6656690133596	258.921	18.2314	12309	13.5855	272.194	19.8143		B5	SMDT1	14316	13.8053408284164	280.364	19.4631	13841	13.7566605597295	257.769	18.3594	15141	13.8861728720196	257.914	18.263	14432.7	13.8161	265.349	18.6952
	B6	ROMO1	5469	12.4170613467603	308.118	22.374	7764	12.9225844027137	295.458	21.6704	10265	13.325446006996	281.349	21.1087	7832.67	12.8884	294.975	21.7177		B6	VDAC2	12414	13.5996804305812	278.484	19.1909	10758	13.3931222735895	272.23	19.7616	12075	13.5597355686105	264.638	19.2515	11749	13.5175	271.784	19.4014
	B7	SLC25A1	10827	13.4023459286184	281.476	20.8223	10457	13.3521813969179	290.85	21.0971	13588	13.7300455028792	257.602	17.7989	11624	13.4949	276.643	19.9061		B7	SLC27A1	11869	13.5349107681253	283.067	19.4794	9581	13.2259605272362	281.725	21.263	9573	13.2247553940005	283.285	20.7413	10341	13.3285	282.692	20.4945
	B8	SLC25A15	8988	13.1337844091799	289.996	20.7697	9534	13.2188659100697	297.558	21.9543	9448	13.2057932493972	273.684	19.8246	9323.33	13.1861	287.079	20.8495		B8	SLC1A5	9223	13.1710203825119	300.509	20.5241	10682	13.3828941688921	276.016	20.9379	11179	13.4485035194688	270.599	19.4486	10361.3	13.3341	282.375	20.3035
	B9	SLC25A22	9039	13.1419474583156	290.024	20.3907	8981	13.1326603771473	285.041	20.8091	12273	13.5832003226092	269.548	19.7246	10097.7	13.2859	281.538	20.3081		B9	SLC11A2	5881	12.5218457751619	329.734	22.7451	5082	12.3111806600534	300.696	21.9609	5392	12.3966047811819	283.758	21.3652	5451.67	12.4099	304.729	22.0237
	B10	SLC25A28	9794	13.2576824807088	291.89	21.1356	8958	13.1289609508557	306.433	22.6859	13877	13.7604080920677	271.005	20.4712	10876.3	13.3824	289.776	21.4309		B10	NME4	12060	13.5579422867874	272.675	19.9307	9969	13.2832330784132	243.467	17.9985	14522	13.8259525375237	252.085	19.1317	12183.7	13.5557	256.076	19.0203
	B11	SLC25A33	10622	13.3747678140928	286.401	21.2418	13935	13.7664253819912	261.576	18.6285	13806	13.7530077689452	268.713	19.5397	12787.7	13.6314	272.23	19.8034		B11	NTC1-int	15218	13.8934911470849	271.691	19.2956	15548	13.9244413923392	268.197	19.8984	11798	13.5262546938286	276.805	20.811	14188	13.7814	272.231	20.0017
	C2	ABCB10	9308	13.1842554954054	287.391	21.6114	12288	13.5849625007212	284.33	21.9746	13270	13.6958807502576	266.99	20.2177	11622	13.4884	279.57	21.2679		C2	SLC25A4	11335	13.4684967706281	282.244	20.5714	11573	13.4984752737358	263.898	19.6485	11994	13.5500252574658	271.116	20.1688	11634	13.5057	272.419	20.1296
	C3	ABCD3	10634	13.3763967510828	284.24	22.6584	8661	13.0803178929571	315.067	24.9671	10081	13.2993511357963	284.599	21.9904	9792	13.252	294.635	23.2053		C3	SLC25A45	9284	13.1805308073445	291.062	20.6586	9476	13.2100624832402	271.2	20.2757	11292	13.4630134134497	265.72	19.989	10017.3	13.2845	275.994	20.3078
	C4	MICU2	9265	13.1775752609146	283.043	21.3159	7440	12.8610869059954	307.057	22.3214	11486	13.487588846386	262.78	19.3689	9397	13.1754	284.293	21.002		C4	SLC25A52	6699	12.7097300365436	328.745	22.6054	6321	12.6259370995385	301.432	22.1363	9181	13.1644355860646	280.585	21.0334	7400.33	12.8334	303.588	21.9251
	C5	MPV17L	9051	13.1438614818679	292.985	21.9658	10934	13.4165336601996	283.769	21.5963	14376	13.8113746935099	257.913	18.8	11453.7	13.4573	278.222	20.7874		C5	STARD7	8579	13.0665937763123	298.935	21.3942	7838	12.9362698576022	292.364	21.9777	12677	13.6299257530078	268.401	20.5876	9698	13.2109	286.567	21.3198
	C6	SFXN1	9953	13.2809157281856	284.611	21.6854	10121	13.3050642213372	304.124	22.8915	12277	13.5836704472703	281.447	21.4713	10783.7	13.3899	290.06	22.0161		C6	VDAC3	10918	13.4144209817464	287.133	20.9157	11100	13.4382720561248	274.757	20.6786	13660	13.7376698631775	268.431	20.4699	11892.7	13.5301	276.774	20.6881
	C7	SLC25A10	13503	13.7209923501067	273.564	20.3435	12904	13.6555307231556	272.811	20.9116	14388	13.8125784441354	273.573	21.1011	13598.3	13.7297	273.316	20.7854		C7	SLC29A3	10326	13.3339938827614	298.236	21.1848	9797	13.2581243249389	265.523	19.5697	15132	13.8853150610494	260.406	19.6694	11751.7	13.4925	274.722	20.1413
	C8	SLC25A16	8747	13.0945725784928	294.726	21.9779	11955	13.545326509599	275.497	20.7864	11637	13.5064315612526	265.497	19.052	10779.7	13.3821	278.574	20.6055		C8	SLC8A3	8214	13.0038692319791	308.678	21.6574	10206	13.3171299263845	273.439	20.8628	9389	13.196755792715	270.445	20.0164	9269.67	13.1726	284.187	20.8455
	C9	SLC25A23	9372	13.1941412388631	289.556	21.9749	13392	13.7090838125503	278.893	21.3513	13876	13.7603041252864	254.164	17.5037	12213.3	13.5545	274.204	20.2766		C9	SLC29A1	9795	13.257829777155	299.837	20.7765	11570	13.4981012439949	270.962	20.3641	14441	13.8178830279441	245.49	17.4563	11935.3	13.5246	272.096	19.5323
	C10	SLC25A29	9336	13.1885888457074	280.854	21.064	10573	13.3680971669641	282.516	20.9507	13011	13.6674442285843	264.184	19.3478	10973.3	13.408	275.851	20.4542		C10	NME6	9814	13.2606255560682	251.116	17.6235	8483	13.0503588465876	270.191	20.1317	11217	13.4533992565793	253.366	18.0946	9838	13.2548	258.224	18.6166
	C11	SLC25A34	12005	13.5513477831178	271.185	19.9489	15353	13.9062329675383	248.297	17.4889	15221	13.8937755247016	270.658	20.3744	14193	13.7838	263.38	19.2707		C11	TRAC	11817	13.5285762023352	273.659	18.4381	12631	13.6246812417889	276.899	21.0627	12278	13.5837879545023	264.194	19.4582	12242	13.579	271.584	19.653
	D2	ABCB6	8092	12.9822806045583	292.2	21.8269	9673	13.2397476835569	278.487	21.5269	13095	13.676728439238	270.723	20.2992	10286.7	13.2996	280.47	21.2176		D2	SLC25A40	7757	12.9212830863074	308.177	22.0565	6584	12.6847486204216	295.476	22.1396	17140	14.0650794889999	246.455	18.0071	10493.7	13.2237	283.369	20.7344
	D3	CCDC51	6271	12.6144798042453	317.93	23.5344	5363	12.3888245380236	333.991	23.3612	11957	13.5455678436646	276.977	21.2862	7863.67	12.8496	309.633	22.7273		D3	SLC25A46	11007	13.4261336899697	291.072	21.1015	10640	13.3772105303886	269.09	19.7569	16809	14.0369462779513	249.471	18.8144	12818.7	13.6134	269.878	19.8909
	D4	MICU3	11198	13.450953464713	279.672	21.8873	11030	13.4291451704787	284.73	21.5819	14976	13.8703647195834	257.786	19.6214	12401.3	13.5835	274.063	21.0302		D4	SLC25A53	9351	13.1909049403465	298.198	21.8201	13469	13.7173551220649	262.867	19.873	18067	14.1410693481516	256.121	19.233	13629	13.6831	272.395	20.3087
	D5	MPV17L2	8219	13.0047471575468	298.49	22.3955	8843	13.1103201736097	290.464	21.7798	14260	13.7996863613313	259.516	19.2903	10440.7	13.3049	282.823	21.1552		D5	UCP1	3113	11.6040898614692	371.658	24.6563	8016	12.9686667931952	280.536	21.4464	16040	13.9693865213423	252.602	17.6969	9056.33	12.8474	301.599	21.2665
	D6	SFXN2	10951	13.4187749963319	288.495	21.9459	10716	13.3874788658424	297.493	22.9693	15251	13.8966162220769	279.287	21.85	12306	13.5676	288.425	22.2551		D6	SLC41A3	16002	13.9659646102721	258.209	17.9326	13422	13.7123120417803	261.358	19.7717	15780	13.9458095849008	259.744	19.4806	15068	13.8747	259.77	19.0616
	D7	SLC25A11	11727	13.5175463700105	271.756	20.6478	11023	13.4282292982051	286.047	22.0715	14922	13.8651532929381	263.488	19.8193	12557.3	13.6036	273.764	20.8462		D7	SPNS1	5903	12.5272326264476	333.62	22.6611	4198	12.0354864512922	322.506	23.466	13282	13.6971847832245	261.762	19.2205	7794.33	12.7533	305.963	21.7825
	D8	SLC25A18	12267	13.5824948482475	270.6	20.505	11269	13.4600718773976	277.384	21.283	14266	13.8002932582234	254.707	17.965	12600.7	13.6143	267.564	19.9176		D8	SLC8B1	11525	13.4924791302041	283.342	20.1426	10894	13.4112461518404	261.975	19.5823	17743	14.1149623417929	241.826	17.3983	13387.3	13.6729	262.381	19.0411
	D9	SLC25A24	8293	13.0176783769964	288.19	21.2099	11420	13.4792750302502	277.588	21.427	13247	13.6933780543069	280.262	21.7557	10986.7	13.3968	282.013	21.4642		D9	TK2	9371	13.1939872939192	282.089	19.4203	6872	12.7465143211385	285.344	21.1207	17766	14.1168312758987	247.144	18.3288	11336.3	13.3524	271.525	19.6233
	D10	SLC25A3	8689	13.0849744343075	285.721	21.2285	7632	12.8978454560055	303.658	22.3547	13148	13.6825557410803	276.309	20.9588	9823	13.2218	288.563	21.514		D10	TFAM-int	13163	13.68420071299	261.465	13.3079	9972	13.2836671674915	281.786	12.5925	12283	13.5843753471414	263.189	12.9951	11806	13.5174	268.813	12.9651
	D11	SLC25A35	8127	12.9885071789232	287.868	20.7229	9855	13.2666401559308	284.858	21.5839	13807	13.7531122628461	261.887	19.1112	10596.3	13.3361	278.204	20.4727		E2	SLC25A41	8821	13.1067265020392	300.941	21.5999	6746	12.7198166030181	302.404	22.5701	9445	13.2053350812757	278.272	21.1482	8337.33	13.0106	293.872	21.7727
	E2	ABCB7	3660	11.8376279331714	337.412	24.0779	4118	12.0077281146323	325.539	23.5437	4171	12.0261775968892	329.869	23.7334	3983	11.9572	330.94	23.785		E3	SLC25A47	13302	13.6993555555885	282.583	20.1433	11342	13.4693874409643	265.816	19.7265	11676	13.5112584955023	263.377	19.9537	12106.7	13.56	270.592	19.9412
	E3	LETMD1	8365	13.0301498249257	297.422	22.9951	10120	13.3049216695817	289.38	22.085	7774	12.9244413923392	310.687	23.3418	8753	13.0865	299.163	22.8073		E4	SLC25A6	11986	13.5490626585704	275.107	19.8191	10289	13.3288151513686	277.099	21.0525	19047	14.2172761633073	250.848	18.4422	13774	13.6984	267.685	19.7713
	E4	MPC1	11670	13.5105169405947	269.237	20.8982	10879	13.4092583293964	285.595	22.2433	10945	13.4179843340683	281.163	21.4022	11164.7	13.4459	278.665	21.5146		E5	UCP2	6618	12.6921795763125	317.51	22.2184	7725	12.9153192176791	294.702	21.7503	10031	13.2921778163198	277.632	21.1149	8124.67	12.9666	296.615	21.6945
	E5	MRS2	12267	13.5824948482475	266.907	20.2076	13008	13.667111542075	277.291	21.5057	7599	12.8915938624337	288.269	21.5165	10958	13.3804	277.489	21.0766		E6	SLC44A1	8666	13.0811505212719	298.444	20.9454	10030	13.2920339854995	275.053	20.7322	10675	13.3819484493952	269.632	20.1897	9790.33	13.2517	281.043	20.6224
	E6	SFXN3	4215	12.0413169158294	329.609	23.8152	6404	12.6447575925163	332.191	23.9002	8234	13.0073777333213	277.03	20.1394	6284.33	12.5645	312.944	22.6183		E7	LETM2	10904	13.4125698468052	296.856	22.0285	11299	13.4639074744129	265.399	20.0905	13601	13.731425107643	256.04	18.5099	11934.7	13.536	272.765	20.2096
	E7	SLC25A12	11589	13.5004684629531	274.166	21.1297	11050	13.4317587491662	285.939	21.6955	8800	13.103287808412	286.709	21.0809	10479.7	13.3452	282.271	21.3021		E8	SLC9B2	14094	13.7827934987334	272.656	19.7587	10509	13.3593377735232	276.671	20.884	17888	14.1267044728432	245.644	17.0829	14163.7	13.7563	264.991	19.2419
	E8	SLC25A19	13528	13.72366094441	255.707	18.3543	10353	13.3377612591567	270.356	19.3048	11532	13.4933551214949	265.499	18.7591	11804.3	13.5183	263.854	18.8061		E9	CMPK2	11037	13.4300604616941	278.063	19.5901	11257	13.4585347787446	260.438	19.1898	15757	13.9437052635118	240.458	15.4448	12683.7	13.6108	259.653	18.0749
	E9	SLC25A25	10454	13.3517674439599	281.731	20.9683	9723	13.247185806039	293.997	21.4721	8732	13.0920964149908	274.818	19.8335	9636.33	13.2303	283.515	20.7579		E10	DCK	15042	13.8767087815551	270.581	19.5448	14181	13.7916716500798	262.282	19.7818	15799	13.9475456252494	256.627	18.3946	15007.3	13.872	263.163	19.2404
	E10	SLC25A30	11394	13.4759866908707	285.143	21.6771	8984	13.1331422124006	296.6	22.3904	12171	13.5711600879274	270.015	19.7289	10849.7	13.3934	283.919	21.2654		F2	SLC25A42	6244	12.6082548219779	319.615	22.9509	6355	12.6336764098923	304.365	22.8724	9635	13.2340689511831	272.523	20.8321	7411.33	12.8253	298.835	22.2185
	E11	SLC25A36	6205	12.5992154950177	298.946	21.8001	4160	12.0223678130285	350.175	24.3292	4577	12.1601865766007	345.048	24.0996	4980.67	12.2606	331.39	23.4096		F3	SLC25A48	7164	12.806549621986	304.256	22.2809	3440	11.7481928495895	339.482	24.2896	10669	13.3811373389686	272.717	20.3406	7091	12.6453	305.485	22.3037
	F2	ABCB8	4407	12.1055811812774	335.613	23.9338	10499	13.3579643013699	286.58	22.3823	12703	13.6328816304061	280.633	21.3546	9203	13.0321	300.942	22.5569		F4	SLC30A9	5506	12.4267888945956	335.963	23.4619	8541	13.0601892784634	287.555	22.0494	10200	13.3162815317462	280.56	21.2892	8082.33	12.9344	301.359	22.2668
	F3	MCU	9379	13.1952183937621	281.829	20.8618	8898	13.1192653831758	275.627	20.436	6817	12.7349212677053	298.679	22.1635	8364.67	13.0165	285.378	21.1538		F5	UCP3	10127	13.3059192362028	281.767	19.7432	10692	13.3842441222431	281.047	21.2938	15541	13.9237917178269	257.302	18.8036	12120	13.538	273.372	19.9469
	F4	MPC1L	7732	12.9166259222112	290.677	22.2719	8960	13.129283016945	304.344	24.1014	8150	12.9925843440058	297.981	22.906	8280.67	13.0128	297.667	23.0931		F6	SLC44A2	8309	13.0204591416995	298.427	21.4607	10560	13.3663222142458	271.443	21.0315	15295	13.9007724864456	269.26	20.4516	11388	13.4292	279.71	20.9813
	F5	MTCH1	7075	12.7885144326066	296.364	22.9324	9027	13.1400308920545	289.086	21.9843	11102	13.4385319777616	270.229	20.1948	9068	13.1224	285.227	21.7039		F7	LETM1	7260	12.8257538328831	315.293	22.6928	10634	13.3763967510828	266.734	19.5851	9321	13.186269026843	277.263	20.3881	9071.67	13.1295	286.43	20.8887
	F6	SFXN4	8965	13.1300878677557	281.071	21.1868	8569	13.064911136699	290.558	21.9839	11841	13.5315033046143	286.471	21.6474	9791.67	13.2422	286.033	21.6061		F8	TSPO	9722	13.2470374187886	296.593	21.4445	7102	12.794009645021	285.968	21.8267	9458	13.2073194264578	271.373	20.6581	8760.67	13.0828	284.645	21.3098
	F7	SLC25A13	11709	13.5153302481601	272.606	20.9721	9037	13.1416282073648	298.797	22.7498	9768	13.2538474849874	274.931	20.2571	10171.3	13.3036	282.111	21.3263		F9	DGUOK	9471	13.2093010460341	298.27	20.5654	11311	13.4654388624815	268.316	20.566	10261	13.3248837171941	270.998	20.4525	10347.7	13.3332	279.194	20.528
	F8	SLC25A20	9447	13.2056405428566	280.915	21.0967	9809	13.2598903498958	300.887	22.5424	10860	13.4067364826917	278.578	20.4523	10038.7	13.2908	286.793	21.3638		F10	LONP1	13056	13.6724253419715	277.425	19.6026	8175	12.9970030152728	277.789	20.918	15929	13.9593680789095	260.149	18.9696	12386.7	13.5429	271.788	19.8301
	F9	SLC25A26	15309	13.9020924271057	254.338	18.5191	15019	13.8745011376034	274.704	20.9648	14340	13.8077574035893	268.949	19.9685	14889.3	13.8615	265.997	19.8175		G2	SLC25A43	10978	13.4223276239746	291.978	21.1388	10112	13.3037807481771	277.211	20.6728	12637	13.625366390626	264.207	18.9818	11242.3	13.4505	277.799	20.2645
	F10	SLC25A31	2124	11.0525680508042	384.212	25.1388	2710	11.4040771362412	365.35	24.2089	7402	12.8536994203002	281.441	20.6533	4078.67	11.7701	343.668	23.3337		G3	SLC25A5	6279	12.6163190969769	316.084	21.8712	4293	12.0677704574478	340.879	23.6038	8299	13.0187217919702	279.344	20.5756	6290.33	12.5676	312.102	22.0168
	F11	SLC25A37	7757	12.9212830863074	293.225	21.729	6906	12.7536346188534	315.872	23.0874	9499	13.2135599274765	298.967	21.7691	8054	12.9628	302.688	22.1952		G4	SLC8B1	15020	13.8745971924016	277.585	19.9513	17032	14.0559602344523	252.111	17.8793	20813	14.3451973106574	244.45	16.3757	17621.7	14.0919	258.049	18.0688
	G2	ABCD1	11229	13.4549418336211	277.413	20.3664	11660	13.5092801680879	286.719	22.2798	12533	13.613444170672	275.275	20.9599	11807.3	13.5259	279.802	21.202		G5	VDAC1	7067	12.7868821936647	301.951	20.6775	10888	13.410451351504	280.587	20.9451	8395	13.0353146098244	275.141	20.4934	8783.33	13.0775	285.893	20.7053
	G3	MCUB	4538	12.1478408936723	326.522	23.6352	6482	12.6622233053178	315.146	22.808	8689	13.0849744343075	302.432	22.7493	6569.67	12.6317	314.7	23.0642		G6	SLC30A2	9454	13.2067091493587	308.787	21.6065	11520	13.4918530963297	269.126	20.0891	11118	13.4406096667484	267.156	18.9995	10697.3	13.3797	281.689	20.2317
	G4	MPC2	8285	13.0162859821088	303.754	22.383	9980	13.2848241002246	289.427	21.401	8270	13.0136716140586	302.364	22.8455	8845	13.1049	298.515	22.2098		G7	SLC22A4	9622	13.2321210840822	294.849	20.4721	9006	13.1366707623418	278.719	20.0938	14978	13.8705573743264	258.731	18.3078	11202	13.4131	277.433	19.6246
	G5	MTCH2	10476	13.3548003443506	269.604	19.0962	7639	12.8991680761343	308.691	22.5032	11608	13.5028318040667	265.969	19.2148	9907.67	13.2523	281.421	20.2714		G8	SLC30A9	10842	13.4043432915858	277.433	18.0796	7484	12.8695938432408	291.548	21.4267	12216	13.5764843467969	260.39	18.9298	10180.7	13.2835	276.457	19.4787
	G6	SFXN5	8798	13.1029598859101	280.235	20.914	6924	12.7573900093666	308.982	22.7742	12078	13.5600939576425	258.645	18.2207	9266.67	13.1401	282.621	20.6363		G9	NME3	2237	11.1273495410591	407.368	25.5403	1348	10.3966047811819	385.682	26.0985	2579	11.3325960577892	345.218	24.0503	2054.67	10.9522	379.423	25.2297
	G7	SLC25A14	7938	12.9545598469998	297.898	22.0792	8720	13.0901124196643	294.821	21.9554	11175	13.447987210958	275.354	20.3858	9277.67	13.1642	289.358	21.4735		G10	PLK1	3388	11.7262181593322	355.023	24.3071	3145	11.6188443017667	344.329	24.2656	3109	11.6022349013411	343.098	24.4004	3214	11.6491	347.483	24.3244
	G8	SLC25A21	9437	13.204112587788	282.049	20.3715	5865	12.5179153929159	331.087	23.4209	7249	12.8235662736454	280.044	20.1851	7517	12.8485	297.727	21.3258
	G9	SLC25A27	7941	12.9551049802166	316.906	23.3323	8377	13.0322179581781	311.977	23.0738	8875	13.1155314041668	302.762	22.423	8397.67	13.0343	310.548	22.943
	G10	SLC25A32	13409	13.7109140292575	274.441	20.5234	8509	13.0547738772299	313.825	23.0106	13261	13.6949019514286	281.083	21.2517	11726.3	13.4869	289.783	21.5952
	G11	SLC25A38	11013	13.4269198998207	282.112	20.973	8386	13.0337671148464	308.31	22.5529	10615	13.3738167507927	286.907	20.9747	10004.7	13.2782	292.443	21.5002
