# Supplementary material for: Ribonucleotide synthesis by NME6 fuels mitochondrial gene expression
Source: EMBO J. 2023 Jul 13;42(18):e113256. doi: 10.15252/embj.2022113256 (PMC10505918; doi:10.15252/embj.2022113256)
Supplement: Supplementary file 4 — Dataset EV2 [file EMBJ-42-e113256-s007.xlsx]

## Sheet: Legend
Dataset EV2	Proteomics results used for Figure 3B & EV3A

## Sheet: Sheet2
KO_WT_01	KO_WT_02	KO_WT_03	KO_WT_04	NME6_KO_01	NME6_KO_02	NME6_KO_03	NME6_KO_04	WT_01	WT_02	WT_03	WT_04	ANOVA Significant	-Log ANOVA p value	ANOVA q-value	T: Genes	MitoCarta3.0_List	MitoCarta3.0_SubMitoLocalization	T-test Significant NME6_KO_WT	-Log T-test p-value NME6_KO_WT	T-test q-value NME6_KO_WT	T-test log2FC NME6_KO_WT	T-test Test statistic NME6_KO_WT	T-test Significant KO_WT_WT	-Log T-test p-value KO_WT_WT	T-test q-value KO_WT_WT	T-test log2FC KO_WT_WT	T-test Test statistic KO_WT_WT	T: Protein.Group	T: Protein.Ids	T: Protein.Names	T: First.Protein.Description	T-test significant	MitoCarta3.0_Evidence	MitoCarta3.0_MitoPathways	Gene ontology (biological process)	Gene ontology (cellular component)	Gene ontology (molecular function)	Interacts with	Function [CC]
22.9637	22.823	22.58	22.7161	20.4676	20.4067	20.1704	20.2185	23.1642	23.0902	23.0772	23.0241	+	7.85269	0.00122222	MT-ND5	MitoCarta3.0	MIM	+	7.50044	0	-2.77318	-15.6298		1.99051	0.129686	-0.318264	-1.70858	P03915	P03915	NU5M_HUMAN	NADH-ubiquinone oxidoreductase chain 5	KO_H137N_KO_WT;KO_H137N_WT;NME6_KO_WT	literature, APEX_IMS, APEX_matrix, Rickettsial homolog, mito protein domain+, MS/MS+	OXPHOS > Complex I > CI subunits;OXPHOS > OXPHOS subunits	electron transport coupled proton transport [GO:0015990];mitochondrial electron transport, NADH to ubiquinone [GO:0006120];mitochondrial respiratory chain complex I assembly [GO:0032981];response to hydrogen peroxide [GO:0042542];response to hypoxia [GO:0001666];response to organonitrogen compound [GO:0010243]	mitochondrial inner membrane [GO:0005743];mitochondrial respiratory chain complex I [GO:0005747];neuron projection [GO:0043005]	NADH dehydrogenase (ubiquinone) activity [GO:0008137];NADH dehydrogenase activity [GO:0003954]		FUNCTION: Core subunit of the mitochondrial membrane respiratory chain NADH dehydrogenase (Complex I) which catalyzes electron transfer from NADH through the respiratory chain, using ubiquinone as an electron acceptor (PubMed:15250827). Essential for the catalytic activity and assembly of complex I (PubMed:15250827). {ECO:0000269|PubMed:15250827}.
23.9495	23.8093	23.9847	23.7796	21.953	22.1519	21.7756	21.6971	24.0609	23.9134	24.0691	23.7995	+	7.2857	0.000733333	NDUFA7	MitoCarta3.0	MIM	+	5.60959	0	-2.0663	-9.39223		0.434409	0.5745	-0.0799408	-0.439006	O95182	O95182	NDUA7_HUMAN	NADH dehydrogenase [ubiquinone] 1 alpha subcomplex subunit 7	KO_H137N_KO_WT;KO_H137N_WT;NME6_KO_WT	literature, APEX_matrix, mito protein domain+, coexpression++, MS/MS++	OXPHOS > Complex I > CI subunits;OXPHOS > OXPHOS subunits	mitochondrial electron transport, NADH to ubiquinone [GO:0006120];mitochondrial translation [GO:0032543]	mitochondrial inner membrane [GO:0005743];mitochondrial respiratory chain complex I [GO:0005747];mitochondrial ribosome [GO:0005761];mitochondrion [GO:0005739]	NADH dehydrogenase (ubiquinone) activity [GO:0008137];structural constituent of ribosome [GO:0003735]	P25800;P49638;Q5QGT7	FUNCTION: Accessory subunit of the mitochondrial membrane respiratory chain NADH dehydrogenase (Complex I), that is believed not to be involved in catalysis. Complex I functions in the transfer of electrons from NADH to the respiratory chain. The immediate electron acceptor for the enzyme is believed to be ubiquinone. {ECO:0000269|PubMed:27626371}.
22.0359	22.0854	22.2273	22.0426	19.7749	NaN	20.6006	20.1457	21.8538	22.2185	22.4947	22.1976	+	4.89295	0.000382979	MT-CYB	MitoCarta3.0	MIM	+	3.3002	0.000912281	-2.01742	-5.71425		0.279204	0.615131	-0.0933437	-0.391187	P00156	P00156	CYB_HUMAN	Cytochrome b	KO_H137N_KO_WT;KO_H137N_WT;NME6_KO_WT	literature, yeast mito homolog++, Rickettsial homolog, mito protein domain	Metabolism > Electron carriers > Cytochromes;Metabolism > Metals and cofactors > Heme-containing proteins;OXPHOS > Complex III > CIII subunits;OXPHOS > OXPHOS subunits	animal organ regeneration [GO:0031100];electron transport coupled proton transport [GO:0015990];hyperosmotic salinity response [GO:0042538];mitochondrial electron transport, ubiquinol to cytochrome c [GO:0006122];response to cadmium ion [GO:0046686];response to calcium ion [GO:0051592];response to cobalamin [GO:0033590];response to copper ion [GO:0046688];response to drug [GO:0042493];response to…	integral component of mitochondrial inner membrane [GO:0031305];mitochondrial inner membrane [GO:0005743];mitochondrial respiratory chain complex III [GO:0005750];mitochondrion [GO:0005739]	metal ion binding [GO:0046872];protein-containing complex binding [GO:0044877];ubiquinol-cytochrome-c reductase activity [GO:0008121]		FUNCTION: Component of the ubiquinol-cytochrome c reductase complex (complex III or cytochrome b-c1 complex) that is part of the mitochondrial respiratory chain. The b-c1 complex mediates electron transfer from ubiquinol to cytochrome c. Contributes to the generation of a proton gradient across the mitochondrial membrane that is then used for ATP synthesis. {ECO:0000250|UniProtKB:P00157}.
25.0935	25.1488	25.1527	25.0854	23.654	23.5522	23.4551	23.2821	25.217	25.141	25.3066	25.2021	+	10.2705	0	NDUFS4	MitoCarta3.0	MIM	+	6.00384	0	-1.73083	-9.29524		1.33606	0.406711	-0.0965986	-0.69726	O43181	O43181	NDUS4_HUMAN	NADH dehydrogenase [ubiquinone] iron-sulfur protein 4, mitochondrial	KO_H137N_KO_WT;KO_H137N_WT;NME6_KO_WT	literature, APEX_matrix, targetP signal+, mito protein domain+, coexpression++, MS/MS++	OXPHOS > Complex I > CI subunits;OXPHOS > OXPHOS subunits	brain development [GO:0007420];cellular respiration [GO:0045333];mitochondrial electron transport, NADH to ubiquinone [GO:0006120];mitochondrial respiratory chain complex I assembly [GO:0032981];positive regulation of fibroblast proliferation [GO:0048146];reactive oxygen species metabolic process [GO:0072593];regulation of protein phosphorylation [GO:0001932];response to cAMP [GO:0051591]	mitochondrial inner membrane [GO:0005743];mitochondrial respiratory chain complex I [GO:0005747];mitochondrion [GO:0005739]	NADH dehydrogenase (ubiquinone) activity [GO:0008137]		FUNCTION: Accessory subunit of the mitochondrial membrane respiratory chain NADH dehydrogenase (Complex I), that is believed not to be involved in catalysis. Complex I functions in the transfer of electrons from NADH to the respiratory chain. The immediate electron acceptor for the enzyme is believed to be ubiquinone. {ECO:0000269|PubMed:11181577, ECO:0000269|PubMed:12611891, ECO:0000269|PubMed:9…
24.1565	24.4425	24.417	24.3031	22.8689	22.953	22.8538	22.8858	24.604	24.417	24.7182	24.5869	+	10.1952	0	UQCRB	MitoCarta3.0	MIM	+	6.63903	0	-1.69115	-10.1972		1.50361	0.186577	-0.251722	-1.32447	P14927	P14927	QCR7_HUMAN	Cytochrome b-c1 complex subunit 7	KO_H137N_KO_WT;KO_H137N_WT;NME6_KO_WT	literature, APEX_matrix, yeast mito homolog++, mito protein domain+, MS/MS++	OXPHOS > Complex III > CIII subunits;OXPHOS > OXPHOS subunits	aerobic respiration [GO:0009060];mitochondrial electron transport, ubiquinol to cytochrome c [GO:0006122];oxidative phosphorylation [GO:0006119]	mitochondrial inner membrane [GO:0005743];mitochondrial respirasome [GO:0005746];mitochondrial respiratory chain complex III [GO:0005750]		A1A512;O15481;P06241-3;P43358;P84074;Q13352;Q14457;Q15012;Q15027;Q19AV6;Q1RN33;Q86TI2-2;Q8WTV1;Q92615;Q96QU6;Q9BRX5	FUNCTION: Component of the ubiquinol-cytochrome c oxidoreductase, a multisubunit transmembrane complex that is part of the mitochondrial electron transport chain which drives oxidative phosphorylation. The respiratory chain contains 3 multisubunit complexes succinate dehydrogenase (complex II, CII), ubiquinol-cytochrome c oxidoreductase (cytochrome b-c1 complex, complex III, CIII) and cytochrome …
22.6209	22.8034	22.9513	22.632	21.2243	21.1206	21.1886	21.4324	23.0258	22.6757	23.002	22.928	+	6.26701	0.000478261	NDUFB8	MitoCarta3.0	MIM	+	5.41175	0	-1.66639	-8.14615		0.670036	0.386215	-0.155973	-0.735114	O95169	O95169	NDUB8_HUMAN	NADH dehydrogenase [ubiquinone] 1 beta subcomplex subunit 8, mitochondrial	KO_H137N_KO_WT;KO_H137N_WT;NME6_KO_WT	literature, APEX_IMS, APEX_matrix, targetP signal+, mito protein domain+, induction, coexpression++, MS/MS++	OXPHOS > Complex I > CI subunits;OXPHOS > OXPHOS subunits	mitochondrial electron transport, NADH to ubiquinone [GO:0006120];mitochondrial respiratory chain complex I assembly [GO:0032981]	endoplasmic reticulum [GO:0005783];mitochondrial inner membrane [GO:0005743];mitochondrial matrix [GO:0005759];mitochondrial respiratory chain complex I [GO:0005747];mitochondrion [GO:0005739]	NADH dehydrogenase (ubiquinone) activity [GO:0008137]		FUNCTION: Accessory subunit of the mitochondrial membrane respiratory chain NADH dehydrogenase (Complex I), that is believed not to be involved in catalysis. Complex I functions in the transfer of electrons from NADH to the respiratory chain. The immediate electron acceptor for the enzyme is believed to be ubiquinone. {ECO:0000269|PubMed:27626371}.
24.5225	25.065	25.5075	25.0732	23.0592	23.5165	23.6971	23.654	24.8044	24.8623	25.3645	25.4614	+	4.68632	0.000442623	MT-ND4	MitoCarta3.0	MIM	+	3.48936	0.000945455	-1.64144	-5.0778		0.114514	0.771873	-0.0811186	-0.223437	P03905	P03905	NU4M_HUMAN	NADH-ubiquinone oxidoreductase chain 4	KO_H137N_KO_WT;KO_H137N_WT;NME6_KO_WT	literature, APEX_IMS, APEX_matrix, Rickettsial homolog, mito protein domain+, MS/MS+	OXPHOS > Complex I > CI subunits;OXPHOS > OXPHOS subunits	aerobic respiration [GO:0009060];aging [GO:0007568];cerebellum development [GO:0021549];electron transport coupled proton transport [GO:0015990];in utero embryonic development [GO:0001701];mitochondrial electron transport, NADH to ubiquinone [GO:0006120];mitochondrial respiratory chain complex I assembly [GO:0032981];response to ethanol [GO:0045471];response to hypoxia [GO:0001666];response to ni…	mitochondrial inner membrane [GO:0005743];mitochondrial respiratory chain complex I [GO:0005747]	NADH dehydrogenase (ubiquinone) activity [GO:0008137];ubiquinone binding [GO:0048039]		FUNCTION: Core subunit of the mitochondrial membrane respiratory chain NADH dehydrogenase (Complex I) which catalyzes electron transfer from NADH through the respiratory chain, using ubiquinone as an electron acceptor (PubMed:8644732, PubMed:8344246, PubMed:15250827). Essential for the catalytic activity and assembly of complex I (PubMed:8644732, PubMed:8344246, PubMed:15250827). {ECO:0000269|Pub…
24.6486	24.5869	24.6431	24.7024	23.4298	23.2961	23.2375	23.2036	24.9225	24.8336	24.9716	24.824	+	10.0398	0.00114286	NDUFB9	MitoCarta3.0	MIM	+	6.6763	0	-1.59615	-9.89829		2.89112	0.130255	-0.242692	-1.70027	Q9Y6M9	Q9Y6M9	NDUB9_HUMAN	NADH dehydrogenase [ubiquinone] 1 beta subcomplex subunit 9	KO_H137N_KO_WT;KO_H137N_WT;NME6_KO_WT	literature, APEX_IMS, APEX_matrix, targetP signal, mito protein domain+, induction, coexpression++, MS/MS++	OXPHOS > Complex I > CI subunits;OXPHOS > OXPHOS subunits	mitochondrial electron transport, NADH to ubiquinone [GO:0006120];mitochondrial respiratory chain complex I assembly [GO:0032981];sensory perception of sound [GO:0007605]	mitochondrial inner membrane [GO:0005743];mitochondrial respiratory chain complex I [GO:0005747];mitochondrion [GO:0005739]	NADH dehydrogenase (ubiquinone) activity [GO:0008137]	P42858;P43364;P43364-2	FUNCTION: Accessory subunit of the mitochondrial membrane respiratory chain NADH dehydrogenase (Complex I), that is believed to be not involved in catalysis. Complex I functions in the transfer of electrons from NADH to the respiratory chain. The immediate electron acceptor for the enzyme is believed to be ubiquinone. {ECO:0000269|PubMed:27626371}.
24.5045	24.5463	24.5045	24.391	23.217	23.0691	22.9116	22.6929	24.5926	24.4298	24.5522	24.6703	+	8.07381	0.00104762	NDUFV3	MitoCarta3.0	MIM	+	4.87979	0	-1.58861	-7.12711		0.582543	0.553898	-0.0746875	-0.46603	P56181	P56181	NDUV3_HUMAN	NADH dehydrogenase [ubiquinone] flavoprotein 3, mitochondrial	KO_H137N_KO_WT;KO_H137N_WT;NME6_KO_WT	literature, APEX_matrix, targetP signal, induction, coexpression++, MS/MS++	OXPHOS > Complex I > CI subunits;OXPHOS > OXPHOS subunits	mitochondrial ATP synthesis coupled electron transport [GO:0042775];mitochondrial electron transport, NADH to ubiquinone [GO:0006120]	mitochondrial inner membrane [GO:0005743];mitochondrial respiratory chain complex I [GO:0005747];mitochondrion [GO:0005739]	NADH dehydrogenase (ubiquinone) activity [GO:0008137];RNA binding [GO:0003723]	P49821	FUNCTION: Accessory subunit of the mitochondrial membrane respiratory chain NADH dehydrogenase (Complex I), that is believed not to be involved in catalysis. Complex I functions in the transfer of electrons from NADH to the respiratory chain. The immediate electron acceptor for the enzyme is believed to be ubiquinone. May be the terminally assembled subunit of Complex I. {ECO:0000269|PubMed:27626…
27.8741	27.9146	28.0401	27.8974	26.8623	26.7771	26.7129	26.6181	28.2847	28.2891	28.362	28.258	+	10.858	0	UQCRC2	MitoCarta3.0	MIM	+	6.83446	0	-1.55587	-9.96278		3.83109	0.0526852	-0.366941	-2.56071	P22695	P22695	QCR2_HUMAN	Cytochrome b-c1 complex subunit 2, mitochondrial	KO_H137N_KO_WT;KO_H137N_WT;NME6_KO_WT	literature, APEX_matrix, targetP signal, yeast mito homolog+, Rickettsial homolog, mito protein domain+, induction, coexpression++, MS/MS++	Protein import, sorting and homeostasis > Protein import and sorting > Preprotein cleavage;OXPHOS > Complex III > CIII subunits;OXPHOS > OXPHOS subunits	aerobic respiration [GO:0009060];oxidative phosphorylation [GO:0006119];proteolysis [GO:0006508];response to drug [GO:0042493]	mitochondrial inner membrane [GO:0005743];mitochondrial respiratory chain complex III [GO:0005750];mitochondrial respiratory chain complex IV [GO:0005751];mitochondrion [GO:0005739];nucleoplasm [GO:0005654]	metal ion binding [GO:0046872];protein-containing complex binding [GO:0044877]	O00555;Q13573;Q15027;Q8N7T0;Q9H2C1	FUNCTION: Component of the ubiquinol-cytochrome c oxidoreductase, a multisubunit transmembrane complex that is part of the mitochondrial electron transport chain which drives oxidative phosphorylation. The respiratory chain contains 3 multisubunit complexes succinate dehydrogenase (complex II, CII), ubiquinol-cytochrome c oxidoreductase (cytochrome b-c1 complex, complex III, CIII) and cytochrome …
24.8528	24.7645	24.9225	24.7338	23.6649	23.5638	23.391	23.2821	24.9977	24.918	25.0148	25.0062	+	9.39429	0.00183333	NDUFA12	MitoCarta3.0	MIM	+	5.58069	0	-1.50871	-7.99894		1.85295	0.238369	-0.165777	-1.11725	Q9UI09	Q9UI09	NDUAC_HUMAN	NADH dehydrogenase [ubiquinone] 1 alpha subcomplex subunit 12	KO_H137N_KO_WT;KO_H137N_WT;NME6_KO_WT	literature, APEX_matrix, Rickettsial homolog, coexpression++, MS/MS++	OXPHOS > Complex I > CI subunits;OXPHOS > OXPHOS subunits	mitochondrial ATP synthesis coupled electron transport [GO:0042775];mitochondrial respiratory chain complex I assembly [GO:0032981];respiratory gaseous exchange by respiratory system [GO:0007585];response to oxidative stress [GO:0006979]	cytosol [GO:0005829];mitochondrial inner membrane [GO:0005743];mitochondrial respiratory chain complex I [GO:0005747];mitochondrion [GO:0005739]	NADH dehydrogenase (ubiquinone) activity [GO:0008137]	A0A024R8L2;Q6PL24;Q9H2B2	FUNCTION: Accessory subunit of the mitochondrial membrane respiratory chain NADH dehydrogenase (Complex I), that is believed not to be involved in catalysis. Complex I functions in the transfer of electrons from NADH to the respiratory chain. The immediate electron acceptor for the enzyme is believed to be ubiquinone. {ECO:0000269|PubMed:27626371}.
20.2066	20.3645	20.4476	20.4273	19.2371	19.2604	19.9882	19.7908	21.2764	20.895	20.9951	20.8576	+	4.03711	0.000979167	COX6A1	MitoCarta3.0	MIM	+	3.30059	0.00395	-1.4369	-4.60971	+	2.97654	0.0282326	-0.644532	-3.07966	P12074	P12074	CX6A1_HUMAN	Cytochrome c oxidase subunit 6A1, mitochondrial	KO_H137N_WT;KO_WT_WT;NME6_KO_WT	literature, targetP signal+, yeast mito homolog+, mito protein domain+, induction, coexpression, MS/MS++	OXPHOS > Complex IV > CIV subunits;OXPHOS > OXPHOS subunits	generation of precursor metabolites and energy [GO:0006091];mitochondrial electron transport, cytochrome c to oxygen [GO:0006123]	integral component of membrane [GO:0016021];mitochondrial inner membrane [GO:0005743];mitochondrial respiratory chain complex IV [GO:0005751];mitochondrion [GO:0005739]	cytochrome-c oxidase activity [GO:0004129];enzyme regulator activity [GO:0030234]	P42858;Q9BS40	FUNCTION: Component of the cytochrome c oxidase, the last enzyme in the mitochondrial electron transport chain which drives oxidative phosphorylation. The respiratory chain contains 3 multisubunit complexes succinate dehydrogenase (complex II, CII), ubiquinol-cytochrome c oxidoreductase (cytochrome b-c1 complex, complex III, CIII) and cytochrome c oxidase (complex IV, CIV), that cooperate to tran…
23.1031	23.1825	23.2679	23.0559	22.7533	22.7223	22.6562	22.4751	24.0359	24.1253	24.1015	24.0526	+	8.83673	0.0011	NME4	MitoCarta3.0	MIM	+	6.20797	0	-1.4271	-8.61459	+	5.7478	0	-0.926487	-6.13644	O00746	O00746	NDKM_HUMAN	Nucleoside diphosphate kinase, mitochondrial	KO_H137N_WT;KO_WT_WT;NME6_KO_WT	APEX_matrix, GFP, targetP signal, Rickettsial homolog, mito protein domain, MS/MS	Metabolism > Nucleotide metabolism > Nucleotide synthesis and processing	CTP biosynthetic process [GO:0006241];GTP biosynthetic process [GO:0006183];lipid transport [GO:0006869];nucleoside metabolic process [GO:0009116];UTP biosynthetic process [GO:0006228]	mitochondrial inner membrane [GO:0005743];mitochondrial intermembrane space [GO:0005758];mitochondrial matrix [GO:0005759];mitochondrion [GO:0005739]	ATP binding [GO:0005524];cardiolipin binding [GO:1901612];metal ion binding [GO:0046872];nucleoside diphosphate kinase activity [GO:0004550]	O14656-2;O15160;O75031;P01019;P02042;P03952;P06858;P0DI81-3;P15531;P20618;P22392;P37840;P40337-2;P40692;P42858;P54253;P55273;P61968;P61970;Q05516;Q13064;Q13148;Q15645;Q2TAC2-2;Q68D86;Q6DKK2;Q86UW9;Q8IYR0;Q8N5M1;Q8WUI4-6;Q8WUW1;Q96PN8;Q96Q77;Q99828;Q9BY11;Q9BZL1;Q9H6L4;Q9NP86;Q9NPB3;Q9NWQ9;Q9NX04;Q9NYB9-2;Q9NZD8;Q9UBU9;Q9UHD4;Q9UMX1;Q9Y5B8	FUNCTION: Major role in the synthesis of nucleoside triphosphates other than ATP. The ATP gamma phosphate is transferred to the NDP beta phosphate via a ping-pong mechanism, using a phosphorylated active-site intermediate. Through the catalyzed exchange of gamma-phosphate between di- and triphosphonucleosides participates in regulation of intracellular nucleotide homeostasis (PubMed:10799505). Bi…
27.673	27.6458	27.7325	27.5315	26.7517	26.632	26.5754	26.4362	28.019	28.0137	28.066	27.9484	+	10.0039	0.002	UQCRC1	MitoCarta3.0	MIM	+	6.02411	0	-1.41294	-8.32017		3.54735	0.0585882	-0.366081	-2.46362	P31930	P31930	QCR1_HUMAN	Cytochrome b-c1 complex subunit 1, mitochondrial	KO_H137N_KO_WT;KO_H137N_WT;NME6_KO_WT	literature, APEX_matrix, targetP signal+, yeast mito homolog+, Rickettsial homolog, mito protein domain+, induction, coexpression++, MS/MS++	Protein import, sorting and homeostasis > Protein import and sorting > Preprotein cleavage;OXPHOS > Complex III > CIII subunits;OXPHOS > OXPHOS subunits	aerobic respiration [GO:0009060];mitochondrial electron transport, ubiquinol to cytochrome c [GO:0006122];oxidative phosphorylation [GO:0006119];response to activity [GO:0014823];response to alkaloid [GO:0043279]	mitochondrial inner membrane [GO:0005743];mitochondrial respirasome [GO:0005746];mitochondrial respiratory chain complex III [GO:0005750];mitochondrion [GO:0005739]	metal ion binding [GO:0046872];protein-containing complex binding [GO:0044877];ubiquinol-cytochrome-c reductase activity [GO:0008121];ubiquitin protein ligase binding [GO:0031625]	C9J082;O14744;O43704;O95416;O95947;P26641;P52566;Q00169;Q06547-2;Q14457;Q6ZMY6-2;Q8IV13;Q8N108-16;Q8N5Z5;Q8N8E2;Q8TAB7;Q8WTV1;Q8WU43;Q96JM7-2;Q96MN9-2;Q9BRT8;Q9BUA3;Q9BZM4;Q9HC44;Q9P0T4;Q9UFG5;Q9UHV9;Q9UI10;Q9UNY5;Q9Y6G5	FUNCTION: Component of the ubiquinol-cytochrome c oxidoreductase, a multisubunit transmembrane complex that is part of the mitochondrial electron transport chain which drives oxidative phosphorylation. The respiratory chain contains 3 multisubunit complexes succinate dehydrogenase (complex II, CII), ubiquinol-cytochrome c oxidoreductase (cytochrome b-c1 complex, complex III, CIII) and cytochrome …
25.8312	25.9088	26.1719	25.8409	25.0401	25.0813	24.9716	24.8433	26.1332	26.1312	26.417	26.2426	+	8.29727	0.000785714	UQCRQ	MitoCarta3.0	MIM	+	5.19881	0	-1.24696	-6.73807		1.51003	0.165508	-0.292813	-1.433	O14949	O14949	QCR8_HUMAN	Cytochrome b-c1 complex subunit 8	KO_H137N_KO_WT;KO_H137N_WT;NME6_KO_WT	literature, APEX_IMS, targetP signal, yeast mito homolog++, mito protein domain+, induction, coexpression++, MS/MS++	OXPHOS > Complex III > CIII subunits;OXPHOS > OXPHOS subunits	cerebellar Purkinje cell layer development [GO:0021680];hippocampus development [GO:0021766];hypothalamus development [GO:0021854];midbrain development [GO:0030901];mitochondrial electron transport, ubiquinol to cytochrome c [GO:0006122];pons development [GO:0021548];proton transmembrane transport [GO:1902600];pyramidal neuron development [GO:0021860];subthalamus development [GO:0021539];thalamus…	mitochondrial inner membrane [GO:0005743];mitochondrial respiratory chain complex III [GO:0005750];mitochondrion [GO:0005739]			FUNCTION: Component of the ubiquinol-cytochrome c oxidoreductase, a multisubunit transmembrane complex that is part of the mitochondrial electron transport chain which drives oxidative phosphorylation. The respiratory chain contains 3 multisubunit complexes succinate dehydrogenase (complex II, CII), ubiquinol-cytochrome c oxidoreductase (cytochrome b-c1 complex, complex III, CIII) and cytochrome …
22.2707	22.2066	22.4273	21.9601	21.5069	21.4118	21.7348	21.3752	22.7244	22.7203	22.7348	22.6865	+	4.82085	0.000544118	COX7A2L	MitoCarta3.0	MIM	+	5.23071	0	-1.20931	-6.66413		2.66276	0.0540089	-0.500312	-2.53094	O14548	O14548	COX7R_HUMAN	Cytochrome c oxidase subunit 7A-related protein, mitochondrial	KO_H137N_WT;NME6_KO_WT	literature, APEX_IMS, APEX_matrix, mito protein domain+, MS/MS+	OXPHOS > Complex IV > CIV subunits;OXPHOS > OXPHOS assembly factors;OXPHOS > OXPHOS subunits;OXPHOS > Respirasome assembly	mitochondrial electron transport, cytochrome c to oxygen [GO:0006123];mitochondrial respirasome assembly [GO:0097250];regulation of oxidative phosphorylation [GO:0002082]	mitochondrial inner membrane [GO:0005743];mitochondrial respirasome [GO:0005746];mitochondrial respiratory chain complex IV [GO:0005751];mitochondrion [GO:0005739];nucleolus [GO:0005730]	cytochrome-c oxidase activity [GO:0004129]		FUNCTION: Involved in the regulation of oxidative phosphorylation and energy metabolism (By similarity). Necessary for the assembly of mitochondrial respiratory supercomplex (By similarity). {ECO:0000250|UniProtKB:Q61387}.
24.1015	23.9316	24.0105	23.8288	23.0325	22.9812	22.7203	22.8461	24.2317	24.0526	23.9584	24.1174	+	7.90106	0.000647059	NDUFB7	MitoCarta3.0	MIM	+	4.92656	0	-1.19499	-6.26463		0.731149	0.419493	-0.121922	-0.671409	P17568	P17568	NDUB7_HUMAN	NADH dehydrogenase [ubiquinone] 1 beta subcomplex subunit 7	KO_H137N_KO_WT;KO_H137N_WT;NME6_KO_WT	literature, APEX_IMS, APEX_matrix, induction, coexpression++, MS/MS++	OXPHOS > Complex I > CI subunits;OXPHOS > OXPHOS subunits	mitochondrial electron transport, NADH to ubiquinone [GO:0006120];mitochondrial respiratory chain complex I assembly [GO:0032981]	mitochondrial inner membrane [GO:0005743];mitochondrial intermembrane space [GO:0005758];mitochondrial respiratory chain complex I [GO:0005747];mitochondrion [GO:0005739]	NADH dehydrogenase (ubiquinone) activity [GO:0008137]	O14770-4;P13807;P24863;P25791-3;P51800-3;P55040;P55273;P60014;Q01664;Q08117-2;Q0D2K3;Q13064;Q15653;Q5TAB7;Q5U5Z8-3;Q6P9E2;Q7Z3C6-3;Q7Z698;Q7Z699;Q86YD7;Q8N2N9-4;Q8N4L8;Q8NI38;Q8TAU3;Q8TBZ8;Q96A72;Q96GN5;Q96MY7;Q96SQ5;Q9BW66;Q9BWG6;Q9BX79-6;Q9H0I2;Q9NWQ4-1;Q9NX04;Q9P2K3-2;Q9UI47-2;Q9UKJ5;Q9Y3S2;Q9Y6T4	FUNCTION: Accessory subunit of the mitochondrial membrane respiratory chain NADH dehydrogenase (Complex I), that is believed not to be involved in catalysis. Complex I functions in the transfer of electrons from NADH to the respiratory chain. The immediate electron acceptor for the enzyme is believed to be ubiquinone. {ECO:0000269|PubMed:27626371}.
25.1908	25.2891	25.2679	25.1795	24.417	24.3376	24.239	24.1795	25.4266	25.3975	25.4138	25.3778	+	9.3904	0.00115789	NDUFV1	MitoCarta3.0	MIM	+	6.08437	0	-1.11068	-7.23031		2.96412	0.185816	-0.172113	-1.33066	P49821	P49821	NDUV1_HUMAN	NADH dehydrogenase [ubiquinone] flavoprotein 1, mitochondrial	KO_H137N_KO_WT;KO_H137N_WT;NME6_KO_WT	literature, APEX_matrix, targetP signal, Rickettsial homolog, mito protein domain, induction, coexpression++, MS/MS++	Metabolism > Metals and cofactors > Fe-S-containing proteins;OXPHOS > Complex I > CI subunits;OXPHOS > OXPHOS subunits	mitochondrial ATP synthesis coupled electron transport [GO:0042775];mitochondrial electron transport, NADH to ubiquinone [GO:0006120]	cytosol [GO:0005829];mitochondrial inner membrane [GO:0005743];mitochondrial respiratory chain complex I [GO:0005747];mitochondrion [GO:0005739]	4 iron, 4 sulfur cluster binding [GO:0051539];FMN binding [GO:0010181];metal ion binding [GO:0046872];NAD binding [GO:0051287];NADH dehydrogenase (ubiquinone) activity [GO:0008137]	A8MQ03;P17252;P20618;P25788-2;P41218;P45880;P56181;P61201;P61981;Q15047-2;Q16401;Q2TAY7;Q6P3S6;Q7Z6E9-3;Q8IZU1;Q8TAP4-4;Q8TCJ0-3;Q8WUA7-2;Q92993;Q96B65;Q96CV9-2;Q99932-2;Q9H871;Q9NP61;Q9NTX7-2;Q9Y297	FUNCTION: Core subunit of the mitochondrial membrane respiratory chain NADH dehydrogenase (Complex I) which catalyzes electron transfer from NADH through the respiratory chain, using ubiquinone as an electron acceptor. {ECO:0000250|UniProtKB:P25708}.
26.1174	26.2979	26.5667	26.3662	25.4551	25.3545	25.4266	25.3545	26.2481	26.4298	26.7129	26.632	+	6.65224	0.000385965	MT-ATP6	MitoCarta3.0	MIM	+	4.31024	0.00101961	-1.10803	-5.3377		0.563865	0.403161	-0.168641	-0.703372	P00846	P00846	ATP6_HUMAN	ATP synthase subunit a	KO_H137N_KO_WT;KO_H137N_WT;NME6_KO_WT	literature, yeast mito homolog++, Rickettsial homolog, mito protein domain+, MS/MS+	OXPHOS > Complex V > CV subunits;OXPHOS > OXPHOS subunits	aging [GO:0007568];ATP synthesis coupled proton transport [GO:0015986];mitochondrial ATP synthesis coupled proton transport [GO:0042776];response to hyperoxia [GO:0055093]	integral component of membrane [GO:0016021];mitochondrial inner membrane [GO:0005743];mitochondrial proton-transporting ATP synthase complex [GO:0005753];proton-transporting ATP synthase complex, coupling factor F(o) [GO:0045263]	proton transmembrane transporter activity [GO:0015078]		FUNCTION: Mitochondrial membrane ATP synthase (F(1)F(0) ATP synthase or Complex V) produces ATP from ADP in the presence of a proton gradient across the membrane which is generated by electron transport complexes of the respiratory chain. F-type ATPases consist of two structural domains, F(1) - containing the extramembraneous catalytic core and F(0) - containing the membrane proton channel, linke…
20.2419	20.5165	20.4874	20.2419	19.748	19.9882	19.7484	19.2926	20.343	20.6276	21.1206	21.002	+	3.92938	0.00105069	MT-CO3	MitoCarta3.0	MIM	+	2.47747	0.0124118	-1.07898	-3.27327		1.0815	0.178227	-0.401346	-1.36941	P00414	P00414	COX3_HUMAN	Cytochrome c oxidase subunit 3	KO_H137N_KO_WT;KO_H137N_WT;NME6_KO_WT	literature, yeast mito homolog++, Rickettsial homolog, mito protein domain	OXPHOS > Complex IV > CIV subunits;OXPHOS > OXPHOS subunits	aerobic respiration [GO:0009060];mitochondrial electron transport, cytochrome c to oxygen [GO:0006123];respiratory chain complex IV assembly [GO:0008535]	integral component of membrane [GO:0016021];mitochondrial inner membrane [GO:0005743];mitochondrion [GO:0005739];respiratory chain complex IV [GO:0045277]	cytochrome-c oxidase activity [GO:0004129];electron transfer activity [GO:0009055];oxidoreduction-driven active transmembrane transporter activity [GO:0015453]	P37840	FUNCTION: Component of the cytochrome c oxidase, the last enzyme in the mitochondrial electron transport chain which drives oxidative phosphorylation. The respiratory chain contains 3 multisubunit complexes succinate dehydrogenase (complex II, CII), ubiquinol-cytochrome c oxidoreductase (cytochrome b-c1 complex, complex III, CIII) and cytochrome c oxidase (complex IV, CIV), that cooperate to tran…
26.5898	26.604	26.6458	26.4969	25.8433	25.8093	25.6838	25.6068	26.7645	26.7771	26.8019	26.7895	+	9.01908	0.000916667	NDUFS1	MitoCarta3.0	MIM	+	5.84096	0	-1.04746	-6.73245		3.06793	0.15535	-0.199137	-1.50361	P28331	P28331	NDUS1_HUMAN	NADH-ubiquinone oxidoreductase 75 kDa subunit, mitochondrial	KO_H137N_KO_WT;KO_H137N_WT;NME6_KO_WT	literature, APEX_matrix, targetP signal, Rickettsial homolog, mito protein domain+, induction, coexpression++, MS/MS++	Metabolism > Metals and cofactors > Fe-S-containing proteins;OXPHOS > Complex I > CI subunits;OXPHOS > OXPHOS subunits	apoptotic mitochondrial changes [GO:0008637];ATP metabolic process [GO:0046034];cellular respiration [GO:0045333];mitochondrial electron transport, NADH to ubiquinone [GO:0006120];mitochondrial respiratory chain complex I assembly [GO:0032981];reactive oxygen species metabolic process [GO:0072593];regulation of mitochondrial membrane potential [GO:0051881]	mitochondrial intermembrane space [GO:0005758];mitochondrial matrix [GO:0005759];mitochondrial respiratory chain complex I [GO:0005747];mitochondrion [GO:0005739]	2 iron, 2 sulfur cluster binding [GO:0051537];4 iron, 4 sulfur cluster binding [GO:0051539];electron transfer activity [GO:0009055];metal ion binding [GO:0046872];NADH dehydrogenase (ubiquinone) activity [GO:0008137]	O60333-2;O76024;P22061-2;P24310;P42858;Q0VDD7;Q13562;Q13887;Q14154;Q49AJ0-4;Q6ZU52;Q8N6F8;Q8WTV1;Q92615;Q96IK1-2;Q96MW5;Q99650;Q99871;Q9BPU6;Q9BV99	FUNCTION: Core subunit of the mitochondrial membrane respiratory chain NADH dehydrogenase (Complex I) which catalyzes electron transfer from NADH through the respiratory chain, using ubiquinone as an electron acceptor (PubMed:30879903, PubMed:31557978). Essential for catalysing the entry and efficient transfer of electrons within complex I (PubMed:31557978). Plays a key role in the assembly and s…
27.8916	27.9539	28.0711	28.0084	27.4234	27.509	27.2979	27.17	28.1164	28.3282	28.3324	28.3239	+	5.52546	0.000434783	PMPCB;UQCRC1	MitoCarta3.0	Matrix;MIM	+	4.27713	0.000776119	-0.925167	-4.84286		2.38594	0.122387	-0.293985	-1.77788	O75439;P31930	O75439;P31930	MPPB_HUMAN;QCR1_HUMAN	Mitochondrial-processing peptidase subunit beta	KO_H137N_WT;NME6_KO_WT	literature, APEX_matrix, targetP signal+, yeast mito homolog+, Rickettsial homolog, mito protein domain+, induction, coexpression++, MS/MS++	Protein import, sorting and homeostasis > Protein import and sorting > Preprotein cleavage;OXPHOS > Complex III > CIII subunits;OXPHOS > OXPHOS subunits;Protein import, sorting and homeostasis > Protein homeostasis > Proteases"	aerobic respiration [GO:0009060];mitochondrial calcium ion transmembrane transport [GO:0006851];mitochondrial electron transport, ubiquinol to cytochrome c [GO:0006122];oxidative phosphorylation [GO:0006119];protein processing involved in protein targeting to mitochondrion [GO:0006627];response to activity [GO:0014823];response to alkaloid [GO:0043279]	mitochondrial inner membrane [GO:0005743];mitochondrial processing peptidase complex [GO:0017087];mitochondrial respirasome [GO:0005746];mitochondrial respiratory chain complex III [GO:0005750];mitochondrion [GO:0005739]	metal ion binding [GO:0046872];metalloendopeptidase activity [GO:0004222];protein-containing complex binding [GO:0044877];ubiquinol-cytochrome-c reductase activity [GO:0008121];ubiquitin protein ligase binding [GO:0031625]	C9J082;O14744;O43704;O95416;O95947;P26641;P52566;Q00169;Q06547-2;Q14457;Q6ZMY6-2;Q8IV13;Q8N108-16;Q8N5Z5;Q8N8E2;Q8TAB7;Q8WTV1;Q8WU43;Q96JM7-2;Q96MN9-2;Q9BRT8;Q9BUA3;Q9BZM4;Q9HC44;Q9P0T4;Q9UFG5;Q9UHV9;Q9UI10;Q9UNY5;Q9Y6G5	FUNCTION: Catalytic subunit of the essential mitochondrial processing protease (MPP), which cleaves the mitochondrial sequence off newly imported precursors proteins (PubMed:29576218) (Probable). Preferentially, cleaves after an arginine at position P2 (By similarity). Required for PINK1 turnover by coupling PINK1 mitochondrial import and cleavage, which results in subsequent PINK1 proteolysis (P…
24.8623	24.9088	24.9803	24.8858	24.2096	24.1719	24.1174	23.9672	24.9977	24.9716	25.0732	25.1174	+	8.95634	0.000709677	NDUFS5	MitoCarta3.0	MIM	+	5.19956	0.00118182	-0.923445	-5.66619		1.67285	0.302029	-0.130649	-0.918722	O43920	O43920	NDUS5_HUMAN	NADH dehydrogenase [ubiquinone] iron-sulfur protein 5	KO_H137N_KO_WT;KO_H137N_WT;NME6_KO_WT	literature, APEX_IMS, mito protein domain+, induction, coexpression++, MS/MS++	OXPHOS > Complex I > CI subunits;OXPHOS > OXPHOS subunits	mitochondrial electron transport, NADH to ubiquinone [GO:0006120];mitochondrial respiratory chain complex I assembly [GO:0032981]	mitochondrial inner membrane [GO:0005743];mitochondrial intermembrane space [GO:0005758];mitochondrial respiratory chain complex I [GO:0005747];mitochondrion [GO:0005739]	NADH dehydrogenase (ubiquinone) activity [GO:0008137]	P42858;Q2NKQ1-4;Q496A3;Q9NP61	FUNCTION: Accessory subunit of the mitochondrial membrane respiratory chain NADH dehydrogenase (Complex I), that is believed not to be involved in catalysis. Complex I functions in the transfer of electrons from NADH to the respiratory chain. The immediate electron acceptor for the enzyme is believed to be ubiquinone. {ECO:0000269|PubMed:27626371}.
27.5165	27.4938	27.5609	27.4473	26.8264	26.8504	26.8142	26.7517	27.7195	27.6865	27.8081	27.7064	+	9.63079	0.001	UQCRFS1	MitoCarta3.0	MIM	+	6.76252	0	-0.919399	-6.85469		3.12655	0.136104	-0.225459	-1.6602	P47985	P47985;P0C7P4	UCRI_HUMAN	Cytochrome b-c1 complex subunit Rieske, mitochondrial	KO_H137N_KO_WT;KO_H137N_WT;NME6_KO_WT	literature, APEX_matrix, targetP signal, yeast mito homolog++, Rickettsial homolog, mito protein domain+, coexpression++, MS/MS++	Metabolism > Metals and cofactors > Fe-S-containing proteins;OXPHOS > Complex III > CIII subunits;OXPHOS > OXPHOS subunits	mitochondrial respiratory chain complex III assembly [GO:0034551];respiratory electron transport chain [GO:0022904]	mitochondrial inner membrane [GO:0005743];mitochondrial respiratory chain complex III [GO:0005750];mitochondrial respiratory chain complex IV [GO:0005751];mitochondrion [GO:0005739]	2 iron, 2 sulfur cluster binding [GO:0051537];metal ion binding [GO:0046872];oxidoreductase activity [GO:0016491];ubiquinol-cytochrome-c reductase activity [GO:0008121]	Q5U5X0	FUNCTION: [Cytochrome b-c1 complex subunit 9]: Component of the ubiquinol-cytochrome c oxidoreductase (cytochrome b-c1 complex, complex III, CIII). UQCRFS1 undergoes proteolytic processing once it is incorporated in the complex III dimer. One of the fragments, called subunit 9, corresponds to its mitochondrial targeting sequence (MTS). The proteolytic processing is necessary for the correct inser…
24.002	24.4234	24.2243	24.3712	23.4923	23.5754	23.2961	23.6431	24.4676	24.2607	24.4298	24.4862	+	6.17637	0.000358209	NDUFV2	MitoCarta3.0	MIM	+	4.23301	0.000722222	-0.909345	-4.75879		0.70494	0.378964	-0.155842	-0.751101	P19404	P19404	NDUV2_HUMAN	NADH dehydrogenase [ubiquinone] flavoprotein 2, mitochondrial	KO_H137N_KO_WT;KO_H137N_WT;NME6_KO_WT	literature, APEX_matrix, targetP signal+, Rickettsial homolog, induction, coexpression++, MS/MS++	Metabolism > Metals and cofactors > Fe-S-containing proteins;OXPHOS > Complex I > CI subunits;OXPHOS > OXPHOS subunits	cardiac muscle tissue development [GO:0048738];mitochondrial electron transport, NADH to ubiquinone [GO:0006120];nervous system development [GO:0007399]	cytosol [GO:0005829];mitochondrial inner membrane [GO:0005743];mitochondrial respiratory chain complex I [GO:0005747];mitochondrion [GO:0005739];nucleoplasm [GO:0005654]	2 iron, 2 sulfur cluster binding [GO:0051537];electron transfer activity [GO:0009055];metal ion binding [GO:0046872];NADH dehydrogenase (ubiquinone) activity [GO:0008137]	O15287;O15381-5;O75436;O75925;O95391;P05067;P06241-3;P07437;P0DP24;P10073;P10599;P17023;P20042;P24863;P32242;P35222;P43356;P57052;P57729;P58304;P61978;P63010-2;Q12824;Q14525;Q16549;Q16625;Q5T2W1;Q5T6S3;Q5VYS8-5;Q6AZY7-2;Q6DKI2;Q6GQQ9-2;Q6P1J6-2;Q6X4W1-6;Q6ZMI0-5;Q71DI3;Q7L7L0;Q7Z698;Q7Z699;Q86UV6-2;Q86V28;Q86VK4-3;Q86WT6-2;Q8IUI8;Q8IUW3;Q8IWL3;Q8N0Y2-2;Q8N6F8;Q8N6K7-2;Q8N7B6-2;Q8NBJ4;Q8NHS9;Q8TBB…	FUNCTION: Core subunit of the mitochondrial membrane respiratory chain NADH dehydrogenase (Complex I) which catalyzes electron transfer from NADH through the respiratory chain, using ubiquinone as an electron acceptor. {ECO:0000250|UniProtKB:P04394}.
23.48	23.632	23.5638	23.4041	22.7856	22.3184	22.7056	22.8093	23.5638	23.4551	23.5983	23.5285	+	6.72613	0.000423077	NDUFS6	MitoCarta3.0	MIM	+	3.52159	0.00572477	-0.881743	-4.03884		0.104045	0.900043	-0.0164723	-0.104068	O75380	O75380	NDUS6_HUMAN	NADH dehydrogenase [ubiquinone] iron-sulfur protein 6, mitochondrial	KO_H137N_KO_WT;KO_H137N_WT;NME6_KO_WT	literature, APEX_matrix, targetP signal, mito protein domain+, coexpression++, MS/MS++	OXPHOS > Complex I > CI subunits;OXPHOS > OXPHOS subunits	mitochondrial electron transport, NADH to ubiquinone [GO:0006120]	mitochondrial inner membrane [GO:0005743];mitochondrial respiratory chain complex I [GO:0005747]	electron transfer activity [GO:0009055];NADH dehydrogenase (ubiquinone) activity [GO:0008137]		FUNCTION: Accessory subunit of the mitochondrial membrane respiratory chain NADH dehydrogenase (Complex I), that is believed not to be involved in catalysis. Complex I functions in the transfer of electrons from NADH to the respiratory chain. The immediate electron acceptor for the enzyme is believed to be ubiquinone. {ECO:0000269|PubMed:27626371}.
24.2317	24.2463	24.4984	24.2021	24.2243	24.1488	24.4234	24.2463	25.0401	25.0567	25.2891	25.1757	+	6.47636	0.000373333	SLC25A29	MitoCarta3.0	MIM	+	4.40765	0.000764706	-0.879699	-4.8299	+	4.08884	0.00579487	-0.845798	-4.45586	Q8N8R3	Q8N8R3	MCATL_HUMAN	Mitochondrial basic amino acids transporter	KO_H137N_WT;KO_WT_WT;NME6_KO_WT	literature, yeast mito homolog+, mito protein domain+, MS/MS++	Metabolism > Amino acid metabolism > Lysine metabolism;Small molecule transport > SLC25A family	acyl carnitine transmembrane transport [GO:1902616];acyl carnitine transport [GO:0006844];amino acid transport [GO:0006865];L-arginine transmembrane transport [GO:1903400];L-histidine transmembrane transport [GO:0089709];L-lysine transmembrane transport [GO:1903401];mitochondrial L-ornithine transmembrane transport [GO:1990575];ornithine transport [GO:0015822]	integral component of membrane [GO:0016021];mitochondrial inner membrane [GO:0005743];mitochondrion [GO:0005739]	basic amino acid transmembrane transporter activity [GO:0015174];high-affinity arginine transmembrane transporter activity [GO:0005289];high-affinity lysine transmembrane transporter activity [GO:0005292]		FUNCTION: Transports arginine, lysine, homoarginine, methylarginine and, to a much lesser extent, ornithine and histidine (PubMed:24652292). Can restore ornithine transport in cells lacking the primary mitochondrial ornithine transporter SLC25A15 (PubMed:19287344). Does not transport carnitine nor acylcarnitines (PubMed:24652292). Functions by both counter-exchange and uniport mechanisms (PubMed:…
24.8764	25.0567	25.0401	24.9495	24.4105	24.3778	24.0691	24.2891	25.2463	25.0975	25.2243	25.0935	+	7.55171	0.0005	NDUFA2	MitoCarta3.0	MIM	+	4.2622	0.00286486	-0.878749	-4.6994		1.70938	0.227844	-0.184705	-1.1659	O43678	O43678	NDUA2_HUMAN	NADH dehydrogenase [ubiquinone] 1 alpha subcomplex subunit 2	KO_H137N_KO_WT;KO_H137N_WT;NME6_KO_WT	literature, APEX_matrix, targetP signal, mito protein domain, induction, coexpression++, MS/MS++	OXPHOS > Complex I > CI subunits;OXPHOS > OXPHOS subunits	blastocyst hatching [GO:0001835];mitochondrial electron transport, NADH to ubiquinone [GO:0006120];mitochondrial respiratory chain complex I assembly [GO:0032981]	mitochondrial inner membrane [GO:0005743];mitochondrial membrane [GO:0031966];mitochondrial respiratory chain complex I [GO:0005747]	NADH dehydrogenase (ubiquinone) activity [GO:0008137]		FUNCTION: Accessory subunit of the mitochondrial membrane respiratory chain NADH dehydrogenase (Complex I), that is believed not to be involved in catalysis. Complex I functions in the transfer of electrons from NADH to the respiratory chain. The immediate electron acceptor for the enzyme is believed to be ubiquinone. {ECO:0000269|PubMed:27626371}.
22.5777	22.5615	22.3805	22.2036	21.9024	21.6671	21.7223	21.6141	22.867	22.5404	22.6029	22.3619	+	3.11726	0.00384	NDUFB1	MitoCarta3.0	MIM	+	3.40821	0.0052	-0.866532	-3.90391		0.552504	0.412718	-0.162205	-0.685301	O75438	O75438	NDUB1_HUMAN	NADH dehydrogenase [ubiquinone] 1 beta subcomplex subunit 1	KO_H137N_WT;NME6_KO_WT	literature, mito protein domain+	OXPHOS > Complex I > CI subunits;OXPHOS > OXPHOS subunits	mitochondrial electron transport, NADH to ubiquinone [GO:0006120];mitochondrial respiratory chain complex I assembly [GO:0032981]	mitochondrial inner membrane [GO:0005743];mitochondrial respiratory chain complex I [GO:0005747];mitochondrion [GO:0005739];nuclear speck [GO:0016607]	NADH dehydrogenase (ubiquinone) activity [GO:0008137]		FUNCTION: Accessory subunit of the mitochondrial membrane respiratory chain NADH dehydrogenase (Complex I) that is believed not to be involved in catalysis. Complex I functions in the transfer of electrons from NADH to the respiratory chain. The immediate electron acceptor for the enzyme is believed to be ubiquinone. {ECO:0000269|PubMed:27626371}.
22.2214	22.1976	22.2849	22.0359	22.5708	22.4476	22.2593	22.3831	23.2346	23.2051	23.2679	23.2448	+	5.78242	0.000404494	ECHDC3	MitoCarta3.0	Matrix	+	4.77986	0.000852459	-0.822905	-4.95032	+	5.9025	0	-1.05314	-6.81372	Q96DC8	Q96DC8	ECHD3_HUMAN	Enoyl-CoA hydratase domain-containing protein 3, mitochondrial	KO_H137N_WT;KO_WT_WT;NME6_KO_WT	targetP signal+, yeast mito homolog+, Rickettsial homolog, mito protein domain, induction, coexpression, MS/MS++	0	fatty acid metabolic process [GO:0006631];positive regulation of cellular response to insulin stimulus [GO:1900078]	mitochondrion [GO:0005739]	enoyl-CoA hydratase activity [GO:0004300]		FUNCTION: May play a role in fatty acid biosynthesis and insulin sensitivity. {ECO:0000269|PubMed:31010960}.
NaN	20.6096	NaN	19.9882	NaN	NaN	19.6384	NaN	20.4375	20.0292	21.0224	20.265		0.139441	0.579993	ISCA2	MitoCarta3.0	Matrix		0	1	-0.800124	0		0.139441	0.705526	-0.139617	-0.296801	Q86U28	Q86U28	ISCA2_HUMAN	Iron-sulfur cluster assembly 2 homolog, mitochondrial		APEX_matrix, targetP signal+, yeast mito homolog++, Rickettsial homolog, mito protein domain+, induction, coexpression, MS/MS++	Metabolism > Metals and cofactors > Fe-S cluster biosynthesis;Metabolism > Metals and cofactors > Fe-S-containing proteins	iron-sulfur cluster assembly [GO:0016226];protein maturation by [4Fe-4S] cluster transfer [GO:0106035]	mitochondrial matrix [GO:0005759];mitochondrion [GO:0005739]	2 iron, 2 sulfur cluster binding [GO:0051537];4 iron, 4 sulfur cluster binding [GO:0051539];iron ion binding [GO:0005506]	D3DTS7;G5E9A7;O60333-2;O76024;P02766;P06396;P22607;P28329-3;P28799;P51687;P55040;P60228;Q49AR9;Q5T440;Q7Z699;Q96HA8;Q96NT3-2;Q9H4P4;Q9H5Z6-2	FUNCTION: Involved in the maturation of mitochondrial 4Fe-4S proteins functioning late in the iron-sulfur cluster assembly pathway. May be involved in the binding of an intermediate of Fe/S cluster assembly. {ECO:0000269|PubMed:22323289}.
25.2607	25.228	25.2133	25.1135	24.6096	24.4923	24.4862	24.3307	25.3273	25.2207	25.3545	25.1795	+	7.43799	0.000415094	NDUFB4	MitoCarta3.0	MIM	+	4.50896	0.00268354	-0.790783	-4.62722		0.599112	0.576794	-0.0666256	-0.43679	O95168	O95168	NDUB4_HUMAN	NADH dehydrogenase [ubiquinone] 1 beta subcomplex subunit 4	KO_H137N_KO_WT;KO_H137N_WT;NME6_KO_WT	literature, mito protein domain+, MS/MS++	OXPHOS > Complex I > CI subunits;OXPHOS > OXPHOS subunits	mitochondrial electron transport, NADH to ubiquinone [GO:0006120];mitochondrial respiratory chain complex I assembly [GO:0032981];response to oxidative stress [GO:0006979]	mitochondrial inner membrane [GO:0005743];mitochondrial respiratory chain complex I [GO:0005747];mitochondrion [GO:0005739];nucleoplasm [GO:0005654]	NADH dehydrogenase (ubiquinone) activity [GO:0008137]		FUNCTION: Accessory subunit of the mitochondrial membrane respiratory chain NADH dehydrogenase (Complex I), that is believed not to be involved in catalysis. Complex I functions in the transfer of electrons from NADH to the respiratory chain. The immediate electron acceptor for the enzyme is believed to be ubiquinone. {ECO:0000269|PubMed:27626371}.
21.5309	20.343	20.4273	20.4775	20.1581	20.0691	20.2764	19.9316	20.68	20.8651	21.0426	20.9388	+	1.94958	0.0249777	PXMP4	MitoCarta3.0	unknown	+	3.48045	0.00604317	-0.772855	-3.7606		0.264844	0.542307	-0.186964	-0.478957	Q9Y6I8	Q9Y6I8	PXMP4_HUMAN	Peroxisomal membrane protein 4	KO_H137N_WT;NME6_KO_WT	targetP signal, mito protein domain+, coexpression	0		cytosol [GO:0005829];integral component of membrane [GO:0016021];peroxisomal membrane [GO:0005778];peroxisome [GO:0005777]
24.1488	23.976	24.0443	24.1253	24.1332	24.0526	23.9584	23.7895	24.8288	24.7182	24.7945	24.6811	+	6.29261	0.000395604	HAGH	MitoCarta3.0	Matrix	+	4.11099	0.00329167	-0.772223	-4.26008	+	4.9127	0.00627778	-0.682055	-4.48478	Q16775	Q16775	GLO2_HUMAN	Hydroxyacylglutathione hydrolase, mitochondrial	KO_H137N_WT;KO_WT_WT;NME6_KO_WT	literature, APEX_matrix, targetP signal+, mito protein domain, induction, coexpression, MS/MS++	Metabolism > Detoxification > ROS and glutathione metabolism	glutathione biosynthetic process [GO:0006750];methylglyoxal catabolic process to D-lactate via S-lactoyl-glutathione [GO:0019243]	cytoplasm [GO:0005737];cytosol [GO:0005829];mitochondrial matrix [GO:0005759]	hydroxyacylglutathione hydrolase activity [GO:0004416];metal ion binding [GO:0046872]	P31941;Q9NYB0	FUNCTION: Thiolesterase that catalyzes the hydrolysis of S-D-lactoyl-glutathione to form glutathione and D-lactic acid.
28.066	28.1115	28.0453	27.9595	27.6998	27.6865	27.4938	27.4394	28.391	28.3536	28.3704	28.2891	+	5.82865	0.00042735	MT-CO2	MitoCarta3.0	MIM	+	4.48039	0.00371765	-0.771183	-4.53809		3.65833	0.0747966	-0.305465	-2.20213	P00403	P00403	COX2_HUMAN	Cytochrome c oxidase subunit 2	KO_H137N_WT;NME6_KO_WT	literature, APEX_IMS, APEX_matrix, yeast mito homolog++, Rickettsial homolog, mito protein domain+, MS/MS+	OXPHOS > Complex IV > CIV subunits;OXPHOS > OXPHOS subunits	ATP synthesis coupled electron transport [GO:0042773];lactation [GO:0007595];mitochondrial electron transport, cytochrome c to oxygen [GO:0006123];positive regulation of ATP biosynthetic process [GO:2001171];positive regulation of hydrogen peroxide biosynthetic process [GO:0010729];positive regulation of necrotic cell death [GO:0010940];response to cold [GO:0009409]	integral component of membrane [GO:0016021];membrane [GO:0016020];mitochondrial inner membrane [GO:0005743];mitochondrion [GO:0005739];respiratory chain complex IV [GO:0045277]	copper ion binding [GO:0005507];cytochrome-c oxidase activity [GO:0004129]	P49281-3;Q9NZ94-2	FUNCTION: Component of the cytochrome c oxidase, the last enzyme in the mitochondrial electron transport chain which drives oxidative phosphorylation. The respiratory chain contains 3 multisubunit complexes succinate dehydrogenase (complex II, CII), ubiquinol-cytochrome c oxidoreductase (cytochrome b-c1 complex, complex III, CIII) and cytochrome c oxidase (complex IV, CIV), that cooperate to tran…
25.5551	25.5551	25.7077	25.5433	25.2821	25.1908	25.1795	25.0148	25.918	25.8717	26.0317	25.9088	+	6.11279	0.000407767	NDUFA6	MitoCarta3.0	MIM	+	4.6279	0.00271795	-0.76577	-4.62779		3.21764	0.0687791	-0.342274	-2.24803	P56556	P56556	NDUA6_HUMAN	NADH dehydrogenase [ubiquinone] 1 alpha subcomplex subunit 6	KO_H137N_WT;NME6_KO_WT	literature, APEX_matrix, mito protein domain+, induction, coexpression++, MS/MS++	OXPHOS > Complex I > CI subunits;OXPHOS > OXPHOS subunits	mitochondrial electron transport, NADH to ubiquinone [GO:0006120];mitochondrial respiratory chain complex I assembly [GO:0032981];response to oxidative stress [GO:0006979]	mitochondrial inner membrane [GO:0005743];mitochondrial membrane [GO:0031966];mitochondrial respiratory chain complex I [GO:0005747]	NADH dehydrogenase (ubiquinone) activity [GO:0008137]		FUNCTION: Accessory subunit of the mitochondrial membrane respiratory chain NADH dehydrogenase (Complex I), that is believed to be not involved in catalysis. Required for proper complex I assembly (PubMed:30245030). Complex I functions in the transfer of electrons from NADH to the respiratory chain. The immediate electron acceptor for the enzyme is believed to be ubiquinone. {ECO:0000269|PubMed:2…
23.9406	23.8858	24.2096	24.0359	23.9134	23.7286	24.0275	23.9225	24.5926	24.5045	24.7995	24.6757	+	4.90627	0.000935484	NME3	MitoCarta3.0	MOM	+	3.82004	0.00549593	-0.745067	-3.9565	+	3.23395	0.0259652	-0.625126	-3.20954	Q13232	Q13232	NDK3_HUMAN	Nucleoside diphosphate kinase 3	KO_H137N_WT;KO_WT_WT;NME6_KO_WT	GFP, Rickettsial homolog, mito protein domain	Metabolism > Nucleotide metabolism > Nucleotide synthesis and processing	apoptotic process [GO:0006915];CTP biosynthetic process [GO:0006241];GTP biosynthetic process [GO:0006183];UTP biosynthetic process [GO:0006228]	cytosol [GO:0005829]	ATP binding [GO:0005524];metal ion binding [GO:0046872];nucleoside diphosphate kinase activity [GO:0004550]	O43765;P15531;Q6ICB0;Q96EQ0;Q9UHD9;Q9UMX0;Q9UMX0-2	FUNCTION: Major role in the synthesis of nucleoside triphosphates other than ATP. The ATP gamma phosphate is transferred to the NDP beta phosphate via a ping-pong mechanism, using a phosphorylated active-site intermediate. Probably has a role in normal hematopoiesis by inhibition of granulocyte differentiation and induction of apoptosis.
26.1055	26.1174	26.1585	26.0874	25.632	25.6703	25.452	25.3545	26.2838	26.2353	26.2821	26.1585	+	6.09971	0.0004	NDUFS7	MitoCarta3.0	MIM	+	3.94454	0.005408	-0.712726	-3.95361		2.00448	0.300779	-0.12273	-0.9226	O75251	O75251	NDUS7_HUMAN	NADH dehydrogenase [ubiquinone] iron-sulfur protein 7, mitochondrial	KO_H137N_KO_WT;KO_H137N_WT;NME6_KO_WT	literature, APEX_matrix, targetP signal+, Rickettsial homolog, mito protein domain, induction, coexpression++, MS/MS++	Metabolism > Metals and cofactors > Fe-S-containing proteins;OXPHOS > Complex I > CI subunits;OXPHOS > OXPHOS subunits	aerobic respiration [GO:0009060];electron transport coupled proton transport [GO:0015990];mitochondrial electron transport, NADH to ubiquinone [GO:0006120];mitochondrial respiratory chain complex I assembly [GO:0032981]	mitochondrial matrix [GO:0005759];mitochondrial respiratory chain complex I [GO:0005747];neuron projection [GO:0043005];neuronal cell body [GO:0043025];synaptic membrane [GO:0097060]	4 iron, 4 sulfur cluster binding [GO:0051539];metal ion binding [GO:0046872];NADH dehydrogenase (ubiquinone) activity [GO:0008137];oxidoreductase activity, acting on NAD(P)H, quinone or similar compound as acceptor [GO:0016655];protease binding [GO:0002020];quinone binding [GO:0048038]	Q8WXH2	FUNCTION: Core subunit of the mitochondrial membrane respiratory chain NADH dehydrogenase (Complex I) which catalyzes electron transfer from NADH through the respiratory chain, using ubiquinone as an electron acceptor (PubMed:17275378). Essential for the catalytic activity of complex I (PubMed:17275378). {ECO:0000269|PubMed:17275378}.
21.2933	20.7715	21.8269	21.6671	21.1395	20.8269	21.0292	20.8876	21.6364	21.743	21.7471	21.6051	+	1.89377	0.035866	COX7C	MitoCarta3.0	MIM	+	3.97274	0.0052437	-0.712153	-3.97211		0.580604	0.32163	-0.293231	-0.869481	P15954	P15954	COX7C_HUMAN	Cytochrome c oxidase subunit 7C, mitochondrial	KO_H137N_WT;NME6_KO_WT	literature, APEX_IMS, yeast mito homolog++, mito protein domain+, MS/MS++	OXPHOS > Complex IV > CIV subunits;OXPHOS > OXPHOS subunits	generation of precursor metabolites and energy [GO:0006091];mitochondrial electron transport, cytochrome c to oxygen [GO:0006123]	integral component of membrane [GO:0016021];mitochondrial inner membrane [GO:0005743];mitochondrial respiratory chain complex IV [GO:0005751];mitochondrion [GO:0005739]		P43356;Q9UHD4	FUNCTION: Component of the cytochrome c oxidase, the last enzyme in the mitochondrial electron transport chain which drives oxidative phosphorylation. The respiratory chain contains 3 multisubunit complexes succinate dehydrogenase (complex II, CII), ubiquinol-cytochrome c oxidoreductase (cytochrome b-c1 complex, complex III, CIII) and cytochrome c oxidase (complex IV, CIV), that cooperate to tran…
23.3645	23.5638	23.5983	23.1719	22.9654	23.4551	23.0935	23.0275	23.9134	24.0443	23.5983	23.7492	+	2.42035	0.017229	COX6B1	MitoCarta3.0	MIM	+	2.48538	0.0208509	-0.690925	-2.80297		1.56377	0.133918	-0.401659	-1.68437	P14854	P14854	CX6B1_HUMAN	Cytochrome c oxidase subunit 6B1	KO_H137N_WT;NME6_KO_WT	literature, APEX_IMS, yeast mito homolog+, mito protein domain+, coexpression++, MS/MS++	OXPHOS > Complex IV > CIV subunits;OXPHOS > OXPHOS subunits	oxidative phosphorylation [GO:0006119];substantia nigra development [GO:0021762]	mitochondrial inner membrane [GO:0005743];mitochondrion [GO:0005739];respiratory chain complex IV [GO:0045277]	cytochrome-c oxidase activity [GO:0004129]		FUNCTION: Component of the cytochrome c oxidase, the last enzyme in the mitochondrial electron transport chain which drives oxidative phosphorylation. The respiratory chain contains 3 multisubunit complexes succinate dehydrogenase (complex II, CII), ubiquinol-cytochrome c oxidoreductase (cytochrome b-c1 complex, complex III, CIII) and cytochrome c oxidase (complex IV, CIV), that cooperate to tran…
22.3725	22.743	22.7975	22.4751	22.4726	22.5237	22.58	22.5498	23.2375	23.2679	23.2506	23.1253	+	5.41648	0.000618421	CCSMST1	MitoCarta3.0	IMS	+	5.64239	0.00083871	-0.688796	-4.93785	+	2.93317	0.030518	-0.623307	-3.00052	Q4G0I0	Q4G0I0	CSMT1_HUMAN	Protein CCSMST1	KO_H137N_WT;KO_WT_WT;NME6_KO_WT	APEX_IMS, targetP signal+, induction, coexpression, MS/MS	0		integral component of membrane [GO:0016021]
24.632	24.5345	24.8142	24.4614	24.1946	24.0443	23.976	23.867	24.7286	24.7895	24.7338	24.5812	+	4.18373	0.00176744	ATP5MPL	MitoCarta3.0	MIM	+	3.81285	0.00608696	-0.687803	-3.78395		0.506937	0.519226	-0.097754	-0.518835	P56378	P56378	ATP68_HUMAN	ATP synthase subunit ATP5MPL, mitochondrial	KO_H137N_WT;NME6_KO_WT	induction, coexpression++, MS/MS+	OXPHOS > Complex V > CV subunits;OXPHOS > OXPHOS subunits		integral component of membrane [GO:0016021];mitochondrial proton-transporting ATP synthase complex [GO:0005753]		P02654;Q9UHD4;Q9Y6C9	FUNCTION: Mitochondrial membrane ATP synthase (F(1)F(0) ATP synthase or Complex V) produces ATP from ADP in the presence of a proton gradient across the membrane which is generated by electron transport complexes of the respiratory chain. F-type ATPases consist of two structural domains, F(1) - containing the extramembraneous catalytic core and F(0) - containing the membrane proton channel, linke…
23.632	23.632	23.7796	23.654	23.0592	23.0609	23.1765	22.9968	23.6865	23.7594	23.7492	23.7286	+	6.83524	0.000385542	MT-ND1	MitoCarta3.0	MIM	+	5.44053	0.00282667	-0.657578	-4.67034		0.705581	0.601042	-0.0565009	-0.406658	P03886	P03886	NU1M_HUMAN	NADH-ubiquinone oxidoreductase chain 1	KO_H137N_KO_WT;KO_H137N_WT;NME6_KO_WT	literature, Rickettsial homolog, mito protein domain, MS/MS	OXPHOS > Complex I > CI subunits;OXPHOS > OXPHOS subunits	aerobic respiration [GO:0009060];mitochondrial electron transport, NADH to ubiquinone [GO:0006120];mitochondrial respiratory chain complex I assembly [GO:0032981];response to drug [GO:0042493];response to hydroperoxide [GO:0033194];response to organic cyclic compound [GO:0014070]	dendrite [GO:0030425];mitochondrial inner membrane [GO:0005743];mitochondrial membrane [GO:0031966];mitochondrial respiratory chain complex I [GO:0005747];neuronal cell body [GO:0043025]	NADH dehydrogenase (ubiquinone) activity [GO:0008137]	P43490	FUNCTION: Core subunit of the mitochondrial membrane respiratory chain NADH dehydrogenase (Complex I) which catalyzes electron transfer from NADH through the respiratory chain, using ubiquinone as an electron acceptor (PubMed:1959619). Essential for the catalytic activity and assembly of complex I (PubMed:26929434, PubMed:1959619). {ECO:0000269|PubMed:1959619, ECO:0000269|PubMed:26929434}.
22.58	22.5638	22.8595	22.6497	22.7975	22.6992	22.7161	22.7348	23.417	23.2821	23.4425	23.4041	+	7.22218	0.000333333	DHTKD1	MitoCarta3.0	Matrix	+	5.3566	0.00390123	-0.649518	-4.5855	+	4.0887	0.00567347	-0.723164	-4.09032	Q96HY7	Q96HY7	DHTK1_HUMAN	Probable 2-oxoglutarate dehydrogenase E1 component DHKTD1, mitochondrial	KO_H137N_WT;KO_WT_WT;NME6_KO_WT	APEX_matrix, targetP signal, yeast mito homolog+, Rickettsial homolog, mito protein domain+, MS/MS	Metabolism > Amino acid metabolism > Lysine metabolism	generation of precursor metabolites and energy [GO:0006091];glycolytic process [GO:0006096];hematopoietic progenitor cell differentiation [GO:0002244];tricarboxylic acid cycle [GO:0006099]	mitochondrial matrix [GO:0005759];mitochondrion [GO:0005739]	oxoglutarate dehydrogenase (succinyl-transferring) activity [GO:0004591];thiamine pyrophosphate binding [GO:0030976]	O00327-8	FUNCTION: The 2-oxoglutarate dehydrogenase complex catalyzes the overall conversion of 2-oxoglutarate to succinyl-CoA and CO(2). It contains multiple copies of three enzymatic components: 2-oxoglutarate dehydrogenase (E1), dihydrolipoamide succinyltransferase (E2) and lipoamide dehydrogenase (E3) (By similarity). {ECO:0000250}.
24.6865	24.9716	25.2499	24.9672	24.8288	24.4234	24.5696	24.6971	25.239	24.9803	25.5492	25.317	+	3.09007	0.00628326	COX7A2	MitoCarta3.0	MIM	+	2.33946	0.0281772	-0.641641	-2.60954		0.939229	0.23218	-0.302606	-1.14511	P14406	P14406	CX7A2_HUMAN	Cytochrome c oxidase subunit 7A2, mitochondrial	KO_H137N_WT;NME6_KO_WT	literature, mito protein domain+, induction, coexpression++, MS/MS++	OXPHOS > Complex IV > CIV subunits;OXPHOS > OXPHOS subunits	mitochondrial electron transport, cytochrome c to oxygen [GO:0006123];mitochondrial respirasome assembly [GO:0097250];regulation of oxidative phosphorylation [GO:0002082]	integral component of membrane [GO:0016021];mitochondrial respirasome [GO:0005746];mitochondrial respiratory chain complex IV [GO:0005751]	electron transfer activity [GO:0009055]	Q6FHY5	FUNCTION: Component of the cytochrome c oxidase, the last enzyme in the mitochondrial electron transport chain which drives oxidative phosphorylation. The respiratory chain contains 3 multisubunit complexes succinate dehydrogenase (complex II, CII), ubiquinol-cytochrome c oxidoreductase (cytochrome b-c1 complex, complex III, CIII) and cytochrome c oxidase (complex IV, CIV), that cooperate to tran…
23.8764	23.8288	23.9584	23.9043	23.9316	23.8093	23.7695	23.6757	24.4298	24.3975	24.5045	24.4105	+	6.79639	0.000372549	BCKDK	MitoCarta3.0	Matrix	+	4.47209	0.00577778	-0.639059	-4.04093	+	5.26696	0.00676	-0.543623	-3.99419	O14874	O14874	BCKD_HUMAN	[3-methyl-2-oxobutanoate dehydrogenase [lipoamide]] kinase, mitochondrial	KO_H137N_WT;KO_WT_WT;NME6_KO_WT	literature, APEX_matrix, targetP signal, yeast mito homolog+, Rickettsial homolog, mito protein domain+, MS/MS++	Metabolism > Amino acid metabolism > Branched-chain amino acid dehydrogenase complex;Metabolism > Amino acid metabolism > Branched-chain amino acid metabolism	branched-chain amino acid catabolic process [GO:0009083];cellular amino acid catabolic process [GO:0009063];isoleucine catabolic process [GO:0006550];leucine catabolic process [GO:0006552];negative regulation of cellular amino acid metabolic process [GO:0045763];phosphorylation [GO:0016310];protein phosphorylation [GO:0006468];regulation of glucose metabolic process [GO:0010906];spermatogenesis […	mitochondrial alpha-ketoglutarate dehydrogenase complex [GO:0005947];mitochondrial matrix [GO:0005759];mitochondrion [GO:0005739]	[3-methyl-2-oxobutanoate dehydrogenase (acetyl-transferring)] kinase activity [GO:0047323];ATP binding [GO:0005524];kinase activity [GO:0016301];protein serine/threonine kinase activity [GO:0004674];pyruvate dehydrogenase (acetyl-transferring) kinase activity [GO:0004740]	P02549;P40763;Q8WUW1;Q9WMX2	FUNCTION: Catalyzes the phosphorylation and inactivation of the branched-chain alpha-ketoacid dehydrogenase complex, the key regulatory enzyme of the valine, leucine and isoleucine catabolic pathways. Key enzyme that regulate the activity state of the BCKD complex. {ECO:0000269|PubMed:24449431}.
22.6992	22.7203	23.0342	22.8932	22.1856	22.1488	22.0789	22.1143	22.6649	22.7614	22.8034	22.7471	+	3.20008	0.00478109	MT-ND2	MitoCarta3.0	MIM	+	5.51165	0.00363218	-0.61235	-4.47134		0.5041	0.526904	0.0925002	0.502594	P03891	P03891	NU2M_HUMAN	NADH-ubiquinone oxidoreductase chain 2	KO_H137N_WT;NME6_KO_WT	literature, Rickettsial homolog, mito protein domain+, MS/MS+	OXPHOS > Complex I > CI subunits;OXPHOS > OXPHOS subunits	mitochondrial electron transport, NADH to ubiquinone [GO:0006120];mitochondrial respiratory chain complex I assembly [GO:0032981];reactive oxygen species metabolic process [GO:0072593]	mitochondrial inner membrane [GO:0005743];mitochondrial respiratory chain complex I [GO:0005747];postsynaptic density [GO:0014069]	ionotropic glutamate receptor binding [GO:0035255];NADH dehydrogenase (ubiquinone) activity [GO:0008137];protein kinase binding [GO:0019901]		FUNCTION: Core subunit of the mitochondrial membrane respiratory chain NADH dehydrogenase (Complex I) which catalyzes electron transfer from NADH through the respiratory chain, using ubiquinone as an electron acceptor (PubMed:16996290). Essential for the catalytic activity and assembly of complex I (PubMed:16996290). {ECO:0000269|PubMed:16996290}.
22.3045	22.6649	22.3045	22.6992	22.3239	22.7935	21.5915	22.2302	22.8746	23.2434	22.654	22.5892		1.16677	0.0975912	NTHL1	MitoCarta3.0	unknown		1.09579	0.107225	-0.605506	-1.56057		0.967938	0.213296	-0.346992	-1.22353	P78549	P78549	NTH_HUMAN	Endonuclease III-like protein 1	KO_H137N_WT	literature, yeast mito homolog, Rickettsial homolog, mito protein domain	Metabolism > Metals and cofactors > Fe-S-containing proteins	base-excision repair, AP site formation [GO:0006285];depyrimidination [GO:0045008];nucleotide-excision repair, DNA incision, 5'-to lesion [GO:0006296]	mitochondrion [GO:0005739];nucleoplasm [GO:0005654];nucleus [GO:0005634]	4 iron, 4 sulfur cluster binding [GO:0051539];class I DNA-(apurinic or apyrimidinic site) endonuclease activity [GO:0140078];damaged DNA binding [GO:0003684];DNA N-glycosylase activity [GO:0019104];DNA-(apurinic or apyrimidinic site) endonuclease activity [GO:0003906];double-stranded DNA binding [GO:0003690];endonuclease activity [GO:0004519];metal ion binding [GO:0046872];oxidized purine nucleob…		FUNCTION: Bifunctional DNA N-glycosylase with associated apurinic/apyrimidinic (AP) lyase function that catalyzes the first step in base excision repair (BER), the primary repair pathway for the repair of oxidative DNA damage (PubMed:9927729). The DNA N-glycosylase activity releases the damaged DNA base from DNA by cleaving the N-glycosidic bond, leaving an AP site. The AP-lyase activity cleaves …
23.2821	22.8385	22.9847	22.7512	22.9298	22.5451	22.4501	22.4425	23.5522	23.0641	23.0838	23.087	+	2.77791	0.0104244	CISD3	MitoCarta3.0	Matrix	+	1.9764	0.0448772	-0.604887	-2.28092		0.675698	0.320223	-0.232651	-0.874083	P0C7P0	P0C7P0	CISD3_HUMAN	CDGSH iron-sulfur domain-containing protein 3, mitochondrial	KO_H137N_WT;NME6_KO_WT	APEX_matrix, targetP signal, mito protein domain, coexpression, MS/MS++	Metabolism > Metals and cofactors > Fe-S cluster biosynthesis;Metabolism > Metals and cofactors > Fe-S-containing proteins	protein maturation by [2Fe-2S] cluster transfer [GO:0106034]	mitochondrion [GO:0005739]	2 iron, 2 sulfur cluster binding [GO:0051537];metal ion binding [GO:0046872]		FUNCTION: Can transfer its iron-sulfur clusters to the apoferrodoxins FDX1 and FDX2. Contributes to mitochondrial iron homeostasis and in maintaining normal levels of free iron and reactive oxygen species, and thereby contributes to normal mitochondrial function. {ECO:0000269|PubMed:29259115}.
24.9134	24.867	25.1214	24.8336	24.3376	24.4984	24.632	24.4614	24.8717	25.002	25.275	25.1908	+	3.34773	0.005338	NDUFA11	MitoCarta3.0	MIM	+	2.8219	0.0188278	-0.602542	-2.8769		0.647419	0.397075	-0.151006	-0.713246	Q86Y39	Q86Y39	NDUAB_HUMAN	NADH dehydrogenase [ubiquinone] 1 alpha subcomplex subunit 11	KO_H137N_WT;NME6_KO_WT	literature, APEX_IMS, mito protein domain+, induction, MS/MS++	OXPHOS > Complex I > CI subunits;OXPHOS > OXPHOS subunits	mitochondrial respiratory chain complex I assembly [GO:0032981]	mitochondrial inner membrane [GO:0005743];mitochondrial respiratory chain complex I [GO:0005747];mitochondrion [GO:0005739]		Q6FHY5	FUNCTION: Accessory subunit of the mitochondrial membrane respiratory chain NADH dehydrogenase (Complex I), that is believed not to be involved in catalysis. Complex I functions in the transfer of electrons from NADH to the respiratory chain. The immediate electron acceptor for the enzyme is believed to be ubiquinone. {ECO:0000269|PubMed:27626371}.
29.0762	28.8324	29.1312	28.8916	28.6285	28.3109	28.673	28.3704	29.1483	28.8741	29.2239	29.1386	+	4.24827	0.00167871	STOM	MitoCarta3.0	Membrane	+	2.63572	0.0222701	-0.600497	-2.7457		0.493395	0.495913	-0.113348	-0.553403	P27105	P27105	STOM_HUMAN	Erythrocyte band 7 integral membrane protein	KO_H137N_KO_WT;KO_H137N_WT;NME6_KO_WT	yeast mito homolog+, Rickettsial homolog, mito protein domain, MS/MS	0	positive regulation by host of viral genome replication [GO:0044829];positive regulation of protein targeting to membrane [GO:0090314];positive regulation of viral process [GO:0048524];regulation of acid-sensing ion channel activity [GO:1901585]	azurophil granule membrane [GO:0035577];blood microparticle [GO:0072562];cytoskeleton [GO:0005856];endoplasmic reticulum [GO:0005783];extracellular exosome [GO:0070062];extracellular space [GO:0005615];integral component of plasma membrane [GO:0005887];melanosome [GO:0042470];membrane [GO:0016020];membrane raft [GO:0045121];mitochondrion [GO:0005739];perinuclear region of cytoplasm [GO:0048471];p…	identical protein binding [GO:0042802];protein homodimerization activity [GO:0042803];RNA polymerase binding [GO:0070063]	A0A0C4DFN3;A0PK00;A0PK11;C9JKN6;I3L0A0;Itself;O00155;O00180;O00767;O14798;O43169;O43752;O43916;O60883;O75379;O95562;P00387;P01375;P02652;P02730;P06681;P0DJD7;P27449;P30519;P42167;P50281;P54709;P54849;Q01453;Q12981;Q13635-3;Q14416;Q14508;Q16617;Q4LDR2;Q5BVD1;Q5QGT7;Q5TGU0;Q86UP2-3;Q8N661;Q8N6F1-2;Q8N6R1;Q8TBE1;Q8TBM7;Q8TD22;Q8WV19;Q8WWP7;Q92843;Q92997;Q969S0;Q969S6;Q96DZ9-2;Q96EC8;Q96F15;Q96IV6;Q9…	FUNCTION: Regulates ion channel activity and transmembrane ion transport. Regulates ASIC2 and ASIC3 channel activity.
26.1469	26.1604	26.2996	26.0793	25.7441	25.6568	25.7517	25.5812	26.2679	26.2058	26.3578	26.2571	+	6.28646	0.000423729	NDUFB3	MitoCarta3.0	MIM	+	4.58365	0.00512121	-0.588713	-3.89283		0.911686	0.434383	-0.100612	-0.644927	O43676	O43676	NDUB3_HUMAN	NADH dehydrogenase [ubiquinone] 1 beta subcomplex subunit 3	KO_H137N_KO_WT;KO_H137N_WT;NME6_KO_WT	literature, APEX_IMS, APEX_matrix, mito protein domain+, coexpression+, MS/MS++	OXPHOS > Complex I > CI subunits;OXPHOS > OXPHOS subunits	mitochondrial electron transport, NADH to ubiquinone [GO:0006120];mitochondrial respiratory chain complex I assembly [GO:0032981]	mitochondrial inner membrane [GO:0005743];mitochondrial respiratory chain complex I [GO:0005747]	NADH dehydrogenase (ubiquinone) activity [GO:0008137]		FUNCTION: Accessory subunit of the mitochondrial membrane respiratory chain NADH dehydrogenase (Complex I), that is believed not to be involved in catalysis. Complex I functions in the transfer of electrons from NADH to the respiratory chain. The immediate electron acceptor for the enzyme is believed to be ubiquinone. {ECO:0000269|PubMed:27626371}.
23.0772	23.0359	23.1734	23.0275	23.2051	23.0173	23.1222	23.074	23.5754	23.5983	23.7695	23.8288	+	6.08138	0.000532374	MRM2	MitoCarta3.0	Matrix	+	3.67063	0.00990476	-0.588372	-3.37782	+	3.88184	0.01888	-0.614505	-3.59336	Q9UI43	Q9UI43	MRM2_HUMAN	rRNA methyltransferase 2, mitochondrial	KO_H137N_WT;KO_WT_WT;NME6_KO_WT	literature, Rickettsial homolog, mito protein domain, coexpression	Mitochondrial central dogma > mtRNA metabolism > mtRNA granules;Mitochondrial central dogma > mtRNA metabolism > mt-rRNA modifications;Mitochondrial central dogma > Translation > Mitochondrial ribosome assembly	RNA methylation [GO:0001510];rRNA 2'-O-methylation [GO:0000451];rRNA methylation [GO:0031167];rRNA processing [GO:0006364]	mitochondrial matrix [GO:0005759];mitochondrion [GO:0005739];nucleolus [GO:0005730]	RNA methyltransferase activity [GO:0008173];rRNA (uridine-2'-O-)-methyltransferase activity [GO:0008650]		FUNCTION: S-adenosyl-L-methionine-dependent 2'-O-ribose methyltransferase that catalyzes the formation of 2'-O-methyluridine at position 1369 (Um1369) in the 16S mitochondrial large subunit ribosomal RNA (mtLSU rRNA), a universally conserved modification in the peptidyl transferase domain of the mtLSU rRNA. {ECO:0000269|PubMed:25009282, ECO:0000269|PubMed:25074936}.
22.4324	22.4501	22.3962	22.2849	22.5333	22.5356	22.2302	22.391	22.9812	22.9725	23.1095	22.9654	+	4.82543	0.00101942	PRXL2A	MitoCarta3.0	Membrane	+	3.46997	0.0129143	-0.584611	-3.24483	+	4.73542	0.00579167	-0.616244	-4.09514	Q9BRX8	Q9BRX8	PXL2A_HUMAN	Peroxiredoxin-like 2A	KO_H137N_WT;KO_WT_WT;NME6_KO_WT	GFP, MS/MS++	Metabolism > Detoxification > ROS and glutathione metabolism	regulation of osteoclast differentiation [GO:0045670]	cytoplasm [GO:0005737];extracellular region [GO:0005576]	antioxidant activity [GO:0016209]		FUNCTION: Involved in redox regulation of the cell (PubMed:26438880, PubMed:19951071). Acts as an antioxidant (PubMed:19951071, PubMed:26438880). Inhibits TNFSF11-induced NFKB1 and JUN activation and osteoclast differentiation (PubMed:19951071). May affect bone resorption and help to maintain bone mass (PubMed:19951071). Acts as a negative regulator of macrophage-mediated inflammation by inhibiti…
25.9111	26.4122	26.1642	26.0914	25.7568	25.9473	25.9825	25.9271	26.4892	26.2891	26.5898	26.5565	+	4.15692	0.00214286	COX5B	MitoCarta3.0	MIM	+	3.33217	0.0139476	-0.577751	-3.14018		1.45975	0.155448	-0.336427	-1.50367	P10606	P10606	COX5B_HUMAN	Cytochrome c oxidase subunit 5B, mitochondrial	KO_H137N_WT;NME6_KO_WT	literature, APEX_IMS, APEX_matrix, targetP signal+, yeast mito homolog++, mito protein domain+, MS/MS++	OXPHOS > Complex IV > CIV subunits;OXPHOS > OXPHOS subunits	mitochondrial electron transport, cytochrome c to oxygen [GO:0006123];respiratory gaseous exchange by respiratory system [GO:0007585]	mitochondrial inner membrane [GO:0005743];mitochondrial respiratory chain complex IV [GO:0005751];mitochondrion [GO:0005739]	cytochrome-c oxidase activity [GO:0004129];metal ion binding [GO:0046872]	O14503;O14613;O43482;O75955;P14373;P19012;P31321;P36406;P42858;P59942;Q01850;Q03989;Q08379;Q13077;Q14525;Q15323;Q5RL73;Q5VWN6;Q7L591-3;Q7Z3Y8;Q7Z5V6-2;Q86W67;Q86X02;Q8IYA8;Q8ND83;Q8ND90;Q9BXU0;Q9H8W4;Q9NQX0;Q9UBB9;Q9UJV3-2;Q9UK41-2;Q9UKK9	FUNCTION: Component of the cytochrome c oxidase, the last enzyme in the mitochondrial electron transport chain which drives oxidative phosphorylation. The respiratory chain contains 3 multisubunit complexes succinate dehydrogenase (complex II, CII), ubiquinol-cytochrome c oxidoreductase (cytochrome b-c1 complex, complex III, CIII) and cytochrome c oxidase (complex IV, CIV), that cooperate to tran…
23.7796	23.7594	23.867	23.6757	23.7492	23.654	23.5983	23.5869	24.217	24.2535	24.1565	24.2535	+	6.16094	0.000589041	COQ7	MitoCarta3.0	MIM	+	4.92497	0.00528814	-0.573007	-3.99187	+	4.211	0.0282677	-0.449696	-3.09181	Q99807	Q99807	COQ7_HUMAN	5-demethoxyubiquinone hydroxylase, mitochondrial	KO_H137N_WT;KO_WT_WT;NME6_KO_WT	literature, targetP signal+, yeast mito homolog++, Rickettsial homolog, mito protein domain+, coexpression++, MS/MS++	Metabolism > Metals and cofactors > Coenzyme Q metabolism	determination of adult lifespan [GO:0008340];negative regulation of transcription by RNA polymerase II [GO:0000122];positive regulation of transcription by RNA polymerase II [GO:0045944];regulation of gene expression [GO:0010468];regulation of reactive oxygen species metabolic process [GO:2000377];ubiquinone biosynthetic process [GO:0006744]	extrinsic component of mitochondrial inner membrane [GO:0031314];mitochondrial inner membrane [GO:0005743];mitochondrion [GO:0005739];nucleus [GO:0005634]	2-octoprenyl-3-methyl-6-methoxy-1,4-benzoquinone hydroxylase activity [GO:0008682];chromatin binding [GO:0003682];metal ion binding [GO:0046872];oxidoreductase activity, acting on paired donors, with incorporation or reduction of molecular oxygen, NAD(P)H as one donor, and incorporation of one atom of oxygen [GO:0016709]	O75208;Q5HYK3;Q9NZJ6;Q9Y2Z9;Q9Y3A0	FUNCTION: Catalyzes the hydroxylation of 2-polyprenyl-3-methyl-6-methoxy-1,4-benzoquinol (DMQH2) during ubiquinone biosynthesis. Has also a structural role in the COQ enzyme complex, stabilizing other COQ polypeptides. Involved in lifespan determination in a ubiquinone-independent manner. {ECO:0000255|HAMAP-Rule:MF_03194}.
26.4202	26.433	26.3959	26.3612	25.9912	26.0422	25.7821	25.7363	26.4846	26.4923	26.452	26.4024	+	5.91523	0.000492537	SDHB	MitoCarta3.0	MIM	+	3.4641	0.0133607	-0.569886	-3.19548		1.11807	0.574374	-0.0552526	-0.439125	P21912	P21912	SDHB_HUMAN	Succinate dehydrogenase [ubiquinone] iron-sulfur subunit, mitochondrial	KO_H137N_KO_WT;KO_H137N_WT;NME6_KO_WT	literature, APEX_matrix, targetP signal+, yeast mito homolog, Rickettsial homolog, mito protein domain+, induction, coexpression++, MS/MS++	Metabolism > Carbohydrate metabolism > TCA cycle;Metabolism > Metals and cofactors > Fe-S-containing proteins;OXPHOS > Complex II > CII subunits;OXPHOS > OXPHOS subunits	aerobic respiration [GO:0009060];respiratory electron transport chain [GO:0022904];succinate metabolic process [GO:0006105];tricarboxylic acid cycle [GO:0006099]	mitochondrial inner membrane [GO:0005743];mitochondrial membrane [GO:0031966];mitochondrial respiratory chain complex II, succinate dehydrogenase complex (ubiquinone) [GO:0005749];mitochondrion [GO:0005739];nucleoplasm [GO:0005654];plasma membrane [GO:0005886]	2 iron, 2 sulfur cluster binding [GO:0051537];3 iron, 4 sulfur cluster binding [GO:0051538];4 iron, 4 sulfur cluster binding [GO:0051539];electron transfer activity [GO:0009055];metal ion binding [GO:0046872];succinate dehydrogenase (ubiquinone) activity [GO:0008177];ubiquinone binding [GO:0048039]	A6NFY7;P31040;Q8IWL3;Q9H1K1	FUNCTION: Iron-sulfur protein (IP) subunit of succinate dehydrogenase (SDH) that is involved in complex II of the mitochondrial electron transport chain and is responsible for transferring electrons from succinate to ubiquinone (coenzyme Q).
21.265	NaN	21.0088	NaN	19.9202	21.2764	20.85	21.714	21.2989	NaN	21.8651	21.3376		0.229181	0.439678	BCL2L11	MitoCarta3.0	MOM		0.531559	0.236878	-0.560403	-0.969163		0.605205	0.291586	-0.363645	-1.02614	O43521	O43521	B2L11_HUMAN	Bcl-2-like protein 11		manual	Mitochondrial dynamics and surveillance > Apoptosis	activation of cysteine-type endopeptidase activity involved in apoptotic process [GO:0006919];apoptotic process [GO:0006915];apoptotic process involved in embryonic digit morphogenesis [GO:1902263];B cell homeostasis [GO:0001782];brain development [GO:0007420];cell-matrix adhesion [GO:0007160];cellular response to amyloid-beta [GO:1904646];cellular response to estradiol stimulus [GO:0071392];cell…	Bcl-2 family protein complex [GO:0097136];BIM-BCL-2 complex [GO:0097141];BIM-BCL-xl complex [GO:0097140];cytosol [GO:0005829];endomembrane system [GO:0012505];extrinsic component of membrane [GO:0019898];mitochondrial outer membrane [GO:0005741];mitochondrion [GO:0005739]	microtubule binding [GO:0008017];protein kinase binding [GO:0019901]	P03495;P07237;P10415;P14174;P40855;P43364-2;P63244;P68451;P97287;Q07440;Q07812;Q07813-1;Q07817;Q07817-1;Q07820;Q13064;Q16548;Q86UW9;Q8N6Y0;Q92843;Q92934;Q9HD36;Q9UHD9	FUNCTION: Induces apoptosis and anoikis. Isoform BimL is more potent than isoform BimEL. Isoform Bim-alpha1, isoform Bim-alpha2 and isoform Bim-alpha3 induce apoptosis, although less potent than isoform BimEL, isoform BimL and isoform BimS. Isoform Bim-gamma induces apoptosis. Isoform Bim-alpha3 induces apoptosis possibly through a caspase-mediated pathway. Isoform BimAC and isoform BimABC lack t…
NaN	NaN	20.4273	NaN	NaN	NaN	19.9459	19.5843	20.6714	20.417	20.1946	19.9882		0.934494	0.145156	PCBD1;PCBD2	MitoCarta3.0	unknown		1.05339	0.116805	-0.552683	-1.59495		0	0.993878	0.109471	0	P61457;Q9H0N5	P61457;Q9H0N5	PHS2_HUMAN;PHS_HUMAN	Pterin-4-alpha-carbinolamine dehydratase		targetP signal+, induction, MS/MS	Metabolism > Metals and cofactors > Tetrahydobiopterin synthesis	L-phenylalanine metabolic process [GO:0006558];positive regulation of transcription, DNA-templated [GO:0045893];regulation of protein binding [GO:0043393];tetrahydrobiopterin biosynthetic process [GO:0006729]	cytosol [GO:0005829];extracellular exosome [GO:0070062];nucleoplasm [GO:0005654];nucleus [GO:0005634]	4-alpha-hydroxytetrahydrobiopterin dehydratase activity [GO:0008124];identical protein binding [GO:0042802];phenylalanine 4-monooxygenase activity [GO:0004505];transcription coactivator activity [GO:0003713]	A0A0S2Z5X4;Itself;O00560;O75934;P05067;P25786;P35680;P43360;P43364;P43364-2;P51116;Q07654;Q63ZY3;Q6P597-3;Q8IU89;Q8TBB1;Q8TCE9;Q96HA8;Q96NT3-2;Q9H8Y8;Q9NRD5;Q9NZD8;Q9UKV3;Q9Y463;Q9Y605	FUNCTION: Involved in tetrahydrobiopterin biosynthesis (By similarity). Seems to both prevent the formation of 7-pterins and accelerate the formation of quinonoid-BH2. Coactivator for HNF1A-dependent transcription (By similarity). Regulates the dimerization of homeodomain protein HNF1A and enhances its transcriptional activity (By similarity). Also acts as a coactivator for HNF1B-dependent transc…
23.6865	23.5165	23.6649	23.5869	23.5165	23.654	23.3778	23.2185	24.1095	23.9406	23.9933	23.9225	+	4.28435	0.00257878	CBR4	MitoCarta3.0	Matrix	+	2.7656	0.0231404	-0.549768	-2.71595		3.23416	0.060031	-0.37777	-2.40211	Q8N4T8	Q8N4T8	CBR4_HUMAN	Carbonyl reductase family member 4	KO_H137N_WT;NME6_KO_WT	literature, APEX_matrix, Rickettsial homolog, mito protein domain, induction, coexpression+, MS/MS++	Metabolism > Lipid metabolism > Type II fatty acid synthesis	daunorubicin metabolic process [GO:0044597];doxorubicin metabolic process [GO:0044598];fatty acid biosynthetic process [GO:0006633];protein heterotetramerization [GO:0051290];protein homotetramerization [GO:0051289]	mitochondrial matrix [GO:0005759];oxidoreductase complex [GO:1990204]	3-oxoacyl-[acyl-carrier-protein] reductase (NADPH) activity [GO:0004316];3-oxo-glutaryl-[acp] methyl ester reductase activity [GO:0102131];3-oxo-pimeloyl-[acp] methyl ester reductase activity [GO:0102132];NAD(P)H dehydrogenase (quinone) activity [GO:0003955];NADPH binding [GO:0070402];NADPH dehydrogenase (quinone) activity [GO:0008753];oxidoreductase activity, acting on the CH-OH group of donors,…	Q2QGD7	FUNCTION: Component of the heterotetramer complex KAR (3-ketoacyl-[acyl carrier protein] reductase or 3-ketoacyl-[ACP] reductase) that forms part of the mitochondrial fatty acid synthase (mtFAS). Beta-subunit of the KAR heterotetramer complex, responsible for the 3-ketoacyl-ACP reductase activity of the mtFAS, reduces 3-oxoacyl-[ACP] to (3R)-hydroxyacyl-[ACP] in a NADPH-dependent manner with no c…
24.3031	24.3031	24.3844	24.2891	24.3307	24.3031	24.3101	24.2096	24.7796	24.8288	24.8433	24.8997	+	8.32514	0.000328767	EARS2	MitoCarta3.0	Matrix	+	5.26328	0.00557143	-0.549449	-4.02399	+	5.37882	0.0115517	-0.517873	-3.89621	Q5JPH6	Q5JPH6	SYEM_HUMAN	Probable glutamate--tRNA ligase, mitochondrial	KO_H137N_WT;KO_WT_WT;NME6_KO_WT	literature, APEX_matrix, GFP, targetP signal, yeast mito homolog++, Rickettsial homolog, mito protein domain, coexpression	Mitochondrial central dogma > Translation > mt-tRNA synthetases	glutamyl-tRNA aminoacylation [GO:0006424];tRNA aminoacylation for mitochondrial protein translation [GO:0070127]	mitochondrial matrix [GO:0005759];mitochondrion [GO:0005739]	ATP binding [GO:0005524];glutamate-tRNA ligase activity [GO:0004818];glutamate-tRNA(Gln) ligase activity [GO:0050561];tRNA binding [GO:0000049];zinc ion binding [GO:0008270]		FUNCTION: Catalyzes the attachment of glutamate to tRNA(Glu) in a two-step reaction: glutamate is first activated by ATP to form Glu-AMP and then transferred to the acceptor end of tRNA(Glu). {ECO:0000250}.
24.1795	24.217	24.3101	24.2317	24.3578	24.3031	24.3031	24.2096	24.8044	24.8044	24.8576	24.8997	+	8.08003	0.000342857	NLN	MitoCarta3.0	Matrix	+	5.12589	0.00554098	-0.548096	-3.95804	+	5.56429	0.00610811	-0.606946	-4.46685	Q9BYT8	Q9BYT8	NEUL_HUMAN	Neurolysin, mitochondrial	KO_H137N_WT;KO_WT_WT;NME6_KO_WT	literature, APEX_matrix, targetP signal+, mito protein domain, MS/MS++	Protein import, sorting and homeostasis > Protein homeostasis > Proteases	G protein-coupled receptor signaling pathway [GO:0007186];peptide metabolic process [GO:0006518];proteolysis [GO:0006508];regulation of gluconeogenesis [GO:0006111];regulation of skeletal muscle fiber differentiation [GO:1902809]	extracellular region [GO:0005576];mitochondrial intermembrane space [GO:0005758];plasma membrane [GO:0005886]	metal ion binding [GO:0046872];metalloendopeptidase activity [GO:0004222];peptide binding [GO:0042277]		FUNCTION: Hydrolyzes oligopeptides such as neurotensin, bradykinin and dynorphin A. {ECO:0000250}.
26.8974	26.8019	27.0401	26.8264	26.7517	26.673	26.5898	26.452	27.189	27.1115	27.2353	27.1214	+	4.27676	0.00272	COX6C	MitoCarta3.0	MIM	+	3.62262	0.0134839	-0.547656	-3.21307		2.37403	0.1305	-0.272853	-1.69466	P09669	P09669	COX6C_HUMAN	Cytochrome c oxidase subunit 6C	KO_H137N_WT;NME6_KO_WT	literature, APEX_IMS, APEX_matrix, targetP signal, mito protein domain+, induction, coexpression++, MS/MS++	OXPHOS > Complex IV > CIV subunits;OXPHOS > OXPHOS subunits	generation of precursor metabolites and energy [GO:0006091];mitochondrial electron transport, cytochrome c to oxygen [GO:0006123]	integral component of membrane [GO:0016021];mitochondrial inner membrane [GO:0005743];mitochondrial respiratory chain complex IV [GO:0005751];mitochondrion [GO:0005739]		P21673;P42858	FUNCTION: Component of the cytochrome c oxidase, the last enzyme in the mitochondrial electron transport chain which drives oxidative phosphorylation. The respiratory chain contains 3 multisubunit complexes succinate dehydrogenase (complex II, CII), ubiquinol-cytochrome c oxidoreductase (cytochrome b-c1 complex, complex III, CIII) and cytochrome c oxidase (complex IV, CIV), that cooperate to tran…
22.3101	22.3294	22.3884	22.3266	21.9742	21.9459	22.0691	21.9707	22.4651	22.5141	22.5892	22.5708	+	5.50612	0.00102941	ALKBH1	MitoCarta3.0	Matrix	+	5.06936	0.00524031	-0.544837	-3.91662		2.99589	0.15923	-0.196202	-1.47536	Q13686	Q13686	ALKB1_HUMAN	Nucleic acid dioxygenase ALKBH1	KO_H137N_WT;NME6_KO_WT	literature, APEX_matrix, mito protein domain	Mitochondrial central dogma > mtRNA metabolism > mtRNA granules;Mitochondrial central dogma > mtRNA metabolism > mt-tRNA modifications	developmental growth [GO:0048589];DNA dealkylation involved in DNA repair [GO:0006307];DNA demethylation [GO:0080111];DNA repair [GO:0006281];in utero embryonic development [GO:0001701];negative regulation of neuron apoptotic process [GO:0043524];neuron migration [GO:0001764];neuron projection development [GO:0031175];oxidative demethylation [GO:0070989];oxidative RNA demethylation [GO:0035513];o…	cytoplasm [GO:0005737];endoplasmic reticulum [GO:0005783];euchromatin [GO:0000791];mitochondrion [GO:0005739];nucleoplasm [GO:0005654];nucleus [GO:0005634]	1-ethyladenine demethylase activity [GO:0103053];2-oxoglutarate-dependent dioxygenase activity [GO:0016706];chemoattractant activity [GO:0042056];class I DNA-(apurinic or apyrimidinic site) endonuclease activity [GO:0140078];ferrous iron binding [GO:0008198];methylcytosine dioxygenase activity [GO:0070579];oxidative DNA demethylase activity [GO:0035516];oxidative RNA demethylase activity [GO:0035…		FUNCTION: Dioxygenase that acts as on nucleic acids, such as DNA and tRNA (PubMed:18603530, PubMed:27745969, PubMed:27497299). Requires molecular oxygen, alpha-ketoglutarate and iron (PubMed:18603530, PubMed:27497299). A number of activities have been described for this dioxygenase, but recent results suggest that it mainly acts as on tRNAs and mediates their demethylation or oxidation depending …
24.6757	24.6811	24.8904	24.6703	24.2679	24.1642	24.275	24.1332	24.6811	24.7286	24.8093	24.7745	+	5.78643	0.00068323	RCC1L	MitoCarta3.0	Matrix	+	4.655	0.0067619	-0.538321	-3.699		0.116755	0.883094	-0.0189915	-0.118317	Q96I51	Q96I51	RCC1L_HUMAN	RCC1-like G exchanging factor-like protein	KO_H137N_WT;NME6_KO_WT	literature, APEX_matrix, targetP signal, coexpression	Mitochondrial central dogma > mtRNA metabolism > mt-rRNA modifications	mitochondrial membrane fusion [GO:1990613];positive regulation of mitochondrial translation [GO:0070131]	mitochondrial inner membrane [GO:0005743];mitochondrial membrane [GO:0031966]	GTP binding [GO:0005525];guanyl-nucleotide exchange factor activity [GO:0005085];RNA binding [GO:0003723];rRNA binding [GO:0019843]	O75414;P61981;Q15047-2;Q8TAP4-4;Q92993	FUNCTION: Guanine nucleotide exchange factor (GEF) for mitochondrial dynamin-related GTPase OPA1. Activates OPA1, by exchanging bound GDP for free GTP, and drives OPA1 and MFN1-dependent mitochondrial fusion (PubMed:28746876). Plays an essential role in mitochondrial ribosome biogenesis. As a component of a functional protein-RNA module, consisting of RCC1L, NGRN, RPUSD3, RPUSD4, TRUB2, FASTKD2 a…
26.433	26.4073	26.527	26.3578	26.0955	25.9977	26.0526	25.9066	26.5255	26.4877	26.632	26.5551	+	5.3294	0.000925532	NDUFA10	MitoCarta3.0	MIM	+	4.36711	0.00840741	-0.537009	-3.55723		1.35224	0.349503	-0.118787	-0.80875	O95299	O95299	NDUAA_HUMAN	NADH dehydrogenase [ubiquinone] 1 alpha subcomplex subunit 10, mitochondrial	KO_H137N_WT;NME6_KO_WT	literature, targetP signal, mito protein domain, coexpression++, MS/MS++	OXPHOS > Complex I > CI subunits;OXPHOS > OXPHOS subunits	mitochondrial electron transport, NADH to ubiquinone [GO:0006120];mitochondrial respiratory chain complex I assembly [GO:0032981]	cytoplasm [GO:0005737];mitochondrial inner membrane [GO:0005743];mitochondrial matrix [GO:0005759];mitochondrial respiratory chain complex I [GO:0005747];mitochondrion [GO:0005739]	NADH dehydrogenase (ubiquinone) activity [GO:0008137]		FUNCTION: Accessory subunit of the mitochondrial membrane respiratory chain NADH dehydrogenase (Complex I), that is believed not to be involved in catalysis. Complex I functions in the transfer of electrons from NADH to the respiratory chain. The immediate electron acceptor for the enzyme is believed to be ubiquinone. {ECO:0000269|PubMed:27626371}.
20.953	20.7796	20.7471	20.8034	21.5961	21.2302	20.7223	20.7307	21.8113	21.6843	21.7013	21.0559		1.5437	0.053588	CHDH	MitoCarta3.0	MIM		0.920185	0.14332	-0.493388	-1.32453	+	2.23818	0.0430974	-0.742414	-2.67652	Q8NE62	Q8NE62	CHDH_HUMAN	Choline dehydrogenase, mitochondrial	KO_H137N_WT;KO_WT_WT	APEX_matrix, targetP signal+, mito protein domain, coexpression, MS/MS++	Metabolism > Amino acid metabolism > Glycine metabolism;Metabolism > Electron carriers > Q-linked reactions, other;Metabolism > Vitamin metabolism > Choline and betaine metabolism;Metabolism > Vitamin metabolism > Folate and 1-C metabolism	choline catabolic process [GO:0042426];glycine betaine biosynthetic process from choline [GO:0019285]	mitochondrial inner membrane [GO:0005743]	choline dehydrogenase activity [GO:0008812];flavin adenine dinucleotide binding [GO:0050660];oxidoreductase activity [GO:0016491]	Q7Z3S9;Q92876
23.1015	23.1332	23.1472	23.087	22.9864	22.9742	22.9795	23.0002	23.417	23.4425	23.4676	23.5754	+	7.92653	0.000429907	UQCC1	MitoCarta3.0	MIM	+	5.06438	0.00744156	-0.490561	-3.62621	+	4.12539	0.0497596	-0.358408	-2.60662	Q9NVA1	Q9NVA1	UQCC1_HUMAN	Ubiquinol-cytochrome-c reductase complex assembly factor 1	KO_H137N_WT;KO_WT_WT;NME6_KO_WT	literature, APEX_matrix, targetP signal, yeast mito homolog, mito protein domain+, coexpression++, MS/MS++	OXPHOS > Complex III > CIII assembly factors;OXPHOS > OXPHOS assembly factors	mitochondrial respiratory chain complex III assembly [GO:0034551]	cytoplasmic vesicle [GO:0031410];mitochondrial inner membrane [GO:0005743];mitochondrion [GO:0005739]		A0A140G945;Q86V38;Q92876	FUNCTION: Required for the assembly of the ubiquinol-cytochrome c reductase complex (mitochondrial respiratory chain complex III or cytochrome b-c1 complex). Involved in cytochrome b translation and/or stability. {ECO:0000269|PubMed:24385928}.
25.7492	21.8346	23.9316	23.6431	25.1871	21.3805	21.714	21.5213	25.6513	21.5638	22.2066	22.3266		0.305094	0.346834	USP30	MitoCarta3.0	MOM		0.142282	0.621188	-0.486374	-0.348059		0.291689	0.433689	0.852521	0.645817	Q70CQ3	Q70CQ3	UBP30_HUMAN	Ubiquitin carboxyl-terminal hydrolase 30		literature, targetP signal, mito protein domain	Protein import, sorting and homeostasis > Protein homeostasis > Proteases;Mitochondrial dynamics and surveillance > Autophagy;Mitochondrial dynamics and surveillance > Mitophagy	autophagy of mitochondrion [GO:0000422];mitochondrial fusion [GO:0008053];negative regulation of mitophagy [GO:1901525];pexophagy [GO:0000425];protein deubiquitination [GO:0016579];protein K11-linked deubiquitination [GO:0035871];protein K6-linked deubiquitination [GO:0044313];ubiquitin-dependent protein catabolic process [GO:0006511]	cytosol [GO:0005829];integral component of membrane [GO:0016021];mitochondrial outer membrane [GO:0005741];mitochondrion [GO:0005739];nucleus [GO:0005634];peroxisomal membrane [GO:0005778]	cysteine-type endopeptidase activity [GO:0004197];deubiquitinase activity [GO:0101005];thiol-dependent deubiquitinase [GO:0004843]	P54253;Q6NTF9-3	FUNCTION: Deubiquitinating enzyme tethered to the mitochondrial outer membrane that acts as a key inhibitor of mitophagy by counteracting the action of parkin (PRKN): hydrolyzes ubiquitin attached by parkin on target proteins, such as RHOT1/MIRO1 and TOMM20, thereby blocking parkin's ability to drive mitophagy (PubMed:18287522, PubMed:24896179, PubMed:25527291, PubMed:25621951). Preferentially cl…
18.9617	18.3054	18.6547	18.9985	18.7636	18.4537	18.6415	18.8411	19.0658	19.0639	19.2825	19.221	+	2.60588	0.0118331	MCRIP2	MitoCarta3.0	unknown	+	2.51684	0.0374556	-0.483311	-2.40489		1.33963	0.142382	-0.428224	-1.58346	Q9BUT9	Q9BUT9	MCRI2_HUMAN	MAPK regulated corepressor interacting protein 2	KO_H137N_WT;NME6_KO_WT	induction, coexpression+	Signaling		cytoplasm [GO:0005737];cytoplasmic stress granule [GO:0010494];nucleus [GO:0005634]
26.1371	26.1795	26.3014	26.1642	25.9517	25.918	25.824	25.7363	26.3153	26.3307	26.3926	26.2856	+	5.39253	0.00105213	NDUFS2	MitoCarta3.0	MIM	+	3.93352	0.0150082	-0.473562	-3.08355		1.71262	0.290758	-0.135506	-0.949048	O75306	O75306	NDUS2_HUMAN	NADH dehydrogenase [ubiquinone] iron-sulfur protein 2, mitochondrial	KO_H137N_WT;NME6_KO_WT	literature, APEX_matrix, targetP signal, Rickettsial homolog, mito protein domain, induction, coexpression++, MS/MS++	Metabolism > Metals and cofactors > Fe-S-containing proteins;OXPHOS > Complex I > CI subunits;OXPHOS > OXPHOS subunits	cellular response to oxygen levels [GO:0071453];gliogenesis [GO:0042063];mitochondrial ATP synthesis coupled electron transport [GO:0042775];mitochondrial electron transport, NADH to ubiquinone [GO:0006120];mitochondrial respiratory chain complex I assembly [GO:0032981];neural precursor cell proliferation [GO:0061351];neurogenesis [GO:0022008];response to oxidative stress [GO:0006979]	mitochondrial matrix [GO:0005759];mitochondrial respiratory chain complex I [GO:0005747];mitochondrion [GO:0005739];nucleoplasm [GO:0005654]	4 iron, 4 sulfur cluster binding [GO:0051539];electron transfer activity [GO:0009055];metal ion binding [GO:0046872];NAD binding [GO:0051287];NADH dehydrogenase (ubiquinone) activity [GO:0008137];oxygen sensor activity [GO:0019826];quinone binding [GO:0048038];ubiquitin protein ligase binding [GO:0031625]	O75489;Q99650	FUNCTION: Core subunit of the mitochondrial membrane respiratory chain NADH dehydrogenase (Complex I) which catalyzes electron transfer from NADH through the respiratory chain, using ubiquinone as an electron acceptor (PubMed:30922174, PubMed:22036843). Essential for the catalytic activity of complex I (PubMed:30922174, PubMed:22036843). Essential for the assembly of complex I (By similarity). Re…
24.8858	25.2096	25.1757	25.217	25.1488	25.2571	25.2996	25.3877	25.6891	25.5315	25.8811	25.8788	+	4.33147	0.00178439	HIBADH	MitoCarta3.0	Matrix	+	2.53442	0.0376969	-0.471805	-2.38578	+	2.77391	0.0368228	-0.623123	-2.88948	P31937	P31937	3HIDH_HUMAN	3-hydroxyisobutyrate dehydrogenase, mitochondrial	KO_H137N_WT;KO_WT_WT;NME6_KO_WT	literature, APEX_matrix, targetP signal+, mito protein domain, induction, coexpression+, MS/MS++	Metabolism > Amino acid metabolism > Branched-chain amino acid metabolism	branched-chain amino acid catabolic process [GO:0009083];valine catabolic process [GO:0006574]	mitochondrial matrix [GO:0005759];mitochondrion [GO:0005739]	3-hydroxyisobutyrate dehydrogenase activity [GO:0008442];NAD binding [GO:0051287];NADP binding [GO:0050661];oxidoreductase activity, acting on the CH-OH group of donors, NAD or NADP as acceptor [GO:0016616]	O14523;O14653;O60831;O75396;O95159;O95183;O95562;O95674;P02786;P07306;P09466;P21145;P21964;P26678;P52803;P63027;Q08AM2;Q13635-3;Q14108;Q59EV6;Q5QGT7;Q6PI25;Q6RW13-2;Q6UVW9;Q6UX34;Q7Z2K6;Q8N661;Q92482;Q96FZ5;Q99218-1;Q9BZW4;Q9H0R3;Q9H2L4;Q9NUH8;Q9NVV5-2;Q9NX14;Q9Y5Z9
22.8054	22.9043	23.0625	22.8614	22.7056	22.8073	22.9495	22.7471	23.1111	23.2679	23.4041	23.3101	+	3.66502	0.00535225	METTL17	MitoCarta3.0	Matrix	+	2.94175	0.0284812	-0.470881	-2.60042		2.35466	0.0912866	-0.364892	-2.00102	Q9H7H0	Q9H7H0	MET17_HUMAN	Methyltransferase-like protein 17, mitochondrial	KO_H137N_WT;NME6_KO_WT	GFP, yeast mito homolog++, mito protein domain+	Mitochondrial central dogma > mtRNA metabolism > mt-rRNA modifications;Mitochondrial central dogma > Translation > Mitochondrial ribosome assembly	methylation [GO:0032259];ribosomal small subunit biogenesis [GO:0042274];translation [GO:0006412]	mitochondrial matrix [GO:0005759];nucleoplasm [GO:0005654]	methyltransferase activity [GO:0008168];S-adenosyl-L-methionine binding [GO:1904047]	O76011;P54253;P55072;Q13077;Q13137;Q15427;Q15654;Q5JR59-3;Q6A162;Q6FHY5;Q8NA61;Q8NA61-2;Q8ND90;Q8NHQ1;Q99750;Q9BRJ7;Q9BWT7;Q9UBB9;Q9UJV3-2	FUNCTION: Probable S-adenosyl-L-methionine-dependent RNA methyltransferase required to stabilize the mitochondrial small ribosomal subunit (mt-SSU). Required for protein translation in mitochondria. {ECO:0000250|UniProtKB:Q3U2U7}.
23.7796	23.9316	23.9225	23.895	23.7895	23.7182	23.5754	23.6431	24.1015	24.1795	24.1095	24.2096	+	4.08165	0.00532394	COQ5	MitoCarta3.0	MIM	+	3.91726	0.015968	-0.468457	-3.05475		3.0515	0.109952	-0.267832	-1.86067	Q5HYK3	Q5HYK3	COQ5_HUMAN	2-methoxy-6-polyprenyl-1,4-benzoquinol methylase, mitochondrial	KO_H137N_WT;NME6_KO_WT	APEX_matrix, targetP signal, yeast mito homolog++, Rickettsial homolog, mito protein domain+, induction, coexpression++, MS/MS++	Metabolism > Metals and cofactors > Coenzyme Q metabolism	methylation [GO:0032259];ubiquinone biosynthetic process [GO:0006744]	extrinsic component of mitochondrial inner membrane [GO:0031314];mitochondrial matrix [GO:0005759];protein-containing complex [GO:0032991]	2-decaprenyl-6-methoxy-1,4-benzoquinone methyltransferase activity [GO:0043430];2-octaprenyl-6-methoxy-1,4-benzoquinone methylase activity [GO:0043333];methyltransferase activity [GO:0008168]	O75208;Q99807;Q9NZJ6;Q9Y2Z9;Q9Y3A0	FUNCTION: Methyltransferase required for the conversion of 2-polyprenyl-6-methoxy-1,4-benzoquinol (DDMQH2) to 2-polyprenyl-3-methyl-6-methoxy-1,4-benzoquinol (DMQH2). {ECO:0000255|HAMAP-Rule:MF_03191}.
25.2821	25.7492	25.5841	25.5696	24.9803	25.1871	25.0813	25.217	25.5315	25.4645	25.6348	25.7077	+	4.38742	0.00144105	NDUFS8	MitoCarta3.0	MIM	+	3.06855	0.0252926	-0.46819	-2.65644		0.129957	0.812095	-0.0383716	-0.181852	O00217	O00217	NDUS8_HUMAN	NADH dehydrogenase [ubiquinone] iron-sulfur protein 8, mitochondrial	KO_H137N_KO_WT;KO_H137N_WT;NME6_KO_WT	literature, APEX_matrix, targetP signal, Rickettsial homolog, mito protein domain, induction, coexpression++, MS/MS++	Metabolism > Metals and cofactors > Fe-S-containing proteins;OXPHOS > Complex I > CI subunits;OXPHOS > OXPHOS subunits	aerobic respiration [GO:0009060];mitochondrial electron transport, NADH to ubiquinone [GO:0006120];mitochondrial respiratory chain complex I assembly [GO:0032981];response to oxidative stress [GO:0006979]	mitochondrial matrix [GO:0005759];mitochondrial respiratory chain complex I [GO:0005747];mitochondrion [GO:0005739]	4 iron, 4 sulfur cluster binding [GO:0051539];metal ion binding [GO:0046872];NADH dehydrogenase (ubiquinone) activity [GO:0008137]		FUNCTION: Core subunit of the mitochondrial membrane respiratory chain NADH dehydrogenase (Complex I) which catalyzes electron transfer from NADH through the respiratory chain, using ubiquinone as an electron acceptor (PubMed:22499348). Essential for the catalytic activity and assembly of complex I (PubMed:22499348). {ECO:0000269|PubMed:22499348}.
21.8269	21.743	21.7553	21.7715	21.7796	21.4015	21.4676	21.417	21.7836	22.0325	22.1238	21.9916	+	3.16993	0.00854982	LYRM1	MitoCarta3.0	unknown		2.187	0.0505196	-0.466464	-2.17642		1.51155	0.218348	-0.208683	-1.19735	O43325	O43325	LYRM1_HUMAN	LYR motif-containing protein 1	KO_H137N_WT	GFP, mito protein domain+, MS/MS	0		midbody [GO:0030496];nucleoplasm [GO:0005654]			FUNCTION: May promote cell proliferation and inhibition of apoptosis of preadipocytes. {ECO:0000269|PubMed:19022914}.
26.1234	26.1738	26.1449	26.0105	25.9043	25.792	25.7441	25.6918	26.2553	26.2607	26.2589	26.2077	+	5.43219	0.00103349	NDUFA13	MitoCarta3.0	MIM	+	4.19568	0.0140088	-0.462607	-3.14607		1.88856	0.285955	-0.132497	-0.960646	Q9P0J0	Q9P0J0	NDUAD_HUMAN	NADH dehydrogenase [ubiquinone] 1 alpha subcomplex subunit 13	KO_H137N_WT;NME6_KO_WT	literature, APEX_IMS, mito protein domain, coexpression++, MS/MS++	OXPHOS > Complex I > CI subunits;OXPHOS > OXPHOS subunits	apoptotic signaling pathway [GO:0097190];cellular response to interferon-beta [GO:0035458];cellular response to retinoic acid [GO:0071300];extrinsic apoptotic signaling pathway [GO:0097191];mitochondrial respiratory chain complex I assembly [GO:0032981];negative regulation of cell growth [GO:0030308];negative regulation of intrinsic apoptotic signaling pathway [GO:2001243];negative regulation of …	cytoplasm [GO:0005737];mitochondrial inner membrane [GO:0005743];mitochondrial membrane [GO:0031966];mitochondrial respirasome [GO:0005746];mitochondrial respiratory chain complex I [GO:0005747];mitochondrion [GO:0005739];nucleoplasm [GO:0005654]	ATP binding [GO:0005524];NADH dehydrogenase (ubiquinone) activity [GO:0008137];NADH dehydrogenase activity [GO:0003954]	O43464;P42858;Q9HC29	FUNCTION: Accessory subunit of the mitochondrial membrane respiratory chain NADH dehydrogenase (Complex I), that is believed not to be involved in catalysis (PubMed:27626371). Complex I functions in the transfer of electrons from NADH to the respiratory chain. The immediate electron acceptor for the enzyme is believed to be ubiquinone (PubMed:27626371). Involved in the interferon/all-trans-retino…
21.7265	21.3592	21.5213	21.3266	21.4067	21.2302	21.1886	21.1825	21.8764	21.6096	21.7876	21.5685	+	3.30119	0.00894885	BNIP3L	MitoCarta3.0	MOM	+	2.65281	0.0365587	-0.458529	-2.41419		0.99847	0.257541	-0.227117	-1.04647	O60238	O60238	BNI3L_HUMAN	BCL2/adenovirus E1B 19 kDa protein-interacting protein 3-like	KO_H137N_WT;NME6_KO_WT	literature, mito protein domain+, coexpression	Mitochondrial dynamics and surveillance > Apoptosis	cellular response to hypoxia [GO:0071456];defense response to virus [GO:0051607];mitochondrial outer membrane permeabilization [GO:0097345];mitochondrial protein catabolic process [GO:0035694];negative regulation of apoptotic process [GO:0043066];negative regulation of cell death [GO:0060548];negative regulation of mitochondrial membrane potential [GO:0010917];positive regulation of apoptotic pro…	cytosol [GO:0005829];endoplasmic reticulum [GO:0005783];integral component of membrane [GO:0016021];intrinsic component of membrane [GO:0031224];mitochondrial outer membrane [GO:0005741];mitochondrion [GO:0005739];nuclear envelope [GO:0005635];nuclear speck [GO:0016607];nucleus [GO:0005634]	identical protein binding [GO:0042802];lamin binding [GO:0005521];protein homodimerization activity [GO:0042803]	A0PK00;Itself;O43169;P03247;P10415;P17152;P22736-1;P60520;Q12983;Q13021;Q15848;Q5T700;Q92934;Q969F0;Q9BXN2;Q9BXN2-6;Q9H0R8;Q9H2S6-2;Q9NQ11;Q9NRQ5;Q9NRS4	FUNCTION: Induces apoptosis. Interacts with viral and cellular anti-apoptosis proteins. Can overcome the suppressors BCL-2 and BCL-XL, although high levels of BCL-XL expression will inhibit apoptosis. Inhibits apoptosis induced by BNIP3. Involved in mitochondrial quality control via its interaction with SPATA18/MIEAP: in response to mitochondrial damage, participates in mitochondrial protein cata…
26.1946	26.1585	26.1833	26.0691	25.6971	25.6595	25.7286	25.604	26.065	26.1273	26.1293	26.1814	+	5.50227	0.000876404	NDUFC2	MitoCarta3.0	MIM	+	4.82527	0.0113503	-0.453444	-3.33796		0.28765	0.807171	0.02562	0.186872	O95298	O95298	NDUC2_HUMAN	NADH dehydrogenase [ubiquinone] 1 subunit C2	KO_H137N_WT;NME6_KO_WT	literature, APEX_IMS, mito protein domain+, coexpression++, MS/MS++	OXPHOS > Complex I > CI subunits;OXPHOS > OXPHOS subunits	mitochondrial electron transport, NADH to ubiquinone [GO:0006120];mitochondrial respiratory chain complex I assembly [GO:0032981]	azurophil granule membrane [GO:0035577];cytoplasm [GO:0005737];mitochondrial inner membrane [GO:0005743];mitochondrial respiratory chain complex I [GO:0005747];mitochondrion [GO:0005739];plasma membrane [GO:0005886]	NADH dehydrogenase (ubiquinone) activity [GO:0008137]		FUNCTION: Accessory subunit of the mitochondrial membrane respiratory chain NADH dehydrogenase (Complex I), that is believed not to be involved in catalysis. Complex I functions in the transfer of electrons from NADH to the respiratory chain. The immediate electron acceptor for the enzyme is believed to be ubiquinone. {ECO:0000269|PubMed:27626371}.
23.7995	23.8858	24.0935	23.9847	23.7594	23.8191	23.7695	23.7796	24.0935	24.2096	24.2961	24.3376	+	4.52706	0.00293567	COQ6	MitoCarta3.0	MIM	+	3.73541	0.0180756	-0.452288	-2.90829		1.90428	0.141095	-0.293336	-1.60073	Q9Y2Z9	Q9Y2Z9	COQ6_HUMAN	Ubiquinone biosynthesis monooxygenase COQ6, mitochondrial	KO_H137N_WT;NME6_KO_WT	literature, APEX_matrix, targetP signal+, yeast mito homolog++, Rickettsial homolog, mito protein domain, induction, coexpression+, MS/MS+	Metabolism > Metals and cofactors > Coenzyme Q metabolism	ubiquinone biosynthetic process [GO:0006744]	cell projection [GO:0042995];extrinsic component of mitochondrial inner membrane [GO:0031314];Golgi apparatus [GO:0005794];mitochondrion [GO:0005739]	2-octaprenyl-6-methoxyphenol hydroxylase activity [GO:0008681];4-hydroxy-3-all-trans-hexaprenylbenzoate oxygenase activity [GO:0106364];FAD binding [GO:0071949];oxidoreductase activity [GO:0016491];oxidoreductase activity, acting on paired donors, with incorporation or reduction of molecular oxygen, NAD(P)H as one donor, and incorporation of one atom of oxygen [GO:0016709]	Q5HYK3;Q99807;Q9NZJ6;Q9Y3A0	FUNCTION: FAD-dependent monooxygenase required for the C5-ring hydroxylation during ubiquinone biosynthesis. Catalyzes the hydroxylation of 3-hexaprenyl-4-hydroxybenzoic acid (HHB) to 3-hexaprenyl-4,5-dihydroxybenzoic acid (DHHB). The electrons required for the hydroxylation reaction may be funneled indirectly from NADPH via a ferredoxin/ferredoxin reductase system to COQ6 (By similarity). Is abl…
20.0156	19.9601	19.2876	19.8821	20.3321	19.9153	19.6786	19.8803	20.3321	20.6886	20.2185	20.3645		1.36334	0.0750137	MPV17L	MitoCarta3.0	MIM		1.41368	0.0962326	-0.449341	-1.66269		1.69159	0.0859095	-0.614564	-2.0735	Q2QL34	Q2QL34	MP17L_HUMAN	Mpv17-like protein	KO_H137N_WT	targetP signal, yeast mito homolog+, mito protein domain, MS/MS++	Small molecule transport	negative regulation of hydrogen peroxide biosynthetic process [GO:0010730];negative regulation of mitochondrial outer membrane permeabilization involved in apoptotic signaling pathway [GO:1901029];reactive oxygen species metabolic process [GO:0072593]	cytoplasm [GO:0005737];integral component of membrane [GO:0016021];intracellular membrane-bounded organelle [GO:0043231];mitochondrion [GO:0005739];peroxisomal membrane [GO:0005778];peroxisome [GO:0005777]			FUNCTION: Isoform 1 participates in reactive oxygen species metabolism by up- or down-regulation of the genes of antioxidant enzymes. {ECO:0000269|PubMed:16631601}.
27.391	27.4154	27.5014	27.3828	27.0914	27.0505	27.0609	26.976	27.4551	27.4707	27.524	27.5165	+	7.51129	0.000428571	DHX30	MitoCarta3.0	Matrix	+	5.25841	0.00898889	-0.446912	-3.44359		1.12723	0.516736	-0.0689559	-0.522392	Q7L2E3	Q7L2E3	DHX30_HUMAN	ATP-dependent RNA helicase DHX30	KO_H137N_WT;NME6_KO_WT	literature, mito protein domain	Mitochondrial central dogma > mtRNA metabolism > mtRNA granules;Mitochondrial central dogma > Translation > Mitochondrial ribosome assembly	central nervous system development [GO:0007417];mitochondrial large ribosomal subunit assembly [GO:1902775]	cytoplasm [GO:0005737];cytosol [GO:0005829];mitochondrial nucleoid [GO:0042645];mitochondrion [GO:0005739];ribonucleoprotein granule [GO:0035770]	ATP binding [GO:0005524];ATP hydrolysis activity [GO:0140603];chromatin binding [GO:0003682];double-stranded RNA binding [GO:0003725];RNA binding [GO:0003723];RNA helicase activity [GO:0003724]	P19525;Q96C10;Q9Y6K5	FUNCTION: RNA-dependent helicase (PubMed:29100085). Plays an important role in the assembly of the mitochondrial large ribosomal subunit (PubMed:25683715, PubMed:29100085). Required for optimal function of the zinc-finger antiviral protein ZC3HAV1 (By similarity). Associates with mitochondrial DNA (PubMed:18063578). Involved in nervous system development and differentiation through its involvemen…
23.6971	23.6096	23.7895	23.6096	23.7796	23.7796	23.7389	23.6865	24.2021	24.0935	24.2821	24.1565	+	5.99646	0.000641026	CRAT	MitoCarta3.0	MIM	+	4.14461	0.0154148	-0.43741	-3.00812	+	3.88654	0.0257414	-0.507055	-3.19946	P43155	P43155	CACP_HUMAN	Carnitine O-acetyltransferase	KO_H137N_WT;KO_WT_WT;NME6_KO_WT	literature, APEX_matrix, targetP signal, yeast mito homolog+, mito protein domain, induction, coexpression, MS/MS++	Metabolism > Lipid metabolism > Fatty acid oxidation	carnitine metabolic process, CoA-linked [GO:0019254];fatty acid beta-oxidation using acyl-CoA oxidase [GO:0033540];medium-chain fatty acid metabolic process [GO:0051791];short-chain fatty acid metabolic process [GO:0046459]	cytosol [GO:0005829];endoplasmic reticulum [GO:0005783];mitochondrial inner membrane [GO:0005743];mitochondrion [GO:0005739];peroxisomal matrix [GO:0005782];peroxisome [GO:0005777]	acyl-CoA oxidase activity [GO:0003997];carnitine O-acetyltransferase activity [GO:0004092];carnitine O-octanoyltransferase activity [GO:0008458]		FUNCTION: Catalyzes the reversible transfer of acyl groups from carnitine to coenzyme A (CoA) and regulates the acyl-CoA/CoA ratio. Also plays a crucial role in the transport of fatty acids for beta-oxidation (PubMed:15099582, PubMed:29395073). Responsible for the synthesis of short- and branched-chain acylcarnitines (PubMed:23485643). Active towards some branched-chain amino acid oxidation pathw…
21.1886	21.1269	21.2419	21.4221	21.0493	20.5638	20.85	21.0886	21.4067	21.1581	21.2243	21.5117		1.72918	0.0569868	SPHK2	MitoCarta3.0	MIM		1.62845	0.0815636	-0.437283	-1.78482		0.331245	0.612519	-0.0803132	-0.395058	Q9NRA0	Q9NRA0	SPHK2_HUMAN	Sphingosine kinase 2		literature, mito protein domain	Metabolism > Lipid metabolism > Phospholipid metabolism;Mitochondrial dynamics and surveillance > Apoptosis	blood vessel development [GO:0001568];brain development [GO:0007420];cellular response to phorbol 13-acetate 12-myristate [GO:1904628];female pregnancy [GO:0007565];histone H2A-K5 acetylation [GO:0043977];histone H2B-K12 acetylation [GO:0043980];negative regulation of cell growth [GO:0030308];negative regulation of histone deacetylase activity [GO:1901726];negative regulation of histone deacetyla…	cytoplasm [GO:0005737];cytosol [GO:0005829];endoplasmic reticulum [GO:0005783];intracellular membrane-bounded organelle [GO:0043231];lysosomal membrane [GO:0005765];membrane [GO:0016020];mitochondrial inner membrane [GO:0005743];mitochondrion [GO:0005739];nucleoplasm [GO:0005654];nucleosome [GO:0000786];nucleus [GO:0005634]	ATP binding [GO:0005524];D-erythro-sphingosine kinase activity [GO:0017050];lipid kinase activity [GO:0001727];NAD+ kinase activity [GO:0003951];nucleosomal histone binding [GO:0031493];small GTPase binding [GO:0031267];sphinganine kinase activity [GO:0008481];sphingosine-1-phosphate receptor activity [GO:0038036]	Q96CV9	FUNCTION: Catalyzes the phosphorylation of sphingosine to form sphingosine-1-phosphate (SPP), a lipid mediator with both intra- and extracellular functions. Also acts on D-erythro-dihydrosphingosine, D-erythro-sphingosine and L-threo-dihydrosphingosine. Binds phosphoinositides (PubMed:19168031, PubMed:12954646). In contrast to prosurvival SPHK1, has a positive effect on intracellular ceramide lev…
22.9006	23.1127	23.2679	22.7655	22.7836	22.8423	23.0443	22.5846	23.0918	23.3101	23.3239	23.2679		1.60175	0.0716995	NDUFA3	MitoCarta3.0	MIM		2.14748	0.0557169	-0.434724	-2.08314		0.983871	0.253377	-0.236772	-1.05914	O95167	O95167	NDUA3_HUMAN	NADH dehydrogenase [ubiquinone] 1 alpha subcomplex subunit 3	KO_H137N_WT	literature, induction, coexpression++, MS/MS++	OXPHOS > Complex I > CI subunits;OXPHOS > OXPHOS subunits	mitochondrial electron transport, NADH to ubiquinone [GO:0006120];mitochondrial respiratory chain complex I assembly [GO:0032981]	mitochondrial inner membrane [GO:0005743];mitochondrial respiratory chain complex I [GO:0005747];mitochondrion [GO:0005739]	NADH dehydrogenase (ubiquinone) activity [GO:0008137]	O95214;P15941-11;Q15125;Q6UW68;Q6ZVE7;Q8N4V1;Q96DZ7;Q96IK0;Q96MV1;Q9BUF7-2;Q9NUH8;Q9NWH2;Q9UHI5;Q9UKR5;Q9Y320	FUNCTION: Accessory subunit of the mitochondrial membrane respiratory chain NADH dehydrogenase (Complex I), that is believed not to be involved in catalysis. Complex I functions in the transfer of electrons from NADH to the respiratory chain. The immediate electron acceptor for the enzyme is believed to be ubiquinone. {ECO:0000269|PubMed:27626371}.
21.3321	21.4118	21.3752	21.2477	21.1704	21.0359	21.0493	20.85	21.5685	21.4576	21.343	21.4676	+	4.31528	0.00268111	SUOX	MitoCarta3.0	IMS	+	2.76605	0.0374513	-0.432815	-2.39631		1.04777	0.381396	-0.117477	-0.743132	P51687	P51687	SUOX_HUMAN	Sulfite oxidase, mitochondrial	KO_H137N_WT;NME6_KO_WT	APEX_IMS, targetP signal, mito protein domain+, coexpression, MS/MS++	Metabolism > Metals and cofactors > Molybdenum cofactor synthesis and proteins;Metabolism > Sulfur metabolism	sulfur compound metabolic process [GO:0006790]	mitochondrial intermembrane space [GO:0005758];mitochondrial matrix [GO:0005759];mitochondrion [GO:0005739]	heme binding [GO:0020037];molybdenum ion binding [GO:0030151];molybdopterin cofactor binding [GO:0043546];sulfite oxidase activity [GO:0008482]	A0A0C4DGW6;A6NEM1;A6NGS2;O00167-2;O00303;O15287;O43186;O43765;O43795;O76011;O95429;P01189;P05386;P37198;P40855;P43364;P51692;P52747;P54821;P61758;P61968;P78358;Q01449;Q04864-2;Q0VD86;Q13352;Q13901;Q15293;Q15669;Q2KHM9;Q2QGD7;Q53EP0-3;Q5JUK2;Q6A162;Q6BCY4-2;Q6NUQ1;Q6PF18;Q6ZN96;Q7L8J4;Q7Z3Y8;Q7Z3Y9;Q86U28;Q86UV6-2;Q86WV8;Q8IW40;Q8IWL8;Q8IWV8-2;Q8IXW7;Q8N1W2;Q8NBT2;Q8TAP6;Q8TF47;Q8WWB5;Q8WWY6;Q8WXI…
23.5285	23.2535	23.4676	23.3239	23.848	23.8191	23.7594	23.6649	24.217	24.217	24.141	24.239	+	6.08232	0.000428571	BDH1	MitoCarta3.0	MIM	+	4.08616	0.0168256	-0.430627	-2.95397	+	4.71548	0.00565517	-0.810113	-4.85414	Q02338	Q02338	BDH_HUMAN	D-beta-hydroxybutyrate dehydrogenase, mitochondrial	KO_H137N_WT;KO_WT_WT;NME6_KO_WT	literature, APEX_matrix, targetP signal+, Rickettsial homolog, mito protein domain, induction, coexpression, MS/MS++	Metabolism > Carbohydrate metabolism > Ketone metabolism	metabolic process [GO:0008152]	matrix side of mitochondrial inner membrane [GO:0099617];mitochondrial matrix [GO:0005759];mitochondrion [GO:0005739]	3-hydroxybutyrate dehydrogenase activity [GO:0003858]
20.9459	20.7796	20.953	20.7056	21.5309	21.2243	21.2535	21.2764	22.0156	21.6231	21.7796	21.5638	+	4.61709	0.000994872	MCUB	MitoCarta3.0	MIM		1.86244	0.0697537	-0.424252	-1.90102	+	3.57126	0.00591489	-0.899508	-4.12214	Q9NWR8	Q9NWR8	MCUB_HUMAN	Calcium uniporter regulatory subunit MCUb, mitochondrial	KO_H137N_WT;KO_WT_WT	literature, targetP signal, mito protein domain+	Signaling > Calcium homeostasis > Calcium cycle;Small molecule transport > Calcium uniporter	calcium import into the mitochondrion [GO:0036444];mitochondrial calcium ion homeostasis [GO:0051560];mitochondrial calcium ion transmembrane transport [GO:0006851]	calcium channel complex [GO:0034704];integral component of mitochondrial inner membrane [GO:0031305];intracellular membrane-bounded organelle [GO:0043231];intrinsic component of membrane [GO:0031224];mitochondrial inner membrane [GO:0005743];mitochondrion [GO:0005739];nucleoplasm [GO:0005654];uniplex complex [GO:1990246]	calcium channel inhibitor activity [GO:0019855]		FUNCTION: Negatively regulates the activity of MCU, the mitochondrial inner membrane calcium uniporter, and thereby modulates calcium uptake into the mitochondrion. Does not form functional calcium channels by itself. Mitochondrial calcium homeostasis plays key roles in cellular physiology and regulates cell bioenergetics, cytoplasmic calcium signals and activation of cell death pathways. {ECO:00…
21.823	21.7876	22.1765	22.0983	21.6971	21.8651	21.5823	21.85	21.7182	22.1856	22.4451	22.3376		1.47717	0.0787725	MTERF1	MitoCarta3.0	Matrix		1.29356	0.110297	-0.422953	-1.54503		0.485879	0.406878	-0.200264	-0.696453	Q99551	Q99551	MTEF1_HUMAN	Transcription termination factor 1, mitochondrial		literature, APEX_matrix, mito protein domain+	Mitochondrial central dogma > mtDNA maintenance > mtDNA nucleoid;Mitochondrial central dogma > mtRNA metabolism > Transcription	DNA geometric change [GO:0032392];DNA-templated transcription, termination [GO:0006353];regulation of transcription, DNA-templated [GO:0006355];termination of mitochondrial transcription [GO:0006393]	mitochondrial matrix [GO:0005759];mitochondrial nucleoid [GO:0042645];mitochondrion [GO:0005739]	double-stranded DNA binding [GO:0003690];nucleic acid binding [GO:0003676];RNA binding [GO:0003723]	Q5BJH2-2;Q5F1R6	FUNCTION: Transcription termination factor. Binds to a 28 bp region within the tRNA(Leu(uur)) gene at a position immediately adjacent to and downstream of the 16S rRNA gene;this region comprises a tridecamer sequence critical for directing accurate termination. Binds DNA along the major grove and promotes DNA bending and partial unwinding. Promotes base flipping. Transcription termination activit…
26.8974	26.9869	26.8385	26.7645	26.6181	26.4769	26.5624	26.5667	27.141	26.8623	26.9539	26.8974	+	3.55121	0.00782592	NDUFA8	MitoCarta3.0	MIM	+	2.99336	0.0364562	-0.407626	-2.41761		0.548739	0.519782	-0.0918741	-0.516556	P51970	P51970	NDUA8_HUMAN	NADH dehydrogenase [ubiquinone] 1 alpha subcomplex subunit 8	KO_H137N_WT;NME6_KO_WT	literature, APEX_IMS, mito protein domain, induction, coexpression++, MS/MS++	OXPHOS > Complex I > CI subunits;OXPHOS > OXPHOS subunits	mitochondrial electron transport, NADH to ubiquinone [GO:0006120];mitochondrial respiratory chain complex I assembly [GO:0032981]	mitochondrial inner membrane [GO:0005743];mitochondrial intermembrane space [GO:0005758];mitochondrial respiratory chain complex I [GO:0005747];mitochondrion [GO:0005739]	NADH dehydrogenase (ubiquinone) activity [GO:0008137];protein-containing complex binding [GO:0044877]	G5E9A7;O75489;Q7Z699	FUNCTION: Accessory subunit of the mitochondrial membrane respiratory chain NADH dehydrogenase (Complex I), that is believed not to be involved in catalysis. Complex I functions in the transfer of electrons from NADH to the respiratory chain. The immediate electron acceptor for the enzyme is believed to be ubiquinone. {ECO:0000269|PubMed:27626371}.
21.6843	21.7389	21.6628	21.8576	21.7715	21.68	21.3045	21.6276	21.9566	21.9024	22.0854	22.0559	+	2.78867	0.0187488	VARS2	MitoCarta3.0	Matrix		1.97998	0.0677281	-0.404163	-1.92304		2.3079	0.137933	-0.264183	-1.64095	Q5ST30	Q5ST30	SYVM_HUMAN	Valine--tRNA ligase, mitochondrial	KO_H137N_WT	APEX_matrix, targetP signal, Rickettsial homolog, mito protein domain, coexpression, MS/MS++	Mitochondrial central dogma > Translation > mt-tRNA synthetases	valyl-tRNA aminoacylation [GO:0006438]	cytosol [GO:0005829];mitochondrion [GO:0005739]	aminoacyl-tRNA editing activity [GO:0002161];ATP binding [GO:0005524];valine-tRNA ligase activity [GO:0004832]	O43639;O60504;Q8IZP0-5;Q969L2;Q96DZ9;Q9NYB9;Q9NYB9-2;Q9P2A4
21.8876	21.9171	21.8913	21.6971	22.0821	21.5915	21.6453	21.7995	21.9601	22.1395	22.3725	22.2621		1.99752	0.0516332	NSUN3	MitoCarta3.0	Matrix		1.5417	0.0936221	-0.403974	-1.67518		1.77878	0.135936	-0.335278	-1.66019	Q9H649	Q9H649	NSUN3_HUMAN	tRNA (cytosine(34)-C(5))-methyltransferase, mitochondrial	KO_H137N_WT	APEX_matrix, mito protein domain	Mitochondrial central dogma > mtRNA metabolism > mt-tRNA modifications	regulation of mitochondrial translation [GO:0070129];RNA methylation [GO:0001510];rRNA methylation [GO:0031167];tRNA wobble base cytosine methylation [GO:0002127]	mitochondrial large ribosomal subunit [GO:0005762];mitochondrial matrix [GO:0005759];mitochondrion [GO:0005739]	methyltransferase activity [GO:0008168];tRNA (cytosine-5-)-methyltransferase activity [GO:0016428];tRNA binding [GO:0000049]		FUNCTION: Mitochondrial tRNA methyltransferase that mediates methylation of cytosine to 5-methylcytosine (m5C) at position 34 of mt-tRNA(Met) (PubMed:27497299, PubMed:27214402, PubMed:27356879). mt-tRNA(Met) methylation at cytosine(34) takes place at the wobble position of the anticodon and initiates the formation of 5-formylcytosine (f(5)c) at this position (PubMed:27497299, PubMed:27214402, Pub…
26.189	26.2151	26.2589	26.065	26.3049	26.1871	26.1115	26.019	26.5898	26.5433	26.5898	26.5029	+	2.87995	0.0213628	CPT1A	MitoCarta3.0	MOM	+	3.11463	0.0347848	-0.400847	-2.44444		3.70447	0.052682	-0.374473	-2.55512	P50416	P50416	CPT1A_HUMAN	Carnitine O-palmitoyltransferase 1, liver isoform	NME6_KO_WT	literature, yeast mito homolog+, mito protein domain, induction, coexpression, MS/MS++	Metabolism > Lipid metabolism > Fatty acid oxidation;Metabolism > Metals and cofactors > Carnitine shuttle;Metabolism > Metals and cofactors > Carnitine synthesis and transport	carnitine metabolic process [GO:0009437];carnitine shuttle [GO:0006853];cellular response to fatty acid [GO:0071398];eating behavior [GO:0042755];epithelial cell differentiation [GO:0030855];fatty acid beta-oxidation [GO:0006635];fatty acid metabolic process [GO:0006631];glucose metabolic process [GO:0006006];liver regeneration [GO:0097421];long-chain fatty acid metabolic process [GO:0001676];pos…	integral component of mitochondrial outer membrane [GO:0031307];membrane [GO:0016020];mitochondrial outer membrane [GO:0005741];mitochondrion [GO:0005739]	carnitine O-palmitoyltransferase activity [GO:0004095];identical protein binding [GO:0042802];palmitoleoyltransferase activity [GO:1990698]		FUNCTION: Catalyzes the transfer of the acyl group of long-chain fatty acid-CoA conjugates onto carnitine, an essential step for the mitochondrial uptake of long-chain fatty acids and their subsequent beta-oxidation in the mitochondrion (PubMed:9691089, PubMed:11350182, PubMed:14517221). Plays an important role in hepatic triglyceride metabolism (By similarity). {ECO:0000250|UniProtKB:P32198, ECO…
24.7024	24.7745	24.8764	24.7441	25.002	24.9406	24.8764	24.8191	25.2891	25.3066	25.2856	25.3511	+	4.65851	0.00204364	FAHD1	MitoCarta3.0	Matrix	+	4.08891	0.0207864	-0.398599	-2.80059	+	4.95803	0.0116452	-0.533748	-3.81157	Q6P587	Q6P587	FAHD1_HUMAN	Acylpyruvase FAHD1, mitochondrial	KO_H137N_WT;KO_WT_WT;NME6_KO_WT	literature, APEX_matrix, mito protein domain, coexpression, MS/MS++	Metabolism > Carbohydrate metabolism > TCA-associated		cytosol [GO:0005829];mitochondrial matrix [GO:0005759];mitochondrion [GO:0005739];nucleoplasm [GO:0005654]	acetylpyruvate hydrolase activity [GO:0018773];acylpyruvate hydrolase activity [GO:0047621];fumarylpyruvate hydrolase activity [GO:0034545];metal ion binding [GO:0046872];oxaloacetate decarboxylase activity [GO:0008948]	O76024;P04792;P07196;P60891;Q12982;Q9Y3C5	FUNCTION: Probable mitochondrial acylpyruvase which is able to hydrolyze acetylpyruvate and fumarylpyruvate in vitro (PubMed:15551868, PubMed:21878618). Also has oxaloacetate decarboxylase activity (PubMed:25575590). {ECO:0000269|PubMed:15551868, ECO:0000269|PubMed:21878618, ECO:0000269|PubMed:25575590}.
22.4196	22.5356	22.4425	22.3619	22.48	22.5938	22.6431	22.4923	22.9388	23.0999	22.7553	22.9882	+	3.84496	0.00623226	GFER	MitoCarta3.0	IMS		2.52129	0.0509365	-0.39325	-2.1609	+	3.12381	0.0398118	-0.505632	-2.80302	P55789	P55789	ALR_HUMAN	FAD-linked sulfhydryl oxidase ALR	KO_H137N_WT;KO_WT_WT	literature, GFP, yeast mito homolog++, mito protein domain, coexpression, MS/MS	Protein import, sorting and homeostasis > Protein import and sorting > MIA40	liver development [GO:0001889]	cytosol [GO:0005829];extracellular region [GO:0005576];mitochondrial intermembrane space [GO:0005758];mitochondrion [GO:0005739]	flavin adenine dinucleotide binding [GO:0050660];flavin-linked sulfhydryl oxidase activity [GO:0016971];growth factor activity [GO:0008083];protein-disulfide reductase activity [GO:0015035]	Q9H8W4	FUNCTION: [Isoform 1]: FAD-dependent sulfhydryl oxidase that regenerates the redox-active disulfide bonds in CHCHD4/MIA40, a chaperone essential for disulfide bond formation and protein folding in the mitochondrial intermembrane space. The reduced form of CHCHD4/MIA40 forms a transient intermolecular disulfide bridge with GFER/ERV1, resulting in regeneration of the essential disulfide bonds in CH…
26.7389	26.7771	26.9088	26.7389	26.5682	26.5682	26.5536	26.4953	26.8385	26.9316	26.976	26.976	+	5.38574	0.00227875	NDUFS3	MitoCarta3.0	MIM	+	4.34644	0.0205455	-0.384152	-2.80894		1.44747	0.302155	-0.13955	-0.91972	O75489	O75489	NDUS3_HUMAN	NADH dehydrogenase [ubiquinone] iron-sulfur protein 3, mitochondrial	KO_H137N_WT;NME6_KO_WT	literature, APEX_matrix, targetP signal+, Rickettsial homolog, mito protein domain, MS/MS++	OXPHOS > Complex I > CI subunits;OXPHOS > OXPHOS subunits	mitochondrial electron transport, NADH to ubiquinone [GO:0006120];mitochondrial respiratory chain complex I assembly [GO:0032981];negative regulation of cell growth [GO:0030308];negative regulation of intrinsic apoptotic signaling pathway [GO:2001243];reactive oxygen species metabolic process [GO:0072593];substantia nigra development [GO:0021762]	mitochondrial inner membrane [GO:0005743];mitochondrial matrix [GO:0005759];mitochondrial membrane [GO:0031966];mitochondrial respiratory chain complex I [GO:0005747];mitochondrion [GO:0005739];nuclear body [GO:0016604]	electron transfer activity [GO:0009055];NADH dehydrogenase (ubiquinone) activity [GO:0008137];NADH dehydrogenase activity [GO:0003954]	O75306;P17152;P51970;Q16718;Q5JUW0-3;Q66PJ3-4;Q9H8H3	FUNCTION: Core subunit of the mitochondrial membrane respiratory chain NADH dehydrogenase (Complex I) which catalyzes electron transfer from NADH through the respiratory chain, using ubiquinone as an electron acceptor (PubMed:14729820, PubMed:30140060). Essential for the catalytic activity and assembly of complex I (PubMed:14729820, PubMed:24028823, PubMed:30140060). {ECO:0000269|PubMed:14729820,…
20.4273	20.0821	20.654	20.4676	20.3645	20.1079	19.7958	20.6714	20.4676	20.2066	21.0156	20.7553		1.08521	0.107148	MRPL52	MitoCarta3.0	Matrix		0.717733	0.204928	-0.376371	-1.05794		0.426996	0.430086	-0.203525	-0.652326	Q86TS9	Q86TS9	RM52_HUMAN	39S ribosomal protein L52, mitochondrial	KO_H137N_WT	literature, APEX_matrix, targetP signal, coexpression, MS/MS	Mitochondrial central dogma > Translation > Mitochondrial ribosome	mitochondrial translation [GO:0032543];translation [GO:0006412]	mitochondrial inner membrane [GO:0005743];mitochondrial large ribosomal subunit [GO:0005762];mitochondrion [GO:0005739];nucleoplasm [GO:0005654]	structural constituent of ribosome [GO:0003735]
25.6403	25.6676	25.8142	25.5841	25.5315	25.4984	25.4583	25.2996	25.8069	25.6998	25.9338	25.8433	+	3.34129	0.0146143	NDUFB5	MitoCarta3.0	MIM		2.73767	0.0500676	-0.373981	-2.19267		1.09091	0.328833	-0.144371	-0.854597	O43674	O43674	NDUB5_HUMAN	NADH dehydrogenase [ubiquinone] 1 beta subcomplex subunit 5, mitochondrial	KO_H137N_WT	literature, APEX_IMS, APEX_matrix, targetP signal+, mito protein domain+, induction, coexpression++, MS/MS+	OXPHOS > Complex I > CI subunits;OXPHOS > OXPHOS subunits	mitochondrial electron transport, NADH to ubiquinone [GO:0006120];mitochondrial respiratory chain complex I assembly [GO:0032981]	mitochondrial inner membrane [GO:0005743];mitochondrial respiratory chain complex I [GO:0005747];mitochondrion [GO:0005739];nucleoplasm [GO:0005654]	NADH dehydrogenase (ubiquinone) activity [GO:0008137]	P57086	FUNCTION: Accessory subunit of the mitochondrial membrane respiratory chain NADH dehydrogenase (Complex I), that is believed not to be involved in catalysis. Complex I functions in the transfer of electrons from NADH to the respiratory chain. The immediate electron acceptor for the enzyme is believed to be ubiquinone. {ECO:0000269|PubMed:27626371}.
25.9539	25.8974	26.0084	25.824	26.0422	25.9672	25.9111	25.767	26.3135	26.2535	26.3376	26.2714	+	4.02076	0.00709939	AGK	MitoCarta3.0	MIM	+	3.04313	0.0426859	-0.37213	-2.30735		3.83789	0.0514381	-0.373097	-2.59275	Q53H12	Q53H12	AGK_HUMAN	Acylglycerol kinase, mitochondrial	KO_H137N_WT;NME6_KO_WT	literature, APEX_IMS, mito protein domain	Protein import, sorting and homeostasis > Protein import and sorting > TIM22 carrier pathway;Metabolism > Lipid metabolism > Phospholipid metabolism	ceramide biosynthetic process [GO:0046513];glycerolipid metabolic process [GO:0046486];phosphorylation [GO:0016310];protein insertion into mitochondrial inner membrane [GO:0045039];sphingolipid metabolic process [GO:0006665]	cytoplasm [GO:0005737];cytosol [GO:0005829];integral component of mitochondrial inner membrane [GO:0031305];intracellular membrane-bounded organelle [GO:0043231];membrane [GO:0016020];mitochondrial inner membrane [GO:0005743];mitochondrial intermembrane space [GO:0005758];mitochondrial membrane [GO:0031966];mitochondrial outer membrane [GO:0005741];mitochondrion [GO:0005739];TIM22 mitochondrial i…	acylglycerol kinase activity [GO:0047620];ATP binding [GO:0005524];ceramide kinase activity [GO:0001729];diacylglycerol kinase activity [GO:0004143];dihydroceramide kinase activity [GO:0102773];lipid kinase activity [GO:0001727];NAD+ kinase activity [GO:0003951]	P42858	FUNCTION: Lipid kinase that can phosphorylate both monoacylglycerol and diacylglycerol to form lysophosphatidic acid (LPA) and phosphatidic acid (PA), respectively (PubMed:15939762). Does not phosphorylate sphingosine (PubMed:15939762). Phosphorylates ceramide (By similarity). Phosphorylates 1,2-dioleoylglycerol more rapidly than 2,3-dioleoylglycerol (By similarity). Independently of its lipid ki…
23.1472	23.1472	23.1916	23.1047	23.1961	23.1734	22.9933	23.0641	23.5165	23.5522	23.391	23.4551	+	3.20341	0.0194062	PDK4	MitoCarta3.0	MIM	+	3.11798	0.0406778	-0.371953	-2.33514		3.79551	0.0592088	-0.331007	-2.37054	Q16654	Q16654	PDK4_HUMAN	[Pyruvate dehydrogenase (acetyl-transferring)] kinase isozyme 4, mitochondrial	NME6_KO_WT	literature, targetP signal, yeast mito homolog++, Rickettsial homolog, mito protein domain+, induction, coexpression, MS/MS++	Metabolism > Carbohydrate metabolism > Pyruvate metabolism	cellular response to fatty acid [GO:0071398];cellular response to starvation [GO:0009267];glucose homeostasis [GO:0042593];glucose metabolic process [GO:0006006];insulin receptor signaling pathway [GO:0008286];negative regulation of anoikis [GO:2000811];protein phosphorylation [GO:0006468];reactive oxygen species metabolic process [GO:0072593];regulation of acetyl-CoA biosynthetic process from py…	mitochondrial matrix [GO:0005759];mitochondrion [GO:0005739]	ATP binding [GO:0005524];protein kinase activity [GO:0004672];pyruvate dehydrogenase (acetyl-transferring) kinase activity [GO:0004740]	Q9H8W4	FUNCTION: Kinase that plays a key role in regulation of glucose and fatty acid metabolism and homeostasis via phosphorylation of the pyruvate dehydrogenase subunits PDHA1 and PDHA2. This inhibits pyruvate dehydrogenase activity, and thereby regulates metabolite flux through the tricarboxylic acid cycle, down-regulates aerobic respiration and inhibits the formation of acetyl-coenzyme A from pyruva…
22.8746	22.8132	22.6992	22.7056	22.6253	22.6886	22.6074	22.4726	23.1047	22.8969	22.9601	22.9024	+	2.85066	0.0293737	DHRS1	MitoCarta3.0	MIM	+	2.83503	0.0491104	-0.367563	-2.20932		1.61289	0.225392	-0.192894	-1.1722	Q96LJ7	Q96LJ7	DHRS1_HUMAN	Dehydrogenase/reductase SDR family member 1	NME6_KO_WT	Rickettsial homolog, mito protein domain, MS/MS++	Metabolism > Lipid metabolism > Cholesterol, bile acid, steroid synthesis		endoplasmic reticulum [GO:0005783]	oxidoreductase activity [GO:0016491]	A0A087WY89;O14633;O75400-2;O76011;P0DPK4;P13473-2;P26371;P59990;P59991;P60328;P60410;P60411;Q07627;Q12982;Q3LI66;Q5JR59-3;Q6L8H4;Q701N4;Q7Z3S9;Q8IUC1;Q969G2;Q99750;Q9BYQ0;Q9BYQ6;Q9BYR7;Q9NR28;Q9Y371
20.8191	20.7955	20.895	20.9951	20.5165	20.5638	20.9171	20.6714	21.0426	20.9388	21.2707	20.8802		1.73027	0.0832429	VPS13D	MitoCarta3.0	MOM		1.59104	0.0991615	-0.365847	-1.63285		0.803498	0.355097	-0.156881	-0.796033	Q5THJ4	Q5THJ4	VP13D_HUMAN	Vacuolar protein sorting-associated protein 13D		manual, mito protein domain, induction, coexpression	Mitochondrial dynamics and surveillance > Autophagy;Mitochondrial dynamics and surveillance > Mitophagy	mitochondrion organization [GO:0007005];positive regulation of mitophagy [GO:1901526];protein retention in Golgi apparatus [GO:0045053];protein targeting to vacuole [GO:0006623]	extracellular exosome [GO:0070062];extrinsic component of membrane [GO:0019898]			FUNCTION: Functions in promoting mitochondrial clearance by mitochondrial autophagy (mitophagy), also possibly by positively regulating mitochondrial fission (PubMed:29307555, PubMed:29604224). Mitophagy plays an important role in regulating cell health and mitochondrial size and homeostasis. {ECO:0000269|PubMed:29307555, ECO:0000269|PubMed:29604224}.
23.3511	23.5404	23.7594	23.5165	23.48	23.5404	23.5045	23.5869	23.7895	23.6971	24.019	24.0691	+	2.51161	0.0329111	UQCC2	MitoCarta3.0	MIM		2.127	0.0698265	-0.365749	-1.90102		1.54642	0.143154	-0.351838	-1.58073	Q9BRT2	Q9BRT2	UQCC2_HUMAN	Ubiquinol-cytochrome-c reductase complex assembly factor 2	KO_H137N_WT	APEX_matrix, GFP, coexpression, MS/MS	OXPHOS > Complex III > CIII assembly factors;OXPHOS > OXPHOS assembly factors	mitochondrial respiratory chain complex III assembly [GO:0034551];positive regulation of mitochondrial translation [GO:0070131];regulation of insulin secretion [GO:0050796];regulation of oxidative phosphorylation [GO:0002082];regulation of skeletal muscle cell differentiation [GO:2001014]	mitochondrial inner membrane [GO:0005743];mitochondrial intermembrane space [GO:0005758];mitochondrial matrix [GO:0005759];mitochondrial nucleoid [GO:0042645];mitochondrion [GO:0005739];nuclear body [GO:0016604]		P0DI81-3;P55273;P60880-2;Q13064;Q7L2R6-2;Q8IYI6;Q99757;Q9H7Z3;Q9P2W3;Q9Y605	FUNCTION: Required for the assembly of the ubiquinol-cytochrome c reductase complex (mitochondrial respiratory chain complex III or cytochrome b-c1 complex). Plays a role in the modulation of respiratory chain activities such as oxygen consumption and ATP production and via its modulation of the respiratory chain activity can regulate skeletal muscle differentiation and insulin secretion by pancr…
25.8811	25.8881	26.0296	25.797	25.9495	25.9606	25.9203	25.7568	26.2317	26.2643	26.3342	26.2188	+	4.10337	0.00730242	RHOT2	MitoCarta3.0	MOM	+	3.29436	0.0383404	-0.365443	-2.3732		3.25022	0.0600143	-0.363288	-2.34845	Q8IXI1	Q8IXI1	MIRO2_HUMAN	Mitochondrial Rho GTPase 2	KO_H137N_WT;NME6_KO_WT	literature, mito protein domain+, induction, coexpression	Mitochondrial dynamics and surveillance > Trafficking;Signaling > Calcium homeostasis > EF hand proteins	cellular homeostasis [GO:0019725];mitochondrial outer membrane permeabilization [GO:0097345];mitochondrion organization [GO:0007005];mitochondrion transport along microtubule [GO:0047497];regulation of mitochondrion organization [GO:0010821]	integral component of mitochondrial outer membrane [GO:0031307];membrane [GO:0016020];mitochondrial outer membrane [GO:0005741];mitochondrion [GO:0005739]	calcium ion binding [GO:0005509];GTP binding [GO:0005525];GTPase activity [GO:0003924]	Q8N661;Q9NR31;Q9NUH8;Q9UPV9	FUNCTION: Mitochondrial GTPase involved in mitochondrial trafficking (PubMed:16630562, PubMed:22396657). Probably involved in control of anterograde transport of mitochondria and their subcellular distribution (PubMed:22396657). {ECO:0000269|PubMed:16630562, ECO:0000269|PubMed:22396657}.
20.4676	20.7056	NaN	20.7553	20.3538	20.2989	21.1642	NaN	20.9024	21.0359	NaN	NaN		0.328026	0.375487	LIPT2	MitoCarta3.0	Matrix		0.406512	0.334998	-0.363508	-0.7825		1.09933	0.193292	-0.32633	-1.45074	A6NK58	A6NK58	LIPT2_HUMAN	Putative lipoyltransferase 2, mitochondrial		targetP signal, yeast mito homolog, Rickettsial homolog, mito protein domain, coexpression, MS/MS	Metabolism > Lipid metabolism > Lipoate insertion	carboxylic acid metabolic process [GO:0019752];positive regulation of oxygen metabolic process [GO:2000376];protein lipoylation [GO:0009249]	mitochondrial matrix [GO:0005759];mitochondrion [GO:0005739]	ligase activity [GO:0016874];lipoyl(octanoyl) transferase activity [GO:0033819];octanoyl transferase activity (acting on glycine-cleavage complex H protein) [GO:0102555]		FUNCTION: Catalyzes the transfer of endogenously produced octanoic acid from octanoyl-acyl-carrier-protein onto the lipoyl domains of lipoate-dependent enzymes, which catalyze essential redox reactions (PubMed:28757203). Lipoyl-ACP can also act as a substrate although octanoyl-ACP is likely to be the physiological substrate (By similarity). {ECO:0000250, ECO:0000269|PubMed:28757203}.
21.9847	22.7935	22.5285	22.7756	21.9985	22.4041	22.5165	22.8633	22.8557	22.3073	22.9777	23.0935		1.15367	0.0996106	NDUFAB1	MitoCarta3.0	MIM		0.709303	0.210044	-0.362946	-1.0398		0.516244	0.350001	-0.28797	-0.807581	O14561	O14561	ACPM_HUMAN	Acyl carrier protein, mitochondrial	KO_H137N_WT	literature, APEX_matrix, targetP signal+, yeast mito homolog, Rickettsial homolog, mito protein domain, MS/MS+	Metabolism > Lipid metabolism > Type II fatty acid synthesis;Metabolism > Metals and cofactors > Fe-S cluster biosynthesis;OXPHOS > Complex I > CI subunits;OXPHOS > OXPHOS subunits	fatty acid biosynthetic process [GO:0006633];mitochondrial electron transport, NADH to ubiquinone [GO:0006120];mitochondrial respiratory chain complex I assembly [GO:0032981];protein lipoylation [GO:0009249]	mitochondrial inner membrane [GO:0005743];mitochondrial matrix [GO:0005759];mitochondrial membrane [GO:0031966];mitochondrial respiratory chain complex I [GO:0005747];mitochondrion [GO:0005739];nucleoplasm [GO:0005654]	acyl binding [GO:0000035];acyl carrier activity [GO:0000036];calcium ion binding [GO:0005509];fatty acid binding [GO:0005504]	O43482;O43711;P17023;P17980;P25791-3;P26441;Q08043;Q08AM6;Q13643;Q16656-4;Q3KNS6-3;Q53EP0-3;Q5H9J7;Q6PF18;Q7L273;Q86UR1-2;Q86VK4-3;Q8N4L8;Q8TBB1;Q969H6;Q96HA8;Q96I34;Q96NM4-3;Q96PG8;Q9BQA5;Q9BSK4;Q9GZT3;Q9NVV9	FUNCTION: Carrier of the growing fatty acid chain in fatty acid biosynthesis (By similarity). Accessory and non-catalytic subunit of the mitochondrial membrane respiratory chain NADH dehydrogenase (Complex I), which functions in the transfer of electrons from NADH to the respiratory chain (PubMed:27626371). {ECO:0000250|UniProtKB:P52505, ECO:0000269|PubMed:27626371}.
25.9316	25.8552	26.2207	25.9912	25.8361	25.7155	25.848	25.6918	26.0275	26.0148	26.2803	26.1871	+	2.34165	0.0447692	NT5DC2	MitoCarta3.0	Matrix		2.46549	0.0620121	-0.354551	-2.01579		0.592473	0.440511	-0.127757	-0.633518	Q9H857	Q9H857	NT5D2_HUMAN	5'-nucleotidase domain-containing protein 2		APEX_matrix, targetP signal, MS/MS	Metabolism > Nucleotide metabolism > Nucleotide synthesis and processing			5'-nucleotidase activity [GO:0008253];metal ion binding [GO:0046872]
22.5754	22.7756	22.8913	22.7077	22.4601	22.6992	22.6209	22.6431	22.8404	22.8385	23.019	23.1174	+	3.17663	0.0120861	PPTC7	MitoCarta3.0	Matrix		2.17046	0.0733594	-0.348003	-1.87095		1.19306	0.239579	-0.21633	-1.10648	Q8NI37	Q8NI37	PPTC7_HUMAN	Protein phosphatase PTC7 homolog	KO_H137N_WT	APEX_matrix, yeast mito homolog, mito protein domain+, induction, coexpression, MS/MS++	Signaling	peptidyl-serine dephosphorylation [GO:0070262];regulation of ubiquinone biosynthetic process [GO:0010795]	mitochondrial matrix [GO:0005759];mitochondrion [GO:0005739]	metal ion binding [GO:0046872];protein serine phosphatase activity [GO:0106306];protein serine/threonine phosphatase activity [GO:0004722];protein threonine phosphatase activity [GO:0106307]	G5E9A7;O76024;P07196;P41182;Q12983;Q7Z699;Q96AQ6	FUNCTION: Protein phosphatase which positively regulates biosynthesis of the ubiquinone, coenzyme Q (PubMed:30267671). Dephosphorylates the ubiquinone biosynthesis protein COQ7 which is likely to lead to its activation (PubMed:30267671). {ECO:0000269|PubMed:30267671}.
22.7265	22.6562	22.7512	22.7056	22.5915	22.343	22.5823	22.3645	22.7975	22.8191	22.8404	22.8132	+	2.35958	0.0446792	SELENOO	MitoCarta3.0	Matrix		2.65418	0.0568855	-0.347211	-2.06605		2.56028	0.317148	-0.107668	-0.882229	Q9BVL4	Q9BVL4	SELO_HUMAN	Protein adenylyltransferase SelO, mitochondrial		targetP signal+, yeast mito homolog, mito protein domain+, coexpression	Metabolism > Detoxification > Selenoproteins	protein adenylylation [GO:0018117]	chromosome [GO:0005694];mitochondrion [GO:0005739]	ATP binding [GO:0005524];metal ion binding [GO:0046872];protein adenylyltransferase activity [GO:0070733]		FUNCTION: Catalyzes the transfer of adenosine 5'-monophosphate (AMP) to Ser, Thr and Tyr residues of target proteins (AMPylation) (PubMed:30270044). May be a redox-active mitochondrial selenoprotein which interacts with a redox target protein (PubMed:24751718). {ECO:0000269|PubMed:24751718, ECO:0000269|PubMed:30270044}.
23.7492	24.0935	23.9495	24.0105	23.895	23.5285	23.7077	23.9225	24.019	24.217	23.9316	24.2679		1.77306	0.0654496	MRPS21	MitoCarta3.0	Matrix		1.52973	0.107509	-0.34542	-1.55885		0.710419	0.374239	-0.158192	-0.75904	P82921	P82921	RT21_HUMAN	28S ribosomal protein S21, mitochondrial	KO_H137N_WT	literature, yeast mito homolog++, Rickettsial homolog, mito protein domain, induction, MS/MS++	Mitochondrial central dogma > Translation > Mitochondrial ribosome	mitochondrial translation [GO:0032543];translation [GO:0006412]	mitochondrial inner membrane [GO:0005743];mitochondrial small ribosomal subunit [GO:0005763]	RNA binding [GO:0003723];structural constituent of ribosome [GO:0003735]
26.3943	26.3494	26.4008	26.3083	26.3844	26.4008	26.3427	26.2114	26.673	26.6181	26.7517	26.6595	+	4.4587	0.00527273	IDH2	MitoCarta3.0	Matrix	+	3.25397	0.0467205	-0.340761	-2.25343		3.93635	0.0661438	-0.312374	-2.30875	P48735	P48735	IDHP_HUMAN	Isocitrate dehydrogenase [NADP], mitochondrial	KO_H137N_WT;NME6_KO_WT	literature, APEX_matrix, targetP signal+, Rickettsial homolog, mito protein domain, induction, coexpression, MS/MS++	Metabolism > Carbohydrate metabolism > TCA cycle	2-oxoglutarate metabolic process [GO:0006103];carbohydrate metabolic process [GO:0005975];glyoxylate cycle [GO:0006097];isocitrate metabolic process [GO:0006102];NADP biosynthetic process [GO:0006741];NADP metabolic process [GO:0006739];negative regulation of glial cell migration [GO:1903976];negative regulation of glial cell proliferation [GO:0060253];negative regulation of matrix metallopeptida…	cytosol [GO:0005829];extracellular exosome [GO:0070062];mitochondrial matrix [GO:0005759];mitochondrion [GO:0005739];peroxisome [GO:0005777]	isocitrate dehydrogenase (NADP+) activity [GO:0004450];magnesium ion binding [GO:0000287];NAD binding [GO:0051287]		FUNCTION: Plays a role in intermediary metabolism and energy production. It may tightly associate or interact with the pyruvate dehydrogenase complex.
26.3894	26.2909	26.4645	26.2926	26.3811	26.3342	26.228	26.1055	26.673	26.5014	26.6998	26.5359	+	2.53603	0.038119	SLC25A1	MitoCarta3.0	MIM		2.30739	0.0696383	-0.340336	-1.90563		2.02735	0.158772	-0.243192	-1.47689	P53007	P53007	TXTP_HUMAN	Tricarboxylate transport protein, mitochondrial	KO_H137N_WT	literature, yeast mito homolog++, mito protein domain+, coexpression, MS/MS++	Metabolism > Carbohydrate metabolism > Gluconeogenesis;Metabolism > Carbohydrate metabolism > TCA-associated;Metabolism > Lipid metabolism;Small molecule transport > SLC25A family	fatty-acyl-CoA biosynthetic process [GO:0046949];gluconeogenesis [GO:0006094];mitochondrial citrate transmembrane transport [GO:0006843]	extracellular exosome [GO:0070062];integral component of membrane [GO:0016021];mitochondrial inner membrane [GO:0005743];nucleus [GO:0005634]	citrate secondary active transmembrane transporter activity [GO:0071913];citrate transmembrane transporter activity [GO:0015137];tricarboxylic acid transmembrane transporter activity [GO:0015142]		FUNCTION: Citrate transporter that mediates the exchange of mitochondrial citrate for cytosolic malate (PubMed:29031613, PubMed:29238895). Also able to mediate the exchange of citrate for isocitrate, phosphoenolpyruvate, cis- but not trans-aconitate and to a lesser extend maleate and succinate (PubMed:29031613). Important for the bioenergetics of hepatic cells as it provides a carbon source for f…
30.0737	30.1115	30.2308	30.099	30.1604	30.1604	30.1115	30.0479	30.4234	30.4134	30.4823	30.5203	+	5.18053	0.00392147	TUFM	MitoCarta3.0	Matrix	+	4.04627	0.0334855	-0.339806	-2.48551		3.59533	0.0652803	-0.331118	-2.31421	P49411	P49411	EFTU_HUMAN	Elongation factor Tu, mitochondrial	KO_H137N_WT;NME6_KO_WT	literature, APEX_matrix, targetP signal, yeast mito homolog+, Rickettsial homolog, mito protein domain, MS/MS++	Mitochondrial central dogma > Translation > Translation factors	mitochondrial translational elongation [GO:0070125];response to ethanol [GO:0045471];translational elongation [GO:0006414]	extracellular exosome [GO:0070062];membrane [GO:0016020];mitochondrial nucleoid [GO:0042645];mitochondrion [GO:0005739];synapse [GO:0045202]	GTP binding [GO:0005525];GTPase activity [GO:0003924];RNA binding [GO:0003723];translation elongation factor activity [GO:0003746]	P03427;Q15041;Q86UT6;Q8IVP5;Q8IZU0;Q96DZ9	FUNCTION: Promotes the GTP-dependent binding of aminoacyl-tRNA to the A-site of ribosomes during protein biosynthesis. Plays also a role in the regulation of autophagy and innate immunity. Recruits ATG5-ATG12 and NLRX1 at mitochondria and serves as a checkpoint of the RIG-I/DDX58-MAVS pathway. In turn, inhibits RLR-mediated type I interferon while promoting autophagy. {ECO:0000269|PubMed:22749352…
27.7129	27.8504	27.7708	27.7325	27.632	27.6663	27.3662	27.4629	27.8264	27.9146	27.8623	27.8799	+	2.87328	0.0203894	CYCS	MitoCarta3.0	IMS		2.44597	0.0658182	-0.338939	-1.9567		1.58176	0.369082	-0.104147	-0.768542	P99999	P99999	CYC_HUMAN	Cytochrome c	KO_H137N_WT	literature, APEX_IMS, yeast mito homolog++, Rickettsial homolog, mito protein domain+, MS/MS++	Metabolism > Electron carriers > Cytochromes;Metabolism > Metals and cofactors > Heme-containing proteins;Mitochondrial dynamics and surveillance > Apoptosis;OXPHOS > Cytochrome C;OXPHOS > OXPHOS subunits	activation of cysteine-type endopeptidase activity involved in apoptotic process by cytochrome c [GO:0008635];apoptotic process [GO:0006915];cellular respiration [GO:0045333];mitochondrial electron transport, cytochrome c to oxygen [GO:0006123];mitochondrial electron transport, ubiquinol to cytochrome c [GO:0006122];positive regulation of cysteine-type endopeptidase activity involved in apoptotic…	cytosol [GO:0005829];mitochondrial inner membrane [GO:0005743];mitochondrial intermembrane space [GO:0005758];mitochondrion [GO:0005739];nucleus [GO:0005634];respirasome [GO:0070469]	electron transfer activity [GO:0009055];heme binding [GO:0020037];metal ion binding [GO:0046872]	A0A0A0MR05;O00303;O14727;O43829;P05067;P06241;P37840;Q13573;Q1L5Z9;Q3SXR2;Q3SYB3;Q66K80;Q6A162;Q6FHY5;Q6XD76;Q6ZMI0-5;Q8IYG6;Q8IZU1;Q8N5Z5;Q92797-2;Q96BR5;Q9BUL5;Q9FKS5;Q9NSI6-4;Q9NTN9-3;Q9UKG9-2	FUNCTION: Electron carrier protein. The oxidized form of the cytochrome c heme group can accept an electron from the heme group of the cytochrome c1 subunit of cytochrome reductase. Cytochrome c then transfers this electron to the cytochrome oxidase complex, the final protein carrier in the mitochondrial electron-transport chain.;FUNCTION: Plays a role in apoptosis. Suppression of the anti-apopto…
21.8876	21.9024	22.1825	21.6453	21.9459	21.5309	21.7348	21.7675	22.1206	22.1612	22.0122	22.0258		1.24386	0.140381	ATP5PF	MitoCarta3.0	MIM		1.95737	0.086391	-0.335172	-1.7415		0.744658	0.346786	-0.175487	-0.813678	P18859	P18859	ATP5J_HUMAN	ATP synthase-coupling factor 6, mitochondrial		literature, APEX_IMS, targetP signal+, mito protein domain+, induction, coexpression++, MS/MS++	OXPHOS > Complex V > CV subunits;OXPHOS > OXPHOS subunits	mitochondrial ATP synthesis coupled proton transport [GO:0042776];negative regulation of arachidonic acid secretion [GO:1900139];negative regulation of prostaglandin secretion [GO:0032307];positive regulation of blood pressure [GO:0045777];positive regulation of heart rate [GO:0010460];response to muscle activity [GO:0014850];substantia nigra development [GO:0021762]	cell surface [GO:0009986];extracellular space [GO:0005615];mitochondrial inner membrane [GO:0005743];mitochondrial proton-transporting ATP synthase complex [GO:0005753];mitochondrial proton-transporting ATP synthase complex, coupling factor F(o) [GO:0000276];mitochondrion [GO:0005739]	protein-containing complex binding [GO:0044877];proton transmembrane transporter activity [GO:0015078]	O75425;O95279;O95562;O95870;P25705;P43378;Q04941;Q13021;Q8TCD6;Q92843;Q96C03-3;Q96HR9-2;Q96PQ1;Q9BT40;Q9NQG6;Q9ULP0-2	FUNCTION: Mitochondrial membrane ATP synthase (F(1)F(0) ATP synthase or Complex V) produces ATP from ADP in the presence of a proton gradient across the membrane which is generated by electron transport complexes of the respiratory chain. F-type ATPases consist of two structural domains, F(1) - containing the extramembraneous catalytic core and F(0) - containing the membrane proton channel, linke…
24.4923	24.5926	24.5812	24.4234	24.4984	24.5225	24.391	24.275	24.7895	24.7945	24.7182	24.6811	+	3.22605	0.0219643	SPTLC2	MitoCarta3.0	Membrane		2.66947	0.0639324	-0.32411	-1.98739		2.43227	0.155452	-0.223452	-1.50384	O15270	O15270	SPTC2_HUMAN	Serine palmitoyltransferase 2	KO_H137N_WT	GFP, Rickettsial homolog, mito protein domain	Metabolism > Lipid metabolism > Phospholipid metabolism	adipose tissue development [GO:0060612];ceramide biosynthetic process [GO:0046513];positive regulation of lipophagy [GO:1904504];sphinganine biosynthetic process [GO:0046511];sphingolipid biosynthetic process [GO:0030148];sphingomyelin biosynthetic process [GO:0006686];sphingosine biosynthetic process [GO:0046512]	endoplasmic reticulum membrane [GO:0005789];integral component of membrane [GO:0016021];serine C-palmitoyltransferase complex [GO:0017059]	pyridoxal phosphate binding [GO:0030170];serine C-palmitoyltransferase activity [GO:0004758]		FUNCTION: Serine palmitoyltransferase (SPT). The heterodimer formed with LCB1/SPTLC1 constitutes the catalytic core. The composition of the serine palmitoyltransferase (SPT) complex determines the substrate preference. The SPTLC1-SPTLC2-SPTSSA complex shows a strong preference for C16-CoA substrate, while the SPTLC1-SPTLC2-SPTSSB complex displays a preference for C18-CoA substrate. Plays an impor…
29.4453	29.4394	29.5609	29.4551	29.6093	29.5646	29.537	29.4727	29.8549	29.843	29.8697	29.9117	+	5.74421	0.00205776	TRAP1	MitoCarta3.0	Matrix	+	4.24548	0.0346752	-0.32392	-2.44868	+	4.72664	0.0309041	-0.394633	-2.97969	Q12931	Q12931	TRAP1_HUMAN	Heat shock protein 75 kDa, mitochondrial	KO_H137N_WT;KO_WT_WT;NME6_KO_WT	APEX_matrix, GFP, targetP signal+, Rickettsial homolog, mito protein domain, coexpression++, MS/MS+	Protein import, sorting and homeostasis > Protein homeostasis > Chaperones	chaperone-mediated protein folding [GO:0061077];negative regulation of cellular respiration [GO:1901856];negative regulation of intrinsic apoptotic signaling pathway in response to hydrogen peroxide [GO:1903751];negative regulation of reactive oxygen species biosynthetic process [GO:1903427];protein folding [GO:0006457];translational attenuation [GO:0009386]	membrane [GO:0016020];mitochondrial inner membrane [GO:0005743];mitochondrial intermembrane space [GO:0005758];mitochondrial matrix [GO:0005759];mitochondrion [GO:0005739];nucleoplasm [GO:0005654]	ATP binding [GO:0005524];protein kinase binding [GO:0019901];RNA binding [GO:0003723];tumor necrosis factor receptor binding [GO:0005164];unfolded protein binding [GO:0051082]	Q99714;Q9BXM7-1	FUNCTION: Chaperone that expresses an ATPase activity. Involved in maintaining mitochondrial function and polarization, downstream of PINK1 and mitochondrial complex I. Is a negative regulator of mitochondrial respiration able to modulate the balance between oxidative phosphorylation and aerobic glycolysis. The impact of TRAP1 on mitochondrial respiration is probably mediated by modulation of mit…
25.8019	25.8433	25.9111	25.8142	25.7517	25.7155	25.6649	25.5551	25.9998	25.9933	25.9933	25.9825	+	4.4214	0.00855823	ERAL1	MitoCarta3.0	Matrix	+	3.52449	0.0471934	-0.320426	-2.24162		3.03881	0.217826	-0.149616	-1.19996	O75616	O75616	ERAL1_HUMAN	GTPase Era, mitochondrial	KO_H137N_WT;NME6_KO_WT	APEX_matrix, targetP signal+, yeast mito homolog+, Rickettsial homolog, mito protein domain, induction, coexpression++	Mitochondrial central dogma > mtRNA metabolism > mtRNA granules;Mitochondrial central dogma > Translation > Mitochondrial ribosome assembly	ribosomal small subunit assembly [GO:0000028]	cytosol [GO:0005829];mitochondrial inner membrane [GO:0005743];mitochondrial matrix [GO:0005759];mitochondrion [GO:0005739]	GTP binding [GO:0005525];ribosomal small subunit binding [GO:0043024];RNA binding [GO:0003723];rRNA binding [GO:0019843]	O14656-2;P01023;Q16637;Q9C0F1;Q9Y2D8	FUNCTION: Probable GTPase that plays a role in the mitochondrial ribosomal small subunit assembly. Specifically binds the 12S mitochondrial rRNA (12S mt-rRNA) to a 33 nucleotide section delineating the 3' terminal stem-loop region. May act as a chaperone that protects the 12S mt-rRNA on the 28S mitoribosomal subunit during ribosomal small subunit assembly. {ECO:0000269|PubMed:20430825, ECO:000026…
23.2961	23.7895	23.6757	23.5983	23.1901	23.3101	23.4676	23.5045	23.654	23.5285	23.8093	23.7594	+	2.84862	0.0153474	NDUFA5	MitoCarta3.0	MIM		1.80671	0.0989308	-0.319748	-1.63366		0.3423	0.57373	-0.0978732	-0.439932	Q16718	Q16718	NDUA5_HUMAN	NADH dehydrogenase [ubiquinone] 1 alpha subcomplex subunit 5	KO_H137N_WT	literature, APEX_matrix, mito protein domain+, induction, coexpression++, MS/MS++	OXPHOS > Complex I > CI subunits;OXPHOS > OXPHOS subunits	mitochondrial electron transport, NADH to ubiquinone [GO:0006120];mitochondrial respiratory chain complex I assembly [GO:0032981];respiratory electron transport chain [GO:0022904]	mitochondrial inner membrane [GO:0005743];mitochondrial respiratory chain complex I [GO:0005747]	NADH dehydrogenase (ubiquinone) activity [GO:0008137]	O75489;P02766;P61981;Q15047-2;Q8TAP4-4;Q92993;Q9H8W4	FUNCTION: Accessory subunit of the mitochondrial membrane respiratory chain NADH dehydrogenase (Complex I), that is believed not to be involved in catalysis. Complex I functions in the transfer of electrons from NADH to the respiratory chain. The immediate electron acceptor for the enzyme is believed to be ubiquinone. {ECO:0000269|PubMed:27626371}.
24.5869	24.4298	24.5812	24.317	24.5983	24.5105	24.4234	24.217	24.824	24.7745	24.7796	24.6486		1.34991	0.114486	NDUFA4	MitoCarta3.0	MIM		1.91845	0.0929896	-0.319352	-1.68127		1.99474	0.142414	-0.277927	-1.58659	O00483	O00483	NDUA4_HUMAN	Cytochrome c oxidase subunit NDUFA4		literature, mito protein domain, coexpression++, MS/MS++	OXPHOS > Complex IV > CIV subunits;OXPHOS > OXPHOS subunits	mitochondrial electron transport, NADH to ubiquinone [GO:0006120];positive regulation of cytochrome-c oxidase activity [GO:1904960];proton transmembrane transport [GO:1902600]	mitochondrial inner membrane [GO:0005743];mitochondrial respiratory chain complex I [GO:0005747];mitochondrial respiratory chain complex IV [GO:0005751];mitochondrion [GO:0005739]	NADH dehydrogenase (ubiquinone) activity [GO:0008137];protein-containing complex binding [GO:0044877]	Q92782-2	FUNCTION: Component of the cytochrome c oxidase, the last enzyme in the mitochondrial electron transport chain which drives oxidative phosphorylation. The respiratory chain contains 3 multisubunit complexes succinate dehydrogenase (complex II, CII), ubiquinol-cytochrome c oxidoreductase (cytochrome b-c1 complex, complex III, CIII) and cytochrome c oxidase (complex IV, CIV), that cooperate to tran…
18.1788	17.5917	17.8589	18.169	18.7932	18.1189	17.907	17.9821	18.7471	18.4326	18.3779	NaN		0.530222	0.257704	COQ10A;COQ10B	MitoCarta3.0	MIM		0.566132	0.267408	-0.318898	-0.890443		1.50378	0.105986	-0.569588	-1.94981	Q96MF6;Q9H8M1	Q9H8M1;Q96MF6	CQ10A_HUMAN;CQ10B_HUMAN	Coenzyme Q-binding protein COQ10 homolog A, mitochondrial		GFP, targetP signal, yeast mito homolog+, Rickettsial homolog, mito protein domain+, MS/MS+;"targetP signal, yeast mito homolog+, Rickettsial homolog, mito protein domain+, induction, MS/MS++"	Metabolism > Metals and cofactors > Coenzyme Q metabolism	cellular respiration [GO:0045333];ubiquinone biosynthetic process [GO:0006744]	mitochondrial inner membrane [GO:0005743];mitochondrion [GO:0005739]	ubiquinone binding [GO:0048039]		FUNCTION: Required for the function of coenzyme Q in the respiratory chain. May serve as a chaperone or may be involved in the transport of Q6 from its site of synthesis to the catalytic sites of the respiratory complexes (By similarity). {ECO:0000250}.;FUNCTION: Required for the function of coenzyme Q in the respiratory chain. May serve as a chaperone or may be involved in the transport of Q6 fr…
27.2077	27.17	27.2714	27.0711	27.1604	27.0401	27.0609	26.965	27.3494	27.3239	27.4551	27.3578	+	4.01349	0.0101117	NDUFB10	MitoCarta3.0	MIM		3.15115	0.0527054	-0.314987	-2.1071		2.03058	0.199929	-0.191516	-1.26968	O96000	O96000	NDUBA_HUMAN	NADH dehydrogenase [ubiquinone] 1 beta subcomplex subunit 10	KO_H137N_WT	literature, APEX_matrix, mito protein domain+, induction, coexpression++, MS/MS++	OXPHOS > Complex I > CI subunits;OXPHOS > OXPHOS subunits	mitochondrial electron transport, NADH to ubiquinone [GO:0006120];mitochondrial respiratory chain complex I assembly [GO:0032981]	mitochondrial inner membrane [GO:0005743];mitochondrial respiratory chain complex I [GO:0005747]	NADH dehydrogenase (ubiquinone) activity [GO:0008137]	O14964;O15160;P05455;P42858;Q7Z699;Q8IZU0;Q8NFB2	FUNCTION: Accessory subunit that is involved in the functional assembly of the mitochondrial respiratory chain complex I. Complex I has an NADH dehydrogenase activity with ubiquinone as an immediate electron acceptor and mediates the transfer of electrons from NADH to the respiratory chain. {ECO:0000269|PubMed:27626371, ECO:0000269|PubMed:28040730}.
24.654	24.6153	24.7543	24.654	24.7024	24.5812	24.5225	24.4488	24.9316	24.9043	24.867	24.8044	+	3.03964	0.029683	MRPL30	MitoCarta3.0	Matrix		2.69519	0.0653779	-0.313075	-1.954		2.66133	0.158891	-0.207406	-1.47599	Q8TCC3	Q8TCC3	RM30_HUMAN	39S ribosomal protein L30, mitochondrial	KO_H137N_WT	literature, APEX_matrix, yeast mito homolog++, mito protein domain, coexpression++, MS/MS	Mitochondrial central dogma > Translation > Mitochondrial ribosome	translation [GO:0006412]	mitochondrial inner membrane [GO:0005743];mitochondrial large ribosomal subunit [GO:0005762];mitochondrion [GO:0005739]	structural constituent of ribosome [GO:0003735]
25.1719	25.002	25.0567	25.1214	25.0732	24.8385	25.019	25.1055	25.3877	25.1332	25.2714	25.4862		2.01427	0.0750592	AHCYL1;AHCYL2	MitoCarta3.0	MOM		1.73815	0.104996	-0.310587	-1.57951		1.46989	0.205138	-0.231635	-1.25448	O43865;Q96HN2	Q96HN2;O43865	SAHH2_HUMAN;SAHH3_HUMAN	S-adenosylhomocysteine hydrolase-like protein 1		targetP signal, mito protein domain+, induction	Mitochondrial dynamics and surveillance > Organelle contact sites	angiotensin-activated signaling pathway [GO:0038166];apoptotic process [GO:0006915];epithelial fluid transport [GO:0042045];mitochondrion-endoplasmic reticulum membrane tethering [GO:1990456];mRNA polyadenylation [GO:0006378];one-carbon metabolic process [GO:0006730];positive regulation of sodium ion transport [GO:0010765];protein export from nucleus [GO:0006611];regulation of anion transport [GO…	apical plasma membrane [GO:0016324];cytoplasm [GO:0005737];cytosol [GO:0005829];endoplasmic reticulum [GO:0005783];endoplasmic reticulum membrane [GO:0005789];extracellular exosome [GO:0070062];mitochondria-associated endoplasmic reticulum membrane [GO:0044233];neuron projection [GO:0043005]	hydrolase activity [GO:0016787];identical protein binding [GO:0042802];RNA binding [GO:0003723]	A0A0S2Z4G9;Itself;O00233;O14829;O60437;O94827-4;O94993;P04608;P09105;P17066;P42773;P43356;P48775;P49910;P50222;P55040;P55957;P55957-2;Q02978;Q14643;Q53Z40;Q5S007;Q8N2W9;Q8N323;Q8NCR3;Q8TAC2;Q96MH2;Q9BZF9;Q9HD36;Q9NQX0;Q9UHI7;Q9UHI7-3;Q9UI36-2	FUNCTION: May regulate the electrogenic sodium/bicarbonate cotransporter SLC4A4 activity and Mg(2+)-sensitivity. On the contrary of its homolog AHCYL1, does not regulate ITPR1 sensitivity to inositol 1,4,5-trisphosphate (PubMed:19220705). {ECO:0000250|UniProtKB:A6QLP2, ECO:0000269|PubMed:19220705}.;FUNCTION: Multifaceted cellular regulator which coordinates several essential cellular functions in…
23.7182	23.7492	23.7492	23.7695	23.8288	23.8288	23.654	23.5522	23.9847	24.1015	23.9847	24.0275	+	3.18915	0.0195469	MALSU1	MitoCarta3.0	Matrix		2.23828	0.0823744	-0.308635	-1.77645		4.08983	0.0794762	-0.278072	-2.14699	Q96EH3	Q96EH3	MASU1_HUMAN	Mitochondrial assembly of ribosomal large subunit protein 1	KO_H137N_WT	literature, APEX_matrix, targetP signal+, yeast mito homolog++, Rickettsial homolog, mito protein domain, coexpression+, MS/MS	Mitochondrial central dogma > Translation > Mitochondrial ribosome assembly	negative regulation of mitochondrial translation [GO:0070130];negative regulation of ribosome biogenesis [GO:0090071];negative regulation of translation [GO:0017148];ribosomal large subunit biogenesis [GO:0042273]	cytosol [GO:0005829];mitochondrial matrix [GO:0005759];mitochondrion [GO:0005739]	ribosomal large subunit binding [GO:0043023]	A2RUH7;P32321;P42858;Q0VD86;Q3SY56;Q58EX7;Q6FHY5;Q8TAP4-4;Q8TF47;Q96HA8;Q9BUY5	FUNCTION: Required for normal mitochondrial ribosome function and mitochondrial translation (PubMed:22238375, PubMed:23171548). May play a role in ribosome biogenesis by preventing premature association of the 28S and 39S ribosomal subunits (Probable). Interacts with mitochondrial ribosomal protein L14 (MRPL14), probably blocking formation of intersubunit bridge B8, preventing association of the …
24.8336	24.8433	25.019	24.8858	24.7796	24.8385	24.7645	24.7645	25.0275	25.0609	25.1055	25.1757	+	4.56444	0.0088968	DDX28	MitoCarta3.0	Matrix	+	3.79817	0.0472072	-0.305649	-2.23825		1.98993	0.195552	-0.196959	-1.2839	Q9NUL7	Q9NUL7	DDX28_HUMAN	Probable ATP-dependent RNA helicase DDX28	KO_H137N_WT;NME6_KO_WT	literature, APEX_matrix, targetP signal, Rickettsial homolog, mito protein domain	Mitochondrial central dogma > mtRNA metabolism > mtRNA granules;Mitochondrial central dogma > Translation > Mitochondrial ribosome assembly	mitochondrial large ribosomal subunit assembly [GO:1902775]	cytosol [GO:0005829];mitochondrial nucleoid [GO:0042645];mitochondrion [GO:0005739];nucleolus [GO:0005730];nucleoplasm [GO:0005654];ribonucleoprotein granule [GO:0035770]	ATP binding [GO:0005524];ATP hydrolysis activity [GO:0140603];RNA binding [GO:0003723];RNA helicase activity [GO:0003724];rRNA binding [GO:0019843]		FUNCTION: Plays an essential role in facilitating the proper assembly of the mitochondrial large ribosomal subunit and its helicase activity is essential for this function (PubMed:25683708, PubMed:25683715). May be involved in RNA processing or transport. Has RNA and Mg(2+)-dependent ATPase activity (PubMed:11350955). {ECO:0000269|PubMed:11350955, ECO:0000269|PubMed:25683708, ECO:0000269|PubMed:2…
22.5165	22.58	22.5777	22.4118	22.4701	22.5093	22.5568	22.4726	22.8249	22.68	22.8727	22.8538	+	3.70912	0.00946325	MTFR1L	MitoCarta3.0	unknown		3.14234	0.056991	-0.305642	-2.06231		2.55108	0.119474	-0.286317	-1.80227	Q9H019	Q9H019	MFR1L_HUMAN	Mitochondrial fission regulator 1-like	KO_H137N_WT	mito protein domain+, induction, coexpression, MS/MS	0	aerobic respiration [GO:0009060];mitochondrial fission [GO:0000266]	mitochondrion [GO:0005739]		P36508;P43365;Q5JVL4;Q9NVT9;Q9NX04;Q9NZN8;X5D778
25.3778	25.3745	25.5315	25.4008	25.4234	25.4138	25.3031	25.1719	25.5983	25.5955	25.6622	25.6784	+	3.36502	0.0272161	MRPS18A	MitoCarta3.0	Matrix		2.55969	0.0723154	-0.305558	-1.87957		2.5859	0.157784	-0.212454	-1.48594	Q9NVS2	Q9NVS2	RT18A_HUMAN	39S ribosomal protein S18a, mitochondrial	KO_H137N_WT	literature, APEX_matrix, targetP signal, Rickettsial homolog, mito protein domain, induction, coexpression++, MS/MS++	Mitochondrial central dogma > Translation > Mitochondrial ribosome	mitochondrial translation [GO:0032543];translation [GO:0006412]	mitochondrial inner membrane [GO:0005743];mitochondrial large ribosomal subunit [GO:0005762];mitochondrial small ribosomal subunit [GO:0005763];mitochondrion [GO:0005739]	small ribosomal subunit rRNA binding [GO:0070181];structural constituent of ribosome [GO:0003735]
22.2564	22.0821	22.5777	22.1174	22.0789	21.8987	21.8346	21.8307	22.2477	21.9243	22.5685	22.1079		0.729371	0.210574	ALKBH7	MitoCarta3.0	Matrix		1.05671	0.164368	-0.301366	-1.21559		0.0957919	0.828631	0.0463123	0.167347	Q9BT30	Q9BT30	ALKB7_HUMAN	Alpha-ketoglutarate-dependent dioxygenase alkB homolog 7, mitochondrial		APEX_matrix, targetP signal, mito protein domain, induction, coexpression++, MS/MS	0	cellular response to DNA damage stimulus [GO:0006974];fatty acid metabolic process [GO:0006631];regulation of lipid storage [GO:0010883];regulation of mitochondrial membrane permeability involved in programmed necrotic cell death [GO:1902445]	mitochondrial matrix [GO:0005759];mitochondrion [GO:0005739]	dioxygenase activity [GO:0051213];metal ion binding [GO:0046872]	Q5T5P2-6;Q96H22-3;Q9BPU9;Q9H1P6	can catalyze auto-hydroxylation at Leu-110 (in vitro), but this activity may be due to the absence of the true substrate (PubMed:25122757). Required to induce programmed necrosis in response to DNA damage caused by cytotoxic alkylating agents. Acts by triggering the collapse of mitochondrial membrane potential and loss of mitochondrial function that leads to energy depletion and cell death (PubMe…
27.5969	27.5754	27.6663	27.5682	27.509	27.4473	27.3578	27.2262	27.6931	27.6527	27.6998	27.6998	+	2.82052	0.0380302	DLD	MitoCarta3.0	Matrix		2.53448	0.0747087	-0.301251	-1.8548		1.82513	0.416803	-0.0846229	-0.676568	P09622	P09622	DLDH_HUMAN	Dihydrolipoyl dehydrogenase, mitochondrial		literature, APEX_matrix, targetP signal, yeast mito homolog, Rickettsial homolog, mito protein domain, induction, coexpression++, MS/MS++	Metabolism > Amino acid metabolism > Branched-chain amino acid dehydrogenase complex;Metabolism > Amino acid metabolism > Branched-chain amino acid metabolism;Metabolism > Amino acid metabolism > Glycine cleavage system;Metabolism > Amino acid metabolism > Glycine metabolism;Metabolism > Amino acid metabolism > Lysine metabolism;Metabolism > Carbohydrate metabolism > Pyruvate metabolism;Metabolis…	2-oxoglutarate metabolic process [GO:0006103];aging [GO:0007568];cell redox homeostasis [GO:0045454];dihydrolipoamide metabolic process [GO:0051068];gastrulation [GO:0007369];histone succinylation [GO:0106077];lipoate metabolic process [GO:0009106];mitochondrial acetyl-CoA biosynthetic process from pyruvate [GO:0061732];mitochondrial electron transport, NADH to ubiquinone [GO:0006120];proteolysis…	acrosomal matrix [GO:0043159];mitochondrial matrix [GO:0005759];mitochondrion [GO:0005739];motile cilium [GO:0031514];nucleus [GO:0005634];oxoglutarate dehydrogenase complex [GO:0045252];pyruvate dehydrogenase complex [GO:0045254]	dihydrolipoyl dehydrogenase activity [GO:0004148];flavin adenine dinucleotide binding [GO:0050660];lipoamide binding [GO:0043544];NAD binding [GO:0051287]	O00330;O14713;P30041;P42858;P62258	FUNCTION: Lipoamide dehydrogenase is a component of the glycine cleavage system as well as an E3 component of three alpha-ketoacid dehydrogenase complexes (pyruvate-, alpha-ketoglutarate-, and branched-chain amino acid-dehydrogenase complex) (PubMed:15712224, PubMed:16442803, PubMed:16770810, PubMed:17404228, PubMed:20160912, PubMed:20385101). The 2-oxoglutarate dehydrogenase complex is mainly ac…
22.4676	22.6518	22.4676	22.4923	22.4298	22.2419	22.2036	22.3511	22.6907	22.6253	22.68	22.4324		1.20738	0.0873727	COX19	MitoCarta3.0	IMS		2.04618	0.0934397	-0.300508	-1.67762		0.542841	0.528874	-0.0872717	-0.499787	Q49B96	Q49B96	COX19_HUMAN	Cytochrome c oxidase assembly protein COX19		yeast mito homolog, mito protein domain, induction, coexpression+, MS/MS	Metabolism > Metals and cofactors > Copper metabolism;OXPHOS > Complex IV > CIV assembly factors;OXPHOS > OXPHOS assembly factors	cellular copper ion homeostasis [GO:0006878];mitochondrial cytochrome c oxidase assembly [GO:0033617]	cytosol [GO:0005829];mitochondrial intermembrane space [GO:0005758];mitochondrion [GO:0005739]			FUNCTION: Required for the transduction of an SCO1-dependent redox signal from the mitochondrion to ATP7A to regulate cellular copper homeostasis (PubMed:23345593). May be required for the assembly of mitochondrial cytochrome c oxidase (By similarity). {ECO:0000250|UniProtKB:Q3E731, ECO:0000269|PubMed:23345593}.
24.2243	24.1719	24.1332	24.2961	24.1565	23.9584	24.1565	24.0772	24.4425	24.3444	24.2535	24.4984		2.64912	0.0527383	AHCYL1	MitoCarta3.0	MOM		2.2252	0.0871302	-0.29752	-1.73437		1.48408	0.247183	-0.178297	-1.08339	O43865	O43865	SAHH2_HUMAN	S-adenosylhomocysteine hydrolase-like protein 1		targetP signal, mito protein domain+, induction	Mitochondrial dynamics and surveillance > Organelle contact sites	angiotensin-activated signaling pathway [GO:0038166];apoptotic process [GO:0006915];epithelial fluid transport [GO:0042045];mitochondrion-endoplasmic reticulum membrane tethering [GO:1990456];mRNA polyadenylation [GO:0006378];one-carbon metabolic process [GO:0006730];positive regulation of sodium ion transport [GO:0010765];protein export from nucleus [GO:0006611];regulation of anion transport [GO…	apical plasma membrane [GO:0016324];cytoplasm [GO:0005737];cytosol [GO:0005829];endoplasmic reticulum membrane [GO:0005789];extracellular exosome [GO:0070062];mitochondria-associated endoplasmic reticulum membrane [GO:0044233]	identical protein binding [GO:0042802];RNA binding [GO:0003723]	A0A0S2Z4G9;Itself;O00233;O14829;O60437;O94827-4;O94993;P04608;P09105;P17066;P42773;P43356;P48775;P49910;P50222;P55040;P55957;P55957-2;Q02978;Q14643;Q53Z40;Q5S007;Q8N2W9;Q8N323;Q8NCR3;Q8TAC2;Q96MH2;Q9BZF9;Q9HD36;Q9NQX0;Q9UHI7;Q9UHI7-3;Q9UI36-2	FUNCTION: Multifaceted cellular regulator which coordinates several essential cellular functions including regulation of epithelial HCO3(-) and fluid secretion, mRNA processing and DNA replication. Regulates ITPR1 sensitivity to inositol 1,4,5-trisphosphate, competing for the common binding site and acting as endogenous 'pseudoligand' whose inhibitory activity can be modulated by its phosphorylat…
25.0148	24.9977	25.1449	24.9495	24.9977	24.8623	24.8858	24.7024	25.1371	25.0691	25.2353	25.1908	+	2.48252	0.0474157	MMUT	MitoCarta3.0	Matrix		2.24152	0.0872645	-0.296063	-1.73522		1.26614	0.332951	-0.131384	-0.847523	P22033	P22033	MUTA_HUMAN	Methylmalonyl-CoA mutase, mitochondrial		literature, APEX_matrix, targetP signal, mito protein domain+, coexpression, MS/MS++	Metabolism > Carbohydrate metabolism > Propanoate metabolism;Metabolism > Lipid metabolism > Fatty acid oxidation;Metabolism > Vitamin metabolism > Vitamin B12 metabolism	homocysteine metabolic process [GO:0050667];positive regulation of GTPase activity [GO:0043547];post-embryonic development [GO:0009791]	cytoplasm [GO:0005737];mitochondrial matrix [GO:0005759];mitochondrion [GO:0005739]	cobalamin binding [GO:0031419];GTPase activity [GO:0003924];identical protein binding [GO:0042802];metal ion binding [GO:0046872];methylmalonyl-CoA mutase activity [GO:0004494];modified amino acid binding [GO:0072341];protein homodimerization activity [GO:0042803]	Itself;P42858;Q8IVH4	FUNCTION: Catalyzes the reversible isomerization of methylmalonyl-CoA (MMCoA) (generated from branched-chain amino acid metabolism and degradation of dietary odd chain fatty acids and cholesterol) to succinyl-CoA (3-carboxypropionyl-CoA), a key intermediate of the tricarboxylic acid cycle. {ECO:0000269|PubMed:1346616, ECO:0000269|PubMed:1978672, ECO:0000269|PubMed:21138732, ECO:0000269|PubMed:244…
22.5662	22.7574	22.68	22.6606	22.7533	22.7077	22.7348	22.4676	23.002	22.8932	22.9601	22.9777	+	2.52352	0.0446599	MLYCD	MitoCarta3.0	Matrix		2.21446	0.0897202	-0.292408	-1.71308		3.16169	0.0916258	-0.292219	-2.00559	O95822	O95822	DCMC_HUMAN	Malonyl-CoA decarboxylase, mitochondrial		literature, APEX_matrix, targetP signal+, mito protein domain, coexpression++, MS/MS	Metabolism > Lipid metabolism	acetyl-CoA biosynthetic process [GO:0006085];acyl-CoA metabolic process [GO:0006637];fatty acid biosynthetic process [GO:0006633];fatty acid oxidation [GO:0019395];malonyl-CoA catabolic process [GO:2001294];positive regulation of fatty acid oxidation [GO:0046321];regulation of fatty acid beta-oxidation [GO:0031998];regulation of glucose metabolic process [GO:0010906];response to ischemia [GO:0002…	cytoplasm [GO:0005737];cytosol [GO:0005829];mitochondrial matrix [GO:0005759];mitochondrion [GO:0005739];peroxisomal matrix [GO:0005782];peroxisome [GO:0005777]	identical protein binding [GO:0042802];malonyl-CoA decarboxylase activity [GO:0050080]	Itself;P52756;Q8TB05	FUNCTION: Catalyzes the conversion of malonyl-CoA to acetyl-CoA. In the fatty acid biosynthesis MCD selectively removes malonyl-CoA and thus assures that methyl-malonyl-CoA is the only chain elongating substrate for fatty acid synthase and that fatty acids with multiple methyl side chains are produced. In peroxisomes it may be involved in degrading intraperoxisomal malonyl-CoA, which is generated…
18.5247	21.417	20.6886	21.1642	20.8269	21.1704	20.895	21.0951	NaN	21.5731	NaN	21.002		0.234264	0.434704	CEPT1;CHPT1	MitoCarta3.0	MIM		0.612312	0.260077	-0.290702	-0.928566		0.346551	0.385766	-0.838903	-0.760143	Q8WUD6;Q9Y6K0	Q8WUD6;Q9Y6K0	CEPT1_HUMAN;CHPT1_HUMAN	Cholinephosphotransferase 1		targetP signal, mito protein domain, induction, coexpression+	Metabolism > Lipid metabolism > Phospholipid metabolism	CDP-choline pathway [GO:0006657];lipid metabolic process [GO:0006629];phosphatidylcholine biosynthetic process [GO:0006656];phosphatidylethanolamine biosynthetic process [GO:0006646];platelet activating factor biosynthetic process [GO:0006663];regulation of cell growth [GO:0001558]	endoplasmic reticulum membrane [GO:0005789];Golgi apparatus [GO:0005794];Golgi membrane [GO:0000139];integral component of membrane [GO:0016021];intracellular membrane-bounded organelle [GO:0043231];membrane [GO:0016020];nuclear membrane [GO:0031965]	1-alkenyl-2-acylglycerol choline phosphotransferase activity [GO:0047359];diacylglycerol binding [GO:0019992];diacylglycerol cholinephosphotransferase activity [GO:0004142];ethanolaminephosphotransferase activity [GO:0004307];metal ion binding [GO:0046872]	Q96MV1;Q9NUH8;Q9NZD8	FUNCTION: Catalyzes both phosphatidylcholine and phosphatidylethanolamine biosynthesis from CDP-choline and CDP-ethanolamine, respectively. Involved in protein-dependent process of phospholipid transport to distribute phosphatidyl choline to the lumenal surface. Has a higher cholinephosphotransferase activity than ethanolaminephosphotransferase activity. {ECO:0000269|PubMed:10191259, ECO:0000269|…
21.4576	21.5404	21.3538	21.4273	21.5592	21.6231	21.2989	20.2185	21.654	21.68	21.3699	21.1519		0.190778	0.53723	SLC25A36	MitoCarta3.0	MIM		0.35638	0.388551	-0.289039	-0.642686		0.0512795	0.92166	-0.0191855	-0.0829395	Q96CQ1	Q96CQ1	S2536_HUMAN	Solute carrier family 25 member 36		GFP, yeast mito homolog+, mito protein domain+, coexpression	Metabolism > Nucleotide metabolism > Nucleotide import;Small molecule transport > SLC25A family	mitochondrial genome maintenance [GO:0000002];mitochondrion organization [GO:0007005];pyrimidine nucleotide import into mitochondrion [GO:1990519];pyrimidine nucleotide transport [GO:0006864];regulation of mitochondrial membrane potential [GO:0051881]	integral component of membrane [GO:0016021];mitochondrial inner membrane [GO:0005743];mitochondrion [GO:0005739]	pyrimidine nucleotide transmembrane transporter activity [GO:0015218]		FUNCTION: Mitochondrial transporter that imports/exports pyrimidine nucleotides into and from mitochondria. Transports preferentially cytosine and uracil (deoxy)nucleoside mono-, di-, and triphosphates by uniport and antiport mechanism. Also transports guanine but not adenine (deoxy)nucleotides. Is inhibited strongly by pyridoxal 5'-phosphate, 4,7-diphenyl-1,10-phenanthroline, tannic acid, and me…
24.4298	24.4738	24.5696	24.4551	24.4488	24.5285	24.4676	24.5225	24.7745	24.7695	24.7895	24.7796	+	6.0586	0.00258675	MAVS	MitoCarta3.0	MOM	+	5.10273	0.0377349	-0.286419	-2.38105		4.13742	0.0678805	-0.296189	-2.26377	Q7Z434	Q7Z434	MAVS_HUMAN	Mitochondrial antiviral-signaling protein	KO_H137N_WT;NME6_KO_WT	literature, induction, coexpression+, MS/MS	Signaling > Immune response	activation of innate immune response [GO:0002218];cellular response to exogenous dsRNA [GO:0071360];defense response to bacterium [GO:0042742];defense response to virus [GO:0051607];innate immune response [GO:0045087];negative regulation of viral genome replication [GO:0045071];positive regulation of chemokine (C-C motif) ligand 5 production [GO:0071651];positive regulation of defense response to…	integral component of membrane [GO:0016021];mitochondrial membrane [GO:0031966];mitochondrial outer membrane [GO:0005741];mitochondrion [GO:0005739];peroxisomal membrane [GO:0005778]	CARD domain binding [GO:0050700];protein kinase binding [GO:0019901];signaling adaptor activity [GO:0035591]	A2T3M4;O00571;O43353;O75746;O95786;O95786-1;P00519;P0DTC5;P0DTD8;P12830;P27797;P36957;P37173;P42224;P46379;P59636;P61964;Q07021;Q12933;Q13137;Q13568;Q14139;Q14164;Q69027;Q6WB96;Q7TFA1;Q86UT6-1;Q86WV6;Q8IWA4;Q8TDX7;Q91WS2-1;Q96EQ8;Q96P20;Q9BYX4;Q9H1Y0;Q9UHD2;Q9Y2W7;Q9Y4K3;Q9Y6K5	FUNCTION: Required for innate immune defense against viruses (PubMed:16125763, PubMed:16127453, PubMed:16153868, PubMed:16177806, PubMed:19631370, PubMed:20451243, PubMed:23087404, PubMed:20127681, PubMed:21170385). Acts downstream of DHX33, DDX58/RIG-I and IFIH1/MDA5, which detect intracellular dsRNA produced during viral replication, to coordinate pathways leading to the activation of NF-kappa-…
24.6703	24.632	24.7995	24.6918	24.6264	24.5812	24.5463	24.4425	24.8385	24.7945	24.918	24.7895	+	2.83448	0.0353718	PRORP	MitoCarta3.0	Matrix		2.94658	0.0683043	-0.286016	-1.91773		1.58263	0.296506	-0.136726	-0.932666	O15091	O15091	MRPP3_HUMAN	Mitochondrial ribonuclease P catalytic subunit		APEX_matrix	Mitochondrial central dogma > mtRNA metabolism > mtRNA granules;Mitochondrial central dogma > mtRNA metabolism > Polycistronic mtRNA processing	mitochondrial tRNA 5'-end processing [GO:0097745];tRNA 5'-leader removal [GO:0001682]	mitochondrial matrix [GO:0005759];mitochondrial ribonuclease P complex [GO:0030678];mitochondrion [GO:0005739];nucleoplasm [GO:0005654]	metal ion binding [GO:0046872];ribonuclease P activity [GO:0004526]		FUNCTION: Catalytic ribonuclease component of mitochondrial ribonuclease P, a complex composed of TRMT10C/MRPP1, HSD17B10/MRPP2 and PRORP/MRPP3, which cleaves tRNA molecules in their 5'-ends (PubMed:18984158, PubMed:25953853). The presence of TRMT10C/MRPP1, HSD17B10/MRPP2 is required to catalyze tRNA molecules in their 5'-ends (PubMed:25953853). {ECO:0000269|PubMed:18984158, ECO:0000269|PubMed:25…
22.3619	22.3805	22.5846	21.9916	22.9116	22.8461	23.1269	22.8783	23.2821	23.0723	23.417	23.1316	+	4.11328	0.0015339	SQOR	MitoCarta3.0	MIM		1.53168	0.127954	-0.285025	-1.42365	+	3.07095	0.0189444	-0.896119	-3.64595	Q9Y6N5	Q9Y6N5	SQOR_HUMAN	Sulfide:quinone oxidoreductase, mitochondrial	KO_H137N_KO_WT;KO_WT_WT	literature, targetP signal, yeast mito homolog++, mito protein domain, MS/MS++	Metabolism > Electron carriers > Q-linked reactions, other;Metabolism > Sulfur metabolism	hydrogen sulfide metabolic process [GO:0070813];sulfide oxidation, using sulfide:quinone oxidoreductase [GO:0070221]	mitochondrial inner membrane [GO:0005743];mitochondrion [GO:0005739]	FAD binding [GO:0071949];quinone binding [GO:0048038];sulfide:quinone oxidoreductase activity [GO:0070224]		can use sulfite, sulfide or cyanide (in vitro) (PubMed:22852582). It is believed the in vivo electron acceptor is glutathione (PubMed:25225291,PubMed:29715001). {ECO:0000269|PubMed:22852582, ECO:0000269|PubMed:25225291, ECO:0000269|PubMed:29715001}.;FUNCTION: Catalyzes the oxidation of hydrogen sulfide with the help of a quinone, such as ubiquinone-10, giving rise to thiosulfate and ultimately to…
24.4234	24.4041	24.5812	24.4041	24.3844	24.3975	24.2961	24.1871	24.5463	24.5696	24.6431	24.6375	+	3.00133	0.0379543	MRPL57	MitoCarta3.0	Matrix		2.69835	0.0774736	-0.282837	-1.83271		1.59746	0.279253	-0.145953	-0.977582	Q9BQC6	Q9BQC6	RT63_HUMAN	Ribosomal protein 63, mitochondrial		literature, APEX_matrix, targetP signal, mito protein domain+, coexpression, MS/MS+	Mitochondrial central dogma > Translation > Mitochondrial ribosome	mitochondrial translation [GO:0032543]	mitochondrial inner membrane [GO:0005743];mitochondrial large ribosomal subunit [GO:0005762];mitochondrial ribosome [GO:0005761];mitochondrion [GO:0005739]	structural constituent of ribosome [GO:0003735]	A8MZ59;Q9UHD4
23.1426	23.2155	23.417	23.1441	23.3101	23.2448	23.0886	23.1143	23.5522	23.3376	23.5045	23.4923		2.31371	0.0571575	PTCD2	MitoCarta3.0	Matrix		2.15281	0.0966744	-0.282172	-1.65636		1.63946	0.183077	-0.241813	-1.34592	Q8WV60	Q8WV60	PTCD2_HUMAN	Pentatricopeptide repeat-containing protein 2, mitochondrial	KO_H137N_WT	literature, mito protein domain+, induction, coexpression, MS/MS	Mitochondrial central dogma > mtRNA metabolism > mtRNA granules;Mitochondrial central dogma > mtRNA metabolism > Polycistronic mtRNA processing	kidney development [GO:0001822];liver development [GO:0001889];mitochondrion organization [GO:0007005];mRNA processing [GO:0006397];muscle cell development [GO:0055001];regulation of gene expression [GO:0010468];regulation of mRNA processing [GO:0050684];ventricular cardiac muscle tissue morphogenesis [GO:0055010]	mitochondrion [GO:0005739]	RNA binding [GO:0003723]	O15344;Q13049;Q70CQ1-2;Q9UJV3-2	FUNCTION: Involved in mitochondrial RNA maturation and mitochondrial respiratory chain function. {ECO:0000250}.
25.0233	24.945	24.976	24.9406	25.0105	24.8997	24.8904	24.8093	25.1565	25.1293	25.228	25.2207	+	3.47222	0.0274671	MRPL28	MitoCarta3.0	Matrix		2.96554	0.0696809	-0.281149	-1.90089		3.3377	0.138685	-0.21242	-1.62393	Q13084	Q13084	RM28_HUMAN	39S ribosomal protein L28, mitochondrial		literature, APEX_matrix, yeast mito homolog++, Rickettsial homolog, coexpression, MS/MS++	Mitochondrial central dogma > Translation > Mitochondrial ribosome	translation [GO:0006412]	cytosol [GO:0005829];mitochondrial inner membrane [GO:0005743];mitochondrial large ribosomal subunit [GO:0005762];mitochondrial ribosome [GO:0005761];mitochondrion [GO:0005739]	RNA binding [GO:0003723];structural constituent of ribosome [GO:0003735]	A0A024R8A9;O43734;O60437;O75604;O95045-2;Q01850;Q10587;Q63HK5;Q659C4-6;Q6NT76;Q8IZU0;Q8N720;Q8N9N5;Q8NI38;Q96BZ8;Q96GN5;Q96PN8;Q9BUZ4;Q9BWG6;Q9H0I2;Q9NYB9-2;Q9UKT9
26.2335	26.2891	26.4409	26.3049	26.2243	26.2909	26.2445	26.1332	26.4057	26.4877	26.5725	26.5492		2.42694	0.0611436	MRPL37	MitoCarta3.0	Matrix		2.87154	0.0732435	-0.280561	-1.87241		1.75015	0.2222	-0.186667	-1.1838	Q9BZE1	Q9BZE1	RM37_HUMAN	39S ribosomal protein L37, mitochondrial		literature, APEX_matrix, targetP signal, mito protein domain, induction, coexpression+, MS/MS++	Mitochondrial central dogma > Translation > Mitochondrial ribosome	translation [GO:0006412]	mitochondrial inner membrane [GO:0005743];mitochondrial large ribosomal subunit [GO:0005762];mitochondrial ribosome [GO:0005761];mitochondrion [GO:0005739]	RNA binding [GO:0003723];structural constituent of ribosome [GO:0003735]
23.4425	23.7286	24.141	23.8858	23.391	24.0275	24.1253	24.0275	23.7389	24.019	24.4984	24.4298		0.616434	0.242948	DMAC1	MitoCarta3.0	MIM		0.522242	0.299333	-0.278708	-0.805547		0.800191	0.236408	-0.372065	-1.12397	Q96GE9	Q96GE9	DMAC1_HUMAN	Distal membrane-arm assembly complex protein 1		literature, MS/MS	OXPHOS > Complex I > CI assembly factors;OXPHOS > OXPHOS assembly factors	mitochondrial respiratory chain complex I assembly [GO:0032981]	integral component of membrane [GO:0016021];mitochondrial inner membrane [GO:0005743]			FUNCTION: Required for the assembly of the mitochondrial NADH:ubiquinone oxidoreductase complex (complex I). Involved in the assembly of the distal region of complex I. {ECO:0000269|PubMed:27626371}.
25.4831	25.7312	25.6264	25.7024	25.5522	25.6012	25.5225	25.5725	25.8409	25.6865	25.8974	25.9316	+	2.67964	0.031025	MRPL49	MitoCarta3.0	Matrix		2.56109	0.0825075	-0.276964	-1.76775		1.40301	0.232054	-0.203283	-1.14487	Q13405	Q13405	RM49_HUMAN	39S ribosomal protein L49, mitochondrial	KO_H137N_WT	literature, APEX_matrix, targetP signal, yeast mito homolog++, mito protein domain, coexpression, MS/MS++	Mitochondrial central dogma > Translation > Mitochondrial ribosome	translation [GO:0006412]	mitochondrial inner membrane [GO:0005743];mitochondrial large ribosomal subunit [GO:0005762];mitochondrial ribosome [GO:0005761];mitochondrion [GO:0005739]	structural constituent of ribosome [GO:0003735]	P16284;P23560-2;Q86V38;Q8WXH2
23.8288	23.9316	24.1015	23.867	23.8858	23.9406	24.0105	24.002	24.1015	24.1719	24.275	24.391	+	2.96199	0.0239784	MRPS33	MitoCarta3.0	Matrix		2.12749	0.100288	-0.275138	-1.62335		1.87526	0.140064	-0.302613	-1.61614	Q9Y291	Q9Y291	RT33_HUMAN	28S ribosomal protein S33, mitochondrial	KO_H137N_WT	literature, targetP signal, mito protein domain+, MS/MS++	Mitochondrial central dogma > Translation > Mitochondrial ribosome	translation [GO:0006412]	mitochondrial inner membrane [GO:0005743];mitochondrial small ribosomal subunit [GO:0005763];mitochondrion [GO:0005739]	structural constituent of ribosome [GO:0003735]
29.3001	29.2647	29.4727	29.3239	29.3848	29.3303	29.249	29.0711	29.5591	29.4746	29.5426	29.5518		2.17986	0.0796451	CAD;CPS1	MitoCarta3.0	Matrix		2.06583	0.10323	-0.273208	-1.59573		2.07567	0.196995	-0.191683	-1.28036	P27708;P31327	P27708;P31327	CPSM_HUMAN;PYR1_HUMAN	CAD protein		literature, APEX_matrix, targetP signal, Rickettsial homolog, mito protein domain, MS/MS++	Metabolism > Amino acid metabolism > Urea cycle	animal organ regeneration [GO:0031100];anion homeostasis [GO:0055081];carbamoyl phosphate biosynthetic process [GO:0070409];cellular response to ammonium ion [GO:0071242];cellular response to cAMP [GO:0071320];cellular response to drug [GO:0035690];cellular response to epidermal growth factor stimulus [GO:0071364];cellular response to fibroblast growth factor stimulus [GO:0044344];cellular respon…	cell projection [GO:0042995];cytoplasm [GO:0005737];cytosol [GO:0005829];extracellular exosome [GO:0070062];membrane [GO:0016020];mitochondrial inner membrane [GO:0005743];mitochondrial matrix [GO:0005759];mitochondrial nucleoid [GO:0042645];neuronal cell body [GO:0043025];nuclear matrix [GO:0016363];nucleolus [GO:0005730];nucleoplasm [GO:0005654];nucleus [GO:0005634];protein-containing complex […	aspartate binding [GO:0070335];aspartate carbamoyltransferase activity [GO:0004070];ATP binding [GO:0005524];calcium ion binding [GO:0005509];carbamoyl-phosphate synthase (ammonia) activity [GO:0004087];carbamoyl-phosphate synthase (glutamine-hydrolyzing) activity [GO:0004088];dihydroorotase activity [GO:0004151];endopeptidase activity [GO:0004175];enzyme binding [GO:0019899];glutamate binding [G…	Itself;P04049;P10398;P63104	FUNCTION: Involved in the urea cycle of ureotelic animals where the enzyme plays an important role in removing excess ammonia from the cell.;FUNCTION: This protein is a 'fusion' protein encoding four enzymatic activities of the pyrimidine pathway (GATase, CPSase, ATCase and DHOase). {ECO:0000269|PubMed:24332717}.
24.0854	24.3975	24.4234	24.417	24.1795	24.3844	24.3239	24.4738	24.5812	24.391	24.6865	24.7895	+	2.40629	0.0348198	HPDL	MitoCarta3.0	unknown		1.38062	0.143491	-0.271638	-1.32388		1.26138	0.194769	-0.281214	-1.289	Q96IR7	Q96IR7	HPDL_HUMAN	4-hydroxyphenylpyruvate dioxygenase-like protein	KO_H137N_WT	manual, targetP signal, induction	0	aromatic amino acid family metabolic process [GO:0009072]	mitochondrion [GO:0005739]	4-hydroxyphenylpyruvate dioxygenase activity [GO:0003868];metal ion binding [GO:0046872]		FUNCTION: May have dioxygenase activity. {ECO:0000305}.
21.1332	NaN	NaN	NaN	NaN	21.1269	NaN	NaN	21.3962	NaN	NaN	NaN		0	0.998512	HINT3	MitoCarta3.0	unknown		0	0.995261	-0.26932	0		0	0.995731	-0.263035	0	Q9NQE9	Q9NQE9	HINT3_HUMAN	Histidine triad nucleotide-binding protein 3		Rickettsial homolog, mito protein domain, induction, coexpression+	0		cytoplasm [GO:0005737];nucleus [GO:0005634]	adenosine 5'-monophosphoramidase activity [GO:0043530];identical protein binding [GO:0042802];nucleotide binding [GO:0000166]		FUNCTION: Exhibits adenosine 5'-monophosphoramidase activity, hydrolyzing purine nucleotide phosphoramidates with a single phosphate group such as adenosine 5'monophosphoramidate (AMP-NH2) to yield AMP and NH2 (PubMed:17870088). Hydrolyzes lysyl-AMP (AMP-N-epsilon-(N-alpha-acetyl lysine methyl ester)) generated by lysine tRNA ligase (PubMed:17870088). Hydrolyzes 3-indolepropionic acyl-adenylate a…
26.8623	26.8142	26.9539	26.8974	26.9203	26.8385	26.8142	26.7129	27.0609	27.019	27.1604	27.1115	+	3.46915	0.0290952	IARS2	MitoCarta3.0	Matrix		2.64002	0.0859393	-0.266474	-1.74655		2.54329	0.163381	-0.205986	-1.44548	Q9NSE4	Q9NSE4	SYIM_HUMAN	Isoleucine--tRNA ligase, mitochondrial	KO_H137N_WT	APEX_matrix, targetP signal+, yeast mito homolog++, Rickettsial homolog, mito protein domain, coexpression++, MS/MS++	Mitochondrial central dogma > Translation > mt-tRNA synthetases	isoleucyl-tRNA aminoacylation [GO:0006428];mitochondrial translation [GO:0032543];tRNA aminoacylation for protein translation [GO:0006418]	mitochondrial matrix [GO:0005759];mitochondrion [GO:0005739]	aminoacyl-tRNA editing activity [GO:0002161];ATP binding [GO:0005524];isoleucine-tRNA ligase activity [GO:0004822];tRNA binding [GO:0000049]
26.228	26.2151	26.3811	26.2058	26.1984	26.1681	26.1469	26.0833	26.3629	26.3578	26.4457	26.4923	+	3.02916	0.0437059	MRPL19	MitoCarta3.0	Matrix		3.20026	0.0711836	-0.265512	-1.8852		1.6046	0.262686	-0.15714	-1.02805	P49406	P49406	RM19_HUMAN	39S ribosomal protein L19, mitochondrial		literature, APEX_matrix, targetP signal, yeast mito homolog++, Rickettsial homolog, mito protein domain, coexpression, MS/MS+	Mitochondrial central dogma > Translation > Mitochondrial ribosome	translation [GO:0006412]	mitochondrial inner membrane [GO:0005743];mitochondrial large ribosomal subunit [GO:0005762];mitochondrion [GO:0005739];nucleus [GO:0005634]	structural constituent of ribosome [GO:0003735]	Q5S007
23.8385	23.7182	23.9316	23.7695	23.8191	23.7077	23.7389	23.5869	23.9584	23.9406	24.002	24.0105	+	3.08306	0.0321186	MTG2	MitoCarta3.0	Matrix		2.68954	0.0853211	-0.264699	-1.75241		1.79806	0.243338	-0.163425	-1.09562	Q9H4K7	Q9H4K7	MTG2_HUMAN	Mitochondrial ribosome-associated GTPase 2	KO_H137N_WT	literature, APEX_matrix, targetP signal+, yeast mito homolog+, Rickettsial homolog, mito protein domain, coexpression	Mitochondrial central dogma > Translation > Mitochondrial ribosome assembly	regulation of mitochondrial translation [GO:0070129];regulation of respiratory system process [GO:0044065];ribosome biogenesis [GO:0042254]	mitochondrial inner membrane [GO:0005743];mitochondrial matrix [GO:0005759];mitochondrial ribosome [GO:0005761];mitochondrion [GO:0005739]	GTP binding [GO:0005525];GTPase activity [GO:0003924];magnesium ion binding [GO:0000287]		FUNCTION: Plays a role in the regulation of the mitochondrial ribosome assembly and of translational activity. Displays GTPase activity. Involved in the ribosome maturation process. {ECO:0000269|PubMed:17054726, ECO:0000269|PubMed:23396448}.
27.632	27.673	27.8504	27.726	27.9203	27.9203	27.9088	27.8019	28.1164	28.0965	28.203	28.1937	+	4.85965	0.00431795	DNAJA3	MitoCarta3.0	Matrix		3.27691	0.0700042	-0.264581	-1.89828	+	3.6682	0.0401871	-0.432039	-2.79582	Q96EY1	Q96EY1	DNJA3_HUMAN	DnaJ homolog subfamily A member 3, mitochondrial	KO_H137N_WT;KO_WT_WT	literature, APEX_matrix, targetP signal, Rickettsial homolog, mito protein domain, induction, coexpression++, MS/MS+	Protein import, sorting and homeostasis > Protein homeostasis > Chaperones	activation of cysteine-type endopeptidase activity involved in apoptotic process [GO:0006919];activation-induced cell death of T cells [GO:0006924];cell aging [GO:0007569];mitochondrial DNA replication [GO:0006264];mitochondrion organization [GO:0007005];negative regulation of apoptotic process [GO:0043066];negative regulation of cell population proliferation [GO:0008285];negative regulation of c…	cytoplasm [GO:0005737];cytosol [GO:0005829];extrinsic component of plasma membrane [GO:0019897];intracellular membrane-bounded organelle [GO:0043231];mitochondrial matrix [GO:0005759];mitochondrial nucleoid [GO:0042645];mitochondrion [GO:0005739];neuromuscular junction [GO:0031594];nucleus [GO:0005634];postsynaptic membrane [GO:0045211]	ATP binding [GO:0005524];GTPase regulator activity [GO:0030695];Hsp70 protein binding [GO:0030544];IkappaB kinase complex binding [GO:0106137];interferon-gamma receptor binding [GO:0005133];metal ion binding [GO:0046872];NF-kappaB binding [GO:0051059];protein kinase binding [GO:0019901];protein-containing complex binding [GO:0044877];transcription factor binding [GO:0008134];unfolded protein bind…	A8MQ03;D2IYK5;O60341;O75400-2;O75460-2;O75716;P06396;P08581;P13473-2;P14136;P15408;P19404;P22607;P42232;P42858;P51692;P54253;P54652;P55212;P62826;Q0VDC6;Q13148;Q15735;Q53TS8;Q61115;Q7L5A3;Q86X55;Q8WXH2;Q96CN9;Q96LA8;Q96NE9;Q9BVI4;Q9H614;Q9UHD4;Q9UJX0;Q9UMX0;Q9Y649	FUNCTION: Modulates apoptotic signal transduction or effector structures within the mitochondrial matrix. Affect cytochrome C release from the mitochondria and caspase 3 activation, but not caspase 8 activation. Isoform 1 increases apoptosis triggered by both TNF and the DNA-damaging agent mytomycin C;in sharp contrast, isoform 2 suppresses apoptosis. Can modulate IFN-gamma-mediated transcription…
26.3342	26.2961	26.4473	26.3153	26.3926	26.2535	26.2463	26.1871	26.4984	26.5014	26.5696	26.5609	+	2.91971	0.0458766	MRPL13	MitoCarta3.0	Matrix		2.83237	0.0819819	-0.262727	-1.78124		2.49808	0.186308	-0.184385	-1.32783	Q9BYD1	Q9BYD1	RM13_HUMAN	39S ribosomal protein L13, mitochondrial		literature, APEX_matrix, targetP signal, yeast mito homolog, Rickettsial homolog, mito protein domain, induction, coexpression, MS/MS++	Mitochondrial central dogma > Translation > Mitochondrial ribosome	negative regulation of translation [GO:0017148];translation [GO:0006412]	mitochondrial inner membrane [GO:0005743];mitochondrial large ribosomal subunit [GO:0005762];mitochondrial ribosome [GO:0005761];mitochondrion [GO:0005739];ribosome [GO:0005840]	mRNA binding [GO:0003729];RNA binding [GO:0003723];structural constituent of ribosome [GO:0003735]	P42858
23.211	23.181	23.4676	23.4676	23.4676	23.2125	23.3376	23.4041	23.5754	23.5165	23.7796	23.5983		2.00857	0.0709519	C8orf82	MitoCarta3.0	Matrix		1.80122	0.121143	-0.262021	-1.46641		1.58927	0.16264	-0.285638	-1.45024	Q6P1X6	Q6P1X6	CH082_HUMAN	UPF0598 protein C8orf82		APEX_matrix, targetP signal, coexpression+, MS/MS++	0
23.5983	23.6096	23.7492	23.654	23.6649	23.5754	23.5638	23.4551	23.7594	23.8191	23.848	23.867	+	2.95541	0.0442514	RPUSD4	MitoCarta3.0	Matrix		2.72864	0.0872502	-0.258561	-1.7355		2.1979	0.217683	-0.170591	-1.20488	Q96CM3	Q96CM3	RUSD4_HUMAN	Mitochondrial RNA pseudouridine synthase RPUSD4		APEX_matrix, GFP, Rickettsial homolog, mito protein domain, coexpression	Mitochondrial central dogma > mtRNA metabolism > mtRNA granules;Mitochondrial central dogma > mtRNA metabolism > mt-rRNA modifications;Mitochondrial central dogma > mtRNA metabolism > mt-tRNA modifications	enzyme-directed rRNA pseudouridine synthesis [GO:0000455];mitochondrial tRNA pseudouridine synthesis [GO:0070902];positive regulation of mitochondrial translation [GO:0070131]	mitochondrial matrix [GO:0005759];mitochondrion [GO:0005739];nucleoplasm [GO:0005654];ribonucleoprotein granule [GO:0035770]	mitochondrial ribosomal large subunit rRNA binding [GO:1990400];pseudouridine synthase activity [GO:0009982];RNA binding [GO:0003723];tRNA binding [GO:0000049]	P01100;P50440;Q00613	FUNCTION: Catalyzes uridine to pseudouridine isomerization (pseudouridylation) of different mitochondrial RNA substrates. Acts on position 1397 in 16S mitochondrial ribosomal RNA (16S mt-rRNA). This modification is required for the assembly of 16S mt-rRNA into a functional mitochondrial ribosome (PubMed:27974379). Acts on position 39 in mitochondrial tRNA(Phe) (PubMed:28082677). As a component of…
26.0793	26.0732	26.1946	26.065	26.1035	26.0505	25.9225	25.902	26.2188	26.2353	26.3049	26.2517	+	3.2955	0.0376726	MRPL11	MitoCarta3.0	Matrix		2.57827	0.091328	-0.258059	-1.69345		2.23065	0.241192	-0.149678	-1.10142	Q9Y3B7	Q9Y3B7	RM11_HUMAN	39S ribosomal protein L11, mitochondrial	KO_H137N_WT	literature, targetP signal, yeast mito homolog++, Rickettsial homolog, mito protein domain, coexpression+, MS/MS+	Mitochondrial central dogma > Translation > Mitochondrial ribosome	translation [GO:0006412]	large ribosomal subunit [GO:0015934];mitochondrial inner membrane [GO:0005743];mitochondrial large ribosomal subunit [GO:0005762];mitochondrial ribosome [GO:0005761];mitochondrion [GO:0005739]	large ribosomal subunit rRNA binding [GO:0070180];RNA binding [GO:0003723];structural constituent of ribosome [GO:0003735]	A1L4K1;A6NEM1;O43829;P04591;P0C7W6;P32856-2;Q12800;Q13371;Q13554;Q13554-3;Q13555-5;Q13557;Q5JR59-3;Q6A162;Q6NT76;Q6P161;Q6RW13-2;Q7RTY1;Q7Z4V0;Q86VP1;Q8IX15-3;Q8N1B4;Q8N680;Q8ND90;Q8TF50;Q96AA8;Q96BR9;Q96N16;Q9NVV9;Q9UBB9;Q9UQM7;V9HW27
26.1507	26.0275	26.0464	26.0062	26.1623	25.9473	25.848	25.7895	26.3256	26.1527	26.189	26.0975		1.46059	0.131747	MRPL27	MitoCarta3.0	Matrix		1.43198	0.147138	-0.254386	-1.3029		1.2094	0.334686	-0.133471	-0.843553	Q9P0M9	Q9P0M9	RM27_HUMAN	39S ribosomal protein L27, mitochondrial		literature, APEX_matrix, targetP signal, yeast mito homolog++, Rickettsial homolog, mito protein domain, MS/MS	Mitochondrial central dogma > Translation > Mitochondrial ribosome	translation [GO:0006412]	mitochondrial inner membrane [GO:0005743];mitochondrial large ribosomal subunit [GO:0005762];mitochondrion [GO:0005739]	RNA binding [GO:0003723];structural constituent of ribosome [GO:0003735]	Q13643
26.2803	26.228	26.3511	26.2856	26.217	26.1965	26.189	26.1135	26.4186	26.4057	26.4661	26.4425	+	4.64489	0.0146378	MRPL58	MitoCarta3.0	Matrix		4.15674	0.0620483	-0.254251	-2.01362		2.67487	0.232386	-0.146964	-1.14339	Q14197	Q14197	ICT1_HUMAN	Peptidyl-tRNA hydrolase ICT1, mitochondrial	KO_H137N_WT	APEX_matrix, GFP, targetP signal+, mito protein domain, induction, coexpression, MS/MS	Mitochondrial central dogma > Translation > Mitochondrial ribosome;Mitochondrial central dogma > Translation > Translation factors	mitochondrial translational termination [GO:0070126]	mitochondrial inner membrane [GO:0005743];mitochondrial large ribosomal subunit [GO:0005762];mitochondrial matrix [GO:0005759];mitochondrion [GO:0005739]	aminoacyl-tRNA hydrolase activity [GO:0004045];translation release factor activity, codon nonspecific [GO:0016150]		FUNCTION: Essential peptidyl-tRNA hydrolase component of the mitochondrial large ribosomal subunit. Acts as a codon-independent translation release factor that has lost all stop codon specificity and directs the termination of translation in mitochondrion, possibly in case of abortive elongation. May be involved in the hydrolysis of peptidyl-tRNAs that have been prematurely terminated and thus in…
24.4551	24.3844	24.4041	24.3444	24.6703	24.632	24.5638	24.4425	24.8858	24.8336	24.867	24.7389	+	3.12694	0.015115	HSD17B8	MitoCarta3.0	Matrix		2.27258	0.103524	-0.254163	-1.59146	+	4.44585	0.02872	-0.434349	-3.10386	Q92506	Q92506	DHB8_HUMAN	Estradiol 17-beta-dehydrogenase 8	KO_H137N_WT;KO_WT_WT	APEX_matrix, targetP signal+, Rickettsial homolog, mito protein domain, coexpression, MS/MS++	Metabolism > Lipid metabolism > Type II fatty acid synthesis;Metabolism > Lipid metabolism > Cholesterol, bile acid, steroid synthesis	androgen metabolic process [GO:0008209];estrogen biosynthetic process [GO:0006703];fatty acid biosynthetic process [GO:0006633];protein heterotetramerization [GO:0051290]	mitochondrial envelope [GO:0005740];mitochondrial matrix [GO:0005759];oxidoreductase complex [GO:1990204];plasma membrane [GO:0005886]	17-beta-hydroxysteroid dehydrogenase (NAD+) activity [GO:0044594];3-hydroxyacyl-CoA dehydrogenase activity [GO:0003857];3-oxoacyl-[acyl-carrier-protein] reductase (NADH) activity [GO:0047025];estradiol 17-beta-dehydrogenase activity [GO:0004303];NADH binding [GO:0070404];oxidoreductase activity, acting on the CH-OH group of donors, NAD or NADP as acceptor [GO:0016616];quinone binding [GO:0048038]…		FUNCTION: Required for the solubility and assembly of the heterotetramer 3-ketoacyl-[acyl carrier protein] (ACP) reductase functional complex (KAR or KAR1) that forms part of the mitochondrial fatty acid synthase (mtFAS). Alpha-subunit of the KAR complex that acts as a scaffold protein required for the stability of carbonyl reductase type-4 (CBR4, beta-subunit of the KAR complex) and for its 3-ke…
22.2243	22.5213	22.3645	22.3988	22.2535	21.9316	21.9495	22.3511	22.4874	22.3073	22.5638	22.1301		0.883792	0.199957	BAD	MitoCarta3.0	MOM		0.878872	0.213795	-0.250731	-1.02782		0.0150998	0.980181	0.00511789	0.0238484	Q92934	Q92934	BAD_HUMAN	Bcl2-associated agonist of cell death		literature, mito protein domain	Mitochondrial dynamics and surveillance > Apoptosis	activation of cysteine-type endopeptidase activity [GO:0097202];activation of cysteine-type endopeptidase activity involved in apoptotic process [GO:0006919];ADP metabolic process [GO:0046031];apoptotic process [GO:0006915];ATP metabolic process [GO:0046034];cellular response to chromate [GO:0071247];cellular response to hypoxia [GO:0071456];cellular response to lipid [GO:0071396];cellular respon…	cytosol [GO:0005829];mitochondrial outer membrane [GO:0005741];mitochondrion [GO:0005739]	14-3-3 protein binding [GO:0071889];cysteine-type endopeptidase activator activity involved in apoptotic process [GO:0008656];lipid binding [GO:0008289];phospholipid binding [GO:0005543];protein kinase B binding [GO:0043422];protein kinase binding [GO:0019901];protein phosphatase 2B binding [GO:0030346];protein phosphatase binding [GO:0019903]	O43521;O60238;P03495;P05067;P07384;P10415;P17361;P27348;P31946;P31947;P35609;P61981;P62258;P63104;Q04917;Q07817;Q07817-1;Q15323;Q92843	FUNCTION: Promotes cell death. Successfully competes for the binding to Bcl-X(L), Bcl-2 and Bcl-W, thereby affecting the level of heterodimerization of these proteins with BAX. Can reverse the death repressor activity of Bcl-X(L), but not that of Bcl-2 (By similarity). Appears to act as a link between growth factor receptor signaling and the apoptotic pathways. {ECO:0000250}.
26.7771	26.7517	26.9088	26.726	26.7895	26.6865	26.726	26.6458	26.9316	26.976	26.9428	26.9977	+	3.3285	0.0290883	MRPL14	MitoCarta3.0	Matrix		3.4788	0.0739325	-0.250045	-1.86377		2.11844	0.219666	-0.171087	-1.193	Q6P1L8	Q6P1L8	RM14_HUMAN	39S ribosomal protein L14, mitochondrial	KO_H137N_WT	literature, APEX_matrix, targetP signal, Rickettsial homolog, mito protein domain, coexpression+, MS/MS	Mitochondrial central dogma > Translation > Mitochondrial ribosome	translation [GO:0006412]	mitochondrial inner membrane [GO:0005743];mitochondrial large ribosomal subunit [GO:0005762];mitochondrion [GO:0005739]	RNA binding [GO:0003723];structural constituent of ribosome [GO:0003735]		FUNCTION: Forms part of 2 intersubunit bridges in the assembled ribosome. Upon binding to MALSU1 intersubunit bridge formation is blocked, preventing ribosome formation and repressing translation (Probable). {ECO:0000305|PubMed:22829778}.
22.4972	22.4273	22.714	22.6276	22.8365	22.8557	22.8034	22.6606	23.0625	23.0258	23.0625	23.002	+	4.16167	0.00540139	ISOC2	MitoCarta3.0	Matrix		2.75709	0.0907948	-0.249143	-1.69954	+	3.42112	0.0392638	-0.471699	-2.84104	Q96AB3	Q96AB3	ISOC2_HUMAN	Isochorismatase domain-containing protein 2	KO_H137N_WT;KO_WT_WT	APEX_matrix, targetP signal, MS/MS++	0	protein destabilization [GO:0031648]	cytoplasm [GO:0005737];nucleus [GO:0005634]
21.8191	21.7348	21.7836	21.7634	21.7013	21.5404	21.5823	21.502	21.9672	21.7796	21.7715	21.8034		1.21239	0.166954	RFK	MitoCarta3.0	Matrix		2.11844	0.112544	-0.248904	-1.52559		0.513761	0.633557	-0.0551987	-0.369525	Q969G6	Q969G6	RIFK_HUMAN	Riboflavin kinase		targetP signal, yeast mito homolog++, MS/MS	Metabolism > Vitamin metabolism > Vitamin B2 metabolism	apoptotic process [GO:0006915];FMN biosynthetic process [GO:0009398];positive regulation of NAD(P)H oxidase activity [GO:0033864];reactive oxygen species metabolic process [GO:0072593];riboflavin biosynthetic process [GO:0009231];riboflavin metabolic process [GO:0006771]	cytoplasm [GO:0005737];cytosol [GO:0005829];mitochondrion [GO:0005739]	ATP binding [GO:0005524];metal ion binding [GO:0046872];riboflavin kinase activity [GO:0008531]	P19438;P19438-1	FUNCTION: Catalyzes the phosphorylation of riboflavin (vitamin B2) to form flavin-mononucleotide (FMN), hence rate-limiting enzyme in the synthesis of FAD. Essential for TNF-induced reactive oxygen species (ROS) production. Through its interaction with both TNFRSF1A and CYBA, physically and functionally couples TNFRSF1A to NADPH oxidase. TNF-activation of RFK may enhance the incorporation of FAD …
21.3752	21.4972	21.8576	21.4626	21.6628	21.5165	21.5638	21.5545	21.8614	21.6051	22.0854	21.7389		0.954506	0.167778	SLC25A35	MitoCarta3.0	MIM		1.23056	0.167282	-0.248291	-1.20146		0.952172	0.239012	-0.274559	-1.11016	Q3KQZ1	Q3KQZ1	S2535_HUMAN	Solute carrier family 25 member 35		APEX_matrix, yeast mito homolog+, mito protein domain+, induction, coexpression, MS/MS++	Small molecule transport > SLC25A family		integral component of membrane [GO:0016021];mitochondrial inner membrane [GO:0005743]		P0DI81-3
23.6096	23.5983	23.7492	23.5165	23.4923	23.4923	23.391	23.1143	23.5869	23.654	23.5983	23.6431		1.20695	0.113283	CHPT1	MitoCarta3.0	MIM		1.46737	0.147081	-0.248128	-1.30033		0.0143299	0.988015	-0.00216341	-0.0143269	Q8WUD6	Q8WUD6	CHPT1_HUMAN	Cholinephosphotransferase 1		targetP signal, mito protein domain, induction, coexpression+	Metabolism > Lipid metabolism > Phospholipid metabolism	CDP-choline pathway [GO:0006657];lipid metabolic process [GO:0006629];phosphatidylcholine biosynthetic process [GO:0006656];platelet activating factor biosynthetic process [GO:0006663];regulation of cell growth [GO:0001558]	endoplasmic reticulum membrane [GO:0005789];Golgi apparatus [GO:0005794];Golgi membrane [GO:0000139];integral component of membrane [GO:0016021];intracellular membrane-bounded organelle [GO:0043231];membrane [GO:0016020]	diacylglycerol binding [GO:0019992];diacylglycerol cholinephosphotransferase activity [GO:0004142];metal ion binding [GO:0046872]	Q96MV1	FUNCTION: Catalyzes phosphatidylcholine biosynthesis from CDP-choline. It thereby plays a central role in the formation and maintenance of vesicular membranes. {ECO:0000269|PubMed:10893425}.
23.7492	23.7492	23.8764	23.7077	23.9847	23.9584	23.7695	23.7389	24.1565	24.0854	24.1871	24.0105		2.17431	0.0570263	DCAKD	MitoCarta3.0	Membrane		1.79277	0.129574	-0.247003	-1.41531		3.1313	0.0741913	-0.339254	-2.20636	Q8WVC6	Q8WVC6	DCAKD_HUMAN	Dephospho-CoA kinase domain-containing protein		GFP, yeast mito homolog, Rickettsial homolog, mito protein domain, coexpression, MS/MS	0	coenzyme A biosynthetic process [GO:0015937]	membrane [GO:0016020]	ATP binding [GO:0005524];dephospho-CoA kinase activity [GO:0004140]
23.3645	23.48	23.6431	23.4923	23.3511	23.5165	23.4298	23.391	23.5285	23.7182	23.6865	23.7389	+	2.81473	0.0348488	METTL8	MitoCarta3.0	Matrix		2.21628	0.110657	-0.245898	-1.54271		1.22829	0.274724	-0.173042	-0.991897	Q9H825	Q9H825	METL8_HUMAN	mRNA N(3)-methylcytidine methyltransferase METTL8	KO_H137N_WT	APEX_matrix, targetP signal, Rickettsial homolog, mito protein domain	Mitochondrial central dogma > mtRNA metabolism	mRNA methylation [GO:0080009]	cytoplasm [GO:0005737];nucleus [GO:0005634]	mRNA methyltransferase activity [GO:0008174];tRNA (cytosine-3-)-methyltransferase activity [GO:0052735]		FUNCTION: S-adenosyl-L-methionine-dependent methyltransferase that mediates N(3)-methylcytidine modification of mRNAs. {ECO:0000269|PubMed:28655767}.
23.0838	22.9459	23.1301	22.9864	23.2185	23.0526	23.0309	22.928	23.2375	23.2185	23.4298	23.3239		2.39186	0.0603804	PDK2	MitoCarta3.0	Matrix		1.71749	0.133682	-0.24496	-1.38301		2.21306	0.139071	-0.265885	-1.61806	Q15119	Q15119	PDK2_HUMAN	[Pyruvate dehydrogenase (acetyl-transferring)] kinase isozyme 2, mitochondrial		literature, APEX_matrix, yeast mito homolog+, mito protein domain+, induction, coexpression, MS/MS++	Metabolism > Carbohydrate metabolism > Pyruvate metabolism	cellular response to nutrient [GO:0031670];cellular response to reactive oxygen species [GO:0034614];glucose homeostasis [GO:0042593];glucose metabolic process [GO:0006006];insulin receptor signaling pathway [GO:0008286];intrinsic apoptotic signaling pathway by p53 class mediator [GO:0072332];protein phosphorylation [GO:0006468];regulation of acetyl-CoA biosynthetic process from pyruvate [GO:0010…	cytosol [GO:0005829];mitochondrial matrix [GO:0005759];mitochondrial pyruvate dehydrogenase complex [GO:0005967];mitochondrion [GO:0005739];nucleoplasm [GO:0005654]	ATP binding [GO:0005524];protein homodimerization activity [GO:0042803];protein kinase activity [GO:0004672];pyruvate dehydrogenase (acetyl-transferring) kinase activity [GO:0004740]	P42858	FUNCTION: Kinase that plays a key role in the regulation of glucose and fatty acid metabolism and homeostasis via phosphorylation of the pyruvate dehydrogenase subunits PDHA1 and PDHA2. This inhibits pyruvate dehydrogenase activity, and thereby regulates metabolite flux through the tricarboxylic acid cycle, down-regulates aerobic respiration and inhibits the formation of acetyl-coenzyme A from py…
26.9539	26.9539	27.1015	26.9539	26.8623	26.8019	26.7895	26.7771	27.0914	26.9869	27.0711	27.0609	+	3.90943	0.0133766	SLIRP	MitoCarta3.0	Matrix		3.77091	0.0704887	-0.244853	-1.88905		0.689437	0.582014	-0.0617404	-0.430633	Q9GZT3	Q9GZT3	SLIRP_HUMAN	SRA stem-loop-interacting RNA-binding protein, mitochondrial	KO_H137N_WT	literature, APEX_matrix, GFP, targetP signal+, mito protein domain, induction, coexpression, MS/MS++	Mitochondrial central dogma > mtRNA metabolism > mtRNA stability and decay;Mitochondrial central dogma > Translation	flagellated sperm motility [GO:0030317];mitochondrion morphogenesis [GO:0070584];negative regulation of mitochondrial RNA catabolic process [GO:0000961];single fertilization [GO:0007338];spermatid development [GO:0007286]	acrosomal vesicle [GO:0001669];mitochondrion [GO:0005739];nucleus [GO:0005634];perinuclear region of cytoplasm [GO:0048471];ribonucleoprotein complex [GO:1990904];sperm flagellum [GO:0036126]	RNA binding [GO:0003723]	A2BDD9;A6NEM1;O14561;P42704;Q15007;Q5JR59;Q68D86;Q6A162;Q7Z3Y8;Q8N2I9;Q8ND90;Q9NRD5	FUNCTION: RNA-binding protein that acts as a nuclear receptor corepressor. Probably acts by binding the SRA RNA, and repressing the SRA-mediated nuclear receptor coactivation. Binds the STR7 loop of SRA RNA. Also able to repress glucocorticoid (GR), androgen (AR), thyroid (TR) and VDR-mediated transactivation. {ECO:0000269|PubMed:16762838}.
25.9998	26.0567	26.1585	26.0547	26.1115	26.0588	26.0691	25.9473	26.2243	26.2625	26.3187	26.3545	+	3.16876	0.0445133	SUCLA2	MitoCarta3.0	Matrix		2.76052	0.0941973	-0.243359	-1.67323		2.63796	0.14793	-0.222596	-1.54627	Q9P2R7	Q9P2R7	SUCB1_HUMAN	Succinate--CoA ligase [ADP-forming] subunit beta, mitochondrial		literature, APEX_matrix, targetP signal+, yeast mito homolog+, Rickettsial homolog, mito protein domain, induction, coexpression+, MS/MS++	Metabolism > Carbohydrate metabolism > Itaconate metabolism;Metabolism > Carbohydrate metabolism > TCA cycle;Metabolism > Nucleotide metabolism > Nucleotide synthesis and processing	succinate metabolic process [GO:0006105];succinyl-CoA metabolic process [GO:0006104];succinyl-CoA pathway [GO:0006781];tricarboxylic acid cycle [GO:0006099]	extracellular exosome [GO:0070062];mitochondrial matrix [GO:0005759];mitochondrion [GO:0005739];succinate-CoA ligase complex [GO:0042709]	ATP binding [GO:0005524];magnesium ion binding [GO:0000287];succinate-CoA ligase (ADP-forming) activity [GO:0004775];succinate-CoA ligase (GDP-forming) activity [GO:0004776]	P43364;Q15041;Q15436;Q6RW13-2;Q969L2;Q96CV9;Q96DZ9-2;Q9UBN6;Q9Y680	FUNCTION: ATP-specific succinyl-CoA synthetase functions in the citric acid cycle (TCA), coupling the hydrolysis of succinyl-CoA to the synthesis of ATP and thus represents the only step of substrate-level phosphorylation in the TCA (PubMed:15877282). The beta subunit provides nucleotide specificity of the enzyme and binds the substrate succinate, while the binding sites for coenzyme A and phosph…
23.0309	23.1534	23.1627	23.0935	23.0526	23.0088	22.9388	22.9513	23.0918	23.2679	23.2961	23.2679		2.1154	0.0718372	MRPS18C	MitoCarta3.0	Matrix		2.39603	0.104945	-0.243064	-1.58065		1.13053	0.365454	-0.120807	-0.774803	Q9Y3D5	Q9Y3D5	RT18C_HUMAN	28S ribosomal protein S18c, mitochondrial		literature, yeast mito homolog++, Rickettsial homolog, mito protein domain, coexpression, MS/MS++	Mitochondrial central dogma > Translation > Mitochondrial ribosome	translation [GO:0006412]	mitochondrial inner membrane [GO:0005743];mitochondrial small ribosomal subunit [GO:0005763]	small ribosomal subunit rRNA binding [GO:0070181];structural constituent of ribosome [GO:0003735]
25.5315	25.5105	25.558	25.5165	25.5345	25.4984	25.4073	25.3273	25.6486	25.6998	25.7024	25.6838	+	2.90666	0.0485355	MRPL3	MitoCarta3.0	Matrix		2.61544	0.0992624	-0.241759	-1.63087		4.1052	0.186491	-0.154491	-1.32842	P09001	P09001	RM03_HUMAN	39S ribosomal protein L3, mitochondrial		literature, APEX_matrix, yeast mito homolog++, Rickettsial homolog, mito protein domain, induction, coexpression	Mitochondrial central dogma > Translation > Mitochondrial ribosome	translation [GO:0006412]	mitochondrial inner membrane [GO:0005743];mitochondrial large ribosomal subunit [GO:0005762];mitochondrion [GO:0005739]	RNA binding [GO:0003723];structural constituent of ribosome [GO:0003735]
24.4362	24.5345	24.7338	24.5869	24.6595	24.6264	24.558	24.5045	24.7182	24.8142	24.8528	24.9271		2.21123	0.0636219	MRPS14	MitoCarta3.0	Matrix		2.3077	0.109672	-0.24096	-1.54821		1.82149	0.162374	-0.25523	-1.45194	O60783	O60783	RT14_HUMAN	28S ribosomal protein S14, mitochondrial		literature, APEX_matrix, targetP signal, yeast mito homolog++, Rickettsial homolog, mito protein domain, coexpression, MS/MS++	Mitochondrial central dogma > Translation > Mitochondrial ribosome	mitochondrial translation [GO:0032543];translation [GO:0006412]	mitochondrial inner membrane [GO:0005743];mitochondrial ribosome [GO:0005761];mitochondrial small ribosomal subunit [GO:0005763];mitochondrion [GO:0005739];nuclear membrane [GO:0031965];small ribosomal subunit [GO:0015935]	RNA binding [GO:0003723];structural constituent of ribosome [GO:0003735]	P06396;P22607;Q9UMX0;Q9Y649
26.0975	26.0212	26.2426	26.0484	26.0874	26.1253	26.239	26.1719	26.4282	26.217	26.4504	26.4862	+	2.91924	0.031586	IDH1;IDH2	MitoCarta3.0	Matrix		1.87954	0.129108	-0.239538	-1.41823		2.02031	0.138121	-0.293018	-1.64432	O75874;P48735	P48735;O75874	IDHC_HUMAN;IDHP_HUMAN	Isocitrate dehydrogenase [NADP] cytoplasmic	KO_H137N_WT	literature, APEX_matrix, targetP signal+, Rickettsial homolog, mito protein domain, induction, coexpression, MS/MS++	Metabolism > Carbohydrate metabolism > TCA cycle	2-oxoglutarate metabolic process [GO:0006103];carbohydrate metabolic process [GO:0005975];female gonad development [GO:0008585];glutathione metabolic process [GO:0006749];glyoxylate cycle [GO:0006097];isocitrate metabolic process [GO:0006102];NADP biosynthetic process [GO:0006741];NADP metabolic process [GO:0006739];negative regulation of glial cell migration [GO:1903976];negative regulation of g…	cytoplasm [GO:0005737];cytosol [GO:0005829];extracellular exosome [GO:0070062];extracellular region [GO:0005576];ficolin-1-rich granule lumen [GO:1904813];mitochondrial matrix [GO:0005759];mitochondrion [GO:0005739];peroxisomal matrix [GO:0005782];peroxisome [GO:0005777];secretory granule lumen [GO:0034774];tertiary granule lumen [GO:1904724]	cadherin binding [GO:0045296];identical protein binding [GO:0042802];isocitrate dehydrogenase (NADP+) activity [GO:0004450];magnesium ion binding [GO:0000287];NAD binding [GO:0051287];NADP binding [GO:0050661];protein homodimerization activity [GO:0042803]	Itself;P0DP23;P16284;P17612;P27797;P36957;P37173;P50454;Q05086-3;Q8TDX7	FUNCTION: Plays a role in intermediary metabolism and energy production. It may tightly associate or interact with the pyruvate dehydrogenase complex.
27.019	26.9428	27.1115	26.9539	26.9869	26.9428	26.9316	26.8741	27.141	27.1115	27.1795	27.2353	+	3.21589	0.0368068	MRPS7	MitoCarta3.0	Matrix		3.22796	0.0888946	-0.233012	-1.7207		1.83874	0.245805	-0.160026	-1.08812	Q9Y2R9	Q9Y2R9	RT07_HUMAN	28S ribosomal protein S7, mitochondrial	KO_H137N_WT	literature, APEX_matrix, targetP signal, yeast mito homolog++, Rickettsial homolog, mito protein domain, coexpression+, MS/MS	Mitochondrial central dogma > mtRNA metabolism > mtRNA granules;Mitochondrial central dogma > Translation > Mitochondrial ribosome	mitochondrial translation [GO:0032543];ribosomal small subunit assembly [GO:0000028];translation [GO:0006412]	mitochondrial inner membrane [GO:0005743];mitochondrial small ribosomal subunit [GO:0005763];ribosome [GO:0005840]	mRNA binding [GO:0003729];RNA binding [GO:0003723];rRNA binding [GO:0019843];structural constituent of ribosome [GO:0003735]
22.1673	21.8802	21.7675	21.85	22.4041	21.9243	21.6364	21.4923	22.3156	22.0325	22.2535	21.7836		0.21005	0.536441	D2HGDH	MitoCarta3.0	Matrix		0.442896	0.357273	-0.232028	-0.693637		0.566121	0.392297	-0.180079	-0.723931	Q8N465	Q8N465	D2HDH_HUMAN	D-2-hydroxyglutarate dehydrogenase, mitochondrial		literature, APEX_matrix, targetP signal, yeast mito homolog++, mito protein domain	Metabolism > Carbohydrate metabolism > TCA-associated	2-oxoglutarate metabolic process [GO:0006103];cellular protein metabolic process [GO:0044267];malate metabolic process [GO:0006108];response to cobalt ion [GO:0032025];response to manganese ion [GO:0010042];response to zinc ion [GO:0010043]	mitochondrial matrix [GO:0005759];mitochondrion [GO:0005739]	(R)-2-hydroxyglutarate dehydrogenase activity [GO:0051990];FAD binding [GO:0071949];zinc ion binding [GO:0008270]		FUNCTION: Catalyzes the oxidation of D-2-hydroxyglutarate (D-2-HG) to alpha-ketoglutarate (PubMed:15070399, PubMed:15609246, PubMed:16037974, PubMed:20020533, PubMed:33431826). Also catalyzes the oxidation of other D-2-hydroxyacids, such as D-malate (D-MAL) and D-lactate (D-LAC) (PubMed:33431826). Exhibits high activities towards D-2-HG and D-MAL but a very weak activity towards D-LAC (PubMed:334…
25.7821	25.8215	25.965	25.8191	25.7995	25.8361	25.7995	25.7077	25.9562	26.0169	26.065	26.0317		2.57409	0.0685657	MRPL38	MitoCarta3.0	Matrix		3.20254	0.0899474	-0.231771	-1.70903		1.98509	0.227939	-0.170513	-1.16507	Q96DV4	Q96DV4	RM38_HUMAN	39S ribosomal protein L38, mitochondrial		APEX_matrix, targetP signal, mito protein domain, coexpression++, MS/MS+	Mitochondrial central dogma > Translation > Mitochondrial ribosome		mitochondrial inner membrane [GO:0005743];mitochondrial large ribosomal subunit [GO:0005762];mitochondrion [GO:0005739]		O95817;P26373;Q13064;Q17RB8;Q53GL6;Q6NYC8;Q7Z6J9;Q86UT8;Q8TAE8;Q8TDC0;Q96HB5;Q9BRR9;Q9BXY8;Q9H0I2;Q9H0U6;Q9NYA3
24.317	24.4676	24.4614	24.4551	24.4862	24.48	24.4738	24.4105	24.6865	24.6209	24.7338	24.7338	+	4.39248	0.00919449	COQ9	MitoCarta3.0	MIM		3.44931	0.0853595	-0.231079	-1.75107		3.00336	0.111261	-0.268427	-1.85147	O75208	O75208	COQ9_HUMAN	Ubiquinone biosynthesis protein COQ9, mitochondrial	KO_H137N_WT	APEX_matrix, targetP signal+, yeast mito homolog++, Rickettsial homolog, mito protein domain+, induction, coexpression, MS/MS++	Metabolism > Metals and cofactors > Coenzyme Q metabolism	mitochondrial electron transport, NADH to ubiquinone [GO:0006120];ubiquinone biosynthetic process [GO:0006744]	mitochondrial inner membrane [GO:0005743];mitochondrion [GO:0005739]	lipid binding [GO:0008289];protein homodimerization activity [GO:0042803]	A0A0C4DFN3;O14569;O14798;O95393;P09601;P43628;P54886;Q08426;Q10471;Q13277;Q14162;Q14508;Q15848;Q4LDR2;Q59EV6;Q5HYK3;Q6UX27-3;Q86UF1;Q8N2M4;Q8NHW4;Q8NI60;Q96CM8;Q99807;Q9BQA9;Q9BSE2;Q9NRY7;Q9P0S3;Q9P0S9;Q9Y228;Q9Y6I9	FUNCTION: Lipid-binding protein involved in the biosynthesis of coenzyme Q, also named ubiquinone, an essential lipid-soluble electron transporter for aerobic cellular respiration. Binds a phospholipid of at least 10 carbons in each acyl group. May be required to present its bound-lipid to COQ7. {ECO:0000269|PubMed:25339443}.
25.4923	25.5754	25.5667	25.4923	25.5609	25.4862	25.4707	25.3778	25.654	25.7182	25.7129	25.7286		2.52362	0.0760124	MRPL18	MitoCarta3.0	Matrix		2.84956	0.100127	-0.229518	-1.62578		3.03971	0.18422	-0.171744	-1.33836	Q9H0U6	Q9H0U6	RM18_HUMAN	39S ribosomal protein L18, mitochondrial		literature, APEX_matrix, targetP signal+, Rickettsial homolog, mito protein domain, coexpression, MS/MS	Mitochondrial central dogma > Translation > Mitochondrial ribosome	rRNA import into mitochondrion [GO:0035928];translation [GO:0006412]	extracellular space [GO:0005615];mitochondrial inner membrane [GO:0005743];mitochondrial large ribosomal subunit [GO:0005762];mitochondrial ribosome [GO:0005761];mitochondrion [GO:0005739]	5S rRNA binding [GO:0008097];structural constituent of ribosome [GO:0003735]	Q13571;Q96DV4	FUNCTION: Together with thiosulfate sulfurtransferase (TST), acts as a mitochondrial import factor for the cytosolic 5S rRNA. The precursor form shows RNA chaperone activity;is able to fold the 5S rRNA into an import-competent conformation that is recognized by rhodanese (TST). Both the cytoplasmic and mitochondrial forms are able to bind to the helix IV-loop D in the gamma domain of the 5S rRNA.…
29.461	29.5646	29.4938	29.4765	29.4354	29.3578	29.3662	29.3473	29.6407	29.5109	29.6181	29.6544	+	3.88267	0.019777	PRDX3	MitoCarta3.0	Matrix		3.01694	0.0965128	-0.229311	-1.6593		1.44246	0.370245	-0.107019	-0.765518	P30048	P30048	PRDX3_HUMAN	Thioredoxin-dependent peroxide reductase, mitochondrial	KO_H137N_WT	literature, APEX_IMS, APEX_matrix, targetP signal+, Rickettsial homolog, mito protein domain, induction, coexpression++, MS/MS++	Metabolism > Detoxification > ROS and glutathione metabolism	cell redox homeostasis [GO:0045454];cellular response to oxidative stress [GO:0034599];cellular response to reactive oxygen species [GO:0034614];hydrogen peroxide catabolic process [GO:0042744];maternal placenta development [GO:0001893];mitochondrion organization [GO:0007005];myeloid cell differentiation [GO:0030099];negative regulation of apoptotic process [GO:0043066];negative regulation of kin…	cytoplasm [GO:0005737];cytosol [GO:0005829];early endosome [GO:0005769];mitochondrial matrix [GO:0005759];mitochondrion [GO:0005739];protein-containing complex [GO:0032991]	alkyl hydroperoxide reductase activity [GO:0008785];cysteine-type endopeptidase inhibitor activity involved in apoptotic process [GO:0043027];identical protein binding [GO:0042802];kinase binding [GO:0019900];protein C-terminus binding [GO:0008022];protein kinase binding [GO:0019901];thioredoxin peroxidase activity [GO:0008379]	Itself;Q15935;Q5S007;Q9H8Y8	FUNCTION: Thiol-specific peroxidase that catalyzes the reduction of hydrogen peroxide and organic hydroperoxides to water and alcohols, respectively. Plays a role in cell protection against oxidative stress by detoxifying peroxides (PubMed:7733872, PubMed:17707404). Acts synergistically with MAP3K13 to regulate the activation of NF-kappa-B in the cytosol (PubMed:12492477). {ECO:0000269|PubMed:124…
23.867	23.8093	24.0526	23.7389	23.9316	23.8385	23.8576	23.848	24.0359	24.0935	24.1642	24.0935	+	3.46505	0.0118689	CHCHD1	MitoCarta3.0	MIM		3.28598	0.0907042	-0.227851	-1.70316		1.72252	0.184725	-0.229799	-1.33496	Q96BP2	Q96BP2	CHCH1_HUMAN	Coiled-coil-helix-coiled-coil-helix domain-containing protein 1	KO_H137N_WT	GFP, targetP signal, yeast mito homolog+, mito protein domain, coexpression+, MS/MS	Mitochondrial central dogma > Translation > Mitochondrial ribosome	mitochondrial translation [GO:0032543]	cytosol [GO:0005829];fibrillar center [GO:0001650];mitochondrial inner membrane [GO:0005743];mitochondrial ribosome [GO:0005761];mitochondrion [GO:0005739];nucleoplasm [GO:0005654]	RNA binding [GO:0003723]	P04618;Q14696;Q9H190
26.5404	26.4831	26.6595	26.5359	26.6595	26.4953	26.3578	26.4186	26.6998	26.6865	26.7517	26.6998		1.75077	0.12677	MRPL54	MitoCarta3.0	Matrix		1.83345	0.137677	-0.226612	-1.35821		2.08292	0.23995	-0.154706	-1.10527	Q6P161	Q6P161	RM54_HUMAN	39S ribosomal protein L54, mitochondrial		literature, APEX_matrix, yeast mito homolog++, mito protein domain, coexpression, MS/MS+	Mitochondrial central dogma > Translation > Mitochondrial ribosome		mitochondrial inner membrane [GO:0005743];mitochondrial large ribosomal subunit [GO:0005762];mitochondrion [GO:0005739]	RNA binding [GO:0003723];structural constituent of ribosome [GO:0003735]	Q9Y3B7
28.5933	28.604	28.7486	28.6424	28.5718	28.524	28.4862	28.4274	28.6831	28.7064	28.7708	28.7549	+	3.29717	0.0432884	LRPPRC	MitoCarta3.0	Matrix		3.07643	0.0965732	-0.226439	-1.65586		1.0324	0.476854	-0.081727	-0.579933	P42704	P42704	LPPRC_HUMAN	Leucine-rich PPR motif-containing protein, mitochondrial		literature, APEX_matrix, targetP signal+, yeast mito homolog++, mito protein domain, induction, coexpression++, MS/MS++	Mitochondrial central dogma > mtRNA metabolism > mtRNA stability and decay;Mitochondrial central dogma > Translation	mitochondrion transport along microtubule [GO:0047497];mRNA transport [GO:0051028];negative regulation of mitochondrial RNA catabolic process [GO:0000961];regulation of mitochondrial translation [GO:0070129]	condensed nuclear chromosome [GO:0000794];cytoskeleton [GO:0005856];membrane [GO:0016020];microtubule [GO:0005874];mitochondrial nucleoid [GO:0042645];mitochondrion [GO:0005739];nuclear inner membrane [GO:0005637];nuclear outer membrane [GO:0005640];nucleoplasm [GO:0005654];nucleus [GO:0005634];perinuclear region of cytoplasm [GO:0048471];ribonucleoprotein complex [GO:1990904]	beta-tubulin binding [GO:0048487];microtubule binding [GO:0008017];RNA binding [GO:0003723];single-stranded DNA binding [GO:0003697];ubiquitin protein ligase binding [GO:0031625]	P05067;P06730;Q9GZT3;Q9UBK2	FUNCTION: May play a role in RNA metabolism in both nuclei and mitochondria. In the nucleus binds to HNRPA1-associated poly(A) mRNAs and is part of nmRNP complexes at late stages of mRNA maturation which are possibly associated with nuclear mRNA export. May bind mature mRNA in the nucleus outer membrane. In mitochondria binds to poly(A) mRNA. Plays a role in translation or stability of mitochondr…
26.4645	26.433	26.5696	26.3795	26.521	26.4346	26.4362	26.3083	26.6595	26.6181	26.6865	26.632		2.18138	0.0732978	MRPL23	MitoCarta3.0	Matrix		2.53587	0.111734	-0.223964	-1.53008		2.32864	0.189344	-0.187346	-1.31177	Q16540	Q16540	RM23_HUMAN	39S ribosomal protein L23, mitochondrial		literature, APEX_matrix, targetP signal, yeast mito homolog++, mito protein domain, MS/MS++	Mitochondrial central dogma > Translation > Mitochondrial ribosome	mitochondrial translation [GO:0032543];translation [GO:0006412]	fibrillar center [GO:0001650];mitochondrial inner membrane [GO:0005743];mitochondrial large ribosomal subunit [GO:0005762];mitochondrion [GO:0005739]	RNA binding [GO:0003723];structural constituent of ribosome [GO:0003735]	A8MQ03;Q07627;Q8ND90;Q9BYR6
26.2979	26.3342	26.5045	26.217	26.3762	26.3101	26.3861	26.1585	26.425	26.4785	26.632	26.5898		1.38188	0.163324	MTCH1	MitoCarta3.0	MOM		1.69901	0.146807	-0.223622	-1.30655		1.33078	0.24581	-0.19295	-1.08852	Q9NZJ7	Q9NZJ7	MTCH1_HUMAN	Mitochondrial carrier homolog 1		literature, yeast mito homolog+, mito protein domain+, MS/MS++	Small molecule transport > SLC25A family	activation of cysteine-type endopeptidase activity involved in apoptotic process [GO:0006919];apoptotic process [GO:0006915];neuronal ion channel clustering [GO:0045161];positive regulation of apoptotic process [GO:0043065];regulation of signal transduction [GO:0009966]	integral component of membrane [GO:0016021];membrane [GO:0016020];mitochondrial outer membrane [GO:0005741];mitochondrion [GO:0005739]			FUNCTION: Potential mitochondrial transporter. May play a role in apoptosis. {ECO:0000269|PubMed:12377771}.
26.0505	25.9517	26.0464	25.9361	26.0296	26.0233	25.9847	25.9088	26.217	26.141	26.2353	26.2426	+	3.66045	0.0333291	MRPL24	MitoCarta3.0	Matrix		3.0677	0.0991261	-0.222395	-1.63248		2.84471	0.149003	-0.212832	-1.53932	Q96A35	Q96A35	RM24_HUMAN	39S ribosomal protein L24, mitochondrial		literature, APEX_matrix, targetP signal, yeast mito homolog++, Rickettsial homolog, mito protein domain, coexpression, MS/MS++	Mitochondrial central dogma > Translation > Mitochondrial ribosome	translation [GO:0006412]	mitochondrial inner membrane [GO:0005743];mitochondrial large ribosomal subunit [GO:0005762];mitochondrion [GO:0005739]	RNA binding [GO:0003723];structural constituent of ribosome [GO:0003735]
24.2021	23.9672	23.9406	23.7182	24.0105	23.8764	23.9672	23.654	24.2535	24.0443	24.1642	23.9316		0.937457	0.20645	SNAP29	MitoCarta3.0	IMS		1.08725	0.200433	-0.221348	-1.07451		0.54045	0.43775	-0.141388	-0.638822	O95721	O95721	SNP29_HUMAN	Synaptosomal-associated protein 29		APEX_IMS	Mitochondrial dynamics and surveillance > Autophagy	autophagosome maturation [GO:0097352];autophagosome membrane docking [GO:0016240];cilium assembly [GO:0060271];exocytosis [GO:0006887];membrane fusion [GO:0061025];protein transport [GO:0015031];synaptic vesicle fusion to presynaptic active zone membrane [GO:0031629];synaptic vesicle priming [GO:0016082];vesicle fusion [GO:0006906];vesicle targeting [GO:0006903]	autophagosome [GO:0005776];autophagosome membrane [GO:0000421];azurophil granule membrane [GO:0035577];centrosome [GO:0005813];ciliary pocket membrane [GO:0020018];cytoplasm [GO:0005737];cytosol [GO:0005829];Golgi membrane [GO:0000139];nucleoplasm [GO:0005654];plasma membrane [GO:0005886];presynapse [GO:0098793];SNARE complex [GO:0031201]	SNAP receptor activity [GO:0005484];syntaxin binding [GO:0019905]	A0AVG3;O14662-5;O15294;O43752;O75379-2;O95183;P23763;P32856-2;P42858;P54253;P56962;P61266;P63027;Q13114;Q13277;Q15836;Q6F5E7;Q86Y82;Q8IZT9;Q8IZU0;Q96HA8;Q9BV40;Q9H115;Q9H4M9;Q9Y2V7	FUNCTION: SNAREs, soluble N-ethylmaleimide-sensitive factor-attachment protein receptors, are essential proteins for fusion of cellular membranes. SNAREs localized on opposing membranes assemble to form a trans-SNARE complex, an extended, parallel four alpha-helical bundle that drives membrane fusion. SNAP29 is a SNARE involved in autophagy through the direct control of autophagosome membrane fus…
23.8093	23.8191	23.632	23.7077	23.8191	23.6757	23.654	23.5165	23.8385	24.0526	24.0275	23.632		1.33482	0.111918	MTFR2	MitoCarta3.0	Membrane		0.981913	0.213979	-0.221289	-1.02606		0.650203	0.403262	-0.145614	-0.702269	Q6P444	Q6P444	MTFR2_HUMAN	Mitochondrial fission regulator 2		manual, mito protein domain+	Mitochondrial dynamics and surveillance > Fission	aerobic respiration [GO:0009060];mitochondrial fission [GO:0000266];mitochondrion organization [GO:0007005]	mitochondrion [GO:0005739]		P13196;P36406;P43365;Q08379;Q9UBB9	FUNCTION: May play a role in mitochondrial aerobic respiration essentially in the testis. Can also promote mitochondrial fission (By similarity). {ECO:0000250}.
20.1206	20.2185	20.0691	20.0156	20.2877	19.658	20.1079	19.872	20.3101	20.0951	20.2989	20.0951		0.743131	0.241652	C2orf69	MitoCarta3.0	Matrix		0.707962	0.268271	-0.218383	-0.873223		0.595788	0.506926	-0.0938492	-0.538314	Q8N8R5	Q8N8R5	CB069_HUMAN	UPF0565 protein C2orf69		APEX_matrix	0	oxidative phosphorylation [GO:0006119]	extracellular region [GO:0005576];mitochondrion [GO:0005739]			FUNCTION: May play a role in the respiratory chain. {ECO:0000269|PubMed:33945503}.
25.6838	25.5983	25.7517	25.5926	25.6703	25.6891	25.6264	25.5869	25.8264	25.8264	25.8264	25.9606	+	3.01297	0.0489883	GADD45GIP1	MitoCarta3.0	Matrix		2.75231	0.110568	-0.216726	-1.54122		2.15452	0.182693	-0.203311	-1.34956	Q8TAE8	Q8TAE8	G45IP_HUMAN	Growth arrest and DNA damage-inducible proteins-interacting protein 1		APEX_matrix, GFP, targetP signal, coexpression+, MS/MS++	Mitochondrial central dogma > Translation > Mitochondrial ribosome	cell cycle [GO:0007049];regulation of cell cycle [GO:0051726]	mitochondrial matrix [GO:0005759];mitochondrion [GO:0005739];nucleoplasm [GO:0005654];ribosome [GO:0005840]		A0A024R8L2;A2RRN7;A6NEM1;O00308;O15084;O43482;O76011;O95257;O95751;O95983-2;O95995;P02549;P14373;P20618;P22339;P24522;P24863;P40763;P42227;P43360;P43364;P55040;P57052;Q08379;Q13064;Q13077;Q15323;Q5JR59-3;Q5JTD7;Q63ZY3;Q6A162;Q7Z3Y8;Q8NA61-2;Q8ND90;Q8NHQ1;Q8NI38;Q8TD10;Q92997;Q96D09;Q96DV4;Q96HA8;Q96JC9;Q9BRK4;Q9BVG8-5;Q9BWT7;Q9BYU1;Q9H0I2;Q9HB07;Q9NP55;Q9NP66;Q9NQX0;Q9NRD5;Q9NYA3;Q9UBB9;Q9UGI0	FUNCTION: Acts as a negative regulator of G1 to S cell cycle phase progression by inhibiting cyclin-dependent kinases. Inhibitory effects are additive with GADD45 proteins but occurs also in the absence of GADD45 proteins. Acts as a repressor of the orphan nuclear receptor NR4A1 by inhibiting AB domain-mediated transcriptional activity. May be involved in the hormone-mediated regulation of NR4A1 …
24.7945	24.824	24.9406	24.8528	24.8044	24.8528	24.6865	24.7129	24.9584	25.0062	24.9803	24.976		2.63	0.0659262	GTPBP10	MitoCarta3.0	Matrix		2.77312	0.110686	-0.216077	-1.5421		2.07331	0.287754	-0.127264	-0.956558	A4D1E9	A4D1E9	GTPBA_HUMAN	GTP-binding protein 10		APEX_matrix, yeast mito homolog+, Rickettsial homolog, mito protein domain	Mitochondrial central dogma > Translation > Mitochondrial ribosome assembly	ribosome biogenesis [GO:0042254]	chromosome [GO:0005694];mitochondrion [GO:0005739];nucleolus [GO:0005730]	GTP binding [GO:0005525];GTPase activity [GO:0003924];RNA binding [GO:0003723]	Q08379;Q5JR59;Q8ND90	FUNCTION: May be involved in the ribosome maturation process. Complements an ObgE(CgtA) function in E.coli ribosome maturation. Plays a role of GTPase in vitro. When missing, disorganization of the nucleolar architecture is observed. {ECO:0000269|PubMed:17054726}.
26.4089	26.3828	26.4551	26.3778	26.5029	26.4551	26.3894	26.3049	26.632	26.6181	26.632	26.632	+	3.51261	0.0345671	DARS2	MitoCarta3.0	Matrix		2.61136	0.114339	-0.215448	-1.50588		4.76121	0.105796	-0.222359	-1.88392	Q6PI48	Q6PI48	SYDM_HUMAN	Aspartate--tRNA ligase, mitochondrial		APEX_matrix, targetP signal, yeast mito homolog++, Rickettsial homolog, mito protein domain, coexpression, MS/MS	Mitochondrial central dogma > Translation > mt-tRNA synthetases	mitochondrial asparaginyl-tRNA aminoacylation [GO:0070145];tRNA aminoacylation [GO:0043039]	mitochondrial matrix [GO:0005759];mitochondrion [GO:0005739];nucleoplasm [GO:0005654]	aspartate-tRNA ligase activity [GO:0004815];aspartate-tRNA(Asn) ligase activity [GO:0050560];ATP binding [GO:0005524];protein homodimerization activity [GO:0042803];tRNA binding [GO:0000049]	C9JKN6;O14735;P10809;P49447;P54886;Q04941;Q16853;Q4VAQ0;Q53HI1;Q86UF1;Q8WW34-2;Q9UGM5
27.189	27.17	27.3153	27.189	27.3828	27.2353	27.2445	27.141	27.4314	27.4073	27.5165	27.509		2.59408	0.0628428	OGDH	MitoCarta3.0	Matrix		2.0393	0.135486	-0.21516	-1.3717		2.93188	0.125049	-0.250271	-1.7467	Q02218	Q02218	ODO1_HUMAN	2-oxoglutarate dehydrogenase, mitochondrial		literature, APEX_matrix, targetP signal, yeast mito homolog+, Rickettsial homolog, mito protein domain+, induction, coexpression++, MS/MS++	Metabolism > Carbohydrate metabolism > TCA cycle	2-oxoglutarate metabolic process [GO:0006103];cerebellar cortex development [GO:0021695];generation of precursor metabolites and energy [GO:0006091];glycolytic process [GO:0006096];hippocampus development [GO:0021766];histone succinylation [GO:0106077];NADH metabolic process [GO:0006734];olfactory bulb mitral cell layer development [GO:0061034];pyramidal neuron development [GO:0021860];striatum d…	mitochondrial matrix [GO:0005759];mitochondrial membrane [GO:0031966];mitochondrion [GO:0005739];nucleus [GO:0005634];oxoglutarate dehydrogenase complex [GO:0045252]	chaperone binding [GO:0051087];heat shock protein binding [GO:0031072];metal ion binding [GO:0046872];oxoglutarate dehydrogenase (NAD+) activity [GO:0034602];oxoglutarate dehydrogenase (succinyl-transferring) activity [GO:0004591];thiamine pyrophosphate binding [GO:0030976]	P42858;P54253	FUNCTION: 2-oxoglutarate dehydrogenase (E1) component of the 2-oxoglutarate dehydrogenase complex (OGDHC), which mediates the decarboxylation of alpha-ketoglutarate (PubMed:24495017). The 2-oxoglutarate dehydrogenase complex catalyzes the overall conversion of 2-oxoglutarate to succinyl-CoA and CO(2) (PubMed:24495017). The 2-oxoglutarate dehydrogenase complex is mainly active in the mitochondrion…
24.1174	24.0609	24.141	24.1253	24.0443	23.7796	23.6096	23.4041	23.9316	23.9043	24.1174	23.7389		1.254	0.117485	ENDOG	MitoCarta3.0	IMS		0.657434	0.285522	-0.213664	-0.834339		1.25392	0.257054	0.188115	1.0482	Q14249	Q14249	NUCG_HUMAN	Endonuclease G, mitochondrial		literature, APEX_IMS, mito protein domain, coexpression++, MS/MS	Mitochondrial central dogma > mtDNA maintenance > mtDNA stability and decay;Mitochondrial central dogma > mtRNA metabolism > mtRNA stability and decay;Mitochondrial dynamics and surveillance > Apoptosis	aging [GO:0007568];apoptotic DNA fragmentation [GO:0006309];cellular response to calcium ion [GO:0071277];cellular response to glucose stimulus [GO:0071333];cellular response to hypoxia [GO:0071456];DNA recombination [GO:0006310];in utero embryonic development [GO:0001701];neuron death in response to oxidative stress [GO:0036475];positive regulation of apoptotic DNA fragmentation [GO:1902512];pos…	cytosol [GO:0005829];mitochondrial inner membrane [GO:0005743];nucleus [GO:0005634];perikaryon [GO:0043204]	endonuclease activity [GO:0004519];endoribonuclease activity [GO:0004521];metal ion binding [GO:0046872];nucleic acid binding [GO:0003676];single-stranded DNA endodeoxyribonuclease activity [GO:0000014]	Q8WW22	FUNCTION: Endonuclease that preferentially catalyzes the cleavage of double-stranded 5-hydroxymethylcytosine (5hmC)-modified DNA (PubMed:25355512). The 5hmC-modified nucleotide does not increase the binding affinity, but instead increases the efficiency of cutting and specifies the site of cleavage for the modified DNAs (By similarity). Shows significantly higher affinity for four-stranded Hollid…
26.4298	26.3975	26.5448	26.4314	26.3975	26.4057	26.3943	26.2961	26.521	26.558	26.632	26.632		2.24431	0.0801681	DAP3	MitoCarta3.0	Matrix		2.85909	0.110676	-0.212354	-1.53954		1.7138	0.291998	-0.134869	-0.946109	P51398	P51398	RT29_HUMAN	28S ribosomal protein S29, mitochondrial		literature, APEX_matrix, targetP signal, yeast mito homolog++, mito protein domain+, coexpression, MS/MS++	Mitochondrial central dogma > Translation > Mitochondrial ribosome	apoptotic signaling pathway [GO:0097190]	mitochondrial inner membrane [GO:0005743];mitochondrial small ribosomal subunit [GO:0005763];mitochondrion [GO:0005739];nucleoplasm [GO:0005654]	GTP binding [GO:0005525];RNA binding [GO:0003723];structural constituent of ribosome [GO:0003735]	Q8NC60	FUNCTION: Involved in mediating interferon-gamma-induced cell death.
24.7995	24.7024	24.8044	24.7338	24.8044	24.7645	24.6918	24.5696	24.9043	24.8764	24.9316	24.9672		2.43052	0.0728294	MRPL16	MitoCarta3.0	Matrix		2.07512	0.135916	-0.21229	-1.369		2.63034	0.215647	-0.159856	-1.21399	Q9NX20	Q9NX20	RM16_HUMAN	39S ribosomal protein L16, mitochondrial		literature, yeast mito homolog++, Rickettsial homolog, mito protein domain, coexpression++, MS/MS+	Mitochondrial central dogma > Translation > Mitochondrial ribosome	mitochondrial translation [GO:0032543]	mitochondrial inner membrane [GO:0005743];mitochondrial large ribosomal subunit [GO:0005762];mitochondrion [GO:0005739]	rRNA binding [GO:0019843];structural constituent of ribosome [GO:0003735]
24.4488	24.4488	24.5345	24.4041	24.3975	24.3844	24.3376	24.3376	24.5754	24.5696	24.5463	24.6096		3.65837	0.0516208	MRPL55	MitoCarta3.0	Matrix		4.32059	0.0852465	-0.210973	-1.75227		2.069	0.311446	-0.116197	-0.892191	Q7Z7F7	Q7Z7F7	RM55_HUMAN	39S ribosomal protein L55, mitochondrial		literature, APEX_matrix, targetP signal, mito protein domain+, induction, coexpression++, MS/MS+	Mitochondrial central dogma > Translation > Mitochondrial ribosome	translation [GO:0006412]	mitochondrial inner membrane [GO:0005743];mitochondrial large ribosomal subunit [GO:0005762];mitochondrion [GO:0005739]	structural constituent of ribosome [GO:0003735]
25.8927	25.8694	26.2002	26.0212	26.0914	26.0359	26.1095	26.065	26.1814	26.1488	26.4186	26.3959		1.75509	0.101806	NIPSNAP2	MitoCarta3.0	Matrix		1.57432	0.16258	-0.210727	-1.22388		1.50962	0.167312	-0.290304	-1.42678	O75323	O75323	NIPS2_HUMAN	Protein NipSnap homolog 2		literature, APEX_matrix, targetP signal+, induction, coexpression, MS/MS++	Mitochondrial dynamics and surveillance > Autophagy;Mitochondrial dynamics and surveillance > Mitophagy	mitochondrion organization [GO:0007005];oxidative phosphorylation [GO:0006119];positive regulation of high voltage-gated calcium channel activity [GO:1901843]	mitochondrial outer membrane [GO:0005741];mitochondrion [GO:0005739]		O95166;P60520;Q9BXW4;Q9GZQ8;Q9H0R8	FUNCTION: May act as a positive regulator of L-type calcium channels. {ECO:0000250|UniProtKB:O55126}.
26.2607	26.2714	26.4536	26.0752	26.3342	26.0691	26.1075	25.9043	26.275	26.3393	26.509	26.1312		0.538466	0.359952	SLC25A5;SLC25A6	MitoCarta3.0	MIM		0.899038	0.234195	-0.209874	-0.961798		0.170456	0.765239	-0.048399	-0.230462	P05141;P12236	P12236;P05141	ADT2_HUMAN;ADT3_HUMAN	ADP/ATP translocase 2		literature, yeast mito homolog+, mito protein domain+;"literature, yeast mito homolog+, mito protein domain+, induction, MS/MS++"	Metabolism > Nucleotide metabolism > Nucleotide import;Signaling > Calcium homeostasis > Mitochondrial permeability transition pore;Small molecule transport > SLC25A family	adaptive thermogenesis [GO:1990845];adenine nucleotide transport [GO:0051503];apoptotic process [GO:0006915];B cell differentiation [GO:0030183];cellular response to leukemia inhibitory factor [GO:1990830];chromosome segregation [GO:0007059];erythrocyte differentiation [GO:0030218];mitochondrial ADP transmembrane transport [GO:0140021];mitochondrial ATP transmembrane transport [GO:1990544];negati…	integral component of membrane [GO:0016021];integral component of plasma membrane [GO:0005887];membrane [GO:0016020];membrane raft [GO:0045121];mitochondrial inner membrane [GO:0005743];mitochondrial nucleoid [GO:0042645];mitochondrial permeability transition pore complex [GO:0005757];mitochondrion [GO:0005739];MMXD complex [GO:0071817];nucleus [GO:0005634];TIM23 mitochondrial import inner membra…	adenine nucleotide transmembrane transporter activity [GO:0000295];adenine transmembrane transporter activity [GO:0015207];ATP:ADP antiporter activity [GO:0005471];oxidative phosphorylation uncoupler activity [GO:0017077];proton transmembrane transporter activity [GO:0015078];RNA binding [GO:0003723];ubiquitin protein ligase binding [GO:0031625]	P0C0U1;P36406;P63010;Q13077;Q15323;Q15654;Q5JR59;Q5S007;Q7Z3S9;Q7Z695;Q8N357;Q8WW24;Q9BRK4;Q9UJV3-2;Q9Y6E7	FUNCTION: ADP:ATP antiporter that mediates import of ADP into the mitochondrial matrix for ATP synthesis, and export of ATP out to fuel the cell (By similarity). Cycles between the cytoplasmic-open state (c-state) and the matrix-open state (m-state): operates by the alternating access mechanism with a single substrate-binding site intermittently exposed to either the cytosolic (c-state) or matrix…
24.4362	24.4923	24.5045	24.4614	24.48	24.4105	24.4738	24.417	24.6486	24.6918	24.654	24.6264	+	3.64334	0.0384073	MTFR1	MitoCarta3.0	Membrane		4.03273	0.0899244	-0.209866	-1.709		3.93504	0.154649	-0.181628	-1.50684	Q15390	Q15390	MTFR1_HUMAN	Mitochondrial fission regulator 1		literature, targetP signal, mito protein domain+, coexpression	Mitochondrial dynamics and surveillance > Fission	aerobic respiration [GO:0009060];mitochondrial fission [GO:0000266];mitochondrion organization [GO:0007005]	cytosol [GO:0005829];mitochondrion [GO:0005739];plasma membrane [GO:0005886]		Q17RD7;Q9NR28	FUNCTION: May play a role in mitochondrial aerobic respiration. May also regulate mitochondrial organization and fission (By similarity). {ECO:0000250}.
25.7363	25.767	25.945	25.772	25.8288	25.8336	25.7619	25.7208	25.9043	25.9716	26.0169	26.0874		2.05757	0.113051	MRPL15	MitoCarta3.0	Matrix		2.35079	0.128963	-0.20875	-1.41813		1.68298	0.223383	-0.189939	-1.17974	Q9P015	Q9P015	RM15_HUMAN	39S ribosomal protein L15, mitochondrial		literature, APEX_matrix, yeast mito homolog++, Rickettsial homolog, mito protein domain, induction, coexpression, MS/MS	Mitochondrial central dogma > Translation > Mitochondrial ribosome	cellular response to leukemia inhibitory factor [GO:1990830];translation [GO:0006412]	mitochondrial inner membrane [GO:0005743];mitochondrial large ribosomal subunit [GO:0005762];mitochondrion [GO:0005739]	RNA binding [GO:0003723];structural constituent of ribosome [GO:0003735]	O95273;P09012;P26368-2;Q59EK9
27.0711	27.2625	27.189	27.2445	27.1795	27.17	26.8974	27.0084	27.2353	27.3578	27.2979	27.1984		1.66663	0.134229	LRPPRC;PNPLA8	MitoCarta3.0	Matrix;MIM		1.46384	0.172225	-0.208556	-1.18158		0.704275	0.51923	-0.0806041	-0.5179	P42704;Q9NP80	Q9NP80;P42704	LPPRC_HUMAN;PLPL8_HUMAN	Leucine-rich PPR motif-containing protein, mitochondrial		APEX_matrix, Rickettsial homolog, induction, coexpression++, MS/MS+;"literature, APEX_matrix, targetP signal+, yeast mito homolog++, mito protein domain, induction, coexpression++, MS/MS++"	Metabolism > Lipid metabolism > Cardiolipin synthesis;Metabolism > Lipid metabolism > Phospholipid metabolism;Mitochondrial central dogma > mtRNA metabolism > mtRNA stability and decay;Mitochondrial central dogma > Translation	arachidonic acid metabolic process [GO:0019369];arachidonic acid secretion [GO:0050482];cardiolipin metabolic process [GO:0032048];cell death [GO:0008219];fatty acid metabolic process [GO:0006631];linoleic acid metabolic process [GO:0043651];lipid homeostasis [GO:0055088];mitochondrion transport along microtubule [GO:0047497];mRNA transport [GO:0051028];negative regulation of mitochondrial RNA ca…	condensed nuclear chromosome [GO:0000794];cytoskeleton [GO:0005856];endoplasmic reticulum membrane [GO:0005789];integral component of membrane [GO:0016021];membrane [GO:0016020];microtubule [GO:0005874];mitochondrial membrane [GO:0031966];mitochondrial nucleoid [GO:0042645];mitochondrion [GO:0005739];nuclear inner membrane [GO:0005637];nuclear outer membrane [GO:0005640];nucleoplasm [GO:0005654];…	ATP binding [GO:0005524];beta-tubulin binding [GO:0048487];calcium-independent phospholipase A2 activity [GO:0047499];lysophospholipase activity [GO:0004622];microtubule binding [GO:0008017];phosphatidyl phospholipase B activity [GO:0102545];phospholipase activity [GO:0004620];RNA binding [GO:0003723];single-stranded DNA binding [GO:0003697];ubiquitin protein ligase binding [GO:0031625]	P05067;P06730;Q9GZT3;Q9UBK2	FUNCTION: Calcium-independent and membrane-bound phospholipase, that catalyzes the esterolytic cleavage of fatty acids from glycerophospholipids to yield free fatty acids and lysophospholipids, hence regulating membrane physical properties and the release of lipid second messengers and growth factors (PubMed:10833412, PubMed:10744668, PubMed:15695510, PubMed:15908428, PubMed:17213206, PubMed:1817…
22.8969	22.9189	23.0122	22.8307	22.7955	22.8651	22.6276	22.5404	22.8538	22.9477	22.9864	22.8727		1.60548	0.143147	EXOG	MitoCarta3.0	MIM		1.37304	0.180955	-0.207994	-1.14949		0.00310186	0.997428	-0.000453949	-0.00305023	Q9Y2C4	Q9Y2C4	EXOG_HUMAN	Nuclease EXOG, mitochondrial		APEX_IMS, targetP signal, mito protein domain, MS/MS++	Mitochondrial central dogma > mtDNA maintenance > mtDNA repair;Mitochondrial central dogma > mtDNA maintenance > mtDNA replication;Mitochondrial central dogma > mtDNA maintenance > mtDNA stability and decay	apoptotic DNA fragmentation [GO:0006309]	mitochondrial inner membrane [GO:0005743];mitochondrion [GO:0005739];nucleus [GO:0005634];protein-containing complex [GO:0032991]	5'-3' exonuclease activity [GO:0008409];endonuclease activity [GO:0004519];endoribonuclease activity [GO:0004521];metal ion binding [GO:0046872];nucleic acid binding [GO:0003676];single-stranded DNA endodeoxyribonuclease activity [GO:0000014]		FUNCTION: Endo/exonuclease with nicking activity towards supercoiled DNA, a preference for single-stranded DNA and 5'-3' exonuclease activity. {ECO:0000269|PubMed:18187503}.
22.8519	22.867	22.937	22.8651	22.7975	22.8034	22.6096	22.6562	22.8614	22.9423	22.9951	22.8987		2.04064	0.120142	TRMT5	MitoCarta3.0	Matrix		1.96402	0.143606	-0.207689	-1.32208		0.603003	0.67081	-0.0441289	-0.327825	Q32P41	Q32P41	TRM5_HUMAN	tRNA (guanine(37)-N1)-methyltransferase		literature, yeast mito homolog, mito protein domain, coexpression	Mitochondrial central dogma > mtRNA metabolism > mt-tRNA modifications	mitochondrial tRNA methylation [GO:0070901];tRNA methylation [GO:0030488];tRNA N1-guanine methylation [GO:0002939]	cytoplasm [GO:0005737];mitochondrial matrix [GO:0005759];nucleus [GO:0005634]	tRNA (guanine(37)-N(1))-methyltransferase activity [GO:0052906];tRNA (guanine-N1-)-methyltransferase activity [GO:0009019];tRNA methyltransferase activity [GO:0008175]		FUNCTION: Involved in mitochondrial tRNA methylation (PubMed:26189817). Specifically methylates the N1 position of guanosine-37 in various tRNAs. Methylation is not dependent on the nature of the nucleoside 5' of the target nucleoside. This is the first step in the biosynthesis of wybutosine (yW), a modified base adjacent to the anticodon of tRNAs and required for accurate decoding. {ECO:0000269|…
25.1135	25.0894	25.1642	25.0772	25.1095	25.0484	25.0443	25.0062	25.2353	25.2426	25.275	25.2821		3.05525	0.0527684	MRPL2	MitoCarta3.0	Matrix		3.8396	0.0961216	-0.206649	-1.66253		3.22537	0.217818	-0.147667	-1.20574	Q5T653	Q5T653	RM02_HUMAN	39S ribosomal protein L2, mitochondrial		literature, APEX_matrix, targetP signal, yeast mito homolog++, Rickettsial homolog, mito protein domain, induction, coexpression++, MS/MS++	Mitochondrial central dogma > Translation > Mitochondrial ribosome	mitochondrial translation [GO:0032543]	mitochondrial inner membrane [GO:0005743];mitochondrial large ribosomal subunit [GO:0005762];mitochondrion [GO:0005739];nucleoplasm [GO:0005654]	RNA binding [GO:0003723];structural constituent of ribosome [GO:0003735]
22.867	22.9882	23.0526	23.0376	23.1426	23.1301	23.0459	22.7553	23.1457	23.2346	23.2821	23.2361		1.40149	0.146157	TRMT2B	MitoCarta3.0	Matrix		1.14035	0.204912	-0.206141	-1.05875		2.47223	0.143078	-0.238278	-1.5797	Q96GJ1	Q96GJ1	TRM2_HUMAN	tRNA (uracil(54)-C(5))-methyltransferase homolog		GFP, targetP signal, Rickettsial homolog, mito protein domain+, induction, coexpression	Mitochondrial central dogma > mtRNA metabolism > mt-rRNA modifications;Mitochondrial central dogma > mtRNA metabolism > mt-tRNA modifications			S-adenosylmethionine-dependent tRNA (m5U54) methyltransferase activity [GO:0030697]	P07992	FUNCTION: Probable S-adenosyl-L-methionine-dependent methyltransferase that catalyzes the formation of 5-methyl-uridine at position 54 (m5U54) in all tRNA. May also have a role in tRNA stabilization or maturation (By similarity). {ECO:0000250}.
25.2785	25.3342	25.4707	25.3101	25.3545	25.2133	25.2317	25.2821	25.3811	25.4769	25.5433	25.5014		2.23317	0.093595	MRPS15	MitoCarta3.0	Matrix		2.33959	0.130686	-0.205327	-1.39983		1.23448	0.341761	-0.127329	-0.823912	P82914	P82914	RT15_HUMAN	28S ribosomal protein S15, mitochondrial		literature, targetP signal, yeast mito homolog++, Rickettsial homolog, mito protein domain, coexpression++, MS/MS++	Mitochondrial central dogma > Translation > Mitochondrial ribosome	mitochondrial translation [GO:0032543];translation [GO:0006412]	mitochondrial inner membrane [GO:0005743];mitochondrial small ribosomal subunit [GO:0005763];mitochondrion [GO:0005739];nucleolus [GO:0005730];nucleoplasm [GO:0005654]	RNA binding [GO:0003723];structural constituent of ribosome [GO:0003735]
24.0854	24.0935	24.2096	24.0609	24.0275	24.0772	23.9225	23.8858	24.141	24.2021	24.2096	24.1795		2.83317	0.0651244	CDK5RAP1	MitoCarta3.0	Matrix		2.3116	0.132428	-0.204785	-1.39125		0.995278	0.519212	-0.0707331	-0.518008	Q96SZ6	Q96SZ6	CK5P1_HUMAN	CDK5 regulatory subunit-associated protein 1		literature, targetP signal, Rickettsial homolog, mito protein domain	Mitochondrial central dogma > mtRNA metabolism > mt-tRNA modifications	brain development [GO:0007420];mitochondrial tRNA modification [GO:0070900];negative regulation of cyclin-dependent protein serine/threonine kinase activity [GO:0045736];positive regulation of cyclin-dependent protein serine/threonine kinase activity [GO:0045737];positive regulation of mitochondrial translation [GO:0070131];positive regulation of translational fidelity [GO:0045903];regulation of …	cytosol [GO:0005829];mitochondrion [GO:0005739]	4 iron, 4 sulfur cluster binding [GO:0051539];metal ion binding [GO:0046872];N6-isopentenyladenosine methylthiotransferase activity [GO:0035597];protein kinase binding [GO:0019901];protein-containing complex binding [GO:0044877]		FUNCTION: Methylthiotransferase that catalyzes the conversion of N6-(dimethylallyl)adenosine (i(6)A) to 2-methylthio-N6-(dimethylallyl)adenosine (ms(2)i(6)A) at position 37 (adjacent to the 3'-end of the anticodon) of four mitochondrial DNA-encoded tRNAs (Ser(UCN), Phe, Tyr and Trp) (PubMed:22422838, PubMed:25738458, PubMed:28981754). Essential for efficient and highly accurate protein translatio…
24.3239	24.3645	24.4425	24.3645	24.5225	24.0609	24.0691	24.1332	24.2535	24.4984	24.3975	24.4551		1.02148	0.178106	MRPL33	MitoCarta3.0	Matrix		0.83916	0.249882	-0.204724	-0.921452		0.180809	0.824343	-0.0272698	-0.171663	O75394	O75394	RM33_HUMAN	39S ribosomal protein L33, mitochondrial		literature, yeast mito homolog++, Rickettsial homolog, mito protein domain, coexpression, MS/MS++	Mitochondrial central dogma > Translation > Mitochondrial ribosome	translation [GO:0006412]	mitochondrial inner membrane [GO:0005743];mitochondrial large ribosomal subunit [GO:0005762];mitochondrion [GO:0005739]	structural constituent of ribosome [GO:0003735]
24.2891	24.3844	24.391	24.275	24.275	24.2821	24.3511	24.239	24.4105	24.5285	24.4984	24.5285		2.53493	0.0818641	MRPL51	MitoCarta3.0	Matrix		2.86757	0.11521	-0.204696	-1.50041		2.03569	0.239507	-0.156601	-1.10703	Q4U2R6	Q4U2R6	RM51_HUMAN	39S ribosomal protein L51, mitochondrial		literature, APEX_matrix, targetP signal, mito protein domain+, coexpression, MS/MS++	Mitochondrial central dogma > Translation > Mitochondrial ribosome	mitochondrial translation [GO:0032543];translation [GO:0006412]	mitochondrial inner membrane [GO:0005743];mitochondrial large ribosomal subunit [GO:0005762];mitochondrial ribosome [GO:0005761];mitochondrion [GO:0005739]	structural constituent of ribosome [GO:0003735]
25.5285	25.5165	25.6918	25.5983	25.6757	25.6125	25.5696	25.4394	25.772	25.7415	25.7871	25.8118		1.67032	0.134234	MRPL44	MitoCarta3.0	Matrix		2.10383	0.140953	-0.20379	-1.33991		2.40211	0.179987	-0.194301	-1.36006	Q9H9J2	Q9H9J2	RM44_HUMAN	39S ribosomal protein L44, mitochondrial		literature, APEX_matrix, targetP signal, yeast mito homolog++, induction, coexpression+, MS/MS++	Mitochondrial central dogma > Translation > Mitochondrial ribosome	mitochondrial translational elongation [GO:0070125];pre-miRNA processing [GO:0031054];primary miRNA processing [GO:0031053];production of siRNA involved in RNA interference [GO:0030422];RNA processing [GO:0006396]	mitochondrial inner membrane [GO:0005743];mitochondrial large ribosomal subunit [GO:0005762];mitochondrion [GO:0005739];nuclear body [GO:0016604];nucleoplasm [GO:0005654];nucleus [GO:0005634];plasma membrane [GO:0005886]	double-stranded RNA binding [GO:0003725];ribonuclease III activity [GO:0004525];RNA binding [GO:0003723]	Q9NYB9	FUNCTION: Component of the 39S subunit of mitochondrial ribosome. May have a function in the assembly/stability of nascent mitochondrial polypeptides exiting the ribosome. {ECO:0000269|PubMed:23315540}.
24.6918	24.6811	24.918	24.5045	24.632	24.6264	24.6431	24.6811	24.8385	24.7594	24.824	24.976		1.51661	0.121714	MRPL42	MitoCarta3.0	Matrix		2.30244	0.133285	-0.203787	-1.38466		0.773422	0.369557	-0.15061	-0.767626	Q9Y6G3	Q9Y6G3	RM42_HUMAN	39S ribosomal protein L42, mitochondrial		APEX_matrix, GFP, mito protein domain+, induction, MS/MS	Mitochondrial central dogma > Translation > Mitochondrial ribosome	translation [GO:0006412]	mitochondrial inner membrane [GO:0005743];mitochondrial large ribosomal subunit [GO:0005762];mitochondrial small ribosomal subunit [GO:0005763];mitochondrion [GO:0005739];plasma membrane [GO:0005886]	RNA binding [GO:0003723];structural constituent of ribosome [GO:0003735]
22.5045	22.417	22.5285	22.4526	22.48	22.48	22.4221	22.3403	22.7056	22.5356	22.6518	22.6409		2.78199	0.0502533	PUSL1	MitoCarta3.0	Matrix		2.23537	0.13623	-0.202871	-1.36578		1.95717	0.24211	-0.157834	-1.09954	Q8N0Z8	Q8N0Z8	PUSL1_HUMAN	tRNA pseudouridine synthase-like 1		APEX_matrix, yeast mito homolog+, Rickettsial homolog, mito protein domain	Mitochondrial central dogma > Translation	tRNA pseudouridine synthesis [GO:0031119]	intracellular membrane-bounded organelle [GO:0043231];mitochondrion [GO:0005739]	pseudouridine synthase activity [GO:0009982];RNA binding [GO:0003723]
24.3844	24.1946	24.3307	24.239	24.3444	24.1015	24.1871	24.0105	24.48	24.2317	24.5105	24.2317		1.48091	0.123713	AUH	MitoCarta3.0	Matrix		1.00024	0.224621	-0.202616	-0.992004		0.37928	0.601157	-0.076282	-0.406524	Q13825	Q13825	AUHM_HUMAN	Methylglutaconyl-CoA hydratase, mitochondrial		literature, APEX_matrix, yeast mito homolog+, Rickettsial homolog, mito protein domain, induction, coexpression++, MS/MS++	Metabolism > Amino acid metabolism > Branched-chain amino acid metabolism;Metabolism > Carbohydrate metabolism > Itaconate metabolism	branched-chain amino acid catabolic process [GO:0009083];fatty acid beta-oxidation [GO:0006635];leucine catabolic process [GO:0006552]	mitochondrial matrix [GO:0005759];mitochondrion [GO:0005739]	enoyl-CoA hydratase activity [GO:0004300];itaconyl-CoA hydratase activity [GO:0050011];methylglutaconyl-CoA hydratase activity [GO:0004490];mRNA 3'-UTR binding [GO:0003730]		FUNCTION: Catalyzes the conversion of 3-methylglutaconyl-CoA to 3-hydroxy-3-methylglutaryl-CoA (PubMed:11738050, PubMed:12434311, PubMed:12655555). Also has itaconyl-CoA hydratase activity by converting itaconyl-CoA into citramalyl-CoA in the C5-dicarboxylate catabolism pathway (PubMed:29056341). The C5-dicarboxylate catabolism pathway is required to detoxify itaconate, a vitamin B12-poisoning me…
21.4726	21.6757	21.5961	21.4118	21.3805	21.2707	21.5498	21.3156	21.417	21.7471	21.5261	21.6364		0.98787	0.237809	BNIP3	MitoCarta3.0	MOM		1.13024	0.208375	-0.202524	-1.04519		0.179245	0.774144	-0.042624	-0.221195	Q12983	Q12983	BNIP3_HUMAN	BCL2/adenovirus E1B 19 kDa protein-interacting protein 3		literature, mito protein domain+, MS/MS	Mitochondrial dynamics and surveillance > Apoptosis	apoptotic process [GO:0006915];autophagic cell death [GO:0048102];autophagy of mitochondrion [GO:0000422];brown fat cell differentiation [GO:0050873];cardiac muscle cell apoptotic process [GO:0010659];cell death [GO:0008219];cellular response to cobalt ion [GO:0071279];cellular response to hydrogen peroxide [GO:0070301];cellular response to hypoxia [GO:0071456];cellular response to mechanical sti…	cytoplasm [GO:0005737];dendrite [GO:0030425];endoplasmic reticulum [GO:0005783];integral component of mitochondrial outer membrane [GO:0031307];mitochondrial membrane [GO:0031966];mitochondrial outer membrane [GO:0005741];mitochondrion [GO:0005739];nuclear envelope [GO:0005635];nucleoplasm [GO:0005654];nucleus [GO:0005634];postsynaptic density [GO:0014069]	GTPase binding [GO:0051020];identical protein binding [GO:0042802];protein homodimerization activity [GO:0042803]	Itself;O00559;O15393-2;O15432;O15529;O15552;O60238;O60313;O95484;P05981;P07766;P17152;P38484;P78383;Q04941;Q12982;Q13021;Q13323;Q15125;Q15436;Q3SXY8;Q5JX71;Q5SR56;Q5T700;Q5ZSD5;Q6P5S7;Q6UW68;Q86UP2;Q86UP2-3;Q86WK6;Q8N5M9;Q8NI37;Q8TDT2;Q92520;Q969F0;Q96BA8;Q96CE8;Q96D05-2;Q96DZ9-2;Q96HJ5;Q96IK0;Q96IW7;Q96MV1;Q96MV8;Q9BRK0;Q9BVX2;Q9BXN2;Q9BXN2-6;Q9BZL3;Q9GZR5;Q9H1V8;Q9H2S6-2;Q9HBV2;Q9NS64;Q9NY72;Q9…	FUNCTION: Apoptosis-inducing protein that can overcome BCL2 suppression. May play a role in repartitioning calcium between the two major intracellular calcium stores in association with BCL2. Involved in mitochondrial quality control via its interaction with SPATA18/MIEAP: in response to mitochondrial damage, participates in mitochondrial protein catabolic process (also named MALM) leading to the…
25.9383	25.8927	26.0914	25.9562	25.9338	25.8457	25.9134	25.8288	26.0296	25.9977	26.1852	26.1155		2.51368	0.0513418	TST	MitoCarta3.0	Matrix		2.18168	0.140056	-0.201546	-1.34787		0.952681	0.404145	-0.112313	-0.700928	Q16762	Q16762	THTR_HUMAN	Thiosulfate sulfurtransferase		literature, APEX_matrix, Rickettsial homolog, mito protein domain, coexpression, MS/MS++	Metabolism > Detoxification > Xenobiotic metabolism;Metabolism > Sulfur metabolism	cyanate catabolic process [GO:0009440];epithelial cell differentiation [GO:0030855];rRNA import into mitochondrion [GO:0035928];rRNA transport [GO:0051029];sulfur amino acid catabolic process [GO:0000098];transsulfuration [GO:0019346]	extracellular space [GO:0005615];mitochondrial matrix [GO:0005759];mitochondrion [GO:0005739]	5S rRNA binding [GO:0008097];thiosulfate sulfurtransferase activity [GO:0004792]		FUNCTION: Formation of iron-sulfur complexes, cyanide detoxification or modification of sulfur-containing enzymes. Other thiol compounds, besides cyanide, can act as sulfur ion acceptors. Also has weak mercaptopyruvate sulfurtransferase (MST) activity (By similarity). Together with MRPL18, acts as a mitochondrial import factor for the cytosolic 5S rRNA. Only the nascent unfolded cytoplasmic form …
26.1927	26.228	26.3828	26.2625	26.2553	26.2408	26.2732	26.1927	26.2768	26.4105	26.5898	26.4908		1.75576	0.123606	MRPL47	MitoCarta3.0	Matrix		1.58967	0.16841	-0.201447	-1.1965		1.18411	0.276309	-0.175454	-0.985797	Q9HD33	Q9HD33	RM47_HUMAN	39S ribosomal protein L47, mitochondrial		literature, APEX_matrix, targetP signal+, yeast mito homolog++, mito protein domain, induction, coexpression	Mitochondrial central dogma > mtRNA metabolism > mtRNA granules;Mitochondrial central dogma > Translation > Mitochondrial ribosome	mitochondrial translation [GO:0032543]	mitochondrial inner membrane [GO:0005743];mitochondrial large ribosomal subunit [GO:0005762];mitochondrion [GO:0005739]	structural constituent of ribosome [GO:0003735]
22.9441	23.895	23.5754	23.6971	23.1095	23.417	23.48	23.6649	23.5983	23.4298	23.6971	23.7492		1.26728	0.0956121	NFU1	MitoCarta3.0	Matrix		0.725756	0.277158	-0.200758	-0.853656		0.160688	0.709079	-0.090683	-0.285952	Q9UMS0	Q9UMS0	NFU1_HUMAN	NFU1 iron-sulfur cluster scaffold homolog, mitochondrial	KO_H137N_WT	APEX_matrix, targetP signal, yeast mito homolog++, Rickettsial homolog, mito protein domain, coexpression, MS/MS+	Metabolism > Metals and cofactors > Fe-S cluster biosynthesis;Metabolism > Metals and cofactors > Fe-S-containing proteins	iron-sulfur cluster assembly [GO:0016226];protein maturation by iron-sulfur cluster transfer [GO:0097428]	cytosol [GO:0005829];mitochondrion [GO:0005739];nucleoplasm [GO:0005654];nucleus [GO:0005634]	4 iron, 4 sulfur cluster binding [GO:0051539];iron ion binding [GO:0005506]	P02654;P0C7X2;P21741;P36406;P38432;P55056;Q13137;Q6NTF9-3;Q6PF18;Q6RW13;Q96DZ9-2;Q9BSY9;Q9BUG6;Q9H190;Q9Q2G4;Q9UBB9;Q9UHD4;Q9Y680	FUNCTION: Iron-sulfur cluster scaffold protein which can assemble [4Fe-4S] clusters and deliver them to target proteins. {ECO:0000269|PubMed:12886008, ECO:0000269|PubMed:27818104, ECO:0000269|PubMed:28906594}.
30.3196	30.3303	30.4727	30.3515	30.4134	30.362	30.362	30.2077	30.5014	30.4727	30.6022	30.5664		2.21965	0.10401	CPS1	MitoCarta3.0	Matrix		2.01092	0.147402	-0.199398	-1.29921		1.95775	0.232353	-0.16715	-1.14407	P31327	P31327	CPSM_HUMAN	Carbamoyl-phosphate synthase [ammonia], mitochondrial		literature, APEX_matrix, targetP signal, Rickettsial homolog, mito protein domain, MS/MS++	Metabolism > Amino acid metabolism > Urea cycle	anion homeostasis [GO:0055081];carbamoyl phosphate biosynthetic process [GO:0070409];cellular response to ammonium ion [GO:0071242];cellular response to cAMP [GO:0071320];cellular response to fibroblast growth factor stimulus [GO:0044344];cellular response to glucagon stimulus [GO:0071377];cellular response to oleic acid [GO:0071400];citrulline biosynthetic process [GO:0019240];'de novo' pyrimidi…	cytoplasm [GO:0005737];mitochondrial inner membrane [GO:0005743];mitochondrial matrix [GO:0005759];mitochondrial nucleoid [GO:0042645];nucleolus [GO:0005730];protein-containing complex [GO:0032991]	ATP binding [GO:0005524];calcium ion binding [GO:0005509];carbamoyl-phosphate synthase (ammonia) activity [GO:0004087];carbamoyl-phosphate synthase (glutamine-hydrolyzing) activity [GO:0004088];endopeptidase activity [GO:0004175];glutamate binding [GO:0016595];modified amino acid binding [GO:0072341];phospholipid binding [GO:0005543];protein-containing complex binding [GO:0044877]	P04049;P10398;P63104	FUNCTION: Involved in the urea cycle of ureotelic animals where the enzyme plays an important role in removing excess ammonia from the cell.
25.8694	25.8623	25.8069	25.8167	25.9088	25.8858	25.6375	25.6403	26.0443	26.0041	25.8741	25.9406		1.13164	0.190691	MRPL40	MitoCarta3.0	Matrix		1.2534	0.199806	-0.197636	-1.07693		1.695	0.307433	-0.126953	-0.903648	Q9NQ50	Q9NQ50	RM40_HUMAN	39S ribosomal protein L40, mitochondrial		literature, APEX_matrix, targetP signal+, yeast mito homolog++, mito protein domain+, induction, coexpression, MS/MS	Mitochondrial central dogma > Translation > Mitochondrial ribosome	anatomical structure morphogenesis [GO:0009653]	mitochondrial inner membrane [GO:0005743];mitochondrial large ribosomal subunit [GO:0005762];mitochondrial ribosome [GO:0005761];mitochondrion [GO:0005739];nucleolus [GO:0005730];nucleus [GO:0005634]	RNA binding [GO:0003723]	A8MQ03;P0DPK4;P14373;Q12800;Q15323;Q7Z3S9;Q9BYR8
26.7389	26.6998	26.8264	26.726	26.7389	26.6998	26.6458	26.5725	26.8504	26.7771	26.9203	26.8974		2.72149	0.0592761	ACO2	MitoCarta3.0	Matrix		2.20148	0.141691	-0.197017	-1.33175		1.45555	0.353182	-0.113513	-0.800163	Q99798	Q99798	ACON_HUMAN	Aconitate hydratase, mitochondrial		literature, APEX_matrix, targetP signal, Rickettsial homolog, mito protein domain, induction, coexpression++, MS/MS++	Metabolism > Carbohydrate metabolism > TCA cycle;Metabolism > Metals and cofactors > Fe-S-containing proteins	citrate metabolic process [GO:0006101];generation of precursor metabolites and energy [GO:0006091];isocitrate metabolic process [GO:0006102];liver development [GO:0001889];response to isolation stress [GO:0035900];tricarboxylic acid cycle [GO:0006099]	cytosol [GO:0005829];mitochondrial matrix [GO:0005759];mitochondrion [GO:0005739]	3 iron, 4 sulfur cluster binding [GO:0051538];4 iron, 4 sulfur cluster binding [GO:0051539];aconitate hydratase activity [GO:0003994];citrate dehydratase activity [GO:0047780];iron ion binding [GO:0005506]		FUNCTION: Catalyzes the isomerization of citrate to isocitrate via cis-aconitate. {ECO:0000250|UniProtKB:P16276}.
23.3101	23.2258	23.3645	23.3101	23.2346	23.2492	23.2463	23.0821	23.3645	23.3376	23.4298	23.4676		2.12678	0.0959654	ACAD8	MitoCarta3.0	Matrix		2.10864	0.14626	-0.196838	-1.31058		1.24682	0.411044	-0.0972548	-0.688324	Q9UKU7	Q9UKU7	ACAD8_HUMAN	Isobutyryl-CoA dehydrogenase, mitochondrial		literature, APEX_matrix, targetP signal+, mito protein domain+, coexpression, MS/MS++	Metabolism > Amino acid metabolism > Branched-chain amino acid metabolism	branched-chain amino acid catabolic process [GO:0009083];lipid metabolic process [GO:0006629];valine catabolic process [GO:0006574]	mitochondrial matrix [GO:0005759]	acyl-CoA dehydrogenase activity [GO:0003995];flavin adenine dinucleotide binding [GO:0050660]		FUNCTION: Isobutyryl-CoA dehydrogenase which catalyzes one of the steps of the valine catabolic pathway (PubMed:11013134, PubMed:12359132, PubMed:16857760). To a lesser extent, is also able to catalyze the oxidation of (2S)-2-methylbutanoyl-CoA (PubMed:11013134, PubMed:12359132). {ECO:0000269|PubMed:11013134, ECO:0000269|PubMed:12359132, ECO:0000269|PubMed:16857760}.
27.632	27.7325	27.7771	27.7325	27.7129	27.7645	27.6931	27.6931	27.8916	27.9146	27.8682	27.976	+	3.88363	0.0321353	MRRF	MitoCarta3.0	Matrix		3.32881	0.111753	-0.19667	-1.52895		2.63141	0.171359	-0.194075	-1.40187	Q96E11	Q96E11	RRFM_HUMAN	Ribosome-recycling factor, mitochondrial		literature, APEX_matrix, targetP signal+, yeast mito homolog++, Rickettsial homolog, mito protein domain, coexpression, MS/MS++	Mitochondrial central dogma > Translation > Translation factors	ribosome disassembly [GO:0032790];translation [GO:0006412]	mitochondrial matrix [GO:0005759];mitochondrion [GO:0005739]	ribosomal large subunit binding [GO:0043023]	P08247;Q13643;Q6A162;Q6RW13-2;Q8IZU0;Q8N9N5-2;Q96DZ9-2;Q9H9D4;Q9Y4P8-4	FUNCTION: Responsible for the release of ribosomes from messenger RNA at the termination of protein biosynthesis. May increase the efficiency of translation by recycling ribosomes from one round of translation to another (By similarity). {ECO:0000250}.
21.9707	21.8987	21.8034	21.8538	21.6628	21.8727	21.4273	21.5356	22.1111	21.9847	21.7553	21.4324		0.570391	0.308255	ANGEL2	MitoCarta3.0	Matrix		0.508592	0.349054	-0.19628	-0.708477		0.151741	0.753963	0.0607929	0.24016	Q5VTE6	Q5VTE6	ANGE2_HUMAN	Protein angel homolog 2		APEX_matrix, mito protein domain, MS/MS	Mitochondrial central dogma > mtRNA metabolism > mt-mRNA modifications	3'-UTR-mediated mRNA stabilization [GO:0070935];negative regulation of mitotic cell cycle [GO:0045930]	Cajal body [GO:0015030];cytoplasm [GO:0005737]	3'-5'-exoribonuclease activity [GO:0000175];mRNA 3'-UTR binding [GO:0003730]
21.7756	21.7594	21.7553	21.7836	21.7348	21.7056	21.4626	21.4273	21.9637	21.6843	21.7675	21.6971		0.886973	0.247767	MTIF3	MitoCarta3.0	Matrix		0.975997	0.233331	-0.19558	-0.9646		0.0525182	0.947931	-0.00968885	-0.0587803	Q9H2K0	Q9H2K0	IF3M_HUMAN	Translation initiation factor IF-3, mitochondrial		literature, APEX_matrix, Rickettsial homolog, mito protein domain, coexpression	Mitochondrial central dogma > Translation > Translation factors	mitochondrial translational initiation [GO:0070124];ribosome disassembly [GO:0032790]	mitochondrion [GO:0005739]	ribosomal small subunit binding [GO:0043024];ribosome binding [GO:0043022];translation factor activity, RNA binding [GO:0008135];translation initiation factor activity [GO:0003743]	A0A087WZY1;A0A384ME17;A2A2V5;A2RU14;A5PKU2;C9JKN6;O00767;O14735;O14880;O43561-2;O43752;O60749;O75379;O95125;O95393;O95674;P01130;P02808;P05090;P05107;P07204;P0DN84;P11836;P17152;P26678;P29400-2;P60201-2;P78329;Q07325;Q07817;Q08722-3;Q13277;Q14802-3;Q4LDR2;Q53HI1;Q5BJF2;Q5BJH2-2;Q5MJ10;Q69YG0;Q6PL24;Q6PL45-2;Q6UW88-2;Q86UF1;Q86V35;Q86VI4;Q8IUQ4;Q8N0U8;Q8N138;Q8N5M9;Q8N6R1;Q8NHS1;Q8NI60;Q8TAF8;Q8TB…	FUNCTION: IF-3 binds to the 28S ribosomal subunit and shifts the equilibrum between 55S ribosomes and their 39S and 28S subunits in favor of the free subunits, thus enhancing the availability of 28S subunits on which protein synthesis initiation begins. {ECO:0000269|PubMed:12095986}.
22.3129	22.3211	22.3484	22.3936	22.4775	22.4221	22.4067	22.5093	22.7471	22.5427	22.6276	22.68		2.32297	0.0513544	PNPO	MitoCarta3.0	Matrix		2.12848	0.146439	-0.195462	-1.30883		3.20707	0.0858169	-0.305365	-2.07968	Q9NVS9	Q9NVS9	PNPO_HUMAN	Pyridoxine-5'-phosphate oxidase		APEX_matrix, yeast mito homolog++, coexpression, MS/MS	Metabolism > Vitamin metabolism > Vitamin B6 metabolism	pyridoxal phosphate biosynthetic process [GO:0042823];pyridoxine biosynthetic process [GO:0008615]	cytosol [GO:0005829]	FMN binding [GO:0010181];protein homodimerization activity [GO:0042803];pyridoxal phosphate binding [GO:0030170];pyridoxamine-phosphate oxidase activity [GO:0004733]	Q6RW13-2;Q96DZ9-2;Q9H400	FUNCTION: Catalyzes the oxidation of either pyridoxine 5'-phosphate (PNP) or pyridoxamine 5'-phosphate (PMP) into pyridoxal 5'-phosphate (PLP). {ECO:0000269|PubMed:12824491}.
24.7129	24.8433	24.9043	24.8044	24.8623	24.8191	24.9361	24.7389	24.7895	25.1332	25.1095	25.1015		1.62438	0.123806	MRPS11	MitoCarta3.0	Matrix		1.11018	0.217134	-0.194334	-1.01538		1.26729	0.232952	-0.217221	-1.13791	P82912	P82912	RT11_HUMAN	28S ribosomal protein S11, mitochondrial		literature, targetP signal, Rickettsial homolog, mito protein domain, induction, coexpression, MS/MS	Mitochondrial central dogma > Translation > Mitochondrial ribosome	DNA damage response, detection of DNA damage [GO:0042769];maturation of SSU-rRNA from tricistronic rRNA transcript (SSU-rRNA, 5.8S rRNA, LSU-rRNA) [GO:0000462];mitochondrial translation [GO:0032543];ribosomal small subunit assembly [GO:0000028];translation [GO:0006412]	cytosolic small ribosomal subunit [GO:0022627];mitochondrial inner membrane [GO:0005743];mitochondrial small ribosomal subunit [GO:0005763];mitochondrion [GO:0005739]	mRNA 5'-UTR binding [GO:0048027];RNA binding [GO:0003723];small ribosomal subunit rRNA binding [GO:0070181];structural constituent of ribosome [GO:0003735]	P41227
25.0975	25.1332	25.2571	25.1565	25.1527	25.2021	25.1795	25.0484	25.2021	25.3204	25.4041	25.433		1.95286	0.112294	MRPL41	MitoCarta3.0	Matrix		1.69614	0.167806	-0.194228	-1.19964		1.5528	0.240123	-0.178823	-1.10344	Q8IXM3	Q8IXM3	RM41_HUMAN	39S ribosomal protein L41, mitochondrial		literature, APEX_matrix, yeast mito homolog++, mito protein domain, induction, MS/MS++	Mitochondrial central dogma > Translation > Mitochondrial ribosome	apoptotic process [GO:0006915];cell cycle [GO:0007049];translation [GO:0006412]	mitochondrial inner membrane [GO:0005743];mitochondrial large ribosomal subunit [GO:0005762];mitochondrion [GO:0005739];ribonucleoprotein complex [GO:1990904]	RNA binding [GO:0003723];structural constituent of ribosome [GO:0003735]	Q6PL24;Q969Q1	FUNCTION: Component of the mitochondrial ribosome large subunit (PubMed:28892042, PubMed:25838379, PubMed:25278503). Also involved in apoptosis and cell cycle (PubMed:16024796, PubMed:16256947). Enhances p53/TP53 stability, thereby contributing to p53/TP53-induced apoptosis in response to growth-inhibitory condition. Enhances p53/TP53 translocation to the mitochondria. Has the ability to arrest t…
26.6458	26.6865	26.8142	26.6865	26.6998	26.632	26.6458	26.5609	26.7389	26.8623	26.8264	26.8858		2.40212	0.0801169	MRPS23	MitoCarta3.0	Matrix		2.38599	0.138839	-0.19372	-1.35407		1.3108	0.34992	-0.120111	-0.807431	Q9Y3D9	Q9Y3D9	RT23_HUMAN	28S ribosomal protein S23, mitochondrial		literature, APEX_matrix, yeast mito homolog++, mito protein domain+, induction, coexpression++, MS/MS++	Mitochondrial central dogma > Translation > Mitochondrial ribosome	translation [GO:0006412]	mitochondrial inner membrane [GO:0005743];mitochondrion [GO:0005739];nuclear membrane [GO:0031965];ribosome [GO:0005840]	RNA binding [GO:0003723];structural constituent of ribosome [GO:0003735]	O15160;O15499;Q8N6Y0
26.2096	26.2408	26.2225	26.1174	26.3695	26.2838	26.1852	26.1273	26.5105	26.417	26.3844	26.4234		2.21838	0.0765008	ECH1	MitoCarta3.0	Matrix		1.73582	0.167223	-0.192376	-1.20284		3.06827	0.129643	-0.236259	-1.70608	Q13011	Q13011	ECH1_HUMAN	Delta(3,5)-Delta(2,4)-dienoyl-CoA isomerase, mitochondrial		APEX_matrix, targetP signal+, yeast mito homolog+, mito protein domain, coexpression+, MS/MS++	Metabolism > Lipid metabolism	fatty acid beta-oxidation [GO:0006635]	cytosol [GO:0005829];extracellular exosome [GO:0070062];membrane [GO:0016020];mitochondrion [GO:0005739];peroxisomal matrix [GO:0005782];peroxisome [GO:0005777]	delta3,5-delta2,4-dienoyl-CoA isomerase activity [GO:0051750]	O75521;P40763;P42858;Q13077;Q8IZU0	FUNCTION: Isomerization of 3-trans,5-cis-dienoyl-CoA to 2-trans,4-trans-dienoyl-CoA. {ECO:0000250|UniProtKB:Q62651}.
22.9951	23.0723	23.0542	22.8614	23.1565	23.2535	22.9654	23.0674	23.417	23.48	23.2361	23.0772		0.516258	0.325616	TIMM13	MitoCarta3.0	MIM		0.880125	0.252637	-0.191858	-0.913553		1.60905	0.153586	-0.306827	-1.51203	Q9Y5L4	Q9Y5L4	TIM13_HUMAN	Mitochondrial import inner membrane translocase subunit Tim13		literature, APEX_IMS, yeast mito homolog++, mito protein domain+, induction, coexpression, MS/MS++	Protein import, sorting and homeostasis > Protein homeostasis > Chaperones;Protein import, sorting and homeostasis > Protein import and sorting	protein insertion into mitochondrial inner membrane [GO:0045039];protein targeting to mitochondrion [GO:0006626];sensory perception of sound [GO:0007605]	fibrillar center [GO:0001650];mitochondrial inner membrane [GO:0005743];mitochondrial intermembrane space protein transporter complex [GO:0042719];mitochondrion [GO:0005739]	zinc ion binding [GO:0008270]	O60220;Q8N6Y0	FUNCTION: Mitochondrial intermembrane chaperone that participates in the import and insertion of some multi-pass transmembrane proteins into the mitochondrial inner membrane. Also required for the transfer of beta-barrel precursors from the TOM complex to the sorting and assembly machinery (SAM complex) of the outer membrane. Acts as a chaperone-like protein that protects the hydrophobic precurso…
22.3294	22.3073	21.7389	21.9847	22.7203	22.6006	22.3073	22.1976	22.8858	22.68	22.4375	22.5892		1.24154	0.096001	ANTKMT	MitoCarta3.0	MIM		0.585118	0.323839	-0.191676	-0.754336		1.78222	0.0859525	-0.558046	-2.07172	Q9BQD7	Q9BQD7	ANKMT_HUMAN	Adenine nucleotide translocase lysine N-methyltransferase		literature, coexpression, MS/MS	Metabolism > Nucleotide metabolism	peptidyl-lysine trimethylation [GO:0018023];positive regulation of proton-transporting ATP synthase activity, rotational mechanism [GO:1905273];regulation of mitochondrial ATP synthesis coupled proton transport [GO:1905706]	integral component of membrane [GO:0016021];mitochondrial membrane [GO:0031966];mitochondrion [GO:0005739]	protein-lysine N-methyltransferase activity [GO:0016279]	O14770-4;O14964;P36508;Q13064;Q5VUJ9-2;Q86UW9;Q8N4L8;Q8N9N5-2;Q8WUI4-6;Q92569;Q96I34;Q9HBI0;Q9NW38;Q9NX04;Q9UI47-2	FUNCTION: Mitochondrial protein-lysine N-methyltransferase that trimethylates adenine nucleotide translocases ANT2/SLC25A5 and ANT3/SLC25A6, thereby regulating mitochondrial respiration (PubMed:31213526). Probably also trimethylates ANT1/SLC25A4 (PubMed:31213526). {ECO:0000269|PubMed:31213526}.
24.5522	24.5165	24.6865	24.5812	24.7182	24.6649	24.6865	24.6264	24.8528	24.7695	24.8997	24.9406	+	3.35728	0.0284438	MIPEP	MitoCarta3.0	Matrix		2.44302	0.13874	-0.191638	-1.35474		2.79173	0.111147	-0.281554	-1.8543	Q99797	Q99797	MIPEP_HUMAN	Mitochondrial intermediate peptidase		literature, APEX_matrix, targetP signal+, yeast mito homolog++, mito protein domain, induction, MS/MS++	Protein import, sorting and homeostasis > Protein import and sorting > Preprotein cleavage;Protein import, sorting and homeostasis > Protein homeostasis > Proteases	peptide metabolic process [GO:0006518];protein processing involved in protein targeting to mitochondrion [GO:0006627];proteolysis [GO:0006508]	mitochondrial matrix [GO:0005759];mitochondrion [GO:0005739]	metal ion binding [GO:0046872];metalloendopeptidase activity [GO:0004222]		FUNCTION: Cleaves proteins, imported into the mitochondrion, to their mature size.
25.1642	25.0275	25.2463	25.0484	25.0062	24.7745	24.9088	24.8191	25.0691	25.1214	25.0526	25.0275		1.55756	0.110373	TMEM126B	MitoCarta3.0	MIM		1.87224	0.161518	-0.190452	-1.22874		0.438477	0.652378	0.0539689	0.348189	Q8IUX1	Q8IUX1	T126B_HUMAN	Complex I assembly factor TMEM126B, mitochondrial		targetP signal, mito protein domain+, MS/MS	OXPHOS > Complex I > CI assembly factors;OXPHOS > OXPHOS assembly factors	mitochondrial respiratory chain complex I assembly [GO:0032981]	integral component of membrane [GO:0016021];mitochondrial inner membrane [GO:0005743];mitochondrion [GO:0005739]		Q96HT8	FUNCTION: Chaperone protein involved in the assembly of the mitochondrial NADH:ubiquinone oxidoreductase complex (complex I). Participates in constructing the membrane arm of complex I. {ECO:0000269|PubMed:24191001, ECO:0000269|PubMed:27374773, ECO:0000269|PubMed:27374774}.
26.2909	26.3083	26.3477	26.3031	26.3204	26.2979	26.3101	26.2151	26.3662	26.4938	26.4908	26.5478		2.7506	0.0832545	MRPL22	MitoCarta3.0	Matrix		2.22747	0.147496	-0.188744	-1.29868		2.15581	0.22952	-0.162107	-1.15495	Q9NWU5	Q9NWU5	RM22_HUMAN	39S ribosomal protein L22, mitochondrial		literature, APEX_matrix, targetP signal, yeast mito homolog++, Rickettsial homolog, mito protein domain, MS/MS++	Mitochondrial central dogma > Translation > Mitochondrial ribosome	ribosome assembly [GO:0042255];translation [GO:0006412]	large ribosomal subunit [GO:0015934];mitochondrial inner membrane [GO:0005743];mitochondrial large ribosomal subunit [GO:0005762];mitochondrion [GO:0005739]	RNA binding [GO:0003723];structural constituent of ribosome [GO:0003735]
24.7846	24.7441	24.8858	24.7389	24.9933	24.9672	24.945	24.824	25.0854	25.002	25.217	25.1719	+	3.31753	0.026	FECH	MitoCarta3.0	MIM		1.66445	0.177349	-0.186665	-1.1623		2.87929	0.0849515	-0.330716	-2.08593	P22830	P22830	HEMH_HUMAN	Ferrochelatase, mitochondrial		literature, APEX_matrix, targetP signal+, yeast mito homolog++, Rickettsial homolog, mito protein domain, coexpression, MS/MS++	Metabolism > Metals and cofactors > Fe-S-containing proteins;Metabolism > Metals and cofactors > Heme synthesis and processing	cellular response to dexamethasone stimulus [GO:0071549];generation of precursor metabolites and energy [GO:0006091];heme biosynthetic process [GO:0006783];protoporphyrinogen IX metabolic process [GO:0046501];response to arsenic-containing substance [GO:0046685];response to drug [GO:0042493];response to ethanol [GO:0045471];response to insecticide [GO:0017085];response to lead ion [GO:0010288];re…	mitochondrial inner membrane [GO:0005743];mitochondrial matrix [GO:0005759];mitochondrion [GO:0005739]	2 iron, 2 sulfur cluster binding [GO:0051537];ferrochelatase activity [GO:0004325];ferrous iron binding [GO:0008198];protein homodimerization activity [GO:0042803]	O00264	FUNCTION: Catalyzes the ferrous insertion into protoporphyrin IX. {ECO:0000269|PubMed:27599036, ECO:0000269|PubMed:8276824}.
25.8694	25.7821	25.8385	25.9406	25.7995	25.7077	25.7517	25.8093	25.9361	25.8694	25.8764	26.1273		1.61026	0.176112	ABCB6	MitoCarta3.0	MOM		1.54422	0.187176	-0.185248	-1.12525		0.663007	0.490252	-0.0946803	-0.561276	Q9NP58	Q9NP58	ABCB6_HUMAN	ATP-binding cassette sub-family B member 6, mitochondrial		literature, yeast mito homolog+, Rickettsial homolog, mito protein domain, coexpression, MS/MS	Metabolism > Metals and cofactors > Heme synthesis and processing;Small molecule transport > ABC transporters	brain development [GO:0007420];cellular copper ion homeostasis [GO:0006878];cellular detoxification of cadmium ion [GO:0098849];cellular iron ion homeostasis [GO:0006879];heme metabolic process [GO:0042168];heme transmembrane transport [GO:0035351];heme transport [GO:0015886];melanosome assembly [GO:1903232];porphyrin-containing compound biosynthetic process [GO:0006779];porphyrin-containing comp…	ATP-binding cassette (ABC) transporter complex [GO:0043190];cytosol [GO:0005829];early endosome membrane [GO:0031901];endolysosome membrane [GO:0036020];endoplasmic reticulum [GO:0005783];endoplasmic reticulum membrane [GO:0005789];endosome [GO:0005768];extracellular exosome [GO:0070062];Golgi apparatus [GO:0005794];Golgi membrane [GO:0000139];integral component of membrane [GO:0016021];integral …	ABC-type heme transporter activity [GO:0015439];ABC-type transporter activity [GO:0140359];ATP binding [GO:0005524];ATP hydrolysis activity [GO:0140603];ATPase-coupled transmembrane transporter activity [GO:0042626];efflux transmembrane transporter activity [GO:0015562];heme binding [GO:0020037];tetrapyrrole binding [GO:0046906]		FUNCTION: ATP-dependent transporter that catalyzes the transport of a broad-spectrum of porphyrins from the cytoplasm to the extracellular space through the plasma membrane or into the vesicle lumen (PubMed:33007128, PubMed:27507172, PubMed:17661442, PubMed:23792964). May also function as an ATP-dependent importer of porphyrins from the cytoplasm into the mitochondria, in turn may participate in …
24.3307	24.3031	24.48	24.2243	24.3578	24.4041	24.2607	24.239	24.3778	24.4738	24.5983	24.5522		1.38847	0.173516	COQ8B	MitoCarta3.0	MIM		1.60531	0.183477	-0.185138	-1.14112		1.21604	0.284388	-0.165977	-0.964681	Q96D53	Q96D53	COQ8B_HUMAN	Atypical kinase COQ8B, mitochondrial		APEX_matrix, GFP, yeast mito homolog+, Rickettsial homolog, mito protein domain	Metabolism > Metals and cofactors > Coenzyme Q metabolism	cerebellar Purkinje cell layer morphogenesis [GO:0021692];protein phosphorylation [GO:0006468];ubiquinone biosynthetic process [GO:0006744]	cytosol [GO:0005829];extrinsic component of mitochondrial inner membrane [GO:0031314];integral component of membrane [GO:0016021];mitochondrion [GO:0005739];plasma membrane [GO:0005886]	ATP binding [GO:0005524];ATPase [GO:0016887];kinase activity [GO:0016301];lipid binding [GO:0008289]		FUNCTION: Atypical kinase involved in the biosynthesis of coenzyme Q, also named ubiquinone, an essential lipid-soluble electron transporter for aerobic cellular respiration (PubMed:24270420). Its substrate specificity is unclear: does not show any protein kinase activity. Probably acts as a small molecule kinase, possibly a lipid kinase that phosphorylates a prenyl lipid in the ubiquinone biosyn…
22.3805	22.1238	22.4947	22.4626	22.3017	22.3129	22.4651	22.5356	22.4775	22.48	22.6096	22.7796		0.514905	0.32435	LIAS	MitoCarta3.0	Matrix		1.03088	0.237026	-0.182847	-0.953935		1.03867	0.255469	-0.221288	-1.05257	O43766	O43766	LIAS_HUMAN	Lipoyl synthase, mitochondrial		literature, APEX_matrix, targetP signal, yeast mito homolog, Rickettsial homolog, mito protein domain, induction, coexpression++, MS/MS	Metabolism > Lipid metabolism > Lipoate insertion;Metabolism > Metals and cofactors > Fe-S-containing proteins	inflammatory response [GO:0006954];lipoate biosynthetic process [GO:0009107];neural tube closure [GO:0001843];protein lipoylation [GO:0009249];response to lipopolysaccharide [GO:0032496];response to oxidative stress [GO:0006979]	mitochondrial matrix [GO:0005759];mitochondrion [GO:0005739]	4 iron, 4 sulfur cluster binding [GO:0051539];lipoate synthase activity [GO:0016992];lipoyl synthase activity (acting on glycine-cleavage complex H protein [GO:0102552];lipoyl synthase activity (acting on pyruvate dehydrogenase E2 protein) [GO:0102553];metal ion binding [GO:0046872]		FUNCTION: Catalyzes the radical-mediated insertion of two sulfur atoms into the C-6 and C-8 positions of the octanoyl moiety bound to the lipoyl domains of lipoate-dependent enzymes, thereby converting the octanoylated domains into lipoylated derivatives. {ECO:0000255|HAMAP-Rule:MF_03123}.
24.3307	24.3031	24.2463	24.1719	24.391	24.391	24.4234	23.6431	24.3307	24.2096	24.4738	24.5638		0.141577	0.64555	FKBP10;FKBP9	MitoCarta3.0	IMS		0.388758	0.417657	-0.182368	-0.597366		0.75541	0.399604	-0.131485	-0.708264	O95302;Q96AY3	O95302;Q96AY3	FKB10_HUMAN;FKBP9_HUMAN	Peptidyl-prolyl cis-trans isomerase FKBP9		APEX_IMS, mito protein domain	Protein import, sorting and homeostasis > Protein homeostasis > Chaperones	aorta morphogenesis [GO:0035909];collagen fibril organization [GO:0030199];extracellular matrix assembly [GO:0085029];in utero embryonic development [GO:0001701];peptidyl-lysine hydroxylation [GO:0017185];peptidyl-proline modification [GO:0018208];protein folding [GO:0006457];wound healing [GO:0042060]	endoplasmic reticulum [GO:0005783];endoplasmic reticulum lumen [GO:0005788];membrane [GO:0016020];mitochondrial intermembrane space [GO:0005758]	calcium ion binding [GO:0005509];FK506 binding [GO:0005528];peptidyl-prolyl cis-trans isomerase activity [GO:0003755]	Q7Z699	FUNCTION: PPIases accelerate the folding of proteins during protein synthesis.
25.6237	25.6348	25.7363	25.7155	25.6209	25.6292	25.5812	25.5165	25.7234	25.7338	25.7745	25.8385		3.13225	0.0826974	ELAC2	MitoCarta3.0	Matrix		2.58008	0.143522	-0.180584	-1.32172		1.23499	0.431861	-0.0899534	-0.649399	Q9BQ52	Q9BQ52	RNZ2_HUMAN	Zinc phosphodiesterase ELAC protein 2		APEX_matrix, GFP, targetP signal, Rickettsial homolog, mito protein domain, MS/MS	Mitochondrial central dogma > mtRNA metabolism > Polycistronic mtRNA processing	mitochondrial tRNA 3'-trailer cleavage, endonucleolytic [GO:0072684];mitochondrial tRNA processing [GO:0090646];tRNA 3'-end processing [GO:0042780];tRNA catabolic process [GO:0016078]	cytosol [GO:0005829];mitochondrial matrix [GO:0005759];mitochondrial nucleoid [GO:0042645];mitochondrion [GO:0005739];nucleoplasm [GO:0005654];nucleus [GO:0005634]	3'-tRNA processing endoribonuclease activity [GO:0042781];endoribonuclease activity [GO:0004521];metal ion binding [GO:0046872];RNA binding [GO:0003723];tRNA-specific ribonuclease activity [GO:0004549]		FUNCTION: Zinc phosphodiesterase, which displays mitochondrial tRNA 3'-processing endonuclease activity. Involved in tRNA maturation, by removing a 3'-trailer from precursor tRNA (PubMed:21593607). Associates with mitochondrial DNA complexes at the nucleoids to initiate RNA processing and ribosome assembly (PubMed:24703694). {ECO:0000269|PubMed:21593607, ECO:0000269|PubMed:24703694}.
25.848	25.9428	26.0401	25.9738	25.965	25.9977	26.019	25.9406	26.0127	26.1469	26.2207	26.2571		2.16815	0.106074	MRPS34	MitoCarta3.0	Matrix		1.70391	0.183665	-0.178759	-1.14063		1.67512	0.207726	-0.208141	-1.24522	P82930	P82930	RT34_HUMAN	28S ribosomal protein S34, mitochondrial		literature, APEX_matrix, targetP signal, induction, coexpression++, MS/MS++	Mitochondrial central dogma > Translation > Mitochondrial ribosome	mitochondrial translation [GO:0032543]	mitochondrial inner membrane [GO:0005743];mitochondrial small ribosomal subunit [GO:0005763];mitochondrion [GO:0005739]	structural constituent of ribosome [GO:0003735]		FUNCTION: Required for mitochondrial translation, plays a role in maintaining the stability of the small ribosomal subunit and the 12S rRNA that are required for mitoribosome formation. {ECO:0000269|PubMed:28777931}.
25.3031	25.317	25.3679	25.2856	25.3444	25.4105	25.2856	25.217	25.4008	25.5045	25.4984	25.5667		1.81987	0.128503	MRPS17	MitoCarta3.0	Matrix		1.79639	0.178367	-0.178232	-1.15987		2.39416	0.20438	-0.1742	-1.25708	Q9Y2R5	Q9Y2R5	RT17_HUMAN	28S ribosomal protein S17, mitochondrial		literature, targetP signal, yeast mito homolog++, Rickettsial homolog, mito protein domain, induction, coexpression, MS/MS+	Mitochondrial central dogma > Translation > Mitochondrial ribosome	mitochondrial translation [GO:0032543];translation [GO:0006412]	mitochondrial inner membrane [GO:0005743];mitochondrial small ribosomal subunit [GO:0005763]	rRNA binding [GO:0019843];structural constituent of ribosome [GO:0003735]	O76024;P28799
27.0084	27.0296	26.9539	26.673	26.8623	26.9316	26.9088	26.6595	27.0505	27.0401	27.0084	26.976		1.07726	0.203324	ATP5MD	MitoCarta3.0	MIM		1.48991	0.197566	-0.178185	-1.08454		0.568989	0.494369	-0.102499	-0.5561	Q96IX5	Q96IX5	ATPMD_HUMAN	ATP synthase membrane subunit DAPIT, mitochondrial		GFP, MS/MS++	Mitochondrial dynamics and surveillance > Cristae formation;OXPHOS > Complex V > CV subunits;OXPHOS > OXPHOS subunits		integral component of membrane [GO:0016021];mitochondrial proton-transporting ATP synthase complex [GO:0005753];mitochondrion [GO:0005739]			FUNCTION: Mitochondrial membrane ATP synthase (F(1)F(0) ATP synthase or Complex V) produces ATP from ADP in the presence of a proton gradient across the membrane which is generated by electron transport complexes of the respiratory chain. F-type ATPases consist of two structural domains, F(1) - containing the extramembraneous catalytic core and F(0) - containing the membrane proton channel, linke…
25.7568	25.7543	25.8834	25.767	25.7871	25.848	25.6125	25.6153	25.8409	25.9043	25.902	25.9271		1.27638	0.212088	MRPL48	MitoCarta3.0	Matrix		1.52253	0.19614	-0.177828	-1.09181		1.53489	0.375208	-0.103143	-0.757342	Q96GC5	Q96GC5	RM48_HUMAN	39S ribosomal protein L48, mitochondrial		literature, APEX_matrix, mito protein domain, MS/MS++	Mitochondrial central dogma > Translation > Mitochondrial ribosome		mitochondrial inner membrane [GO:0005743];mitochondrial large ribosomal subunit [GO:0005762];mitochondrial ribosome [GO:0005761];mitochondrion [GO:0005739]
24.5638	24.5404	24.6865	24.604	24.7077	24.6595	24.5983	24.4984	24.7745	24.8385	24.8093	24.7492		2.50495	0.0767195	MTG1	MitoCarta3.0	Matrix		1.94262	0.171758	-0.17691	-1.18582		2.68279	0.169941	-0.194211	-1.41172	Q9BT17	Q9BT17	MTG1_HUMAN	Mitochondrial ribosome-associated GTPase 1		literature, APEX_matrix, targetP signal, yeast mito homolog++, Rickettsial homolog, mito protein domain, coexpression+, MS/MS	Mitochondrial central dogma > Translation > Mitochondrial ribosome assembly	regulation of mitochondrial translation [GO:0070129];regulation of respiratory system process [GO:0044065]	mitochondrial inner membrane [GO:0005743];mitochondrial matrix [GO:0005759];mitochondrial ribosome [GO:0005761];mitochondrion [GO:0005739]	GTP binding [GO:0005525];GTPase activity [GO:0003924]	O76014;P32856-2;Q86X53;Q9NRD5	FUNCTION: Plays a role in the regulation of the mitochondrial ribosome assembly and of translational activity. Displays mitochondrial GTPase activity. {ECO:0000269|PubMed:23396448}.
25.797	25.824	25.9825	25.792	25.8504	25.867	25.7846	25.7415	25.8997	26.0062	26.0254	26.0169		1.91995	0.118493	MRPL17	MitoCarta3.0	Matrix		2.27062	0.158449	-0.176168	-1.24569		1.3716	0.308946	-0.138176	-0.898261	Q9NRX2	Q9NRX2	RM17_HUMAN	39S ribosomal protein L17, mitochondrial		literature, APEX_matrix, targetP signal+, yeast mito homolog++, Rickettsial homolog, mito protein domain, coexpression, MS/MS	Mitochondrial central dogma > Translation > Mitochondrial ribosome	translation [GO:0006412]	large ribosomal subunit [GO:0015934];mitochondrial inner membrane [GO:0005743];mitochondrial large ribosomal subunit [GO:0005762];mitochondrion [GO:0005739]	protein domain specific binding [GO:0019904];structural constituent of ribosome [GO:0003735]	P52597;Q8WUN7
25.9473	25.9248	26.1332	25.8764	26.17	26.1135	26.2299	26.1015	26.2571	26.3645	26.3762	26.3204	+	3.42903	0.0216104	SLC25A10	MitoCarta3.0	MIM		2.34194	0.155322	-0.175862	-1.25674		2.92245	0.0737118	-0.359141	-2.21187	Q9UBX3	Q9UBX3	DIC_HUMAN	Mitochondrial dicarboxylate carrier		literature, yeast mito homolog+, mito protein domain+, coexpression, MS/MS++	Metabolism > Carbohydrate metabolism > Gluconeogenesis;Metabolism > Carbohydrate metabolism > Malate-aspartate shuttle;Small molecule transport > SLC25A family	dicarboxylic acid transport [GO:0006835];gluconeogenesis [GO:0006094];ion transport [GO:0006811];malate transmembrane transport [GO:0071423];mitochondrial transport [GO:0006839];oxaloacetate transport [GO:0015729];phosphate ion transmembrane transport [GO:0035435];succinate transmembrane transport [GO:0071422];sulfate transport [GO:0008272];sulfide oxidation, using sulfide:quinone oxidoreductase …	integral component of membrane [GO:0016021];mitochondrial inner membrane [GO:0005743];mitochondrion [GO:0005739];nucleoplasm [GO:0005654];nucleus [GO:0005634]	antiporter activity [GO:0015297];dicarboxylic acid transmembrane transporter activity [GO:0005310];malate transmembrane transporter activity [GO:0015140];oxaloacetate transmembrane transporter activity [GO:0015131];succinate transmembrane transporter activity [GO:0015141];sulfate transmembrane transporter activity [GO:0015116];thiosulfate transmembrane transporter activity [GO:0015117]	P26371;P60410;Q6A162;Q7Z3S9;Q99750;Q9BYR5;Q9NYW8	FUNCTION: Involved in translocation of malonate, malate and succinate in exchange for phosphate, sulfate, sulfite or thiosulfate across mitochondrial inner membrane.
23.867	23.7895	23.7594	23.5638	23.867	23.8385	23.7286	23.6649	23.976	23.8576	23.9584	24.0105		2.18964	0.0728645	MRPL32	MitoCarta3.0	Matrix		1.65136	0.190148	-0.175857	-1.11634		1.53013	0.21979	-0.205654	-1.19309	Q9BYC8	Q9BYC8	RM32_HUMAN	39S ribosomal protein L32, mitochondrial	KO_H137N_WT	literature, APEX_matrix, yeast mito homolog++, Rickettsial homolog, mito protein domain, coexpression, MS/MS	Mitochondrial central dogma > Translation > Mitochondrial ribosome	translation [GO:0006412]	mitochondrial inner membrane [GO:0005743];mitochondrial large ribosomal subunit [GO:0005762];mitochondrial ribosome [GO:0005761];mitochondrion [GO:0005739]	RNA binding [GO:0003723];structural constituent of ribosome [GO:0003735]	Q9GZV8
24.217	24.0275	24.1095	24.0359	24.3031	24.2021	24.0526	24.0854	24.3444	24.141	24.3844	24.4738		1.53986	0.137206	COQ3	MitoCarta3.0	MIM		0.992039	0.251206	-0.175111	-0.918096		1.54913	0.191162	-0.238443	-1.30343	Q9NZJ6	Q9NZJ6	COQ3_HUMAN	Ubiquinone biosynthesis O-methyltransferase, mitochondrial		APEX_matrix, targetP signal, yeast mito homolog++, Rickettsial homolog, mito protein domain+, induction, coexpression+, MS/MS+	Metabolism > Metals and cofactors > Coenzyme Q metabolism	glycerol metabolic process [GO:0006071];methylation [GO:0032259];regulation of ubiquinone biosynthetic process [GO:0010795];ubiquinone biosynthetic process [GO:0006744]	extrinsic component of mitochondrial inner membrane [GO:0031314];mitochondrial matrix [GO:0005759];mitochondrion [GO:0005739]	2-polyprenyl-6-methoxy-1,4-benzoquinone methyltransferase activity [GO:0008425];3-demethylubiquinol-10 3-O-methyltransferase activity [GO:0044596];3-demethylubiquinone-9 3-O-methyltransferase activity [GO:0008689];decaprenyldihydroxybenzoate methyltransferase activity [GO:0044595];hexaprenyldihydroxybenzoate methyltransferase activity [GO:0004395];O-methyltransferase activity [GO:0008171]	P43378;P49638;Q13596;Q5HYK3;Q99807;Q9ULP0-2;Q9Y2Z9;Q9Y3A0;Q9Y697	FUNCTION: O-methyltransferase that catalyzes the 2 O-methylation steps in the ubiquinone biosynthetic pathway. {ECO:0000255|HAMAP-Rule:MF_03190}.
23.7695	23.6865	24.141	23.8093	23.7286	23.895	23.8191	23.8576	23.7796	24.0275	24.1488	24.0443		0.542421	0.37533	MRPL35	MitoCarta3.0	Matrix		1.05495	0.241651	-0.17496	-0.94066		0.543397	0.42997	-0.148456	-0.654499	Q9NZE8	Q9NZE8	RM35_HUMAN	39S ribosomal protein L35, mitochondrial		literature, APEX_matrix, targetP signal, mito protein domain, induction, coexpression++	Mitochondrial central dogma > Translation > Mitochondrial ribosome	translation [GO:0006412]	mitochondrial inner membrane [GO:0005743];mitochondrial large ribosomal subunit [GO:0005762];mitochondrial ribosome [GO:0005761];mitochondrion [GO:0005739]	structural constituent of ribosome [GO:0003735]	Q6NTF9-3
26.2021	26.204	26.2874	26.2553	26.2262	26.17	26.1095	26.0691	26.2891	26.3427	26.2426	26.3959		2.63639	0.104757	MRPS2	MitoCarta3.0	Matrix		1.96392	0.173635	-0.1739	-1.17654		1.06719	0.478682	-0.0804005	-0.577891	Q9Y399	Q9Y399	RT02_HUMAN	28S ribosomal protein S2, mitochondrial		literature, APEX_matrix, targetP signal, yeast mito homolog++, Rickettsial homolog, mito protein domain, induction, coexpression+, MS/MS+	Mitochondrial central dogma > Translation > Mitochondrial ribosome	mitochondrial ribosome assembly [GO:0061668];mitochondrial translation [GO:0032543]	mitochondrial inner membrane [GO:0005743];mitochondrial small ribosomal subunit [GO:0005763];mitochondrion [GO:0005739]	structural constituent of ribosome [GO:0003735]		FUNCTION: Required for mitoribosome formation and stability, and mitochondrial translation. {ECO:0000269|PubMed:29576219}.
22.3073	22.0756	21.9985	22.1332	22.2006	22.2419	21.9098	22.1047	22.3805	22.2961	22.2066	22.2679		0.973759	0.244767	TOP3A	MitoCarta3.0	Matrix		1.09908	0.237475	-0.173517	-0.951736		1.10867	0.306137	-0.159101	-0.909616	Q13472	Q13472	TOP3A_HUMAN	DNA topoisomerase 3-alpha		APEX_matrix, targetP signal+, Rickettsial homolog, mito protein domain	Mitochondrial central dogma > mtDNA maintenance > mtDNA replication	chromosome separation [GO:0051304];DNA topological change [GO:0006265];meiotic cell cycle [GO:0051321];mitochondrial DNA metabolic process [GO:0032042]	chromosome [GO:0005694];mitochondrial matrix [GO:0005759];nucleoplasm [GO:0005654];nucleus [GO:0005634];PML body [GO:0016605]	DNA binding [GO:0003677];DNA topoisomerase activity [GO:0003916];DNA topoisomerase type I (single strand cut, ATP-independent) activity [GO:0003917];single-stranded DNA binding [GO:0003697];zinc ion binding [GO:0008270]	P54132;Q9H9A7	FUNCTION: Releases the supercoiling and torsional tension of DNA introduced during the DNA replication and transcription by transiently cleaving and rejoining one strand of the DNA duplex. Introduces a single-strand break via transesterification at a target site in duplex DNA. The scissile phosphodiester is attacked by the catalytic tyrosine of the enzyme, resulting in the formation of a DNA-(5'-…
23.7995	23.632	23.7995	23.48	23.9043	23.848	23.7594	23.6209	23.9933	23.9134	24.0526	23.867		1.15028	0.173433	PET100	MitoCarta3.0	MIM		1.23465	0.223237	-0.173454	-0.995201		1.72907	0.156742	-0.278859	-1.48952	P0DJ07	P0DJ07	PT100_HUMAN	Protein PET100 homolog, mitochondrial		literature, yeast mito homolog++, MS/MS	OXPHOS > Complex IV > CIV assembly factors;OXPHOS > OXPHOS assembly factors	mitochondrial cytochrome c oxidase assembly [GO:0033617]	integral component of mitochondrial inner membrane [GO:0031305]	unfolded protein binding [GO:0051082]		FUNCTION: Plays an essential role in mitochondrial complex IV maturation and assembly. {ECO:0000269|PubMed:24462369, ECO:0000269|PubMed:25293719}.
24.141	24.141	24.3101	24.1565	24.1332	24.0772	24.0443	24.0609	24.2096	24.275	24.2463	24.275		2.65816	0.0838473	FASTKD5	MitoCarta3.0	Matrix		3.36125	0.133638	-0.172551	-1.38289		0.712117	0.567451	-0.0642786	-0.446491	Q7L8L6	Q7L8L6	FAKD5_HUMAN	FAST kinase domain-containing protein 5, mitochondrial		APEX_matrix, targetP signal, coexpression	Mitochondrial central dogma > mtRNA metabolism > mtRNA granules;Mitochondrial central dogma > mtRNA metabolism > mtRNA stability and decay;Mitochondrial central dogma > mtRNA metabolism > Polycistronic mtRNA processing	mitochondrial RNA processing [GO:0000963];mRNA processing [GO:0006397];regulation of mitochondrial mRNA stability [GO:0044528]	mitochondrial nucleoid [GO:0042645];mitochondrion [GO:0005739];ribonucleoprotein granule [GO:0035770]	RNA binding [GO:0003723];rRNA binding [GO:0019843]	O95259;P14373;P61086;Q14160;Q9UJV3-2	FUNCTION: Plays an important role in the processing of non-canonical mitochondrial mRNA precursors (PubMed:25683715). {ECO:0000269|PubMed:25683715}.
25.7821	25.797	25.824	25.7466	25.8788	25.7492	25.7389	25.6811	25.9495	25.8834	25.9628	25.9406		1.5574	0.132717	MRPL43	MitoCarta3.0	Matrix		2.04974	0.171713	-0.172071	-1.18486		3.07824	0.222018	-0.146655	-1.18477	Q8N983	Q8N983	RM43_HUMAN	39S ribosomal protein L43, mitochondrial		literature, targetP signal+, yeast mito homolog++, mito protein domain, induction, coexpression, MS/MS++	Mitochondrial central dogma > Translation > Mitochondrial ribosome	mitochondrial translation [GO:0032543];translation [GO:0006412]	mitochondrial inner membrane [GO:0005743];mitochondrial large ribosomal subunit [GO:0005762];mitochondrial ribosome [GO:0005761];mitochondrion [GO:0005739]	RNA binding [GO:0003723];structural constituent of ribosome [GO:0003735]	P17252;P51116;P61981;Q15047-2;Q8TAP4-4;Q92993
26.2535	26.3992	26.4831	26.3562	26.2607	26.2426	26.1927	26.1115	26.2553	26.4282	26.4154	26.3926		1.79621	0.119421	FASTKD2	MitoCarta3.0	Matrix		1.77836	0.187243	-0.171004	-1.12495		0.000486897	0.999779	9.10759e-05	0.00056144	Q9NYY8	Q9NYY8	FAKD2_HUMAN	FAST kinase domain-containing protein 2, mitochondrial		literature, APEX_matrix, induction, coexpression, MS/MS	Mitochondrial central dogma > mtRNA metabolism > mtRNA granules;Mitochondrial central dogma > mtRNA metabolism > mtRNA stability and decay;Mitochondrial central dogma > mtRNA metabolism > Polycistronic mtRNA processing;Mitochondrial central dogma > Translation > Mitochondrial ribosome assembly	apoptotic process [GO:0006915];mitochondrial large ribosomal subunit assembly [GO:1902775];mitochondrial translation [GO:0032543];positive regulation of mitochondrial translation [GO:0070131];regulation of mitochondrial mRNA stability [GO:0044528];RNA processing [GO:0006396]	mitochondrial nucleoid [GO:0042645];mitochondrion [GO:0005739];ribonucleoprotein granule [GO:0035770]	RNA binding [GO:0003723];rRNA binding [GO:0019843]	P13473-2;Q9Y371	FUNCTION: Plays an important role in assembly of the mitochondrial large ribosomal subunit (PubMed:25683715). As a component of a functional protein-RNA module, consisting of RCC1L, NGRN, RPUSD3, RPUSD4, TRUB2, FASTKD2 and 16S mitochondrial ribosomal RNA (16S mt-rRNA), controls 16S mt-rRNA abundance and is required for intra-mitochondrial translation (PubMed:27667664, PubMed:25683715, PubMed:2637…
23.9043	23.9134	23.9584	23.867	23.9847	23.9225	23.848	23.8288	24.0526	24.1015	24.0526	24.0609		2.03353	0.134165	TRUB2	MitoCarta3.0	Matrix		2.40352	0.159133	-0.170864	-1.24114		3.39241	0.197794	-0.156108	-1.27832	O95900	O95900	TRUB2_HUMAN	Mitochondrial mRNA pseudouridine synthase TRUB2		APEX_matrix, Rickettsial homolog, mito protein domain	Mitochondrial central dogma > mtRNA metabolism > mtRNA granules;Mitochondrial central dogma > mtRNA metabolism > mt-rRNA modifications	mRNA processing [GO:0006397];mRNA pseudouridine synthesis [GO:1990481];positive regulation of mitochondrial translation [GO:0070131]	mitochondrial matrix [GO:0005759];mitochondrion [GO:0005739];ribonucleoprotein granule [GO:0035770]	pseudouridine synthase activity [GO:0009982];RNA binding [GO:0003723]		FUNCTION: Minor enzyme contributing to the isomerization of uridine to pseudouridine (pseudouridylation) of specific mitochondrial mRNAs (mt-mRNAs) such as COXI and COXIII mt-mRNAs (PubMed:27974379). As a component of a functional protein-RNA module, consisting of RCC1L, NGRN, RPUSD3, RPUSD4, TRUB2, FASTKD2 and 16S mitochondrial ribosomal RNA (16S mt-rRNA), controls 16S mt-rRNA abundance and is r…
29.1288	29.1337	29.3452	29.1724	29.141	29.109	29.1164	29.0217	29.2077	29.2262	29.3044	29.3282		1.96677	0.138153	CS	MitoCarta3.0	Matrix		2.30445	0.164139	-0.169589	-1.21814		0.56987	0.564723	-0.0716138	-0.450866	O75390	O75390	CISY_HUMAN	Citrate synthase, mitochondrial		literature, APEX_matrix, targetP signal, yeast mito homolog++, Rickettsial homolog, mito protein domain, induction, coexpression++, MS/MS++	Metabolism > Carbohydrate metabolism > TCA cycle	carbohydrate metabolic process [GO:0005975];citrate metabolic process [GO:0006101];tricarboxylic acid cycle [GO:0006099]	extracellular exosome [GO:0070062];mitochondrial matrix [GO:0005759];mitochondrion [GO:0005739];nucleus [GO:0005634]	citrate (Si)-synthase activity [GO:0004108];RNA binding [GO:0003723]
25.0526	24.9803	25.0526	25.019	25.1332	25.0317	24.9495	24.9271	25.1719	25.1908	25.1681	25.1871		2.67061	0.0903479	TFB1M	MitoCarta3.0	Matrix		1.94123	0.180988	-0.169101	-1.14995		3.83273	0.192657	-0.153332	-1.29854	Q8WVM0	Q8WVM0	TFB1M_HUMAN	Dimethyladenosine transferase 1, mitochondrial		literature, APEX_matrix, Rickettsial homolog, mito protein domain, MS/MS+	Mitochondrial central dogma > mtRNA metabolism > mtRNA granules;Mitochondrial central dogma > mtRNA metabolism > mt-rRNA modifications;Mitochondrial central dogma > Translation > Mitochondrial ribosome assembly	rRNA methylation [GO:0031167];rRNA modification [GO:0000154];transcription initiation from mitochondrial promoter [GO:0006391]	mitochondrial matrix [GO:0005759];mitochondrial nucleoid [GO:0042645]	DNA binding [GO:0003677];mitochondrial transcription factor activity [GO:0034246];RNA binding [GO:0003723];rRNA (adenine-N6,N6-)-dimethyltransferase activity [GO:0000179]	Q00059	FUNCTION: S-adenosyl-L-methionine-dependent methyltransferase which specifically dimethylates mitochondrial 12S rRNA at the conserved stem loop. Also required for basal transcription of mitochondrial DNA, probably via its interaction with POLRMT and TFAM. Stimulates transcription independently of the methyltransferase activity. {ECO:0000269|PubMed:11809803, ECO:0000269|PubMed:12068295, ECO:000026…
25.1015	25.4202	25.2856	25.141	25.2058	25.3545	25.3778	25.2096	25.5812	25.3376	25.4892	25.4138		1.58489	0.0995841	GSTK1	MitoCarta3.0	Matrix		1.28777	0.223913	-0.168514	-0.994147		1.29705	0.229643	-0.218354	-1.15237	Q9Y2Q3	Q9Y2Q3	GSTK1_HUMAN	Glutathione S-transferase kappa 1		literature, mito protein domain+, coexpression+, MS/MS++	Metabolism > Detoxification > Xenobiotic metabolism	epithelial cell differentiation [GO:0030855];glutathione metabolic process [GO:0006749]	cytosol [GO:0005829];extracellular exosome [GO:0070062];membrane [GO:0016020];mitochondrial matrix [GO:0005759];mitochondrion [GO:0005739];peroxisomal matrix [GO:0005782];peroxisome [GO:0005777]	glutathione peroxidase activity [GO:0004602];glutathione transferase activity [GO:0004364]	O95273;Q60994;Q7Z3Y8;Q8IZU0	FUNCTION: Significant glutathione conjugating activity is found only with the model substrate, 1-chloro-2,4-dinitrobenzene (CDNB).
26.2517	26.2426	26.4057	26.2571	26.2768	26.2426	26.2499	26.1738	26.3545	26.3762	26.4218	26.4583		2.47693	0.118957	MRPS9	MitoCarta3.0	Matrix		2.70595	0.153332	-0.166915	-1.26499		1.33339	0.3618	-0.113405	-0.780337	P82933	P82933	RT09_HUMAN	28S ribosomal protein S9, mitochondrial		literature, APEX_matrix, targetP signal, yeast mito homolog++, Rickettsial homolog, mito protein domain, induction, coexpression, MS/MS	Mitochondrial central dogma > mtRNA metabolism > mtRNA granules;Mitochondrial central dogma > Translation > Mitochondrial ribosome	DNA damage response, detection of DNA damage [GO:0042769];translation [GO:0006412]	mitochondrial inner membrane [GO:0005743];mitochondrial small ribosomal subunit [GO:0005763];mitochondrion [GO:0005739];nucleolus [GO:0005730];small ribosomal subunit [GO:0015935]	RNA binding [GO:0003723];structural constituent of ribosome [GO:0003735]	P04618;Q9P287
25.8764	25.7871	25.9316	25.792	25.8647	25.8093	25.7619	25.6757	25.945	25.9293	25.9495	25.9495		1.78633	0.185995	MRPL39	MitoCarta3.0	Matrix		2.19924	0.172993	-0.165421	-1.17909		1.47168	0.396707	-0.0965581	-0.713947	Q9NYK5	Q9NYK5	RM39_HUMAN	39S ribosomal protein L39, mitochondrial		literature, APEX_matrix, targetP signal, Rickettsial homolog, induction, coexpression, MS/MS	Mitochondrial central dogma > Translation > Mitochondrial ribosome		mitochondrial inner membrane [GO:0005743];mitochondrial large ribosomal subunit [GO:0005762];mitochondrial ribosome [GO:0005761];mitochondrion [GO:0005739]	nucleotide binding [GO:0000166];RNA binding [GO:0003723]
23.4923	23.48	23.5522	23.3778	23.5165	23.5045	23.4551	23.3239	23.654	23.5638	23.654	23.5869		1.1277	0.249944	SPG7	MitoCarta3.0	MIM		1.78845	0.19382	-0.164705	-1.0994		1.75072	0.280835	-0.139139	-0.973111	Q9UQ90	Q9UQ90	SPG7_HUMAN	Paraplegin		literature, targetP signal, Rickettsial homolog, mito protein domain+, coexpression+, MS/MS	Protein import, sorting and homeostasis > Protein homeostasis > Proteases	anterograde axonal transport [GO:0008089];cristae formation [GO:0042407];mitochondrial fusion [GO:0008053];mitochondrial outer membrane permeabilization involved in programmed cell death [GO:1902686];mitochondrial protein processing [GO:0034982];nervous system development [GO:0007399];protein-containing complex assembly [GO:0065003];proteolysis [GO:0006508];regulation of mitochondrial membrane pe…	axon cytoplasm [GO:1904115];m-AAA complex [GO:0005745];mitochondrial inner membrane [GO:0005743];mitochondrial permeability transition pore complex [GO:0005757];mitochondrion [GO:0005739]	ATP binding [GO:0005524];ATP-dependent peptidase activity [GO:0004176];metalloendopeptidase activity [GO:0004222];peptidase activity [GO:0008233];unfolded protein binding [GO:0051082];zinc ion binding [GO:0008270]	A8MQ03;O43586;O75031;O95273;P0DPK4;P60409;P60411;P61289;P61978;P61978-2;Q5JR59;Q5VWX1;Q6A162;Q7Z3S9;Q8ND90;Q93062;Q99750;Q9BRK4	FUNCTION: ATP-dependent zinc metalloprotease. Plays a role in the formation and regulation of the mitochondrial permeability transition pore (mPTP) and its proteolytic activity is dispensable for this function (PubMed:26387735). {ECO:0000269|PubMed:26387735, ECO:0000305}.
26.2353	26.1908	26.2785	26.189	26.2002	26.1833	26.141	26.0169	26.3066	26.2372	26.3239	26.3307		2.02831	0.134809	HSDL2	MitoCarta3.0	Matrix		1.90429	0.189151	-0.164241	-1.12023		1.34631	0.473178	-0.0761838	-0.585196	Q6YN16	Q6YN16	HSDL2_HUMAN	Hydroxysteroid dehydrogenase-like protein 2		APEX_matrix, GFP, Rickettsial homolog, mito protein domain+, induction, coexpression+, MS/MS++	0		membrane [GO:0016020];mitochondrion [GO:0005739];peroxisome [GO:0005777]	oxidoreductase activity [GO:0016491]		FUNCTION: Has apparently no steroid dehydrogenase activity. {ECO:0000269|PubMed:19703561}.
24.7286	24.7286	24.7995	24.6971	24.8093	24.8191	24.7846	24.5812	24.8623	24.9406	24.9043	24.9406		1.45331	0.19642	MRPL10	MitoCarta3.0	Matrix		1.48177	0.213979	-0.163381	-1.02589		3.04391	0.182476	-0.173487	-1.34947	Q7Z7H8	Q7Z7H8	RM10_HUMAN	39S ribosomal protein L10, mitochondrial		literature, APEX_matrix, targetP signal, yeast mito homolog++, Rickettsial homolog, mito protein domain, coexpression+, MS/MS++	Mitochondrial central dogma > Translation > Mitochondrial ribosome	translation [GO:0006412]	large ribosomal subunit [GO:0015934];mitochondrial inner membrane [GO:0005743];mitochondrial large ribosomal subunit [GO:0005762];mitochondrion [GO:0005739];nucleoplasm [GO:0005654];ribonucleoprotein complex [GO:1990904]	RNA binding [GO:0003723];structural constituent of ribosome [GO:0003735]	P15884;P35609;Q04864;Q53G59;Q8IZU0;Q8ND90
22.5213	22.2096	22.7013	22.2707	21.9171	22.4375	22.2477	22.0756	22.5731	21.8576	22.3962	22.5045		0.913535	0.160794	SMIM20	MitoCarta3.0	MIM		0.357033	0.451572	-0.16338	-0.549383		0.182848	0.686238	0.0928884	0.311157	Q8N5G0	Q8N5G0	SIM20_HUMAN	Small integral membrane protein 20		literature, coexpression, MS/MS	OXPHOS > Complex IV > CIV assembly factors;OXPHOS > OXPHOS assembly factors	mitochondrial cytochrome c oxidase assembly [GO:0033617]	extracellular region [GO:0005576];integral component of membrane [GO:0016021];mitochondrial inner membrane [GO:0005743]			FUNCTION: [Phoenixin-14]: Peptide involved in a broad spectrum of regulatory functions (By similarity). Is a ligand for GPR173 (By similarity). As part of the reproductive cycle, it regulates gonadotropin-releasing hormone (GnRH) signaling in the hypothalamus and pituitary gland which augments the release of luteinizing hormone (By similarity). Plays a protective role in memory retention through …
21.6276	22.1301	21.8346	21.5545	21.7553	22.2477	22.0789	21.6453	22.1332	22.2006	21.9352	22.1111		0.779125	0.214475	TIMM8A	MitoCarta3.0	MIM		0.493726	0.382585	-0.163221	-0.650651		1.14832	0.196939	-0.308331	-1.28052	O60220	O60220	TIM8A_HUMAN	Mitochondrial import inner membrane translocase subunit Tim8 A		literature, yeast mito homolog+, mito protein domain+, MS/MS++	Protein import, sorting and homeostasis > Protein homeostasis > Chaperones;Protein import, sorting and homeostasis > Protein import and sorting	nervous system development [GO:0007399];protein insertion into mitochondrial inner membrane [GO:0045039]	mitochondrial inner membrane [GO:0005743];mitochondrial intermembrane space [GO:0005758];mitochondrion [GO:0005739]	identical protein binding [GO:0042802];metal ion binding [GO:0046872]	Itself;O43482;O75886;O76024;P19012;P42858;P48643;Q53GS7;Q7Z699;Q8WUW1;Q969G5;Q99856;Q9BXJ5;Q9Y5L4	FUNCTION: Mitochondrial intermembrane chaperone that participates in the import and insertion of some multi-pass transmembrane proteins into the mitochondrial inner membrane. Also required for the transfer of beta-barrel precursors from the TOM complex to the sorting and assembly machinery (SAM complex) of the outer membrane. Acts as a chaperone-like protein that protects the hydrophobic precurso…
21.8987	21.7796	21.9707	21.7915	22.0224	21.9882	21.8576	21.85	22.1457	22.0359	22.1015	22.0854		1.52304	0.149905	MIGA2	MitoCarta3.0	MOM		1.76653	0.197632	-0.162592	-1.08552		2.41376	0.149727	-0.23198	-1.53742	Q7L4E1	Q7L4E1	MIGA2_HUMAN	Mitoguardin 2		literature, coexpression	Mitochondrial dynamics and surveillance > Fusion;Mitochondrial dynamics and surveillance > Organelle contact sites	mitochondrial fusion [GO:0008053]	integral component of plasma membrane [GO:0005887];mitochondrial outer membrane [GO:0005741]	protein heterodimerization activity [GO:0046982];protein homodimerization activity [GO:0042803]		FUNCTION: Regulator of mitochondrial fusion: acts by forming homo- and heterodimers at the mitochondrial outer membrane and facilitating the formation of PLD6/MitoPLD dimers. May act by regulating phospholipid metabolism via PLD6/MitoPLD. {ECO:0000269|PubMed:26711011}.
26.2096	26.2151	26.3695	26.2535	26.1814	26.2426	26.2077	26.2021	26.2732	26.3477	26.452	26.4073		1.91133	0.138447	IDH3G	MitoCarta3.0	Matrix		2.13081	0.181476	-0.161602	-1.14819		1.04313	0.403285	-0.108132	-0.703672	P51553	P51553	IDH3G_HUMAN	Isocitrate dehydrogenase [NAD] subunit gamma, mitochondrial		literature, APEX_matrix, yeast mito homolog+, Rickettsial homolog, mito protein domain, induction, coexpression++, MS/MS++	Metabolism > Carbohydrate metabolism > TCA cycle	carbohydrate metabolic process [GO:0005975];isocitrate metabolic process [GO:0006102];tricarboxylic acid cycle [GO:0006099]	mitochondrial matrix [GO:0005759];mitochondrion [GO:0005739];nucleolus [GO:0005730]	ATP binding [GO:0005524];isocitrate dehydrogenase (NAD+) activity [GO:0004449];magnesium ion binding [GO:0000287];NAD binding [GO:0051287]	P50213	FUNCTION: Regulatory subunit which plays a role in the allosteric regulation of the enzyme catalyzing the decarboxylation of isocitrate (ICT) into alpha-ketoglutarate. The heterodimer composed of the alpha (IDH3A) and beta (IDH3B) subunits and the heterodimer composed of the alpha (IDH3A) and gamma (IDH3G) subunits, have considerable basal activity but the full activity of the heterotetramer (con…
26.2463	26.2768	26.2643	26.3066	26.3101	26.2891	26.2114	26.1757	26.3762	26.3959	26.4409	26.4186		2.91589	0.11444	MRPL4	MitoCarta3.0	Matrix		2.45432	0.168437	-0.161332	-1.19759		3.40969	0.233214	-0.134432	-1.13054	Q9BYD3	Q9BYD3	RM04_HUMAN	39S ribosomal protein L4, mitochondrial		literature, APEX_matrix, targetP signal, yeast mito homolog++, Rickettsial homolog, mito protein domain, induction, MS/MS++	Mitochondrial central dogma > Translation > Mitochondrial ribosome	translation [GO:0006412]	mitochondrial inner membrane [GO:0005743];mitochondrial large ribosomal subunit [GO:0005762];mitochondrion [GO:0005739]	RNA binding [GO:0003723];structural constituent of ribosome [GO:0003735]	P36406;P49760;Q99732
26.3762	26.3762	26.5105	26.4314	26.6458	26.6181	26.6458	26.5359	26.726	26.6865	26.8504	26.8264	+	3.92419	0.0146334	FDXR	MitoCarta3.0	Matrix		1.84638	0.195764	-0.160906	-1.09365		3.33924	0.0647986	-0.34875	-2.31658	P22570	P22570	ADRO_HUMAN	NADPH:adrenodoxin oxidoreductase, mitochondrial		literature, APEX_matrix, targetP signal+, yeast mito homolog++, coexpression, MS/MS++	Metabolism > Lipid metabolism > Cholesterol, bile acid, steroid synthesis;Metabolism > Metals and cofactors > Fe-S cluster biosynthesis;Metabolism > Metals and cofactors > Heme synthesis and processing;Metabolism > Vitamin metabolism > Vitamin D metabolism	cholesterol metabolic process [GO:0008203];generation of precursor metabolites and energy [GO:0006091];steroid biosynthetic process [GO:0006694];ubiquinone biosynthetic process [GO:0006744]	mitochondrial inner membrane [GO:0005743];mitochondrial matrix [GO:0005759];mitochondrion [GO:0005739]	ferredoxin-NADP+ reductase activity [GO:0004324];NADPH-adrenodoxin reductase activity [GO:0015039];oxidoreductase activity [GO:0016491]		FUNCTION: Serves as the first electron transfer protein in all the mitochondrial P450 systems including cholesterol side chain cleavage in all steroidogenic tissues, steroid 11-beta hydroxylation in the adrenal cortex, 25-OH-vitamin D3-24 hydroxylation in the kidney, and sterol C-27 hydroxylation in the liver. {ECO:0000250|UniProtKB:P08165}.
25.2535	25.3307	25.6012	25.3204	25.4266	25.4105	25.4105	25.3612	25.48	25.4953	25.6375	25.6348		1.26046	0.209745	MRPL20	MitoCarta3.0	Matrix		1.90657	0.193793	-0.159695	-1.09932		1.09824	0.276319	-0.185456	-0.986265	Q9BYC9	Q9BYC9	RM20_HUMAN	39S ribosomal protein L20, mitochondrial		literature, APEX_matrix, targetP signal+, Rickettsial homolog, mito protein domain, induction, coexpression, MS/MS	Mitochondrial central dogma > Translation > Mitochondrial ribosome	ribosomal large subunit assembly [GO:0000027];translation [GO:0006412]	mitochondrial inner membrane [GO:0005743];mitochondrial large ribosomal subunit [GO:0005762];mitochondrial ribosome [GO:0005761];mitochondrion [GO:0005739]	RNA binding [GO:0003723];rRNA binding [GO:0019843];structural constituent of ribosome [GO:0003735]
20.7796	20.9459	21.265	21.2185	21.2185	21.3376	21.1946	20.9098	21.2933	21.1581	21.5356	21.3101		0.397384	0.362634	TCAIM	MitoCarta3.0	Matrix		0.634362	0.340561	-0.159189	-0.724375		1.00807	0.233077	-0.27205	-1.13808	Q8N3R3	Q8N3R3	TCAIM_HUMAN	T-cell activation inhibitor, mitochondrial		literature, APEX_matrix, targetP signal, mito protein domain+, coexpression++	0		mitochondrion [GO:0005739]			FUNCTION: May regulate T-cell apoptosis. {ECO:0000250}.
25.0772	25.0148	25.1135	25.0894	25.0975	25.0401	24.9977	24.9088	25.1214	25.1488	25.2133	25.1946		1.75623	0.142162	MRPS30	MitoCarta3.0	Matrix		1.90637	0.19571	-0.158496	-1.09359		1.74294	0.383973	-0.095787	-0.738402	Q9NP92	Q9NP92	RT30_HUMAN	39S ribosomal protein S30, mitochondrial		literature, APEX_matrix, targetP signal, mito protein domain, induction, coexpression, MS/MS++	Mitochondrial central dogma > Translation > Mitochondrial ribosome	apoptotic process [GO:0006915];translation [GO:0006412]	mitochondrial inner membrane [GO:0005743];mitochondrial large ribosomal subunit [GO:0005762];mitochondrion [GO:0005739]	RNA binding [GO:0003723];structural constituent of ribosome [GO:0003735]
24.6703	24.7745	24.9134	24.7389	24.7441	24.7338	24.654	24.6375	24.867	24.8433	24.8717	24.8191		1.40622	0.148366	MRPS36	MitoCarta3.0	Matrix		2.74081	0.164226	-0.157928	-1.21713		0.701966	0.529993	-0.0759721	-0.497912	P82909	P82909	RT36_HUMAN	28S ribosomal protein S36, mitochondrial		literature, APEX_matrix, MS/MS++	Metabolism > Carbohydrate metabolism > TCA cycle;Mitochondrial central dogma > Translation > Mitochondrial ribosome	2-oxoglutarate metabolic process [GO:0006103];translation [GO:0006412]	mitochondrial inner membrane [GO:0005743];mitochondrial oxoglutarate dehydrogenase complex [GO:0009353];mitochondrial small ribosomal subunit [GO:0005763];mitochondrion [GO:0005739]	structural constituent of ribosome [GO:0003735]		FUNCTION: May be necessary to recruit DLD/E3 to the mitochondrial 2-oxoglutarate dehydrogenase complex (OGDC) core composed of OGDH/E1 and DLST/E2, hence stabilizes the complex. {ECO:0000250|UniProtKB:Q9CQX8}.
26.574	26.726	26.632	26.509	26.5711	26.2891	26.4754	26.2299	26.5165	26.6865	26.6865	26.3031		0.665844	0.319815	LDHA;LDHB	MitoCarta3.0	unknown		0.61603	0.34821	-0.156782	-0.709975		0.248117	0.68984	0.0620999	0.3075	P00338;P07195	P00338;P07864;Q6ZMR3;P07195	LDHA_HUMAN;LDHB_HUMAN	L-lactate dehydrogenase A chain		Rickettsial homolog, mito protein domain, induction	Metabolism > Amino acid metabolism > Glyoxylate metabolism	carbohydrate metabolic process [GO:0005975];carboxylic acid metabolic process [GO:0019752];glycolytic process [GO:0006096];lactate metabolic process [GO:0006089];NAD metabolic process [GO:0019674];positive regulation of apoptotic process [GO:0043065];post-embryonic animal organ development [GO:0048569];response to cAMP [GO:0051591];response to drug [GO:0042493];response to estrogen [GO:0043627];r…	cytoplasm [GO:0005737];cytosol [GO:0005829];extracellular exosome [GO:0070062];membrane [GO:0016020];membrane raft [GO:0045121];mitochondrial inner membrane [GO:0005743];nucleus [GO:0005634]	cadherin binding [GO:0045296];identical protein binding [GO:0042802];kinase binding [GO:0019900];L-lactate dehydrogenase activity [GO:0004459];NAD binding [GO:0051287]	A0A286YFD7;Itself;O00560;P00338;P00338-3;P07195;P11142;P42858;P50542;P54274;Q499Y8;Q5S007
25.5783	25.6153	25.6865	25.6486	25.5725	25.5869	25.5404	25.5195	25.673	25.7517	25.772	25.6458	+	3.86588	0.0470567	NUDT19	MitoCarta3.0	Matrix		2.42479	0.177245	-0.155815	-1.16279		1.0686	0.485752	-0.0785098	-0.568237	A8MXV4	A8MXV4	NUD19_HUMAN	Nucleoside diphosphate-linked moiety X motif 19		APEX_matrix, targetP signal, mito protein domain, induction	Metabolism > Metals and cofactors > Coenzyme A metabolism	butyryl-CoA catabolic process [GO:0044580];coenzyme A catabolic process [GO:0015938];fatty acid catabolic process [GO:0009062];malonyl-CoA catabolic process [GO:2001294];medium-chain fatty-acyl-CoA catabolic process [GO:0036114];propionyl-CoA metabolic process [GO:1902858];succinyl-CoA catabolic process [GO:1901289]	cytosol [GO:0005829];peroxisomal matrix [GO:0005782]	CoA pyrophosphatase activity [GO:0010945];magnesium ion binding [GO:0000287]		FUNCTION: Fatty acyl-coenzyme A (CoA) diphosphatase that hydrolyzes fatty acyl-CoA to yield acyl-4'-phosphopantetheine and adenosine 3',5'-bisphosphate (By similarity). Mediates the hydrolysis of a wide range of CoA esters, including choloyl-CoA and branched-chain fatty-acyl-CoA esters and at low substrate concentrations medium and long-chain fatty-acyl-CoA esters are the primary substrates (By s…
23.6757	23.7796	23.4041	23.6431	23.7594	23.6971	23.5285	23.5285	24.0526	23.5638	23.8858	23.632		1.71846	0.0651418	CMC2	MitoCarta3.0	IMS		0.56833	0.366254	-0.155174	-0.681273		0.527104	0.424599	-0.157945	-0.662674	Q9NRP2	Q9NRP2	COXM2_HUMAN	COX assembly mitochondrial protein 2 homolog	KO_H137N_WT	APEX_IMS, yeast mito homolog++, mito protein domain+, induction, coexpression, MS/MS+	OXPHOS > Complex IV > CIV assembly factors;OXPHOS > OXPHOS assembly factors		mitochondrion [GO:0005739]		Q8TAB5;Q9UI47-2	FUNCTION: May be involved in cytochrome c oxidase biogenesis. {ECO:0000250}.
21.8113	22.1047	22.4825	22.1519	22.1301	21.9672	22.3348	22.3294	22.1612	22.3348	22.4849	22.3962		0.252084	0.526164	SDHAF3	MitoCarta3.0	Matrix		0.662714	0.338271	-0.153924	-0.727057		0.644368	0.345978	-0.206705	-0.815342	Q9NRP4	Q9NRP4	SDHF3_HUMAN	Succinate dehydrogenase assembly factor 3, mitochondrial		targetP signal, yeast mito homolog++, coexpression+, MS/MS	OXPHOS > Complex II > CII assembly factors;OXPHOS > OXPHOS assembly factors	mitochondrial respiratory chain complex II assembly [GO:0034553];regulation of gluconeogenesis [GO:0006111];succinate metabolic process [GO:0006105]	mitochondrial intermembrane space [GO:0005758];mitochondrial matrix [GO:0005759]			FUNCTION: Plays an essential role in the assembly of succinate dehydrogenase (SDH), an enzyme complex (also referred to as respiratory complex II) that is a component of both the tricarboxylic acid (TCA) cycle and the mitochondrial electron transport chain, and which couples the oxidation of succinate to fumarate with the reduction of ubiquinone (coenzyme Q) to ubiquinol. Promotes maturation of t…
26.558	26.5135	26.5898	26.5345	26.4769	26.4969	26.512	26.4008	26.632	26.604	26.6595	26.604		2.03421	0.194883	HTATIP2	MitoCarta3.0	Membrane		2.80539	0.168407	-0.153222	-1.19669		1.94488	0.444157	-0.0759301	-0.627076	Q9BUP3	Q9BUP3	HTAI2_HUMAN	Oxidoreductase HTATIP2		yeast mito homolog, mito protein domain+, MS/MS	0	angiogenesis [GO:0001525];apoptotic process [GO:0006915];cell differentiation [GO:0030154];import into nucleus [GO:0051170];negative regulation of apoptotic process [GO:0043066];positive regulation of programmed cell death [GO:0043068];positive regulation of transcription by RNA polymerase II [GO:0045944];protein autophosphorylation [GO:0046777];regulation of angiogenesis [GO:0045765];regulation …	cytoplasm [GO:0005737];cytosol [GO:0005829];membrane [GO:0016020];nuclear envelope [GO:0005635];nucleus [GO:0005634]	oxidoreductase activity [GO:0016491];protein serine/threonine kinase activity [GO:0004674];transcription coactivator activity [GO:0003713]	O00258;P54852;Q08426;Q12893;Q13520;Q3KNW5;Q5JX71;Q86VR2;Q8N5M9;Q8N6M3;Q8NBQ5;Q8TB40;Q99541;Q9H2K0;Q9H6H4;Q9HDC5;Q9NQG6;Q9UKF7-2;Q9Y320;Q9Y371	FUNCTION: Oxidoreductase required for tumor suppression. NAPDH-bound form inhibits nuclear import by competing with nuclear import substrates for binding to a subset of nuclear transport receptors. May act as a redox sensor linked to transcription through regulation of nuclear import. Isoform 1 is a metastasis suppressor with proapoptotic as well as antiangiogenic properties. Isoform 2 has an ant…
24.5345	24.5285	24.6757	24.5345	24.5983	24.4614	24.4362	24.3239	24.5638	24.5983	24.7182	24.5522		0.933468	0.294761	HSDL1	MitoCarta3.0	unknown		1.18641	0.253374	-0.153172	-0.911946		0.323841	0.73303	-0.0398359	-0.261711	Q3SXM5	Q3SXM5	HSDL1_HUMAN	Inactive hydroxysteroid dehydrogenase-like protein 1		GFP, Rickettsial homolog, mito protein domain, MS/MS++	0		intermediate filament cytoskeleton [GO:0045111];intracellular membrane-bounded organelle [GO:0043231];mitochondrion [GO:0005739]	oxidoreductase activity [GO:0016491]
25.8019	26.0464	26.1449	26.0588	26.0505	26.1095	26.0526	25.9738	25.8974	26.2821	26.3118	26.3066		0.614368	0.331256	MRPS18B	MitoCarta3.0	Matrix		0.711072	0.32749	-0.152871	-0.746862		0.729946	0.340034	-0.186462	-0.828897	Q9Y676	Q9Y676	RT18B_HUMAN	28S ribosomal protein S18b, mitochondrial		literature, APEX_matrix, targetP signal+, Rickettsial homolog, mito protein domain, MS/MS	Mitochondrial central dogma > Translation > Mitochondrial ribosome	mitochondrial translation [GO:0032543];translation [GO:0006412]	cell junction [GO:0030054];mitochondrial inner membrane [GO:0005743];mitochondrial small ribosomal subunit [GO:0005763];mitochondrion [GO:0005739];nucleoplasm [GO:0005654]	structural constituent of ribosome [GO:0003735]	A0PK00;A5PKU2;O14798;O43561-2;O75396;O95159;O95393;P03204;P06400;P24593;P30301;P60033;P78382;Q5BJH2-2;Q6PL24;Q7Z4F1;Q8N2H4;Q8NC01;Q92552
21.6497	21.8034	20.8727	21.4526	21.5309	20.9171	21.8614	21.8269	21.6929	21.5261	21.6671	21.8614		0.207032	0.524424	CASP9	MitoCarta3.0	IMS		0.275963	0.516457	-0.152809	-0.464215		0.518775	0.368913	-0.242265	-0.769108	P55211	P55211	CASP9_HUMAN	Caspase-9		literature, targetP signal, mito protein domain	Protein import, sorting and homeostasis > Protein homeostasis > Proteases;Mitochondrial dynamics and surveillance > Apoptosis	activation of cysteine-type endopeptidase activity involved in apoptotic process [GO:0006919];activation of cysteine-type endopeptidase activity involved in apoptotic process by cytochrome c [GO:0008635];aging [GO:0007568];apoptotic process [GO:0006915];cellular response to dexamethasone stimulus [GO:0071549];cellular response to DNA damage stimulus [GO:0006974];cellular response to UV [GO:003464…	apoptosome [GO:0043293];cytoplasm [GO:0005737];cytosol [GO:0005829];mitochondrion [GO:0005739];nucleus [GO:0005634];protein-containing complex [GO:0032991]	cysteine-type endopeptidase activity [GO:0004197];cysteine-type endopeptidase activity involved in apoptotic process [GO:0097153];cysteine-type endopeptidase activity involved in apoptotic signaling pathway [GO:0097199];cysteine-type endopeptidase activity involved in execution phase of apoptosis [GO:0097200];enzyme activator activity [GO:0008047];identical protein binding [GO:0042802];peptidase …	Itself;O14727;P42574;P43146;P98170;Q13418;Q13490;Q6PIA0;Q8XAL7;Q96CA5	FUNCTION: Involved in the activation cascade of caspases responsible for apoptosis execution. Binding of caspase-9 to Apaf-1 leads to activation of the protease which then cleaves and activates caspase-3. Promotes DNA damage-induced apoptosis in a ABL1/c-Abl-dependent manner. Proteolytically cleaves poly(ADP-ribose) polymerase (PARP).;FUNCTION: Isoform 2 lacks activity is an dominant-negative inh…
22.7756	23.1174	23.155	23.1825	23.211	23.2961	22.9459	22.8346	23.1015	23.3511	23.2434	23.2021		0.317545	0.474069	SLC25A14	MitoCarta3.0	MIM		0.598838	0.3582	-0.152587	-0.692443		0.760462	0.351813	-0.166888	-0.801939	O95258	O95258	UCP5_HUMAN	Brain mitochondrial carrier protein 1		literature, yeast mito homolog+, mito protein domain+, MS/MS	Metabolism > Sulfur metabolism;Small molecule transport > SLC25A family	aerobic respiration [GO:0009060];malate transmembrane transport [GO:0071423];mitochondrial transport [GO:0006839];oxaloacetate transport [GO:0015729];phosphate ion transmembrane transport [GO:0035435];succinate transmembrane transport [GO:0071422];sulfate transport [GO:0008272];thiosulfate transport [GO:0015709]	integral component of plasma membrane [GO:0005887];mitochondrial inner membrane [GO:0005743];mitochondrion [GO:0005739]	antiporter activity [GO:0015297];malate transmembrane transporter activity [GO:0015140];oxaloacetate transmembrane transporter activity [GO:0015131];succinate transmembrane transporter activity [GO:0015141];sulfate transmembrane transporter activity [GO:0015116];thiosulfate transmembrane transporter activity [GO:0015117]		FUNCTION: Participates in the mitochondrial proton leak measured in brain mitochondria.
20.6714	20.9171	21.3321	21.2006	21.265	20.7056	21.4221	21.0224	21.1079	20.8651	21.5545	21.4972		0.149636	0.607886	ACOT2	MitoCarta3.0	Matrix		0.279225	0.513673	-0.152395	-0.467048		0.461855	0.402148	-0.225876	-0.704664	P49753	P49753	ACOT2_HUMAN	Acyl-coenzyme A thioesterase 2, mitochondrial		literature, mito protein domain, induction, coexpression, MS/MS++	Metabolism > Lipid metabolism	acyl-CoA metabolic process [GO:0006637];fatty acid metabolic process [GO:0006631];long-chain fatty acid metabolic process [GO:0001676];very long-chain fatty acid metabolic process [GO:0000038]	cytosol [GO:0005829];mitochondrial matrix [GO:0005759];mitochondrion [GO:0005739];peroxisomal matrix [GO:0005782]	acyl-CoA hydrolase activity [GO:0047617];carboxylic ester hydrolase activity [GO:0052689];myristoyl-CoA hydrolase activity [GO:0102991];palmitoyl-CoA hydrolase activity [GO:0016290]	Q9NZ94-2	FUNCTION: Catalyzes the hydrolysis of acyl-CoAs into free fatty acids and coenzyme A (CoASH), regulating their respective intracellular levels (PubMed:16940157, PubMed:10944470). Displays higher activity toward long chain acyl CoAs (C14-C20) (PubMed:16940157, PubMed:10944470). The enzyme is involved in enhancing the hepatic fatty acid oxidation in mitochondria (By similarity). {ECO:0000250|UniPro…
24.6096	24.6649	24.7492	24.654	24.7389	24.7338	24.6703	24.6703	24.7441	24.867	24.824	24.9847		2.08196	0.129805	MRPS25	MitoCarta3.0	Matrix		1.51955	0.226174	-0.151595	-0.986315		1.72817	0.224824	-0.185487	-1.17366	P82663	P82663	RT25_HUMAN	28S ribosomal protein S25, mitochondrial		literature, APEX_matrix, targetP signal, mito protein domain, induction, coexpression, MS/MS++	Mitochondrial central dogma > Translation > Mitochondrial ribosome		mitochondrial inner membrane [GO:0005743];mitochondrion [GO:0005739];ribosome [GO:0005840]	structural constituent of ribosome [GO:0003735]
25.2353	25.2679	25.4202	25.2926	25.4073	25.4425	25.3578	25.3578	25.4583	25.6068	25.5165	25.5898		2.76699	0.0605156	MRM1	MitoCarta3.0	Matrix		2.03748	0.198015	-0.151474	-1.08145		2.38702	0.144815	-0.238836	-1.56032	Q6IN84	Q6IN84	MRM1_HUMAN	rRNA methyltransferase 1, mitochondrial		APEX_matrix, targetP signal+, yeast mito homolog++, Rickettsial homolog, mito protein domain+, induction, coexpression	Mitochondrial central dogma > mtRNA metabolism > mtRNA granules;Mitochondrial central dogma > mtRNA metabolism > mt-rRNA modifications	rRNA 2'-O-methylation [GO:0000451]	mitochondrial matrix [GO:0005759];mitochondrion [GO:0005739]	RNA binding [GO:0003723];rRNA (guanosine-2'-O-)-methyltransferase activity [GO:0070039]	A5PKU2;O14880;O15400;O75400-2;O95406;P02808;P06396;P08247;P11215;P13236;P13473-2;P17152;P22607;P28329-3;P29972;P30519;P41181;P49638;P55212;P62508-3;P62826;Q14696;Q14957;Q15848;Q5BJF2;Q5GAN6;Q69YG0;Q6NTF9-3;Q6PL45-2;Q6RW13;Q6RW13-2;Q6UX27-3;Q8IXM6;Q8N0U8;Q8NHW4;Q8NI60;Q92482;Q969L2;Q969Y0;Q96DZ9-2;Q96E93;Q96LL9;Q96MX0;Q9BQG1;Q9BT56;Q9BU79;Q9UBY5;Q9UFW8;Q9UKR5;Q9UMX0;Q9Y649;Q9Y680;Q9Y6D0	FUNCTION: S-adenosyl-L-methionine-dependent 2'-O-ribose methyltransferase that catalyzes the formation of 2'-O-methylguanosine at position 1145 (Gm1145) in the 16S mitochondrial large subunit ribosomal RNA (mtLSU rRNA), a universally conserved modification in the peptidyl transferase domain of the mtLSU rRNA. {ECO:0000269|PubMed:25074936}.
25.4105	25.3135	25.3679	25.2679	25.5135	25.3511	25.2856	25.2891	25.5463	25.4738	25.5135	25.5105		1.58846	0.185382	MRPS6	MitoCarta3.0	Matrix		1.46545	0.230517	-0.151197	-0.972904		2.59206	0.199423	-0.171084	-1.27192	P82932	P82932	RT06_HUMAN	28S ribosomal protein S6, mitochondrial		literature, APEX_matrix, yeast mito homolog++, Rickettsial homolog, mito protein domain, MS/MS++	Mitochondrial central dogma > Translation > Mitochondrial ribosome	mitochondrial translation [GO:0032543];translation [GO:0006412]	mitochondrial inner membrane [GO:0005743];mitochondrial small ribosomal subunit [GO:0005763];mitochondrion [GO:0005739];small ribosomal subunit [GO:0015935]	small ribosomal subunit rRNA binding [GO:0070181];structural constituent of ribosome [GO:0003735]	P03410;P14079;P51692;Q13064;Q8TBB1
26.1332	26.1507	26.204	26.1776	26.0422	25.9955	25.965	25.9271	26.1312	26.0914	26.1371	26.1661	+	4.78142	0.0231167	CRYZ	MitoCarta3.0	Matrix		2.68591	0.178562	-0.149054	-1.15731		0.792691	0.708838	0.0348887	0.286363	Q08257	Q08257	QOR_HUMAN	Quinone oxidoreductase		APEX_matrix, mito protein domain, MS/MS	0	protein homotetramerization [GO:0051289];visual perception [GO:0007601];xenobiotic catabolic process [GO:0042178]	cytosol [GO:0005829];extracellular exosome [GO:0070062]	identical protein binding [GO:0042802];mRNA 3'-UTR binding [GO:0003730];NADPH binding [GO:0070402];NADPH:quinone reductase activity [GO:0003960];zinc ion binding [GO:0008270]	Itself	FUNCTION: Does not have alcohol dehydrogenase activity. Binds NADP and acts through a one-electron transfer process. Orthoquinones, such as 1,2-naphthoquinone or 9,10-phenanthrenequinone, are the best substrates (in vitro). May act in the detoxification of xenobiotics. Interacts with (AU)-rich elements (ARE) in the 3'-UTR of target mRNA species. Enhances the stability of mRNA coding for BCL2. NAD…
26.2225	26.2996	26.3762	26.2661	26.2299	26.2096	26.2408	26.1719	26.4218	26.3324	26.2732	26.4186		1.98917	0.161519	MRPS28	MitoCarta3.0	Matrix		2.04849	0.202298	-0.148489	-1.06786		0.706862	0.546162	-0.0704212	-0.474342	Q9Y2Q9	Q9Y2Q9	RT28_HUMAN	28S ribosomal protein S28, mitochondrial		literature, targetP signal, mito protein domain+, coexpression++, MS/MS++	Mitochondrial central dogma > Translation > Mitochondrial ribosome	mitochondrial translation [GO:0032543]	mitochondrial inner membrane [GO:0005743];mitochondrial small ribosomal subunit [GO:0005763];mitochondrion [GO:0005739]	RNA binding [GO:0003723]
27.391	27.3153	27.3494	27.2803	27.2979	27.3745	27.2979	27.2714	27.4314	27.4234	27.5389	27.4394		1.88973	0.150445	ATP5MF	MitoCarta3.0	MIM		2.25429	0.195225	-0.147846	-1.0948		1.86868	0.303618	-0.124277	-0.914081	P56134	P56134	ATPK_HUMAN	ATP synthase subunit f, mitochondrial		literature, coexpression++, MS/MS++	OXPHOS > Complex V > CV subunits;OXPHOS > OXPHOS subunits	mitochondrial ATP synthesis coupled proton transport [GO:0042776];proton transmembrane transport [GO:1902600]	integral component of membrane [GO:0016021];mitochondrial inner membrane [GO:0005743];mitochondrial proton-transporting ATP synthase complex [GO:0005753];mitochondrial proton-transporting ATP synthase complex, coupling factor F(o) [GO:0000276];mitochondrion [GO:0005739];nuclear membrane [GO:0031965]			FUNCTION: Mitochondrial membrane ATP synthase (F(1)F(0) ATP synthase or Complex V) produces ATP from ADP in the presence of a proton gradient across the membrane which is generated by electron transport complexes of the respiratory chain. F-type ATPases consist of two structural domains, F(1) - containing the extramembraneous catalytic core and F(0) - containing the membrane proton channel, linke…
26.204	26.2625	26.2732	26.275	26.275	26.3031	26.2372	26.1871	26.3187	26.4282	26.4008	26.4441		2.06838	0.127144	MRPS26	MitoCarta3.0	Matrix		2.11126	0.20094	-0.147378	-1.07161		2.35572	0.245789	-0.144309	-1.08869	Q9BYN8	Q9BYN8	RT26_HUMAN	28S ribosomal protein S26, mitochondrial		literature, APEX_matrix, targetP signal, mito protein domain+, induction, coexpression, MS/MS+	Mitochondrial central dogma > Translation > Mitochondrial ribosome	DNA damage response, detection of DNA damage [GO:0042769]	mitochondrial inner membrane [GO:0005743];mitochondrial small ribosomal subunit [GO:0005763];mitochondrion [GO:0005739];nucleoplasm [GO:0005654]	RNA binding [GO:0003723]
27.1312	27.1015	27.17	27.1015	27.1015	27.0401	27.019	26.9869	27.1795	27.1604	27.1984	27.1984		3.22206	0.0634978	ME2	MitoCarta3.0	Matrix		2.90167	0.17522	-0.147281	-1.17062		1.68829	0.534926	-0.0580978	-0.489858	P23368	P23368	MAOM_HUMAN	NAD-dependent malic enzyme, mitochondrial		literature, APEX_matrix, targetP signal, yeast mito homolog+, Rickettsial homolog, mito protein domain, MS/MS++	Metabolism > Carbohydrate metabolism > TCA-associated	malate metabolic process [GO:0006108];pyruvate metabolic process [GO:0006090];regulation of NADP metabolic process [GO:1902031]	intracellular membrane-bounded organelle [GO:0043231];mitochondrial matrix [GO:0005759];mitochondrion [GO:0005739]	electron transfer activity [GO:0009055];malate dehydrogenase (decarboxylating) (NAD+) activity [GO:0004471];malate dehydrogenase (decarboxylating) (NADP+) activity [GO:0004473];malic enzyme activity [GO:0004470];metal ion binding [GO:0046872];NAD binding [GO:0051287];oxaloacetate decarboxylase activity [GO:0008948]
26.9203	26.9539	26.8858	26.6865	27.0813	26.8264	26.7389	26.6181	27.1015	27.0505	26.8974	26.8019		0.518465	0.362801	VDAC3	MitoCarta3.0	MOM		0.572849	0.374147	-0.146649	-0.666682		0.507706	0.513787	-0.10122	-0.528752	Q9Y277	Q9Y277	VDAC3_HUMAN	Voltage-dependent anion-selective channel protein 3		literature, yeast mito homolog+, mito protein domain+, MS/MS++	Signaling > Calcium homeostasis > Mitochondrial permeability transition pore;Small molecule transport	adenine transport [GO:0015853];regulation of cilium assembly [GO:1902017]	extracellular exosome [GO:0070062];membrane [GO:0016020];mitochondrial outer membrane [GO:0005741];mitochondrion [GO:0005739];nucleus [GO:0005634];pore complex [GO:0046930]	nucleotide binding [GO:0000166];porin activity [GO:0015288];voltage-gated anion channel activity [GO:0008308]		FUNCTION: Forms a channel through the mitochondrial outer membrane that allows diffusion of small hydrophilic molecules. {ECO:0000250|UniProtKB:P21796}.
26.2768	26.2891	26.4041	26.2408	26.3894	26.3477	26.3612	26.2944	26.4723	26.4488	26.5105	26.5433		2.42511	0.103051	MRPS27	MitoCarta3.0	Matrix		2.63158	0.185936	-0.145574	-1.12995		2.45968	0.181889	-0.191054	-1.35494	Q92552	Q92552	RT27_HUMAN	28S ribosomal protein S27, mitochondrial		literature, APEX_matrix, targetP signal+, yeast mito homolog++, mito protein domain+, induction, coexpression+, MS/MS++	Mitochondrial central dogma > Translation > Mitochondrial ribosome	cell population proliferation [GO:0008283];positive regulation of mitochondrial translation [GO:0070131]	cytoplasm [GO:0005737];mitochondrial inner membrane [GO:0005743];mitochondrial small ribosomal subunit [GO:0005763];mitochondrion [GO:0005739];nucleolus [GO:0005730]	mitochondrial ribosome binding [GO:0097177];rRNA binding [GO:0019843];tRNA binding [GO:0000049]	Q7Z6G3-2;Q9Y676	FUNCTION: RNA-binding component of the mitochondrial small ribosomal subunit (mt-SSU) that plays a role in mitochondrial protein synthesis (PubMed:22841715). Stimulates mitochondrial mRNA translation of subunit components of the mitochondrial electron transport chain (PubMed:22841715). Binds to the mitochondrial 12S rRNA (12S mt-rRNA) and tRNA(Glu) (PubMed:22841715). Involved also in positive reg…
22.882	22.9951	23.0821	22.9061	22.9968	22.9985	22.8802	22.8385	23.0886	23.1143	23.0139	23.0789		0.877032	0.343144	TRIT1	MitoCarta3.0	Matrix		1.70652	0.223267	-0.145434	-0.995604		1.1161	0.395567	-0.107586	-0.715519	Q9H3H1	Q9H3H1	MOD5_HUMAN	tRNA dimethylallyltransferase		literature, APEX_matrix, targetP signal, yeast mito homolog, Rickettsial homolog, mito protein domain, coexpression	Mitochondrial central dogma > mtRNA metabolism > mt-rRNA modifications;Mitochondrial central dogma > mtRNA metabolism > mt-tRNA modifications	mitochondrial tRNA modification [GO:0070900];tRNA modification [GO:0006400]	mitochondrial matrix [GO:0005759];mitochondrion [GO:0005739]	ATP binding [GO:0005524];nucleic acid binding [GO:0003676];tRNA dimethylallyltransferase activity [GO:0052381];zinc ion binding [GO:0008270]	Q7Z699	FUNCTION: Catalyzes the transfer of a dimethylallyl group onto the adenine at position 37 of both cytosolic and mitochondrial tRNAs, leading to the formation of N6-(dimethylallyl)adenosine (i(6)A). {ECO:0000269|PubMed:11111046, ECO:0000269|PubMed:24901367}.
25.5315	25.5754	25.6622	25.5983	25.6209	25.6292	25.5463	25.4614	25.6264	25.7103	25.7594	25.7389		1.73261	0.171341	MRPS5	MitoCarta3.0	Matrix		1.59562	0.231518	-0.144324	-0.969897		1.57796	0.338368	-0.116906	-0.835312	P82675	P82675	RT05_HUMAN	28S ribosomal protein S5, mitochondrial		literature, APEX_matrix, yeast mito homolog++, Rickettsial homolog, mito protein domain, induction, coexpression, MS/MS	Mitochondrial central dogma > Translation > Mitochondrial ribosome	translation [GO:0006412]	mitochondrial inner membrane [GO:0005743];mitochondrial small ribosomal subunit [GO:0005763];mitochondrion [GO:0005739]	RNA binding [GO:0003723];structural constituent of ribosome [GO:0003735]
21.9951	22.0426	22.1457	21.8987	22.1488	22.0854	21.9951	21.7796	22.1519	22.2593	22.0983	22.0691		0.292137	0.547561	CROT	MitoCarta3.0	unknown		0.774551	0.327817	-0.142425	-0.746212		0.957733	0.38021	-0.124103	-0.74644	Q9UKG9	Q9UKG9	OCTC_HUMAN	Peroxisomal carnitine O-octanoyltransferase		yeast mito homolog+, mito protein domain, induction, coexpression, MS/MS	Metabolism > Lipid metabolism > Fatty acid oxidation	carnitine metabolic process [GO:0009437];coenzyme A metabolic process [GO:0015936];fatty acid beta-oxidation [GO:0006635];fatty acid beta-oxidation using acyl-CoA oxidase [GO:0033540];fatty acid metabolic process [GO:0006631];fatty acid transport [GO:0015908];generation of precursor metabolites and energy [GO:0006091];medium-chain fatty acid metabolic process [GO:0051791]	cytosol [GO:0005829];intracellular membrane-bounded organelle [GO:0043231];peroxisomal matrix [GO:0005782];peroxisome [GO:0005777]	carnitine O-octanoyltransferase activity [GO:0008458]	O00291;O75400-2;P55212;P62826;P99999	FUNCTION: Beta-oxidation of fatty acids. The highest activity concerns the C6 to C10 chain length substrate. Converts the end product of pristanic acid beta oxidation, 4,8-dimethylnonanoyl-CoA, to its corresponding carnitine ester. {ECO:0000269|PubMed:10486279}.
25.1449	25.1253	25.2096	25.019	25.2353	25.1871	25.1488	25.065	25.317	25.275	25.3712	25.2426		1.3266	0.205691	SLC25A12	MitoCarta3.0	MIM		1.69234	0.229008	-0.142404	-0.97881		1.97359	0.220522	-0.176741	-1.19146	O75746	O75746	CMC1_HUMAN	Calcium-binding mitochondrial carrier protein Aralar1		literature, yeast mito homolog+, mito protein domain+, induction, MS/MS++	Metabolism > Amino acid metabolism > Glutamate metabolism;Metabolism > Carbohydrate metabolism > Malate-aspartate shuttle;Signaling > Calcium homeostasis > EF hand proteins;Small molecule transport > SLC25A family	aspartate family amino acid metabolic process [GO:0009066];aspartate transmembrane transport [GO:0015810];gluconeogenesis [GO:0006094];glutamate biosynthetic process [GO:0006537];L-glutamate transmembrane transport [GO:0015813];malate-aspartate shuttle [GO:0043490];negative regulation of glucose catabolic process to lactate via pyruvate [GO:1904024];positive regulation of ATP biosynthetic process…	integral component of membrane [GO:0016021];mitochondrial inner membrane [GO:0005743];mitochondrion [GO:0005739]	acidic amino acid transmembrane transporter activity [GO:0015172];calcium ion binding [GO:0005509];identical protein binding [GO:0042802];L-aspartate transmembrane transporter activity [GO:0015183];L-glutamate transmembrane transporter activity [GO:0005313];transmembrane transporter activity [GO:0022857]	Q7Z434	FUNCTION: Mitochondrial and calcium-binding carrier that catalyzes the calcium-dependent exchange of cytoplasmic glutamate with mitochondrial aspartate across the mitochondrial inner membrane (PubMed:11566871, PubMed:25410934). May have a function in the urea cycle (PubMed:11566871). {ECO:0000269|PubMed:11566871, ECO:0000269|PubMed:25410934}.
28.4274	28.4394	28.5315	28.4234	28.4707	28.362	28.3494	28.249	28.4746	28.5052	28.5203	28.4976		1.69017	0.166945	ALDH18A1	MitoCarta3.0	Matrix		1.65121	0.232169	-0.141643	-0.967894		0.801363	0.653891	-0.0440083	-0.345724	P54886	P54886	P5CS_HUMAN	Delta-1-pyrroline-5-carboxylate synthase		literature, Rickettsial homolog, mito protein domain, coexpression, MS/MS++	Metabolism > Amino acid metabolism > Proline metabolism	citrulline biosynthetic process [GO:0019240];glutamate metabolic process [GO:0006536];L-proline biosynthetic process [GO:0055129];ornithine biosynthetic process [GO:0006592];proline biosynthetic process [GO:0006561]	mitochondrial inner membrane [GO:0005743];mitochondrion [GO:0005739]	ATP binding [GO:0005524];glutamate 5-kinase activity [GO:0004349];glutamate-5-semialdehyde dehydrogenase activity [GO:0004350];identical protein binding [GO:0042802];RNA binding [GO:0003723]	O75208;Q6PI48;Q6RW13;Q96DZ9	FUNCTION: Bifunctional enzyme that converts glutamate to glutamate 5-semialdehyde, an intermediate in the biosynthesis of proline, ornithine and arginine. {ECO:0000269|PubMed:10037775, ECO:0000269|PubMed:11092761, ECO:0000269|PubMed:26297558, ECO:0000269|PubMed:26320891}.
27.5609	27.611	27.5826	27.5014	27.5536	27.509	27.4073	27.4073	27.632	27.6251	27.5969	27.5898		2.0436	0.115988	IDH3A	MitoCarta3.0	Matrix		1.99197	0.214529	-0.141631	-1.02362		0.940303	0.629191	-0.0469327	-0.374111	P50213	P50213	IDH3A_HUMAN	Isocitrate dehydrogenase [NAD] subunit alpha, mitochondrial		APEX_matrix, yeast mito homolog++, Rickettsial homolog, mito protein domain, induction, coexpression++, MS/MS++	Metabolism > Carbohydrate metabolism > TCA cycle	carbohydrate metabolic process [GO:0005975];isocitrate metabolic process [GO:0006102];tricarboxylic acid cycle [GO:0006099]	mitochondrial matrix [GO:0005759];mitochondrion [GO:0005739];nucleus [GO:0005634]	isocitrate dehydrogenase (NAD+) activity [GO:0004449];magnesium ion binding [GO:0000287];NAD binding [GO:0051287]	O43837-2;P34896;P51553	FUNCTION: Catalytic subunit of the enzyme which catalyzes the decarboxylation of isocitrate (ICT) into alpha-ketoglutarate. The heterodimer composed of the alpha (IDH3A) and beta (IDH3B) subunits and the heterodimer composed of the alpha (IDH3A) and gamma (IDH3G) subunits, have considerable basal activity but the full activity of the heterotetramer (containing two subunits of IDH3A, one of IDH3B …
25.0275	24.9933	25.019	24.848	25.0567	25.0484	24.9977	24.8044	25.1642	25.0894	25.1908	25.0275		0.96722	0.247339	ETFDH	MitoCarta3.0	MIM		1.05145	0.286429	-0.141193	-0.832511		1.39654	0.294949	-0.146017	-0.936315	Q16134	Q16134	ETFD_HUMAN	Electron transfer flavoprotein-ubiquinone oxidoreductase, mitochondrial		literature, APEX_matrix, yeast mito homolog++, mito protein domain+, induction, coexpression++, MS/MS++	Metabolism > Lipid metabolism > Fatty acid oxidation;Metabolism > Amino acid metabolism > Branched-chain amino acid metabolism;Metabolism > Amino acid metabolism > Glycine metabolism;Metabolism > Amino acid metabolism > Lysine metabolism;Metabolism > Electron carriers > Q-linked reactions, other;Metabolism > Metals and cofactors > Fe-S-containing proteins;Metabolism > Vitamin metabolism > Choline…	electron transport chain [GO:0022900];fatty acid beta-oxidation using acyl-CoA dehydrogenase [GO:0033539];respiratory electron transport chain [GO:0022904];response to oxidative stress [GO:0006979]	integral component of mitochondrial inner membrane [GO:0031305];mitochondrial matrix [GO:0005759];mitochondrial membrane [GO:0031966]	4 iron, 4 sulfur cluster binding [GO:0051539];electron transfer activity [GO:0009055];electron-transferring-flavoprotein dehydrogenase activity [GO:0004174];flavin adenine dinucleotide binding [GO:0050660];metal ion binding [GO:0046872];oxidoreductase activity [GO:0016491];oxidoreductase activity, acting on metal ions, flavin as acceptor [GO:0043783];quinone binding [GO:0048038];ubiquinone bindin…	A7E2Y1-2;O15499;P32242;Q52LG2;Q86WT6-2;Q8IUC1;Q9P0T4	FUNCTION: Accepts electrons from ETF and reduces ubiquinone.
22.2506	22.2877	22.343	22.1976	22.3045	22.1581	22.2125	22.0789	22.3129	22.3645	22.3239	22.3156		2.33801	0.0830198	MTRF1L	MitoCarta3.0	Matrix		1.55025	0.240224	-0.140722	-0.944998		0.918868	0.566673	-0.0594916	-0.447651	Q9UGC7	Q9UGC7	RF1ML_HUMAN	Peptide chain release factor 1-like, mitochondrial		literature, targetP signal+, yeast mito homolog+, Rickettsial homolog, mito protein domain	Mitochondrial central dogma > Translation > Translation factors	mitochondrial translational termination [GO:0070126]	mitochondrial matrix [GO:0005759];mitochondrion [GO:0005739]	translation release factor activity [GO:0003747]		FUNCTION: Mitochondrial peptide chain release factor that directs the termination of translation in response to the peptide chain termination codons UAA and UAG. {ECO:0000269|PubMed:17803939}.
26.0254	26.0169	26.1488	25.9338	25.9955	25.9606	26.065	25.9473	26.0711	26.0813	26.204	26.1719		1.6377	0.156817	NDUFB6	MitoCarta3.0	MIM		1.79433	0.226597	-0.139993	-0.984477		0.929503	0.431724	-0.100842	-0.649661	O95139	O95139	NDUB6_HUMAN	NADH dehydrogenase [ubiquinone] 1 beta subcomplex subunit 6		literature, APEX_IMS, APEX_matrix, mito protein domain+, induction, coexpression++, MS/MS++	OXPHOS > Complex I > CI subunits;OXPHOS > OXPHOS subunits	mitochondrial ATP synthesis coupled electron transport [GO:0042775];mitochondrial electron transport, NADH to ubiquinone [GO:0006120];mitochondrial respiratory chain complex I assembly [GO:0032981]	mitochondrial inner membrane [GO:0005743];mitochondrial membrane [GO:0031966];mitochondrial respiratory chain complex I [GO:0005747];mitochondrion [GO:0005739];nucleoplasm [GO:0005654]	NADH dehydrogenase (ubiquinone) activity [GO:0008137]	Q9Y282	FUNCTION: Accessory subunit of the mitochondrial membrane respiratory chain NADH dehydrogenase (Complex I), that is believed not to be involved in catalysis. Complex I functions in the transfer of electrons from NADH to the respiratory chain. The immediate electron acceptor for the enzyme is believed to be ubiquinone. {ECO:0000269|PubMed:27626371}.
24.8811	24.8997	24.9977	24.8576	24.918	24.8433	24.8717	24.7441	24.9803	24.9495	25.0484	24.9584		1.68777	0.142375	GCAT	MitoCarta3.0	unknown		1.75747	0.229328	-0.139894	-0.977922		1.01894	0.502075	-0.0751567	-0.544374	O75600	O75600	KBL_HUMAN	2-amino-3-ketobutyrate coenzyme A ligase, mitochondrial		literature, targetP signal, yeast mito homolog+, Rickettsial homolog, mito protein domain, MS/MS++	Metabolism > Amino acid metabolism > Glycine metabolism	biosynthetic process [GO:0009058];cellular amino acid metabolic process [GO:0006520];L-threonine catabolic process to glycine [GO:0019518]	mitochondrial inner membrane [GO:0005743];mitochondrion [GO:0005739];nuclear speck [GO:0016607];nucleoplasm [GO:0005654]	glycine C-acetyltransferase activity [GO:0008890];pyridoxal phosphate binding [GO:0030170]
25.2353	25.3031	25.1055	25.1946	25.2679	25.2499	25.1293	25.0317	25.4394	25.2679	25.3066	25.217		1.03991	0.234077	MRPL46	MitoCarta3.0	Matrix		0.968839	0.301875	-0.138019	-0.797932		0.767982	0.460471	-0.0980549	-0.601561	Q9H2W6	Q9H2W6	RM46_HUMAN	39S ribosomal protein L46, mitochondrial		literature, APEX_matrix, targetP signal+, yeast mito homolog++, mito protein domain, induction, coexpression++, MS/MS++	Mitochondrial central dogma > Translation > Mitochondrial ribosome		cell junction [GO:0030054];mitochondrial inner membrane [GO:0005743];mitochondrial large ribosomal subunit [GO:0005762];mitochondrion [GO:0005739];nucleoplasm [GO:0005654]	hydrolase activity [GO:0016787];structural constituent of ribosome [GO:0003735]
25.3511	25.3239	25.2058	25.2133	25.3031	25.1095	24.9933	24.5983	25.239	25.3101	25.065	24.9406		0.812756	0.211837	MARC1;MARC2	MitoCarta3.0	MOM		0.345978	0.479749	-0.137579	-0.508364		0.717306	0.403236	0.134872	0.703575	Q5VT66;Q969Z3	Q969Z3;Q5VT66	MARC1_HUMAN;MARC2_HUMAN	Mitochondrial amidoxime-reducing component 1		literature, targetP signal, mito protein domain+, induction, coexpression, MS/MS++;"mito protein domain+, MS/MS"	Metabolism > Detoxification > Amidoxime reducing complex;Metabolism > Detoxification > Xenobiotic metabolism;Metabolism > Metals and cofactors > Molybdenum cofactor synthesis and proteins	cellular detoxification of nitrogen compound [GO:0070458];detoxification of nitrogen compound [GO:0051410];nitrate metabolic process [GO:0042126];nitric oxide biosynthetic process [GO:0006809]	integral component of membrane [GO:0016021];mitochondrial outer membrane [GO:0005741];mitochondrion [GO:0005739];nitric-oxide synthase complex [GO:1903958];peroxisome [GO:0005777]	molybdenum ion binding [GO:0030151];molybdopterin cofactor binding [GO:0043546];nitrate reductase activity [GO:0008940];nitrite reductase activity [GO:0098809];oxidoreductase activity, acting on other nitrogenous compounds as donors [GO:0016661];pyridoxal phosphate binding [GO:0030170]	O15197-2;Q9BSU3	FUNCTION: Catalyzes the reduction of N-oxygenated molecules, acting as a counterpart of cytochrome P450 and flavin-containing monooxygenases in metabolic cycles (PubMed:19053771, PubMed:21029045, PubMed:30397129). As a component of prodrug-converting system, reduces a multitude of N-hydroxylated prodrugs particularly amidoximes, leading to increased drug bioavailability (PubMed:19053771). May be …
29.459	30.1724	30.1604	30.0084	29.7096	29.995	30.0479	30.0609	29.94	30.0084	30.1483	30.2647		0.283174	0.499735	HSPE1	MitoCarta3.0	Matrix		0.587296	0.381419	-0.137011	-0.653008		0.326063	0.530964	-0.140311	-0.496048	P61604	P61604	CH10_HUMAN	10 kDa heat shock protein, mitochondrial		literature, APEX_IMS, APEX_matrix, yeast mito homolog++, Rickettsial homolog, mito protein domain, MS/MS++	Protein import, sorting and homeostasis > Protein homeostasis > Chaperones	activation of cysteine-type endopeptidase activity involved in apoptotic process [GO:0006919];chaperone cofactor-dependent protein refolding [GO:0051085];osteoblast differentiation [GO:0001649];protein folding [GO:0006457];response to unfolded protein [GO:0006986]	extracellular exosome [GO:0070062];membrane [GO:0016020];mitochondrial matrix [GO:0005759];mitochondrion [GO:0005739]	ATP binding [GO:0005524];chaperone binding [GO:0051087];metal ion binding [GO:0046872];RNA binding [GO:0003723];unfolded protein binding [GO:0051082]	Q8WWX9;Q96HA8	FUNCTION: Co-chaperonin implicated in mitochondrial protein import and macromolecular assembly. Together with Hsp60, facilitates the correct folding of imported proteins. May also prevent misfolding and promote the refolding and proper assembly of unfolded polypeptides generated under stress conditions in the mitochondrial matrix (PubMed:7912672, PubMed:1346131, PubMed:11422376). The functional u…
27.4473	27.524	27.5463	27.4938	27.5536	27.4785	27.391	27.391	27.5536	27.632	27.509	27.6663		1.63551	0.177797	GRSF1	MitoCarta3.0	Matrix		1.37387	0.260607	-0.136705	-0.892491		1.0884	0.449939	-0.0873809	-0.616199	Q12849	Q12849	GRSF1_HUMAN	G-rich sequence factor 1		APEX_matrix, mito protein domain, induction, coexpression, MS/MS	Mitochondrial central dogma > mtRNA metabolism > mtRNA granules;Mitochondrial central dogma > mtRNA metabolism > mtRNA stability and decay;Mitochondrial central dogma > mtRNA metabolism > Polycistronic mtRNA processing;Mitochondrial central dogma > Translation > Mitochondrial ribosome assembly	anterior/posterior pattern specification [GO:0009952];morphogenesis of embryonic epithelium [GO:0016331];mRNA polyadenylation [GO:0006378];positive regulation of mitochondrial RNA catabolic process [GO:0000962];regulation of RNA splicing [GO:0043484];tRNA processing [GO:0008033]	cytoplasm [GO:0005737];mitochondrial nucleoid [GO:0042645];mitochondrion [GO:0005739];nucleoplasm [GO:0005654];ribonucleoprotein complex [GO:1990904];ribonucleoprotein granule [GO:0035770]	mRNA binding [GO:0003729];RNA binding [GO:0003723]	O75832	FUNCTION: Regulator of post-transcriptional mitochondrial gene expression, required for assembly of the mitochondrial ribosome and for recruitment of mRNA and lncRNA. Binds RNAs containing the 14 base G-rich element. Preferentially binds RNAs transcribed from three contiguous genes on the light strand of mtDNA, the ND6 mRNA, and the long non-coding RNAs for MT-CYB and MT-ND5, each of which contai…
23.9584	23.9316	23.9933	24.0275	24.0443	23.9134	23.867	23.8858	24.0609	23.9847	24.0935	24.1174		1.63999	0.225809	RTN4IP1	MitoCarta3.0	Matrix		1.48581	0.252811	-0.136485	-0.913696		1.28748	0.438496	-0.0864124	-0.637028	Q8WWV3	Q8WWV3	RT4I1_HUMAN	Reticulon-4-interacting protein 1, mitochondrial		literature, APEX_matrix, targetP signal, yeast mito homolog, mito protein domain, induction, coexpression++, MS/MS++	0	nervous system development [GO:0007399];regulation of dendrite development [GO:0050773]	mitochondrial outer membrane [GO:0005741];mitochondrion [GO:0005739]	oxidoreductase activity [GO:0016491];zinc ion binding [GO:0008270]	P78358;Q06455-2;Q12972-2;Q15942;Q7Z353;Q8TAM6;Q96CP1;Q9BRP8;Q9BS16;Q9BX66-7;Q9GZV5;Q9H7N4;Q9HAU4;Q9NP61;Q9NX47;Q9UJY4	FUNCTION: Plays a role in the regulation of retinal ganglion cell (RGC) neurite outgrowth, and hence in the development of the inner retina and optic nerve. Appears to be a potent inhibitor of regeneration following spinal cord injury. {ECO:0000250|UniProtKB:Q924D0}.
24.5404	24.7024	24.7234	24.5754	24.6918	24.7024	24.7695	24.6153	24.7129	24.824	24.8764	24.9088		1.96625	0.112419	UQCR10	MitoCarta3.0	MIM		1.3604	0.263348	-0.135799	-0.885853		1.686	0.218095	-0.195145	-1.20043	Q9UDW1	Q9UDW1	QCR9_HUMAN	Cytochrome b-c1 complex subunit 9		literature, yeast mito homolog++, mito protein domain+, induction, coexpression++, MS/MS++	OXPHOS > Complex III > CIII subunits;OXPHOS > OXPHOS subunits	aerobic respiration [GO:0009060];mitochondrial electron transport, ubiquinol to cytochrome c [GO:0006122]	mitochondrial inner membrane [GO:0005743];mitochondrial respiratory chain complex III [GO:0005750]	ubiquinol-cytochrome-c reductase activity [GO:0008121]		FUNCTION: Component of the ubiquinol-cytochrome c oxidoreductase, a multisubunit transmembrane complex that is part of the mitochondrial electron transport chain which drives oxidative phosphorylation. The respiratory chain contains 3 multisubunit complexes succinate dehydrogenase (complex II, CII), ubiquinol-cytochrome c oxidoreductase (cytochrome b-c1 complex, complex III, CIII) and cytochrome …
25.8264	25.8623	26.019	25.9203	26.0254	25.9803	25.9517	25.9203	26.0526	26.1055	26.1015	26.1565		1.97342	0.135029	GATB	MitoCarta3.0	Matrix		2.32542	0.213559	-0.134607	-1.029		2.23662	0.184233	-0.197032	-1.33933	O75879	O75879	GATB_HUMAN	Glutamyl-tRNA(Gln) amidotransferase subunit B, mitochondrial		literature, APEX_matrix, targetP signal, yeast mito homolog, Rickettsial homolog, mito protein domain+, coexpression+, MS/MS	Mitochondrial central dogma > Translation > mt-tRNA synthetases	glutaminyl-tRNAGln biosynthesis via transamidation [GO:0070681];mitochondrial translation [GO:0032543]	glutamyl-tRNA(Gln) amidotransferase complex [GO:0030956];mitochondrion [GO:0005739]	ATP binding [GO:0005524];glutaminyl-tRNA synthase (glutamine-hydrolyzing) activity [GO:0050567]	Q9H0R6	FUNCTION: Allows the formation of correctly charged Gln-tRNA(Gln) through the transamidation of misacylated Glu-tRNA(Gln) in the mitochondria. The reaction takes place in the presence of glutamine and ATP through an activated gamma-phospho-Glu-tRNA(Gln). {ECO:0000255|HAMAP-Rule:MF_03147, ECO:0000269|PubMed:19805282}.
26.1273	26.1871	26.3662	26.1984	26.2571	26.2445	26.2535	26.204	26.2481	26.3545	26.4105	26.4831		1.28813	0.224611	MRPS22	MitoCarta3.0	Matrix		1.4088	0.262169	-0.134291	-0.889086		1.13301	0.308063	-0.154311	-0.900864	P82650	P82650	RT22_HUMAN	28S ribosomal protein S22, mitochondrial		literature, APEX_matrix, mito protein domain+, induction, coexpression, MS/MS	Mitochondrial central dogma > Translation > Mitochondrial ribosome		mitochondrial inner membrane [GO:0005743];mitochondrial ribosome [GO:0005761];mitochondrial small ribosomal subunit [GO:0005763];mitochondrion [GO:0005739]	structural constituent of ribosome [GO:0003735]
27.0296	26.9977	27.0711	26.8974	27.141	26.9539	27.019	26.9316	27.1115	27.189	27.17	27.1115		1.08384	0.281433	MRPL21	MitoCarta3.0	Matrix		1.40465	0.262827	-0.134082	-0.887355		1.88148	0.261228	-0.146539	-1.0312	Q7Z2W9	Q7Z2W9	RM21_HUMAN	39S ribosomal protein L21, mitochondrial		literature, APEX_matrix, targetP signal, yeast mito homolog++, Rickettsial homolog, mito protein domain, coexpression, MS/MS+	Mitochondrial central dogma > Translation > Mitochondrial ribosome	translation [GO:0006412]	mitochondrial inner membrane [GO:0005743];mitochondrial large ribosomal subunit [GO:0005762];mitochondrion [GO:0005739]	RNA binding [GO:0003723];structural constituent of ribosome [GO:0003735]
24.5463	24.5105	24.5812	24.4984	24.6264	24.6486	24.48	24.4488	24.7182	24.6649	24.7129	24.6375		1.83397	0.131991	MGME1	MitoCarta3.0	Matrix		1.29972	0.275464	-0.132426	-0.858967		2.83496	0.224178	-0.149302	-1.17598	Q9BQP7	Q9BQP7	MGME1_HUMAN	Mitochondrial genome maintenance exonuclease 1		literature, APEX_matrix, GFP, targetP signal	Mitochondrial central dogma > mtDNA maintenance > mtDNA replication;Mitochondrial central dogma > mtDNA maintenance > mtDNA stability and decay	mitochondrial DNA repair [GO:0043504];mitochondrial DNA replication [GO:0006264];mitochondrial genome maintenance [GO:0000002]	mitochondrion [GO:0005739]	single-stranded DNA exodeoxyribonuclease activity [GO:0008297]	Q9NRD5;Q9UHG0	FUNCTION: Metal-dependent single-stranded DNA (ssDNA) exonuclease involved in mitochondrial genome maintenance. Has preference for 5'-3' exonuclease activity but is also capable of endoduclease activity on linear substrates. Necessary for maintenance of proper 7S DNA levels. Probably involved in mitochondrial DNA (mtDNA) repair, possibly via the processing of displaced DNA containing Okazaki frag…
24.824	24.945	24.9716	24.867	25.0526	25.0275	24.9225	24.848	25.1527	25.0148	25.1719	25.0359		1.14543	0.175627	COA3	MitoCarta3.0	MIM		1.10259	0.297046	-0.131149	-0.809337		1.97059	0.204244	-0.19191	-1.25783	Q9Y2R0	Q9Y2R0	COA3_HUMAN	Cytochrome c oxidase assembly factor 3 homolog, mitochondrial		APEX_IMS, APEX_matrix, mito protein domain+, coexpression, MS/MS++	Mitochondrial central dogma > Translation > Translation factors;OXPHOS > Complex IV > CIV assembly factors;OXPHOS > OXPHOS assembly factors	mitochondrial cytochrome c oxidase assembly [GO:0033617];positive regulation of mitochondrial translation [GO:0070131]	integral component of mitochondrial inner membrane [GO:0031305];mitochondrion [GO:0005739]		P00395;Q15526	FUNCTION: Core component of the MITRAC (mitochondrial translation regulation assembly intermediate of cytochrome c oxidase complex) complex, that regulates cytochrome c oxidase assembly. MITRAC complexes regulate both translation of mitochondrial encoded components and assembly of nuclear-encoded components imported in mitochondrion. Required for efficient translation of MT-CO1 and mitochondrial …
27.965	27.9428	27.8682	27.8081	28.0965	28.0557	27.9088	27.8799	28.1556	28.17	28.1065	28.0296		1.61704	0.13641	STOML2	MitoCarta3.0	MIM		1.09179	0.300168	-0.130172	-0.802979		2.42553	0.158148	-0.219389	-1.48379	Q9UJZ1	Q9UJZ1	STML2_HUMAN	Stomatin-like protein 2, mitochondrial		literature, APEX_matrix, targetP signal+, Rickettsial homolog, mito protein domain, coexpression, MS/MS++	Protein import, sorting and homeostasis > Protein homeostasis	CD4-positive, alpha-beta T cell activation [GO:0035710];cellular calcium ion homeostasis [GO:0006874];lipid localization [GO:0010876];mitochondrial ATP synthesis coupled proton transport [GO:0042776];mitochondrial calcium ion transmembrane transport [GO:0006851];mitochondrial protein processing [GO:0034982];mitochondrion organization [GO:0007005];positive regulation of cardiolipin metabolic proce…	cytoskeleton [GO:0005856];extrinsic component of plasma membrane [GO:0019897];membrane raft [GO:0045121];mitochondrial inner membrane [GO:0005743];mitochondrial intermembrane space [GO:0005758]	cardiolipin binding [GO:1901612];GTPase binding [GO:0051020];signaling receptor binding [GO:0005102]	O43933;O76024;Q99700-5;Q9UI14	FUNCTION: Mitochondrial protein that probably regulates the biogenesis and the activity of mitochondria. Stimulates cardiolipin biosynthesis, binds cardiolipin-enriched membranes where it recruits and stabilizes some proteins including prohibitin and may therefore act in the organization of functional microdomains in mitochondrial membranes. Through regulation of the mitochondrial function may pl…
22.8839	22.6231	22.5069	22.7244	22.976	22.6029	22.2707	22.5961	22.9006	22.7876	22.6342	22.6387		0.414372	0.390864	NDUFAF5	MitoCarta3.0	MIM		0.351294	0.486357	-0.128858	-0.499845		0.217009	0.72003	-0.0556765	-0.274887	Q5TEU4	Q5TEU4	NDUF5_HUMAN	Arginine-hydroxylase NDUFAF5, mitochondrial		literature, APEX_matrix, GFP, targetP signal+, Rickettsial homolog, mito protein domain+, induction, coexpression, MS/MS	OXPHOS > Complex I > CI assembly factors;OXPHOS > OXPHOS assembly factors	methylation [GO:0032259];mitochondrial respiratory chain complex I assembly [GO:0032981];peptidyl-arginine hydroxylation [GO:0030961]	extrinsic component of mitochondrial inner membrane [GO:0031314];mitochondrial inner membrane [GO:0005743];mitochondrion [GO:0005739]	methyltransferase activity [GO:0008168];oxidoreductase activity [GO:0016491]	A1L188	FUNCTION: Arginine hydroxylase involved in the assembly of mitochondrial NADH:ubiquinone oxidoreductase complex (complex I, MT-ND1) at early stages (PubMed:18940309, PubMed:27226634). Acts by mediating hydroxylation of 'Arg-111' of NDUFS7 (PubMed:27226634). May also have methyltransferase activity (Probable). {ECO:0000269|PubMed:18940309, ECO:0000269|PubMed:27226634, ECO:0000305}.
25.5812	25.5135	25.726	25.632	25.6375	25.5955	25.654	25.5135	25.6676	25.6403	25.8385	25.767		1.08487	0.281858	MCCC2	MitoCarta3.0	Matrix		1.22136	0.28979	-0.128201	-0.824761		0.914237	0.403241	-0.115172	-0.702443	Q9HCC0	Q9HCC0	MCCB_HUMAN	Methylcrotonoyl-CoA carboxylase beta chain, mitochondrial		literature, targetP signal, Rickettsial homolog, mito protein domain, coexpression+, MS/MS++	Metabolism > Amino acid metabolism > Branched-chain amino acid metabolism	coenzyme A metabolic process [GO:0015936];leucine catabolic process [GO:0006552]	3-methylcrotonyl-CoA carboxylase complex, mitochondrial [GO:0002169];cytosol [GO:0005829];methylcrotonoyl-CoA carboxylase complex [GO:1905202];mitochondrial matrix [GO:0005759];mitochondrion [GO:0005739]	ATP binding [GO:0005524];methylcrotonoyl-CoA carboxylase activity [GO:0004485]	Q96RQ3	FUNCTION: Carboxyltransferase subunit of the 3-methylcrotonyl-CoA carboxylase, an enzyme that catalyzes the conversion of 3-methylcrotonyl-CoA to 3-methylglutaconyl-CoA, a critical step for leucine and isovaleric acid catabolism. {ECO:0000269|PubMed:17360195}.
24.5225	24.7024	24.8433	24.7286	24.5285	24.604	24.6264	24.7492	24.7234	24.632	24.824	24.8385		2.17908	0.0603526	RIDA	MitoCarta3.0	Matrix		0.984305	0.317999	-0.127418	-0.76544		0.279455	0.693754	-0.0552597	-0.303627	P52758	P52758	RIDA_HUMAN	2-iminobutanoate/2-iminopropanoate deaminase	KO_H137N_WT	APEX_matrix, yeast mito homolog++, mito protein domain, coexpression, MS/MS+	0	brain development [GO:0007420];G1 to G0 transition [GO:0070314];kidney development [GO:0001822];L-threonine catabolic process to glycine [GO:0019518];lung development [GO:0030324];mRNA catabolic process [GO:0006402];mRNA destabilization [GO:0061157];negative regulation of epithelial cell proliferation [GO:0050680];negative regulation of translation [GO:0017148];organonitrogen compound catabolic p…	cytoplasm [GO:0005737];cytosol [GO:0005829];extracellular exosome [GO:0070062];mitochondrial matrix [GO:0005759];mitochondrion [GO:0005739];nucleus [GO:0005634];peroxisome [GO:0005777]	2-iminobutanoate deaminase activity [GO:0120242];2-iminopropanoate deaminase activity [GO:0120243];deaminase activity [GO:0019239];endoribonuclease activity, producing 3'-phosphomonoesters [GO:0016892];identical protein binding [GO:0042802];long-chain fatty acid binding [GO:0036041];mRNA binding [GO:0003729];RNA binding [GO:0003723];transition metal ion binding [GO:0046914]	Q8N9N5-2	FUNCTION: Also promotes endoribonucleolytic cleavage of some transcripts by promoting recruitment of the ribonuclease P/MRP complex (PubMed:8973653, PubMed:30930054). Acts by bridging YTHDF2 and the ribonuclease P/MRP complex (PubMed:30930054). RIDA/HRSP12 binds to N6-methyladenosine (m6A)-containing mRNAs containing a 5'-GGUUC-3' motif: cooperative binding of RIDA/HRSP12 and YTHDF2 to such trans…
22.8932	22.9061	23.0838	22.7056	22.9388	22.9777	23.3239	23.2821	23.2961	23.0918	23.1395	23.5045		0.781228	0.211816	MRPL50	MitoCarta3.0	Matrix		0.411708	0.458329	-0.127368	-0.538038		1.61058	0.137187	-0.360824	-1.63324	Q8N5N7	Q8N5N7	RM50_HUMAN	39S ribosomal protein L50, mitochondrial		literature, APEX_matrix, targetP signal, mito protein domain+, coexpression+, MS/MS	Mitochondrial central dogma > Translation > Mitochondrial ribosome		mitochondrial inner membrane [GO:0005743];mitochondrial large ribosomal subunit [GO:0005762];mitochondrion [GO:0005739]
22.1704	22.4874	22.6342	22.6475	22.4701	22.1765	22.8269	22.6843	22.5093	22.4726	22.7975	22.8876		0.119753	0.676424	MCL1	MitoCarta3.0	MOM		0.305481	0.517885	-0.127312	-0.462538		0.559682	0.392649	-0.181893	-0.72275	Q07820	Q07820	MCL1_HUMAN	Induced myeloid leukemia cell differentiation protein Mcl-1		manual, mito protein domain	Mitochondrial dynamics and surveillance > Apoptosis	cell fate determination [GO:0001709];cellular homeostasis [GO:0019725];extrinsic apoptotic signaling pathway in absence of ligand [GO:0097192];intrinsic apoptotic signaling pathway in response to DNA damage [GO:0008630];negative regulation of anoikis [GO:2000811];negative regulation of apoptotic process [GO:0043066];negative regulation of autophagy [GO:0010507];negative regulation of extrinsic ap…	Bcl-2 family protein complex [GO:0097136];cytoplasm [GO:0005737];cytosol [GO:0005829];integral component of membrane [GO:0016021];membrane [GO:0016020];mitochondrial outer membrane [GO:0005741];mitochondrion [GO:0005739];nucleoplasm [GO:0005654];nucleus [GO:0005634]	BH3 domain binding [GO:0051434];protein heterodimerization activity [GO:0046982];protein homodimerization activity [GO:0042803];protein transmembrane transporter activity [GO:0008320]	O43521;P49817;P55957;Q03135;Q07812;Q07820-2;Q13794;Q14457;Q16611;Q7L3V2;Q7Z6Z7;Q91AU0;Q93008;Q96LC9;Q9BXH1;Q9BXH1-2;Q9H3M0;Q9JM54;Q9UNK0	FUNCTION: Involved in the regulation of apoptosis versus cell survival, and in the maintenance of viability but not of proliferation. Mediates its effects by interactions with a number of other regulators of apoptosis. Isoform 1 inhibits apoptosis. Isoform 2 promotes apoptosis. {ECO:0000269|PubMed:10766760, ECO:0000269|PubMed:16543145}.
22.2214	22.2096	22.4247	22.2905	22.4015	22.1488	22.0789	21.9812	22.2593	22.2989	22.3017	22.2593		0.314377	0.539891	AADAT	MitoCarta3.0	Matrix		0.678268	0.373954	-0.127214	-0.667523		0.0464208	0.961163	0.00675058	0.0447655	Q8N5Z0	Q8N5Z0	AADAT_HUMAN	Kynurenine/alpha-aminoadipate aminotransferase, mitochondrial		targetP signal, Rickettsial homolog, mito protein domain, coexpression, MS/MS++	Metabolism > Amino acid metabolism > Lysine metabolism	2-oxoglutarate metabolic process [GO:0006103];alpha-amino acid metabolic process [GO:1901605];biosynthetic process [GO:0009058];glutamate metabolic process [GO:0006536];kynurenine metabolic process [GO:0070189];L-lysine catabolic process to acetyl-CoA via saccharopine [GO:0033512]	mitochondrial matrix [GO:0005759]	2-aminoadipate transaminase activity [GO:0047536];kynurenine-oxoglutarate transaminase activity [GO:0016212];protein homodimerization activity [GO:0042803];pyridoxal phosphate binding [GO:0030170];transaminase activity [GO:0008483]		FUNCTION: Transaminase with broad substrate specificity. Has transaminase activity towards aminoadipate, kynurenine, methionine and glutamate. Shows activity also towards tryptophan, aspartate and hydroxykynurenine. Accepts a variety of oxo-acids as amino-group acceptors, with a preference for 2-oxoglutarate, 2-oxocaproic acid, phenylpyruvate and alpha-oxo-gamma-methiol butyric acid. Can also use…
23.5754	23.8764	23.9495	23.7995	23.8576	23.8858	23.895	23.9406	23.7286	24.1332	24.1565	24.0691		0.78028	0.285121	CHCHD2	MitoCarta3.0	IMS		0.593778	0.395398	-0.127114	-0.632507		0.870633	0.281896	-0.221646	-0.97104	Q9Y6H1	Q9Y6H1;Q5T1J5	CHCH2_HUMAN	Coiled-coil-helix-coiled-coil-helix domain-containing protein 2		APEX_IMS, targetP signal, yeast mito homolog+, mito protein domain, coexpression	Mitochondrial dynamics and surveillance > Apoptosis	cellular response to oxidative stress [GO:0034599];mitochondrion organization [GO:0007005];positive regulation of mitochondrial ATP synthesis coupled electron transport [GO:1905448];positive regulation of transcription by RNA polymerase II [GO:0045944];regulation of cellular response to hypoxia [GO:1900037]	mitochondrial intermembrane space [GO:0005758];mitochondrion [GO:0005739];nucleus [GO:0005634]	DNA-binding transcription factor binding [GO:0140297];sequence-specific DNA binding [GO:0043565]	A2ABF9;A8MQ03;A9UHW6-2;O43482;P05813;P07237;P08563;P15884;P18825;P42858;P78358;Q04864;Q08379;Q0VD86;Q12933;Q15323;Q6A162;Q6UY14-3;Q70EL1-9;Q86WV8;Q8IWZ5;Q8WYQ3;Q969G2;Q9BYU1;Q9BYV2;Q9H0C1;Q9H8W4;Q9UKT9;Q9Y2S7	FUNCTION: Transcription factor. Binds to the oxygen responsive element of COX4I2 and activates its transcription under hypoxia conditions (4% oxygen), as well as normoxia conditions (20% oxygen) (PubMed:23303788). {ECO:0000269|PubMed:23303788}.
21.1143	21.7836	21.4676	21.7675	21.5069	21.6671	21.0756	21.4118	21.2535	21.5545	21.6364	21.7182		0.0884507	0.732414	RPIA	MitoCarta3.0	Matrix		0.331948	0.501468	-0.125295	-0.48031		0.0133631	0.977794	-0.00741434	-0.025812	P49247	P49247	RPIA_HUMAN	Ribose-5-phosphate isomerase		APEX_matrix	Metabolism > Carbohydrate metabolism	D-ribose metabolic process [GO:0006014];pentose-phosphate shunt [GO:0006098];pentose-phosphate shunt, non-oxidative branch [GO:0009052];ribose phosphate metabolic process [GO:0019693]	cytosol [GO:0005829];intracellular membrane-bounded organelle [GO:0043231]	identical protein binding [GO:0042802];monosaccharide binding [GO:0048029];ribose-5-phosphate isomerase activity [GO:0004751]	Itself;O00560;O75716;P22061;P22061-2;Q06124;Q6IPU0;Q75MZ5;Q8N5M1;Q8TBB1;Q96D03;Q96HA8;Q99757;Q9H0X6;Q9H8Y8;Q9NRD5;Q9NWQ9;Q9UJY1
24.2961	24.275	24.2317	24.2317	24.5463	24.5225	24.3444	24.317	24.5869	24.5812	24.5522	24.5105	+	2.78342	0.0496419	CPOX	MitoCarta3.0	MIM		1.0494	0.314305	-0.125152	-0.773519		4.80995	0.0590672	-0.299067	-2.41601	P36551	P36551	HEM6_HUMAN	Oxygen-dependent coproporphyrinogen-III oxidase, mitochondrial		literature, APEX_IMS, APEX_matrix, Rickettsial homolog, mito protein domain, coexpression, MS/MS++	Metabolism > Metals and cofactors > Heme synthesis and processing	heme biosynthetic process [GO:0006783];protoporphyrinogen IX biosynthetic process [GO:0006782]	cytoplasm [GO:0005737];cytosol [GO:0005829];mitochondrial intermembrane space [GO:0005758];mitochondrion [GO:0005739]	coproporphyrinogen oxidase activity [GO:0004109];protein homodimerization activity [GO:0042803]		FUNCTION: Involved in the heme biosynthesis. Catalyzes the aerobic oxidative decarboxylation of propionate groups of rings A and B of coproporphyrinogen-III to yield the vinyl groups in protoporphyrinogen-IX.
26.5014	26.5551	26.5898	26.5029	26.5374	26.5754	26.48	26.4282	26.604	26.6865	26.5898	26.632		1.35024	0.247769	MRPL9	MitoCarta3.0	Matrix		1.71429	0.263919	-0.122792	-0.885118		1.61758	0.4069	-0.0907521	-0.696551	Q9BYD2	Q9BYD2	RM09_HUMAN	39S ribosomal protein L9, mitochondrial		literature, APEX_matrix, targetP signal, Rickettsial homolog, mito protein domain, induction, coexpression+, MS/MS	Mitochondrial central dogma > Translation > Mitochondrial ribosome	translation [GO:0006412]	mitochondrial inner membrane [GO:0005743];mitochondrial large ribosomal subunit [GO:0005762];mitochondrial ribosome [GO:0005761];mitochondrion [GO:0005739]	RNA binding [GO:0003723];structural constituent of ribosome [GO:0003735]	P61978-2;Q16543;Q8IZU0
26.0732	26.0772	26.1234	26.0833	26.2188	26.1946	26.0752	26.065	26.2481	26.2372	26.2926	26.2607		2.65896	0.0941447	XPNPEP3	MitoCarta3.0	Matrix		1.5726	0.276251	-0.121245	-0.856416		4.29285	0.160612	-0.170364	-1.46037	Q9NQH7	Q9NQH7	XPP3_HUMAN	Xaa-Pro aminopeptidase 3		literature, APEX_matrix, yeast mito homolog, Rickettsial homolog, mito protein domain, coexpression, MS/MS+	Protein import, sorting and homeostasis > Protein import and sorting > Preprotein cleavage;Protein import, sorting and homeostasis > Protein homeostasis > Proteases	glomerular filtration [GO:0003094];protein processing [GO:0016485];proteolysis [GO:0006508]	cytoplasm [GO:0005737];cytosol [GO:0005829];mitochondrion [GO:0005739]	aminopeptidase activity [GO:0004177];manganese ion binding [GO:0030145];metalloaminopeptidase activity [GO:0070006];peptidase activity [GO:0008233];protein homodimerization activity [GO:0042803]		FUNCTION: [Isoform 1]: Promotes TNFRSF1B-mediated phosphorylation of MAPK8/JNK1 and MAPK9/JNK2, suggesting a function as an adapter protein for TNFRSF1B;FUNCTION: Catalyzes the removal of a penultimate prolyl residue from the N-termini of peptides, such as Leu-Pro-Ala (PubMed:25609706, PubMed:28476889). Also shows low activity towards peptides with Ala or Ser at the P1 position (PubMed:28476889).…
25.8881	25.8858	25.9248	25.8167	26.1642	26.1293	25.9225	25.9933	26.2661	26.1604	26.1055	26.1604		2.14179	0.0782251	ETHE1	MitoCarta3.0	Matrix		0.931128	0.338167	-0.12074	-0.727255		3.46334	0.0848452	-0.294259	-2.09491	O95571	O95571	ETHE1_HUMAN	Persulfide dioxygenase ETHE1, mitochondrial		literature, APEX_matrix, targetP signal, yeast mito homolog+, mito protein domain, induction, MS/MS++	Metabolism > Sulfur metabolism	glutathione metabolic process [GO:0006749];hydrogen sulfide metabolic process [GO:0070813]	cytoplasm [GO:0005737];mitochondrial matrix [GO:0005759];mitochondrion [GO:0005739];nucleoplasm [GO:0005654]	hydrolase activity, acting on ester bonds [GO:0016788];identical protein binding [GO:0042802];iron ion binding [GO:0005506];sulfur dioxygenase activity [GO:0050313]	Itself;Q3LHN2;Q7Z3C6-3;Q99757;Q9H8Y8	FUNCTION: Sulfur dioxygenase that plays an essential role in hydrogen sulfide catabolism in the mitochondrial matrix. Hydrogen sulfide (H(2)S) is first oxidized by SQRDL, giving rise to cysteine persulfide residues. ETHE1 consumes molecular oxygen to catalyze the oxidation of the persulfide, once it has been transferred to a thiophilic acceptor, such as glutathione (R-SSH). Plays an important rol…
24.317	24.417	24.5105	24.3975	24.5105	24.5404	24.4738	24.3376	24.4862	24.5812	24.6431	24.6264		1.12429	0.221654	PDK3	MitoCarta3.0	Matrix		1.08396	0.32287	-0.118645	-0.755866		1.76961	0.23319	-0.173702	-1.13463	Q15120	Q15120	PDK3_HUMAN	[Pyruvate dehydrogenase (acetyl-transferring)] kinase isozyme 3, mitochondrial		literature, APEX_matrix, targetP signal, yeast mito homolog+, mito protein domain+, MS/MS++	Metabolism > Carbohydrate metabolism > Pyruvate metabolism	cellular response to fatty acid [GO:0071398];cellular response to glucose stimulus [GO:0071333];glucose metabolic process [GO:0006006];hypoxia-inducible factor-1alpha signaling pathway [GO:0097411];peptidyl-serine phosphorylation [GO:0018105];peroxisome proliferator activated receptor signaling pathway [GO:0035357];protein phosphorylation [GO:0006468];regulation of acetyl-CoA biosynthetic process…	mitochondrial matrix [GO:0005759];mitochondrion [GO:0005739];nucleolus [GO:0005730]	ATP binding [GO:0005524];protein kinase activity [GO:0004672];protein serine/threonine kinase activity [GO:0004674];pyruvate dehydrogenase (acetyl-transferring) kinase activity [GO:0004740]	P10515	FUNCTION: Inhibits pyruvate dehydrogenase activity by phosphorylation of the E1 subunit PDHA1, and thereby regulates glucose metabolism and aerobic respiration. Can also phosphorylate PDHA2. Decreases glucose utilization and increases fat metabolism in response to prolonged fasting, and as adaptation to a high-fat diet. Plays a role in glucose homeostasis and in maintaining normal blood glucose l…
24.5285	24.3975	24.6209	24.4738	24.6703	24.5105	24.6918	24.5463	24.6918	24.632	24.7745	24.7945		1.46857	0.169685	FARS2	MitoCarta3.0	Matrix		1.04749	0.327446	-0.118487	-0.747098		1.95498	0.179729	-0.218029	-1.36079	O95363	O95363	SYFM_HUMAN	Phenylalanine--tRNA ligase, mitochondrial		literature, APEX_matrix, targetP signal, yeast mito homolog+, Rickettsial homolog, mito protein domain, induction, coexpression, MS/MS	Mitochondrial central dogma > Translation > mt-tRNA synthetases	phenylalanyl-tRNA aminoacylation [GO:0006432];tRNA aminoacylation for protein translation [GO:0006418];tRNA processing [GO:0008033]	cytoplasm [GO:0005737];mitochondrial matrix [GO:0005759];mitochondrion [GO:0005739]	ATP binding [GO:0005524];phenylalanine-tRNA ligase activity [GO:0004826];tRNA binding [GO:0000049]	A1A4E9;A1L4K1;A8MQ03;A8MV81;O43609;O60304;O75478;O75558;O76011;O95070;O95199;O95429;P07951-2;P08247;P14373;P60370;P60409;P60410;P60411;Q07627;Q10567-3;Q12800;Q12933;Q13064;Q13137;Q13322-4;Q14696;Q15323;Q15654;Q4G0S7;Q5H9J7;Q5TD97;Q6A162;Q6NT76;Q6PF18;Q6RW13;Q6RW13-2;Q6UY14-3;Q6ZPD8;Q7Z3S9;Q7Z4V0;Q8N5Z5;Q8N720;Q8N9N5-2;Q8NA61-2;Q8NI38;Q8TF50;Q92824-2;Q92997;Q96DZ9;Q96DZ9-2;Q96IF1;Q96N21;Q96T49;Q99…	FUNCTION: Is responsible for the charging of tRNA(Phe) with phenylalanine in mitochondrial translation. To a lesser extent, also catalyzes direct attachment of m-Tyr (an oxidized version of Phe) to tRNA(Phe), thereby opening the way for delivery of the misacylated tRNA to the ribosome and incorporation of ROS-damaged amino acid into proteins. {ECO:0000269|PubMed:19549855, ECO:0000269|PubMed:22833…
24.5638	24.4738	24.5926	24.5345	24.5926	24.5165	24.4551	24.3712	24.6264	24.6153	24.6209	24.5463		0.64802	0.428697	RDH13	MitoCarta3.0	MIM		1.23864	0.307453	-0.118344	-0.78612		0.993093	0.556018	-0.0610275	-0.463761	Q8NBN7	Q8NBN7	RDH13_HUMAN	Retinol dehydrogenase 13		yeast mito homolog+, Rickettsial homolog, mito protein domain, induction, MS/MS	Metabolism > Vitamin metabolism > Vitamin A metabolism	eye photoreceptor cell development [GO:0042462];response to high light intensity [GO:0009644];retina layer formation [GO:0010842];retinal metabolic process [GO:0042574]	mitochondrial inner membrane [GO:0005743]	NADP-retinol dehydrogenase activity [GO:0052650]		FUNCTION: Retinol dehydrogenase with a clear preference for NADP. Oxidizes all-trans-retinol, but seems to reduce all-trans-retinal with much higher efficiency (PubMed:18039331). Has no activity toward steroids (PubMed:18039331). {ECO:0000269|PubMed:18039331}.
22.5451	22.4349	22.4726	22.2155	22.6518	22.4923	22.2273	22.2989	22.5475	22.4144	22.654	22.5261		0.712329	0.308177	AGPAT4	MitoCarta3.0	MOM		0.499812	0.438571	-0.117916	-0.567195		0.659802	0.43922	-0.118482	-0.635977	Q9NRZ5	Q9NRZ5	PLCD_HUMAN	1-acyl-sn-glycerol-3-phosphate acyltransferase delta		literature, mito protein domain, induction	Metabolism > Lipid metabolism > Cardiolipin synthesis;Metabolism > Lipid metabolism > Phospholipid metabolism	CDP-diacylglycerol biosynthetic process [GO:0016024];phosphatidic acid biosynthetic process [GO:0006654];phospholipid biosynthetic process [GO:0008654]	endomembrane system [GO:0012505];endoplasmic reticulum [GO:0005783];endoplasmic reticulum membrane [GO:0005789];integral component of membrane [GO:0016021];mitochondrial outer membrane [GO:0005741]	1-acylglycerol-3-phosphate O-acyltransferase activity [GO:0003841];acyltransferase activity [GO:0016746]	A6NM10-2;A8MZ59;O14880;O15552;O95214;P12318-2;P34972;Q04864;Q13520;Q5SR56;Q7Z5P4;Q86VR2;Q8N386;Q8N5M9;Q8NBQ5;Q96BA8;Q96P31-6;Q96P66;Q9GZY8-5;Q9H6H4;Q9HBV2;Q9NQQ7-3;Q9NUH8;Q9NY72;Q9UHI5;Q9Y282;Q9Y320	FUNCTION: Converts 1-acyl-sn-glycerol-3-phosphate (lysophosphatidic acid or LPA) into 1,2-diacyl-sn-glycerol-3-phosphate (phosphatidic acid or PA) by incorporating an acyl moiety at the sn-2 position of the glycerol backbone (By similarity). Exhibits high acyl-CoA specificity for polyunsaturated fatty acyl-CoA, especially docosahexaenoyl-CoA (22:6-CoA, DHA-CoA) (By similarity). {ECO:0000250|UniPr…
25.0484	24.8997	25.1015	24.9495	25.1449	24.945	25.0732	24.918	25.141	24.9716	25.2207	25.217		0.72923	0.351048	BCKDHA	MitoCarta3.0	MIM		0.723465	0.380577	-0.117288	-0.654585		0.948377	0.356623	-0.137792	-0.791072	P12694	P12694	ODBA_HUMAN	2-oxoisovalerate dehydrogenase subunit alpha, mitochondrial		literature, APEX_matrix, targetP signal+, yeast mito homolog+, Rickettsial homolog, mito protein domain+, coexpression+, MS/MS++	Metabolism > Amino acid metabolism > Branched-chain amino acid dehydrogenase complex;Metabolism > Amino acid metabolism > Branched-chain amino acid metabolism	branched-chain amino acid catabolic process [GO:0009083]	mitochondrial alpha-ketoglutarate dehydrogenase complex [GO:0005947];mitochondrial matrix [GO:0005759];mitochondrion [GO:0005739]	3-methyl-2-oxobutanoate dehydrogenase (2-methylpropanoyl-transferring) activity [GO:0003863];carboxy-lyase activity [GO:0016831];metal ion binding [GO:0046872]	P21953;P21953-1	FUNCTION: The branched-chain alpha-keto dehydrogenase complex catalyzes the overall conversion of alpha-keto acids to acyl-CoA and CO(2). It contains multiple copies of three enzymatic components: branched-chain alpha-keto acid decarboxylase (E1), lipoamide acyltransferase (E2) and lipoamide dehydrogenase (E3).
26.1661	26.1214	26.2679	26.1795	26.228	26.1546	26.0567	26.0588	26.2353	26.1908	26.275	26.2661		1.085	0.349572	IDH3B	MitoCarta3.0	Matrix		1.37703	0.299085	-0.117273	-0.805897		0.799974	0.585651	-0.0580859	-0.426865	O43837	O43837	IDH3B_HUMAN	Isocitrate dehydrogenase [NAD] subunit beta, mitochondrial		literature, APEX_matrix, targetP signal+, yeast mito homolog+, Rickettsial homolog, mito protein domain, induction, coexpression, MS/MS++	Metabolism > Carbohydrate metabolism > TCA cycle	2-oxoglutarate metabolic process [GO:0006103];isocitrate metabolic process [GO:0006102];NADH metabolic process [GO:0006734];tricarboxylic acid cycle [GO:0006099]	mitochondrial matrix [GO:0005759];mitochondrion [GO:0005739];nucleus [GO:0005634]	electron transfer activity [GO:0009055];isocitrate dehydrogenase (NAD+) activity [GO:0004449];magnesium ion binding [GO:0000287];NAD binding [GO:0051287]	P50213	FUNCTION: Plays a structural role to facilitate the assembly and ensure the full activity of the enzyme catalyzing the decarboxylation of isocitrate (ICT) into alpha-ketoglutarate. The heterodimer composed of the alpha (IDH3A) and beta (IDH3B) subunits and the heterodimer composed of the alpha (IDH3A) and gamma (IDH3G) subunits, have considerable basal activity but the full activity of the hetero…
27.3153	27.3324	27.3578	27.217	27.3745	27.3153	27.2535	27.1214	27.3745	27.4073	27.4073	27.341		0.67973	0.41075	GPD2	MitoCarta3.0	MIM		1.07015	0.329555	-0.116351	-0.743515		1.16516	0.48372	-0.0768881	-0.57097	P43304	P43304	GPDM_HUMAN	Glycerol-3-phosphate dehydrogenase, mitochondrial		literature, APEX_IMS, yeast mito homolog++, mito protein domain, coexpression, MS/MS++	Metabolism > Carbohydrate metabolism > Glycerol phosphate shuttle;Metabolism > Electron carriers > Q-linked reactions, other	glycerol catabolic process [GO:0019563];glycerol-3-phosphate metabolic process [GO:0006072];glycerophosphate shuttle [GO:0006127]	glycerol-3-phosphate dehydrogenase complex [GO:0009331];mitochondrial inner membrane [GO:0005743];mitochondrion [GO:0005739]	calcium ion binding [GO:0005509];glycerol-3-phosphate dehydrogenase (quinone) activity [GO:0004368];sn-glycerol-3-phosphate:ubiquinone-8 oxidoreductase activity [GO:0052591]		FUNCTION: Calcium-responsive mitochondrial glycerol-3-phosphate dehydrogenase which seems to be a key component of the pancreatic beta-cell glucose-sensing device. {ECO:0000269|PubMed:9070847}.
23.7695	23.7389	23.8764	23.7796	23.7695	23.6865	23.5638	23.5754	23.7895	23.7492	23.7182	23.7995		1.66238	0.175016	TRMU	MitoCarta3.0	Matrix		1.15685	0.322199	-0.115285	-0.756962		0.326604	0.794031	0.0270147	0.199876	O75648	O75648	MTU1_HUMAN	Mitochondrial tRNA-specific 2-thiouridylase 1		literature, APEX_matrix, yeast mito homolog++, Rickettsial homolog, mito protein domain, coexpression	Mitochondrial central dogma > mtRNA metabolism > mt-tRNA modifications	tRNA wobble position uridine thiolation [GO:0002143]	mitochondrion [GO:0005739]	ATP binding [GO:0005524];tRNA binding [GO:0000049];tRNA-5-taurinomethyluridine 2-sulfurtransferase [GO:0061708]		FUNCTION: Catalyzes the 2-thiolation of uridine at the wobble position (U34) of mitochondrial tRNA(Lys), tRNA(Glu) and tRNA(Gln). Required for the formation of 5-taurinomethyl-2-thiouridine (tm5s2U) of mitochondrial tRNA(Lys), tRNA(Glu), and tRNA(Gln) at the wobble position. ATP is required to activate the C2 atom of the wobble base. {ECO:0000269|PubMed:15509579, ECO:0000269|PubMed:15944150, ECO:…
23.4676	23.2679	23.4041	23.2125	23.4676	23.3778	23.2317	23.2535	23.5983	23.2961	23.48	23.417		0.634943	0.372418	MTFMT	MitoCarta3.0	Matrix		0.660464	0.398545	-0.115209	-0.626661		0.601397	0.470277	-0.109853	-0.589502	Q96DP5	Q96DP5	FMT_HUMAN	Methionyl-tRNA formyltransferase, mitochondrial		literature, APEX_matrix, targetP signal+, yeast mito homolog++, Rickettsial homolog, mito protein domain, coexpression	Metabolism > Vitamin metabolism > Folate and 1-C metabolism;Mitochondrial central dogma > Translation > fMet processing	conversion of methionyl-tRNA to N-formyl-methionyl-tRNA [GO:0071951]	mitochondrion [GO:0005739]	methionyl-tRNA formyltransferase activity [GO:0004479]		FUNCTION: Formylates methionyl-tRNA in mitochondria. A single tRNA(Met) gene gives rise to both an initiator and an elongator species via an unknown mechanism (By similarity). {ECO:0000250}.
[truncated: 7,879 more rows]
