# Supplementary material for: Ribonucleotide synthesis by NME6 fuels mitochondrial gene expression
Source: EMBO J. 2023 Jul 13;42(18):e113256. doi: 10.15252/embj.2022113256 (PMC10505918; doi:10.15252/embj.2022113256)
Supplement: Supplementary file 5 — Dataset EV3 [file EMBJ-42-e113256-s004.xlsx]

## Sheet: Legend
EV3	IP-proteomics results used for Fig EV4B

## Sheet: Sheet2
WT_Flag_IP_1	WT_Flag_IP_2	WT_Flag_IP_3	WT_Flag_IP_4	NME6_KO_+_WT-Flag_IP_1	NME6_KO_+_WT-Flag_IP_2	NME6_KO_+_WT-Flag_IP_3	NME6_KO_+_WT-Flag_IP_4	Exclusively in IP (or 1 in ctrl)	Student's T-test Significant NME6_KO_+_WT-Flag_IP_WT_Flag_IP	log2 FC NME6_KO_+_WT-Flag_IP_WT_Flag_IP	Genes	MitoCarta3.0_SubMitoLocalization	Gene ontology (biological process)	Gene ontology (cellular component)	Gene ontology (molecular function)	Interacts with	Function [CC]	MitoCarta3.0_List	MitoCarta3.0_Evidence	MitoCarta3.0_MitoPathways	-Log Student's T-test p-value NME6_KO_+_WT-Flag_IP_WT_Flag_IP	Student's T-test q-value NME6_KO_+_WT-Flag_IP_WT_Flag_IP	Student's T-test Test statistic NME6_KO_+_WT-Flag_IP_WT_Flag_IP	Protein.Group	Protein.Ids	Protein.Names	First.Protein.Description
21.8423	21.1946	22.4501	22.0756	25.9225	24.0105	23.9225	24.6209		+	2.72845	NME6	Matrix	apoptotic process [GO:0006915];CTP biosynthetic process [GO:0006241];GTP biosynthetic process [GO:0006183];negative regulation of cell growth [GO:0030308];negative regulation of mitotic nuclear division [GO:0045839];UTP biosynthetic process [GO:0006228]	mitochondrion [GO:0005739]	ATP binding [GO:0005524];metal ion binding [GO:0046872];nucleoside diphosphate kinase activity [GO:0004550]	Q96I51	FUNCTION: Major role in the synthesis of nucleoside triphosphates other than ATP. The ATP gamma phosphate is transferred to the NDP beta phosphate via a ping-pong mechanism, using a phosphorylated active-site intermediate. Inhibitor of p53-induced apoptosis.	MitoCarta3.0	literature, APEX_matrix, GFP, Rickettsial homolog, mito protein domain, coexpression	Metabolism > Nucleotide metabolism > Nucleotide synthesis and processing	2.66808	0.037	4.32133	O75414	O75414	NDK6_HUMAN	Nucleoside diphosphate kinase 6
25.5783	25.632	25.7771	25.6649	27.9146	27.6931	28.1065	28.1263		+	2.29705	RCC1L	Matrix	mitochondrial membrane fusion [GO:1990613];positive regulation of mitochondrial translation [GO:0070131]	mitochondrial inner membrane [GO:0005743];mitochondrial membrane [GO:0031966]	GTP binding [GO:0005525];guanyl-nucleotide exchange factor activity [GO:0005085];RNA binding [GO:0003723];rRNA binding [GO:0019843]	O75414;P61981;Q15047-2;Q8TAP4-4;Q92993	FUNCTION: Guanine nucleotide exchange factor (GEF) for mitochondrial dynamin-related GTPase OPA1. Activates OPA1, by exchanging bound GDP for free GTP, and drives OPA1 and MFN1-dependent mitochondrial fusion (PubMed:28746876). Plays an essential role in mitochondrial ribosome biogenesis. As a component of a functional protein-RNA module, consisting of RCC1L, NGRN, RPUSD3, RPUSD4, TRUB2, FASTKD2 a…	MitoCarta3.0	literature, APEX_matrix, targetP signal, coexpression	Mitochondrial central dogma > mtRNA metabolism > mt-rRNA modifications	6.11956	0	10.9709	Q96I51	Q96I51	RCC1L_HUMAN	RCC1-like G exchanging factor-like protein
22.2707	22.0918	22.2849	22.2273	23.976	23.7182	24.1174	23.7796		+	1.6791	POSTN		bone regeneration [GO:1990523];cell adhesion [GO:0007155];cellular response to fibroblast growth factor stimulus [GO:0044344];cellular response to transforming growth factor beta stimulus [GO:0071560];cellular response to tumor necrosis factor [GO:0071356];cellular response to vitamin K [GO:0071307];extracellular matrix organization [GO:0030198];negative regulation of cell-matrix adhesion [GO:000…	collagen-containing extracellular matrix [GO:0062023];extracellular matrix [GO:0031012];extracellular space [GO:0005615];neuromuscular junction [GO:0031594];trans-Golgi network [GO:0005802]	cell adhesion molecule binding [GO:0050839];heparin binding [GO:0008201];metal ion binding [GO:0046872]	Q15582	FUNCTION: Induces cell attachment and spreading and plays a role in cell adhesion (PubMed:12235007). Enhances incorporation of BMP1 in the fibronectin matrix of connective tissues, and subsequent proteolytic activation of lysyl oxidase LOX (By similarity). {ECO:0000250|UniProtKB:Q62009, ECO:0000269|PubMed:12235007}.				5.50479	0	8.32922	Q15063	Q15063	POSTN_HUMAN	Periostin
22.8269	22.8764	22.6119	22.6693	24.4425	24.4298	24.2535	24.4488		+	1.64756	PAPSS2		3'-phosphoadenosine 5'-phosphosulfate biosynthetic process [GO:0050428];skeletal system development [GO:0001501];sulfate assimilation [GO:0000103]	cytosol [GO:0005829]	adenylylsulfate kinase activity [GO:0004020];ATP binding [GO:0005524];nucleotidyltransferase activity [GO:0016779];sulfate adenylyltransferase (ATP) activity [GO:0004781]	O75031;Q96CV9;Q96LK0	FUNCTION: Bifunctional enzyme with both ATP sulfurylase and APS kinase activity, which mediates two steps in the sulfate activation pathway. The first step is the transfer of a sulfate group to ATP to yield adenosine 5'-phosphosulfate (APS), and the second step is the transfer of a phosphate group from ATP to APS yielding 3'-phosphoadenylylsulfate/PAPS, the activated sulfate donor used by sulfotr…				6.12029	0	9.23372	O95340	O95340	PAPS2_HUMAN	Bifunctional 3'-phosphoadenosine 5'-phosphosulfate synthase 2
18.4855	18.3526	18.32	18.1117	19.1907	19.8186	19.3281	19.6694		+	1.18425	SLC1A3		auditory behavior [GO:0031223];cell morphogenesis involved in neuron differentiation [GO:0048667];cellular response to cocaine [GO:0071314];cellular sodium ion homeostasis [GO:0006883];chemical synaptic transmission [GO:0007268];chloride transmembrane transport [GO:1902476];cranial nerve development [GO:0021545];D-aspartate import across plasma membrane [GO:0070779];gamma-aminobutyric acid biosyn…	basal plasma membrane [GO:0009925];cell surface [GO:0009986];cytoplasmic vesicle [GO:0031410];integral component of plasma membrane [GO:0005887];membrane [GO:0016020];membrane protein complex [GO:0098796];neuron projection [GO:0043005];neuronal cell body [GO:0043025];perinuclear region of cytoplasm [GO:0048471];plasma membrane [GO:0005886];synapse [GO:0045202]	glutamate binding [GO:0016595];glutamate:sodium symporter activity [GO:0015501];high-affinity glutamate transmembrane transporter activity [GO:0005314];L-glutamate transmembrane transporter activity [GO:0005313];metal ion binding [GO:0046872]	A0PK00;O14880;Q5BJH2-2;Q8WVV5	FUNCTION: Sodium-dependent, high-affinity amino acid transporter that mediates the uptake of L-glutamate and also L-aspartate and D-aspartate (PubMed:7521911, PubMed:8123008, PubMed:20477940, PubMed:26690923, PubMed:28032905, PubMed:28424515). Functions as a symporter that transports one amino acid molecule together with two or three Na(+) ions and one proton, in parallel with the counter-transpo…				3.43031	0.0405	4.46662	P43003	P43003	EAA1_HUMAN	Excitatory amino acid transporter 1
24.0359	23.9043	23.8385	24.0609	24.604	24.6209	24.6595	24.6918		+	0.684166	FGF2		activation of MAPK activity [GO:0000187];aging [GO:0007568];angiogenesis involved in coronary vascular morphogenesis [GO:0060978];animal organ morphogenesis [GO:0009887];branching involved in ureteric bud morphogenesis [GO:0001658];cell differentiation [GO:0030154];cell migration involved in sprouting angiogenesis [GO:0002042];chemotaxis [GO:0006935];chondroblast differentiation [GO:0060591];cort…	cytoplasm [GO:0005737];extracellular region [GO:0005576];extracellular space [GO:0005615];nucleus [GO:0005634]	chemoattractant activity [GO:0042056];chemokine binding [GO:0019956];cytokine activity [GO:0005125];fibroblast growth factor receptor binding [GO:0005104];growth factor activity [GO:0008083];heparin binding [GO:0008201];identical protein binding [GO:0042802];integrin binding [GO:0005178];nuclear receptor coactivator activity [GO:0030374];receptor-receptor interaction [GO:0090722]	P11362;P11362-14;P11362-7;P21802;P21802-1;P26022;P29466;Q14512	FUNCTION: Acts as a ligand for FGFR1, FGFR2, FGFR3 and FGFR4 (PubMed:8663044). Also acts as an integrin ligand which is required for FGF2 signaling (PubMed:28302677). Binds to integrin ITGAV:ITGB3 (PubMed:28302677). Plays an important role in the regulation of cell survival, cell division, cell differentiation and cell migration (PubMed:8663044, PubMed:28302677). Functions as a potent mitogen in …				4.70974	0.0403636	4.36829	P09038	P09038	FGF2_HUMAN	Fibroblast growth factor 2
19.6993	19.6865	19.8442	19.6708	19.0318	19.037	18.9035	19.1458		+	-0.695619	P4HA3		peptidyl-proline hydroxylation to 4-hydroxy-L-proline [GO:0018401]	endoplasmic reticulum [GO:0005783];endoplasmic reticulum lumen [GO:0005788]	iron ion binding [GO:0005506];L-ascorbic acid binding [GO:0031418];procollagen-proline 4-dioxygenase activity [GO:0004656]	A0A0S2Z3Y6;A0A0S2Z442;A5D8V6;O14734;O14964;O15156-2;O43379;O43482;O75360;O95429;P17540;P18825;P28070;P43356;P50222;P59942;P78358;Q08117-2;Q16740;Q3LI64;Q3LI72;Q53GC0;Q5D1E8;Q5T4B2;Q6QNY1;Q6ZMJ2-2;Q86V38;Q86Y26;Q8IUC2;Q8WUE5;Q96C01;Q96E03;Q96EV8;Q96NM4-3;Q9BPU9;Q9BSH3;Q9BVN2;Q9BXJ5;Q9NSA3;Q9NSG2;Q9NWB1-5;Q9NYG5-2;Q9NZ52-2;Q9NZ72;Q9P2M1;Q9UBF1;Q9UJ68;Q9UJW9;Q9Y4H4	FUNCTION: Catalyzes the post-translational formation of 4-hydroxyproline in -Xaa-Pro-Gly- sequences in collagens and other proteins. {ECO:0000269|PubMed:12874193, ECO:0000269|PubMed:14500733}.				4.45426	0.038	-4.24814	Q7Z4N8	Q7Z4N8	P4HA3_HUMAN	Prolyl 4-hydroxylase subunit alpha-3
21.6276	21.8346	21.7796	21.6671	20.7553	20.9459	20.9742	20.9601		+	-0.818308	HSD17B12		estrogen biosynthetic process [GO:0006703];extracellular matrix organization [GO:0030198];fatty acid biosynthetic process [GO:0006633];long-chain fatty-acyl-CoA biosynthetic process [GO:0035338];positive regulation of cell-substrate adhesion [GO:0010811]	endoplasmic reticulum membrane [GO:0005789];extracellular matrix [GO:0031012];fatty acid elongase complex [GO:0009923];integral component of membrane [GO:0016021]	17-beta-hydroxysteroid dehydrogenase (NAD+) activity [GO:0044594];17-beta-hydroxysteroid dehydrogenase (NADP+) activity [GO:0072582];3-oxo-arachidoyl-CoA reductase activity [GO:0102339];3-oxo-behenoyl-CoA reductase activity [GO:0102340];3-oxo-cerotoyl-CoA reductase activity [GO:0102342];3-oxo-lignoceroyl-CoA reductase activity [GO:0102341];collagen binding [GO:0005518];fibronectin binding [GO:000…	P01112;P06396;P22607;P28329-3;Q9UHD9;Q9UMX0;Q9UMX0-2;Q9WMX2	FUNCTION: Catalyzes the second of the four reactions of the long-chain fatty acids elongation cycle. This endoplasmic reticulum-bound enzymatic process, allows the addition of two carbons to the chain of long- and very long-chain fatty acids/VLCFAs per cycle. This enzyme has a 3-ketoacyl-CoA reductase activity, reducing 3-ketoacyl-CoA to 3-hydroxyacyl-CoA, within each cycle of fatty acid elongati…				4.60822	0.00966667	-4.79903	Q53GQ0	Q53GQ0	DHB12_HUMAN	Very-long-chain 3-oxoacyl-CoA reductase
22.5404	22.714	22.4849	22.6518	21.8802	21.6364	21.4375	21.7594		+	-0.919419	NME3	MOM	apoptotic process [GO:0006915];CTP biosynthetic process [GO:0006241];GTP biosynthetic process [GO:0006183];UTP biosynthetic process [GO:0006228]	cytosol [GO:0005829]	ATP binding [GO:0005524];metal ion binding [GO:0046872];nucleoside diphosphate kinase activity [GO:0004550]	O43765;P15531;Q6ICB0;Q96EQ0;Q9UHD9;Q9UMX0;Q9UMX0-2	FUNCTION: Major role in the synthesis of nucleoside triphosphates other than ATP. The ATP gamma phosphate is transferred to the NDP beta phosphate via a ping-pong mechanism, using a phosphorylated active-site intermediate. Probably has a role in normal hematopoiesis by inhibition of granulocyte differentiation and induction of apoptosis.	MitoCarta3.0	GFP, Rickettsial homolog, mito protein domain	Metabolism > Nucleotide metabolism > Nucleotide synthesis and processing	3.84574	0.0424444	-4.42381	Q13232	Q13232	NDK3_HUMAN	Nucleoside diphosphate kinase 3
22.3619	22.2066	22.4298	22.1488	21.1015	21.0625	21.1332	20.9024		+	-1.23686	IGSF10		cell differentiation [GO:0030154];ossification [GO:0001503];regulation of neuron migration [GO:2001222]	extracellular region [GO:0005576]			FUNCTION: Involved in the control of early migration of neurons expressing gonadotropin-releasing hormone (GNRH neurons) (By similarity). May be involved in the maintenance of osteochondroprogenitor cells pool (By similarity). {ECO:0000250|UniProtKB:Q3V1M1, ECO:0000250|UniProtKB:Q6WRH9}.				5.23426	0	-6.75122	Q6WRI0	Q6WRI0	IGS10_HUMAN	Immunoglobulin superfamily member 10
25.7745	25.7155	25.5783	25.6568	24.5225	24.2607	24.5754	24.4041		+	-1.24062	NME4	MIM	CTP biosynthetic process [GO:0006241];GTP biosynthetic process [GO:0006183];lipid transport [GO:0006869];nucleoside metabolic process [GO:0009116];UTP biosynthetic process [GO:0006228]	mitochondrial inner membrane [GO:0005743];mitochondrial intermembrane space [GO:0005758];mitochondrial matrix [GO:0005759];mitochondrion [GO:0005739]	ATP binding [GO:0005524];cardiolipin binding [GO:1901612];metal ion binding [GO:0046872];nucleoside diphosphate kinase activity [GO:0004550]	O14656-2;O15160;O75031;P01019;P02042;P03952;P06858;P0DI81-3;P15531;P20618;P22392;P37840;P40337-2;P40692;P42858;P54253;P55273;P61968;P61970;Q05516;Q13064;Q13148;Q15645;Q2TAC2-2;Q68D86;Q6DKK2;Q86UW9;Q8IYR0;Q8N5M1;Q8WUI4-6;Q8WUW1;Q96PN8;Q96Q77;Q99828;Q9BY11;Q9BZL1;Q9H6L4;Q9NP86;Q9NPB3;Q9NWQ9;Q9NX04;Q9NYB9-2;Q9NZD8;Q9UBU9;Q9UHD4;Q9UMX1;Q9Y5B8	FUNCTION: Major role in the synthesis of nucleoside triphosphates other than ATP. The ATP gamma phosphate is transferred to the NDP beta phosphate via a ping-pong mechanism, using a phosphorylated active-site intermediate. Through the catalyzed exchange of gamma-phosphate between di- and triphosphonucleosides participates in regulation of intracellular nucleotide homeostasis (PubMed:10799505). Bi…	MitoCarta3.0	APEX_matrix, GFP, targetP signal, Rickettsial homolog, mito protein domain, MS/MS	Metabolism > Nucleotide metabolism > Nucleotide synthesis and processing	5.29533	0	-6.83608	O00746	O00746	NDKM_HUMAN	Nucleoside diphosphate kinase, mitochondrial
19.8615	19.851	19.8936	19.4459	18.8143	18.261	18.5422	18.1827		+	-1.31295	SYTL5		exocytosis [GO:0006887];intracellular protein transport [GO:0006886]	exocytic vesicle [GO:0070382];plasma membrane [GO:0005886]	metal ion binding [GO:0046872];neurexin family protein binding [GO:0042043];phospholipid binding [GO:0005543];small GTPase binding [GO:0031267]	O00194;O76024;O95070;P35279;P51159;P54252;P63011;Q8NHQ1;Q96PX6;Q9BTA9;Q9ERI2	FUNCTION: May act as Rab effector protein and play a role in vesicle trafficking. Binds phospholipids.				3.48709	0.00828571	-4.71014	Q8TDW5	Q8TDW5	SYTL5_HUMAN	Synaptotagmin-like protein 5
17.4617	18.1026	17.9195	17.4337	15.9023	16.7203	16.1739	15.9853		+	-1.53389	PLEKHA7		cell-cell adhesion mediated by cadherin [GO:0044331];epithelial cell-cell adhesion [GO:0090136];pore complex assembly [GO:0046931];zonula adherens maintenance [GO:0045218]	cell junction [GO:0030054];centrosome [GO:0005813];cytosol [GO:0005829];extracellular exosome [GO:0070062];nucleoplasm [GO:0005654];pore complex [GO:0046930];zonula adherens [GO:0005915]	delta-catenin binding [GO:0070097]	O60437;O75031;O95273;P24592;P62993;Q15669;Q4G0R1;Q6UWQ7-2;Q86W67;Q8TD31-3;Q96NR8;Q9BPU9;Q9BUZ4;Q9BZW7;Q9HC98-4;Q9NRD5;Q9NZ72;Q9UDW3;Q9UKV8;Q9Y250	FUNCTION: Required for zonula adherens biogenesis and maintenance (PubMed:19041755). Acts via its interaction with CAMSAP3, which anchors microtubules at their minus-ends to zonula adherens, leading to the recruitment of KIFC3 kinesin to the junctional site (PubMed:19041755). Mediates docking of ADAM10 to zonula adherens through a PDZD11-dependent interaction with the ADAM10-binding protein TSPAN…				3.08133	0.0444	-4.4025	Q6IQ23	Q6IQ23	PKHA7_HUMAN	Pleckstrin homology domain-containing family A member 7
17.7698	19.3136	NaN	18.3812	22.0122	19.9227	NaN	NaN			2.47927	PFN1		actin cytoskeleton organization [GO:0030036];modification of postsynaptic actin cytoskeleton [GO:0098885];negative regulation of actin filament bundle assembly [GO:0032232];negative regulation of actin filament polymerization [GO:0030837];negative regulation of stress fiber assembly [GO:0051497];neural tube closure [GO:0001843];positive regulation of actin filament bundle assembly [GO:0032233];po…	blood microparticle [GO:0072562];cell cortex [GO:0005938];cytoplasm [GO:0005737];cytoskeleton [GO:0005856];cytosol [GO:0005829];extracellular exosome [GO:0070062];focal adhesion [GO:0005925];glutamatergic synapse [GO:0098978];membrane [GO:0016020];nucleus [GO:0005634]	actin binding [GO:0003779];actin monomer binding [GO:0003785];adenyl-nucleotide exchange factor activity [GO:0000774];cadherin binding [GO:0045296];phosphatidylinositol-4,5-bisphosphate binding [GO:0005546];phosphotyrosine residue binding [GO:0001784];proline-rich region binding [GO:0070064];RNA binding [GO:0003723];small GTPase binding [GO:0031267]	O08816;P07830;P60709;P68135;Q92558	FUNCTION: Binds to actin and affects the structure of the cytoskeleton. At high concentrations, profilin prevents the polymerization of actin, whereas it enhances it at low concentrations. By binding to PIP2, it inhibits the formation of IP3 and DG. Inhibits androgen receptor (AR) and HTT aggregation and binding of G-actin is essential for its inhibition of AR. {ECO:0000269|PubMed:18573880}.				1.07759	0.212622	2.3156	P07737	P07737	PROF1_HUMAN	Profilin-1
NaN	18.1625	18.2049	15.972	21.3752	19.0896	NaN	19.2359			2.45376	GPI		carbohydrate metabolic process [GO:0005975];erythrocyte homeostasis [GO:0034101];gluconeogenesis [GO:0006094];glucose 6-phosphate metabolic process [GO:0051156];glucose homeostasis [GO:0042593];glycolytic process [GO:0006096];hemostasis [GO:0007599];humoral immune response [GO:0006959];in utero embryonic development [GO:0001701];learning or memory [GO:0007611];mesoderm formation [GO:0001707];nega…	ciliary membrane [GO:0060170];cytosol [GO:0005829];extracellular exosome [GO:0070062];extracellular region [GO:0005576];ficolin-1-rich granule lumen [GO:1904813];membrane [GO:0016020];neuron projection [GO:0043005];nucleoplasm [GO:0005654];plasma membrane [GO:0005886];secretory granule lumen [GO:0034774]	cytokine activity [GO:0005125];glucose-6-phosphate isomerase activity [GO:0004347];growth factor activity [GO:0008083];monosaccharide binding [GO:0048029];ubiquitin protein ligase binding [GO:0031625]	Q96BW9	FUNCTION: In the cytoplasm, catalyzes the conversion of glucose-6-phosphate to fructose-6-phosphate, the second step in glycolysis, and the reverse reaction during gluconeogenesis (PubMed:28803808). Besides it's role as a glycolytic enzyme, also acts as a secreted cytokine: acts as an angiogenic factor (AMF) that stimulates endothelial cell motility (PubMed:11437381). Acts as a neurotrophic facto…				1.10552	0.2181	2.14545	P06744	P06744	G6PI_HUMAN	Glucose-6-phosphate isomerase
NaN	16.1641	11.1366	NaN	15.56	16.9525	NaN	15.3261			2.29586	EXOSC7		exonucleolytic catabolism of deadenylated mRNA [GO:0043928];exonucleolytic trimming to generate mature 3'-end of 5.8S rRNA from tricistronic rRNA transcript (SSU-rRNA, 5.8S rRNA, LSU-rRNA) [GO:0000467];nuclear mRNA surveillance [GO:0071028];nuclear polyadenylation-dependent mRNA catabolic process [GO:0071042];nuclear polyadenylation-dependent rRNA catabolic process [GO:0071035];nuclear polyadenyl…	cytoplasmic exosome (RNase complex) [GO:0000177];cytosol [GO:0005829];exosome (RNase complex) [GO:0000178];nuclear exosome (RNase complex) [GO:0000176];nucleolus [GO:0005730];nucleoplasm [GO:0005654]	3'-5'-exoribonuclease activity [GO:0000175];RNA binding [GO:0003723]	P61086;P62508-3;Q13868;Q92551;Q9NPD3;Q9Y3B2	FUNCTION: Non-catalytic component of the RNA exosome complex which has 3'->5' exoribonuclease activity and participates in a multitude of cellular RNA processing and degradation events. In the nucleus, the RNA exosome complex is involved in proper maturation of stable RNA species such as rRNA, snRNA and snoRNA, in the elimination of RNA processing by-products and non-coding 'pervasive' transcript…				0.479948	0.4289	1.10113	Q15024	Q15024	EXOS7_HUMAN	Exosome complex component RRP42
NaN	NaN	15.1457	15.3473	18.4358	16.5558	NaN	17.5774			2.27652	ELOB		positive regulation of proteasomal ubiquitin-dependent protein catabolic process [GO:0032436];protein ubiquitination [GO:0016567];protein-containing complex assembly [GO:0065003];transcription elongation from RNA polymerase II promoter [GO:0006368]	Cul2-RING ubiquitin ligase complex [GO:0031462];Cul5-RING ubiquitin ligase complex [GO:0031466];cytosol [GO:0005829];elongin complex [GO:0070449];nucleoplasm [GO:0005654];VCB complex [GO:0030891]	ubiquitin protein ligase binding [GO:0031625]	P12504;Q15369;Q96EL3;Q96G25	FUNCTION: Core component of multiple cullin-RING-based ECS (ElonginB/C-CUL2/5-SOCS-box protein) E3 ubiquitin-protein ligase complexes, which mediate the ubiquitination of target proteins (PubMed:10205047, PubMed:12004076, PubMed:12050673, PubMed:15590694, PubMed:26138980, PubMed:29779948, PubMed:29775578). This includes the von Hippel-Lindau ubiquitination complex CBC(VHL) (PubMed:10205047, PubMe…				1.31573	0.191806	2.82616	Q15370	Q15370	ELOB_HUMAN	Elongin-B
17.8647	17.1229	14.4772	17.9645	19.1415	18.025	18.8272	19.9185			2.12069	DEPDC7		intracellular signal transduction [GO:0035556]								1.24043	0.203686	2.11114	Q96QD5	Q96QD5	DEPD7_HUMAN	DEP domain-containing protein 7
15.1821	NaN	14.5748	NaN	16.547	17.316	NaN	NaN			2.05304	ARIH2		developmental cell growth [GO:0048588];hematopoietic stem cell proliferation [GO:0071425];multicellular organism development [GO:0007275];positive regulation of proteasomal ubiquitin-dependent protein catabolic process [GO:0032436];positive regulation of protein targeting to mitochondrion [GO:1903955];protein K48-linked ubiquitination [GO:0070936];protein K63-linked ubiquitination [GO:0070534];pr…	cytoplasm [GO:0005737];nucleoplasm [GO:0005654];nucleus [GO:0005634];ubiquitin ligase complex [GO:0000151]	ubiquitin conjugating enzyme binding [GO:0031624];ubiquitin protein ligase activity [GO:0061630];ubiquitin-protein transferase activity [GO:0004842];zinc ion binding [GO:0008270]	O14933;O43186;O43683;P04637;P26367;P68036;Q04864;Q16851;Q6FHY5;Q93034	FUNCTION: E3 ubiquitin-protein ligase, which catalyzes ubiquitination of target proteins together with ubiquitin-conjugating enzyme E2 UBE2L3 (PubMed:16118314, PubMed:17646546, PubMed:19340006, PubMed:24076655). Acts as an atypical E3 ubiquitin-protein ligase by working together with cullin-5-RING ubiquitin ligase complex (ECS complex, also named CRL5 complex) and initiating ubiquitination of ECS…				1.27979	0.206768	3.48003	O95376	O95376	ARI2_HUMAN	E3 ubiquitin-protein ligase ARIH2
15.0222	16.0154	14.0861	14.6283	17.5235	17.7904	15.6844	16.6343			1.97015	ACBD3		steroid biosynthetic process [GO:0006694]	Golgi apparatus [GO:0005794];Golgi membrane [GO:0000139];membrane [GO:0016020];mitochondrion [GO:0005739]	fatty-acyl-CoA binding [GO:0000062];protein kinase A regulatory subunit binding [GO:0034237]	A0A0B4J1S8;O91464;P03300;Q8BHN0;Q8WUA7;Q9NU19;Q9UBF8	enhances the enzyme activity of PI4KB activity via its membrane recruitment thereby increasing the local concentration of the substrate in the vicinity of the kinase (PubMed:27009356). {ECO:0000250|UniProtKB:Q8BMP6, ECO:0000269|PubMed:11590181, ECO:0000269|PubMed:27009356}.;FUNCTION: (Microbial infection) Plays an essential role in Aichi virus RNA replication by recruiting PI4KB at the viral repl…				1.69839	0.144197	2.70955	Q9H3P7	Q9H3P7	GCP60_HUMAN	Golgi resident protein GCP60
13.1487	13.2028	13.2778	NaN	15.7989	15.2213	14.3927	NaN			1.92785	UTP11		nervous system development [GO:0007399];positive regulation of apoptotic process [GO:0043065];rRNA processing [GO:0006364]	cytoplasm [GO:0005737];extracellular space [GO:0005615];nucleolus [GO:0005730];nucleoplasm [GO:0005654];small-subunit processome [GO:0032040]	RNA binding [GO:0003723]	Q8NHQ1	FUNCTION: Involved in nucleolar processing of pre-18S ribosomal RNA. {ECO:0000250}.				2.03251	0.0996129	3.78153	Q9Y3A2	Q9Y3A2	UTP11_HUMAN	Probable U3 small nucleolar RNA-associated protein 11
NaN	16.7655	NaN	15.3173	19.1543	16.6146	NaN	NaN			1.84306	PSMA2		proteasomal ubiquitin-independent protein catabolic process [GO:0010499];proteasome-mediated ubiquitin-dependent protein catabolic process [GO:0043161];response to virus [GO:0009615]	cytoplasm [GO:0005737];cytosol [GO:0005829];extracellular exosome [GO:0070062];extracellular region [GO:0005576];ficolin-1-rich granule lumen [GO:1904813];nucleoplasm [GO:0005654];nucleus [GO:0005634];P-body [GO:0000932];proteasome complex [GO:0000502];proteasome core complex [GO:0005839];proteasome core complex, alpha-subunit complex [GO:0019773];secretory granule lumen [GO:0034774]	endopeptidase activity [GO:0004175]	O14818;P25786;P25789;P60900;Q6S8E0	FUNCTION: Component of the 20S core proteasome complex involved in the proteolytic degradation of most intracellular proteins. This complex plays numerous essential roles within the cell by associating with different regulatory particles. Associated with two 19S regulatory particles, forms the 26S proteasome and thus participates in the ATP-dependent degradation of ubiquitinated proteins. The 26S…				0.475553	0.437741	1.18007	P25787	P25787	PSA2_HUMAN	Proteasome subunit alpha type-2
18.183	21.3211	18.5856	19.3676	19.0238	21.5915	NaN	22.4972			1.67318	IGHG1;IGHG3		B cell receptor signaling pathway [GO:0050853];complement activation, classical pathway [GO:0006958];defense response to bacterium [GO:0042742];innate immune response [GO:0045087];phagocytosis, engulfment [GO:0006911];phagocytosis, recognition [GO:0006910];positive regulation of B cell activation [GO:0050871];retina homeostasis [GO:0001895]	blood microparticle [GO:0072562];external side of plasma membrane [GO:0009897];extracellular exosome [GO:0070062];extracellular region [GO:0005576];extracellular space [GO:0005615];immunoglobulin complex, circulating [GO:0042571]	antigen binding [GO:0003823];immunoglobulin receptor binding [GO:0034987]	P04488;P12314;P31994	FUNCTION: Constant region of immunoglobulin heavy chains. Immunoglobulins, also known as antibodies, are membrane-bound or secreted glycoproteins produced by B lymphocytes. In the recognition phase of humoral immunity, the membrane-bound immunoglobulins serve as receptors which, upon binding of a specific antigen, trigger the clonal expansion and differentiation of B lymphocytes into immunoglobul…				0.654237	0.356729	1.28799	P01857;P01860	P01860;P01857	IGHG1_HUMAN;IGHG3_HUMAN	Immunoglobulin heavy constant gamma 1
16.628	18.8241	17.3692	18.8801	20.2302	20.2989	17.9046	19.8234			1.63894	MYL6		muscle contraction [GO:0006936];muscle filament sliding [GO:0030049];skeletal muscle tissue development [GO:0007519]	brush border [GO:0005903];cytosol [GO:0005829];extracellular exosome [GO:0070062];membrane [GO:0016020];myosin complex [GO:0016459];unconventional myosin complex [GO:0016461];vesicle [GO:0031982]	calcium ion binding [GO:0005509];microfilament motor activity [GO:0000146];motor activity [GO:0003774];structural constituent of muscle [GO:0008307]	O43809;O95994;P03372;P58397;Q86XJ1;Q96D03	FUNCTION: Regulatory light chain of myosin. Does not bind calcium.				1.07681	0.215295	1.83853	P60660	P60660	MYL6_HUMAN	Myosin light polypeptide 6
17.7512	NaN	18.1472	19.5844	20.3752	20.5451	NaN	19.3614			1.59963	DCTN2		melanosome transport [GO:0032402];mitotic metaphase plate congression [GO:0007080];mitotic spindle organization [GO:0007052];protein localization to centrosome [GO:0071539]	centrosome [GO:0005813];cytoplasm [GO:0005737];cytosol [GO:0005829];dynactin complex [GO:0005869];dynein complex [GO:0030286];extracellular exosome [GO:0070062];growth cone [GO:0030426];kinetochore [GO:0000776];membrane [GO:0016020];microtubule [GO:0005874];vesicle [GO:0031982]	identical protein binding [GO:0042802];protein kinase binding [GO:0019901];spectrin binding [GO:0030507]	Itself;O75340;O95257;P05067;P0C7W6;P24522;P42858;P59634;P78537;Q6NUQ1;Q6QNY1;Q7TLC7;Q8N3L3;Q8N6Y0;Q96AX1;Q96CS2;Q96GM5;Q96GS4;Q96JB2-2;Q9BVG8;Q9BVG8-5;Q9C0F1;Q9H3R5;Q9NRI5;Q9NYB9-2;Q9UJ41-4;Q9UL45;Q9UPY8	FUNCTION: Modulates cytoplasmic dynein binding to an organelle, and plays a role in prometaphase chromosome alignment and spindle organization during mitosis. Involved in anchoring microtubules to centrosomes. May play a role in synapse formation during brain development.				1.12558	0.207452	2.08192	Q13561	Q13561	DCTN2_HUMAN	Dynactin subunit 2
NaN	16.7775	15.4644	NaN	17.3864	19.1481	17.1074	17.0748			1.55823	VTN		cell adhesion [GO:0007155];cell adhesion mediated by integrin [GO:0033627];cell migration [GO:0016477];cell-matrix adhesion [GO:0007160];endodermal cell differentiation [GO:0035987];immune response [GO:0006955];negative regulation of blood coagulation [GO:0030195];negative regulation of endopeptidase activity [GO:0010951];positive regulation of peptidyl-tyrosine phosphorylation [GO:0050731];posit…	alphav-beta3 integrin-vitronectin complex [GO:0071062];blood microparticle [GO:0072562];collagen-containing extracellular matrix [GO:0062023];endoplasmic reticulum [GO:0005783];extracellular exosome [GO:0070062];extracellular region [GO:0005576];extracellular space [GO:0005615];intracellular membrane-bounded organelle [GO:0043231]	extracellular matrix structural constituent [GO:0005201];heparin binding [GO:0008201];integrin binding [GO:0005178];polysaccharide binding [GO:0030247];scavenger receptor activity [GO:0005044]	A0A024A2C9;P75167;P75358;P75390;P75391;P75611;P78007;P78031;Q07021;Q15700;Q4KTX9;Q92796;Q9HD26;Q9HD26-2;Q9NSN8;Q9UHD9	FUNCTION: Somatomedin-B is a growth hormone-dependent serum factor with protease-inhibiting activity.;FUNCTION: Vitronectin is a cell adhesion and spreading factor found in serum and tissues. Vitronectin interact with glycosaminoglycans and proteoglycans. Is recognized by certain members of the integrin family and serves as a cell-to-substrate adhesion molecule. Inhibitor of the membrane-damaging…				0.858455	0.279102	1.65097	P04004	P04004	VTNC_HUMAN	Vitronectin
14.2048	15.2221	NaN	13.6927	16.8719	15.865	NaN	15.039			1.55211	UBXN1		negative regulation of ERAD pathway [GO:1904293];negative regulation of proteasomal ubiquitin-dependent protein catabolic process [GO:0032435];negative regulation of protein K48-linked deubiquitination [GO:1903094];negative regulation of protein ubiquitination [GO:0031397];negative regulation of ubiquitin-specific protease activity [GO:2000157];proteasome-mediated ubiquitin-dependent protein cata…	cytoplasm [GO:0005737];cytosol [GO:0005829];dendrite [GO:0030425];endoplasmic reticulum [GO:0005783];neuronal cell body [GO:0043025];nucleoplasm [GO:0005654];VCP-NPL4-UFD1 AAA ATPase complex [GO:0034098]	ATPase binding [GO:0051117];K48-linked polyubiquitin modification-dependent protein binding [GO:0036435];K6-linked polyubiquitin modification-dependent protein binding [GO:0071796];polyubiquitin modification-dependent protein binding [GO:0031593];proteasome regulatory particle binding [GO:1904855];ubiquitin binding [GO:0043130];ubiquitin protein ligase binding [GO:0031625]	O00154-4;O60260-5;O60333-2;O76024;P02545;P04792;P37840;P54725;Q08426;Q14203-5;Q7KZS0;Q8WU02;Q9BUI4;Q9HCM9;Q9UBY9;Q9UHD9;Q9UMX0;Q9UMX0-2;Q9Y263;Q9Y3C5;V9HW80	FUNCTION: Ubiquitin-binding protein that plays a role in the modulation of innate immune response. Blocks both the RIG-I-like receptors (RLR) and NF-kappa-B pathways. Following viral infection, UBXN1 is induced and recruited to the RLR component MAVS. In turn, interferes with MAVS oligomerization, and disrupts the MAVS/TRAF3/TRAF6 signalosome. This function probably serves as a brake to prevent e…				1.04936	0.227291	1.95259	Q04323	Q04323	UBXN1_HUMAN	UBX domain-containing protein 1
17.8454	17.6356	17.628	18.011	NaN	21.2066	18.3255	18.3427			1.5116	MCAM		anatomical structure morphogenesis [GO:0009653];angiogenesis [GO:0001525];cell adhesion [GO:0007155];glomerular filtration [GO:0003094];positive regulation of cell migration [GO:0030335];vascular wound healing [GO:0061042]	external side of plasma membrane [GO:0009897];extracellular region [GO:0005576];extracellular space [GO:0005615];focal adhesion [GO:0005925];integral component of membrane [GO:0016021];nucleus [GO:0005634];plasma membrane [GO:0005886]			FUNCTION: Plays a role in cell adhesion, and in cohesion of the endothelial monolayer at intercellular junctions in vascular tissue. Its expression may allow melanoma cells to interact with cellular elements of the vascular system, thereby enhancing hematogeneous tumor spread. Could be an adhesion molecule active in neural crest cells during embryonic development. Acts as surface receptor that tr…				0.919157	0.264781	1.66389	P43121	P43121	MUC18_HUMAN	Cell surface glycoprotein MUC18
NaN	16.4114	15.5836	14.626	16.7429	18.0901	NaN	16.3209			1.51093	OTULIN		innate immune response [GO:0045087];negative regulation of inflammatory response [GO:0050728];negative regulation of NF-kappaB transcription factor activity [GO:0032088];nucleotide-binding oligomerization domain containing 2 signaling pathway [GO:0070431];protein linear deubiquitination [GO:1990108];protein ubiquitination [GO:0016567];regulation of canonical Wnt signaling pathway [GO:0060828];reg…	cytoplasm [GO:0005737];cytosol [GO:0005829];LUBAC complex [GO:0071797]	cysteine-type peptidase activity [GO:0008234];thiol-dependent deubiquitinase [GO:0004843]	Q15038;Q6GQQ9;Q8N0X7;Q8WV19;Q8WW34-2;Q92537;Q92567;Q92567-2	FUNCTION: Deubiquitinase that specifically removes linear ('Met-1'-linked) polyubiquitin chains to substrates and acts as a regulator of angiogenesis and innate immune response (PubMed:26997266, PubMed:23708998, PubMed:23746843, PubMed:23806334, PubMed:23827681, PubMed:27523608, PubMed:27559085, PubMed:24726323, PubMed:24726327, PubMed:28919039). Required during angiogenesis, craniofacial and neu…				0.952941	0.253116	1.79426	Q96BN8	Q96BN8	OTUL_HUMAN	Ubiquitin thioesterase otulin
14.008	14.9312	14.697	13.6496	16.0211	16.8391	13.8226	16.5472			1.48607	FBXO28		protein polyubiquitination [GO:0000209]	kinetochore [GO:0000776]	identical protein binding [GO:0042802]	A6NEM1;Itself;O00463;P17980;P61266;P63208;Q08379;Q12933;Q6NZI2;Q6P1K2;Q8N302;Q96CN9;Q96R06;Q9H190;Q9H8W4;Q9NSC5;Q9NT22;Q9UI47-2;Q9UPT5-1;Q9Y6C2-2	FUNCTION: Probably recognizes and binds to some phosphorylated proteins and promotes their ubiquitination and degradation. {ECO:0000250}.				1.03114	0.235184	1.7588	Q9NVF7	Q9NVF7	FBX28_HUMAN	F-box only protein 28
17.3985	18.4089	17.3314	15.9041	18.8659	19.1198	18.0395	18.9524			1.48365	ARID2		cardiac muscle cell proliferation [GO:0060038];coronary artery morphogenesis [GO:0060982];embryonic organ development [GO:0048568];heart morphogenesis [GO:0003007];homeostatic process [GO:0042592];negative regulation of cell migration [GO:0030336];negative regulation of cell population proliferation [GO:0008285];nucleosome disassembly [GO:0006337];positive regulation of double-strand break repair…	nucleoplasm [GO:0005654];plasma membrane [GO:0005886]	DNA binding [GO:0003677];metal ion binding [GO:0046872]	P51532;Q12824;Q86U86;Q969G3	FUNCTION: Involved in transcriptional activation and repression of select genes by chromatin remodeling (alteration of DNA-nucleosome topology). Required for the stability of the SWI/SNF chromatin remodeling complex SWI/SNF-B (PBAF). May be involved in targeting the complex to different genes. May be involved in regulating transcriptional activation of cardiac genes. {ECO:0000269|PubMed:16782067,…				1.39644	0.189958	2.2193	Q68CP9	Q68CP9	ARID2_HUMAN	AT-rich interactive domain-containing protein 2
17.4858	17.0627	18.1849	16.5807	18.7652	20.2419	18.2277	17.8404			1.44026	SMARCA1		ATP-dependent chromatin remodeling [GO:0043044];brain development [GO:0007420];chromatin remodeling [GO:0006338];neuron differentiation [GO:0030182];positive regulation of transcription by RNA polymerase II [GO:0045944];positive regulation of transcription, DNA-templated [GO:0045893]	CERF complex [GO:0090537];intracellular membrane-bounded organelle [GO:0043231];nucleoplasm [GO:0005654];nucleus [GO:0005634];NURF complex [GO:0016589]	annealing helicase activity [GO:0036310];ATP binding [GO:0005524];DNA binding [GO:0003677];helicase activity [GO:0004386];hydrolase activity [GO:0016787];nucleosome binding [GO:0031491];nucleosome-dependent ATPase activity [GO:0070615];transcription factor binding [GO:0008134]	Q12830	FUNCTION: [Isoform 1]: Catalytically inactive when either DNA or nucleosomes are the substrate and does not possess chromatin-remodeling activity (PubMed:15310751, PubMed:28801535). Acts as a negative regulator of chromatin remodelers by generating inactive complexes (PubMed:15310751). {ECO:0000269|PubMed:15310751, ECO:0000269|PubMed:28801535}.;FUNCTION: [Isoform 2]: Helicase that possesses intri…				1.2129	0.217973	1.98196	P28370	P28370	SMCA1_HUMAN	Probable global transcription activator SNF2L1
NaN	17.0884	16.7433	14.1383	NaN	18.3429	16.616	17.3143			1.43438	REPIN1		DNA replication [GO:0006260];regulation of transcription by RNA polymerase II [GO:0006357]	chromosome [GO:0005694];nuclear origin of replication recognition complex [GO:0005664];nucleoplasm [GO:0005654]	chromatin insulator sequence binding [GO:0043035];DNA binding [GO:0003677];metal ion binding [GO:0046872];RNA binding [GO:0003723]	Q01105-2	FUNCTION: Sequence-specific double-stranded DNA-binding protein required for initiation of chromosomal DNA replication. Binds on 5'-ATT-3' reiterated sequences downstream of the origin of bidirectional replication (OBR) and a second, homologous ATT sequence of opposite orientation situated within the OBR zone. Facilitates DNA bending.				0.608089	0.373306	1.23901	Q9BWE0	Q9BWE0	REPI1_HUMAN	Replication initiator 1
18.8907	20.0951	18.2237	20.6276	21.3857	20.654	NaN	20.417			1.35965	WTAP		cell cycle [GO:0007049];mRNA methylation [GO:0080009];mRNA processing [GO:0006397];regulation of alternative mRNA splicing, via spliceosome [GO:0000381];RNA splicing [GO:0008380]	cytoplasm [GO:0005737];nuclear membrane [GO:0031965];nuclear speck [GO:0016607];nucleoplasm [GO:0005654];nucleus [GO:0005634];RNA N6-methyladenosine methyltransferase complex [GO:0036396]	identical protein binding [GO:0042802]	Itself;O43464;O60333-2;O76024;P07339;P19544-6;P25786;P41219;P42858;P43364;P54252;P60891;Q13422;Q13422-7;Q13895;Q15025;Q16600;Q6UXT9;Q7Z3I7;Q8N1B4;Q99081-3;Q9GZT3;Q9HCE5	FUNCTION: Associated component of the WMM complex, a complex that mediates N6-methyladenosine (m6A) methylation of RNAs, a modification that plays a role in the efficiency of mRNA splicing and RNA processing (PubMed:29507755). Required for accumulation of METTL3 and METTL14 to nuclear speckle (PubMed:24316715, PubMed:24407421, PubMed:24981863). Acts as a mRNA splicing regulator (PubMed:12444081).…				0.968891	0.252887	1.71229	Q15007	Q15007	FL2D_HUMAN	Pre-mRNA-splicing regulator WTAP
16.3479	15.9182	16.6917	15.8351	NaN	18.0806	17.3099	17.2218			1.33918	VAMP7		calcium-ion regulated exocytosis [GO:0017156];endoplasmic reticulum to Golgi vesicle-mediated transport [GO:0006888];endosome to lysosome transport [GO:0008333];eosinophil degranulation [GO:0043308];exocytosis [GO:0006887];natural killer cell degranulation [GO:0043320];neutrophil degranulation [GO:0043312];phagocytosis, engulfment [GO:0006911];positive regulation of histamine secretion by mast ce…	azurophil granule membrane [GO:0035577];clathrin-coated endocytic vesicle membrane [GO:0030669];cytoplasm [GO:0005737];endoplasmic reticulum membrane [GO:0005789];extracellular exosome [GO:0070062];filopodium [GO:0030175];hippocampal mossy fiber to CA3 synapse [GO:0098686];integral component of synaptic vesicle membrane [GO:0030285];intracellular membrane-bounded organelle [GO:0043231];lamellipod…	SNAP receptor activity [GO:0005484];SNARE binding [GO:0000149];syntaxin binding [GO:0019905]	P52594;Q5SQN1	FUNCTION: Involved in the targeting and/or fusion of transport vesicles to their target membrane during transport of proteins from the early endosome to the lysosome. Required for heterotypic fusion of late endosomes with lysosomes and homotypic lysosomal fusion. Required for calcium regulated lysosomal exocytosis. Involved in the export of chylomicrons from the endoplasmic reticulum to the cis G…				2.02132	0.105244	3.12843	P51809	P51809	VAMP7_HUMAN	Vesicle-associated membrane protein 7
19.6694	21.4526	18.7802	19.6193	23.48	21.823	19.1222	20.4375			1.33529	PTMA		negative regulation of apoptotic process [GO:0043066];transcription, DNA-templated [GO:0006351]	cytosol [GO:0005829];nucleoplasm [GO:0005654];nucleus [GO:0005634]	DNA-binding transcription factor binding [GO:0140297]	O60356;P22607;Q14145;Q14957;Q9NYB0;Q9UMX0;Q9Y649	FUNCTION: Prothymosin alpha may mediate immune function by conferring resistance to certain opportunistic infections.				0.573809	0.390771	1.12129	P06454	P06454	PTMA_HUMAN	Prothymosin alpha
16.7091	14.7419	NaN	17.4063	18.7809	17.0915	NaN	16.9452			1.32009	CPEB2;CPEB3		3'-UTR-mediated mRNA destabilization [GO:0061158];cellular response to amino acid stimulus [GO:0071230];cellular response to arsenic-containing substance [GO:0071243];cellular response to hypoxia [GO:0071456];cellular response to insulin stimulus [GO:0032869];cellular response to oxidative stress [GO:0034599];long-term memory [GO:0007616];negative regulation of cytoplasmic translation [GO:2000766…	apical dendrite [GO:0097440];CCR4-NOT complex [GO:0030014];cytoplasm [GO:0005737];cytosol [GO:0005829];dendrite [GO:0030425];messenger ribonucleoprotein complex [GO:1990124];midbody [GO:0030496];neuron projection [GO:0043005];nucleoplasm [GO:0005654];nucleus [GO:0005634];plasma membrane [GO:0005886];postsynaptic density [GO:0014069];synapse [GO:0045202]	GTPase inhibitor activity [GO:0005095];mRNA 3'-UTR AU-rich region binding [GO:0035925];mRNA 3'-UTR binding [GO:0003730];ribosomal large subunit binding [GO:0043023];ribosomal small subunit binding [GO:0043024];ribosome binding [GO:0043022];RNA binding [GO:0003723];RNA stem-loop binding [GO:0035613];translation factor activity, RNA binding [GO:0008135];translation repressor activity, mRNA regulato…	P50616	FUNCTION: May play a role in translational regulation of stored mRNAs in transcriptionally inactive haploid spermatids. Binds to poly(U) RNA oligomers (By similarity). Required for cell cycle progression, specifically for the transition from metaphase to anaphase (PubMed:26398195). {ECO:0000250|UniProtKB:Q812E0, ECO:0000269|PubMed:26398195}.;FUNCTION: Sequence-specific RNA-binding protein which a…				0.595312	0.381568	1.20929	Q7Z5Q1;Q8NE35	Q7Z5Q1;Q8NE35	CPEB2_HUMAN;CPEB3_HUMAN	Cytoplasmic polyadenylation element-binding protein 2
18.3375	19.767	18.6444	19.108	19.0613	23.4425	19.0403	19.5849			1.31803	H2AFY		chromatin silencing [GO:0006342];dosage compensation [GO:0007549];establishment of protein localization to chromatin [GO:0071169];negative regulation of cell cycle G2/M phase transition [GO:1902750];negative regulation of gene expression, epigenetic [GO:0045814];negative regulation of histone H3-K27 methylation [GO:0061086];negative regulation of histone H3-K4 methylation [GO:0051572];negative re…	Barr body [GO:0001740];chromatin [GO:0000785];chromosome, telomeric region [GO:0000781];condensed chromosome [GO:0000793];extracellular exosome [GO:0070062];nuclear chromosome [GO:0000228];nucleolus [GO:0005730];nucleoplasm [GO:0005654];nucleosome [GO:0000786];nucleus [GO:0005634];pericentric heterochromatin [GO:0005721];sex chromatin [GO:0001739]	chromatin DNA binding [GO:0031490];DNA binding [GO:0003677];double-stranded methylated DNA binding [GO:0010385];enzyme binding [GO:0019899];nucleosomal DNA binding [GO:0031492];promoter-specific chromatin binding [GO:1990841];protein heterodimerization activity [GO:0046982];protein kinase binding [GO:0019901];protein serine/threonine kinase inhibitor activity [GO:0030291];rDNA binding [GO:0000182…	A1L162;A8MQ03;O95271;P04626;P46100;P60410;P61244;Q12899;Q12933;Q3SXR9;Q6ZUT1;Q8N9E0;Q8N9Q2;Q969S3;U3KQK0	FUNCTION: [Isoform 1]: Binds ADP-ribose and O-acetyl-ADP-ribose, and may be involved in ADP-ribose-mediated chromatin modulation (PubMed:15902274). Increases the expression of genes involved in redox metabolism, including SOD3 (PubMed:23022728). {ECO:0000269|PubMed:15902274, ECO:0000269|PubMed:23022728}.;FUNCTION: [Isoform 2]: Represses SOD3 gene expression. {ECO:0000269|PubMed:23022728}.;FUNCTIO…				0.555643	0.393948	1.09329	O75367	O75367	H2AY_HUMAN	Core histone macro-H2A.1
17.542	18.7596	18.2607	17.7933	19.4806	19.7645	19.1592	19.1797			1.30713	NFIB		anterior commissure morphogenesis [GO:0021960];brain development [GO:0007420];cell differentiation involved in salivary gland development [GO:0060689];chondrocyte differentiation [GO:0002062];club cell differentiation [GO:0060486];commissural neuron axon guidance [GO:0071679];DNA replication [GO:0006260];glial cell differentiation [GO:0010001];hindbrain development [GO:0030902];lung ciliated cell…	cerebellar mossy fiber [GO:0044300];chromatin [GO:0000785];fibrillar center [GO:0001650];nucleoplasm [GO:0005654];nucleus [GO:0005634]	DNA binding [GO:0003677];DNA-binding transcription activator activity, RNA polymerase II-specific [GO:0001228];DNA-binding transcription factor activity, RNA polymerase II-specific [GO:0000981];RNA polymerase II cis-regulatory region sequence-specific DNA binding [GO:0000978];sequence-specific double-stranded DNA binding [GO:1990837];transcription regulator inhibitor activity [GO:0140416]		FUNCTION: Transcriptional activator of GFAP, essential for proper brain development (PubMed:30388402). Recognizes and binds the palindromic sequence 5'-TTGGCNNNNNGCCAA-3' present in viral and cellular promoters and in the origin of replication of adenovirus type 2. These proteins are individually capable of activating transcription and replication. {ECO:0000269|PubMed:30388402}.				2.29047	0.0948889	3.23253	O00712	O00712	NFIB_HUMAN	Nuclear factor 1 B-type
NaN	17.7453	17.2902	NaN	19.0893	20.0559	17.9654	18.179			1.30463	RPF2		maturation of LSU-rRNA from tricistronic rRNA transcript (SSU-rRNA, 5.8S rRNA, LSU-rRNA) [GO:0000463];protein localization to nucleolus [GO:1902570];regulation of signal transduction by p53 class mediator [GO:1901796];ribosomal large subunit assembly [GO:0000027];ribosomal large subunit biogenesis [GO:0042273]	chromosome [GO:0005694];nucleolus [GO:0005730];nucleoplasm [GO:0005654]	5S rRNA binding [GO:0008097];RNA binding [GO:0003723];rRNA binding [GO:0019843]	Q15050;Q15700	FUNCTION: Involved in ribosomal large subunit assembly. May regulate the localization of the 5S RNP/5S ribonucleoprotein particle to the nucleolus. {ECO:0000269|PubMed:24120868}.				0.828044	0.298566	1.57122	Q9H7B2	Q9H7B2	RPF2_HUMAN	Ribosome production factor 2 homolog
NaN	14.787	15.0163	14.8826	15.357	18.4975	15.8381	15.0741			1.29639	CD97		adenylate cyclase-activating G protein-coupled receptor signaling pathway [GO:0007189];cell adhesion [GO:0007155];cell surface receptor signaling pathway [GO:0007166];cell-cell signaling [GO:0007267];G protein-coupled receptor signaling pathway [GO:0007186];immune response [GO:0006955];inflammatory response [GO:0006954]	extracellular exosome [GO:0070062];focal adhesion [GO:0005925];integral component of plasma membrane [GO:0005887];membrane [GO:0016020];plasma membrane [GO:0005886];secretory granule membrane [GO:0030667]	calcium ion binding [GO:0005509];G protein-coupled receptor activity [GO:0004930];transmembrane signaling receptor activity [GO:0004888]	P08174	FUNCTION: Receptor potentially involved in both adhesion and signaling processes early after leukocyte activation. Plays an essential role in leukocyte migration. {ECO:0000250|UniProtKB:Q9Z0M6}.				0.6534	0.361466	1.25858	P48960	P48960	CD97_HUMAN	CD97 antigen
NaN	17.1477	16.7617	18.5795	18.2423	19.183	18.8954	18.7839			1.27987	NUP43		cell cycle [GO:0007049];cell division [GO:0051301];chromosome segregation [GO:0007059];mRNA transport [GO:0051028];protein transport [GO:0015031]	cytosol [GO:0005829];kinetochore [GO:0000776];nuclear envelope [GO:0005635];nuclear pore outer ring [GO:0031080];nuclear speck [GO:0016607];nucleoplasm [GO:0005654]		O75400-2;P02766;P06307;P07686;P13473-2;P54252;P54253;P55212;Q13148;Q99497	FUNCTION: Component of the Nup107-160 subcomplex of the nuclear pore complex (NPC). The Nup107-160 subcomplex is required for the assembly of a functional NPC. The Nup107-160 subcomplex is also required for normal kinetochore microtubule attachment, mitotic progression and chromosome segregation. {ECO:0000269|PubMed:17363900}.				1.2483	0.218925	2.0712	Q8NFH3	Q8NFH3	NUP43_HUMAN	Nucleoporin Nup43
16.8056	NaN	17.0568	NaN	17.4263	18.9897	NaN	NaN			1.27681	TBC1D15		activation of GTPase activity [GO:0090630];intracellular protein transport [GO:0006886];regulation of GTPase activity [GO:0043087]	cytoplasm [GO:0005737];extracellular region [GO:0005576]	GTPase activator activity [GO:0005096]	O95166;P60520;Q86VP1;Q96CV9;Q96MT8;Q96MT8-3;Q9GZQ8;Q9H0R8;Q9P1Z2	FUNCTION: Acts as a GTPase activating protein for RAB7A. Does not act on RAB4, RAB5 or RAB6 (By similarity). {ECO:0000250}.				0.605309	0.377921	1.43186	Q8TC07	Q8TC07	TBC15_HUMAN	TBC1 domain family member 15
NaN	18.6424	NaN	16.0846	18.5516	20.7307	17.5445	17.7145			1.27177	GNAI1;GNAI2;GNAI3		adenylate cyclase-activating G protein-coupled receptor signaling pathway [GO:0007189];adenylate cyclase-inhibiting G protein-coupled receptor signaling pathway [GO:0007193];adenylate cyclase-modulating G protein-coupled receptor signaling pathway [GO:0007188];brain development [GO:0007420];cell cycle [GO:0007049];cell division [GO:0051301];cell population proliferation [GO:0008283];cellular resp…	cell body [GO:0044297];cell cortex region [GO:0099738];centrosome [GO:0005813];cytoplasm [GO:0005737];cytosol [GO:0005829];dendrite [GO:0030425];extracellular exosome [GO:0070062];extracellular vesicle [GO:1903561];Golgi apparatus [GO:0005794];heterotrimeric G-protein complex [GO:0005834];lysosomal membrane [GO:0005765];membrane [GO:0016020];membrane raft [GO:0045121];midbody [GO:0030496];nucleop…	G protein-coupled receptor binding [GO:0001664];G protein-coupled serotonin receptor binding [GO:0031821];GDP binding [GO:0019003];G-protein beta/gamma-subunit complex binding [GO:0031683];GTP binding [GO:0005525];GTPase activating protein binding [GO:0032794];GTPase activity [GO:0003924];magnesium ion binding [GO:0000287];metal ion binding [GO:0046872];protein domain specific binding [GO:0019904]	A0A0A0MR69;O43566;O76081-6;P14598;P19878;P32302;P42866;P60410;P81274;Q14980;Q15323;Q15654;Q6A162;Q7Z3S9;Q8IVA1;Q99750;Q9UGC6;Q9UPV7;Q9Y4H4	FUNCTION: [Isoform sGi2]: Regulates the cell surface density of dopamine receptors DRD2 by sequestrating them as an intracellular pool. {ECO:0000269|PubMed:17550964}.;FUNCTION: Guanine nucleotide-binding proteins (G proteins) are involved as modulators or transducers in various transmembrane signaling systems. The G(i) proteins are involved in hormonal regulation of adenylate cyclase: they inhibi…				0.398801	0.508466	0.877652	P04899;P08754;P63096	P63096;P04899;P08754	GNAI1_HUMAN;GNAI2_HUMAN;GNAI3_HUMAN	Guanine nucleotide-binding protein G(i) subunit alpha-2
16.3785	18.548	17.5962	17.2455	20.9459	18.5	17.5584	17.825			1.26527	HSPE1	Matrix	activation of cysteine-type endopeptidase activity involved in apoptotic process [GO:0006919];chaperone cofactor-dependent protein refolding [GO:0051085];osteoblast differentiation [GO:0001649];protein folding [GO:0006457];response to unfolded protein [GO:0006986]	extracellular exosome [GO:0070062];membrane [GO:0016020];mitochondrial matrix [GO:0005759];mitochondrion [GO:0005739]	ATP binding [GO:0005524];chaperone binding [GO:0051087];metal ion binding [GO:0046872];RNA binding [GO:0003723];unfolded protein binding [GO:0051082]	Q8WWX9;Q96HA8	FUNCTION: Co-chaperonin implicated in mitochondrial protein import and macromolecular assembly. Together with Hsp60, facilitates the correct folding of imported proteins. May also prevent misfolding and promote the refolding and proper assembly of unfolded polypeptides generated under stress conditions in the mitochondrial matrix (PubMed:7912672, PubMed:1346131, PubMed:11422376). The functional u…	MitoCarta3.0	literature, APEX_IMS, APEX_matrix, yeast mito homolog++, Rickettsial homolog, mito protein domain, MS/MS++	Protein import, sorting and homeostasis > Protein homeostasis > Chaperones	0.685527	0.355823	1.27419	P61604	P61604	CH10_HUMAN	10 kDa heat shock protein, mitochondrial
NaN	18.4082	17.3887	NaN	20.9601	18.5966	NaN	17.8957			1.25238	HBZ		cellular oxidant detoxification [GO:0098869];hydrogen peroxide catabolic process [GO:0042744]	extracellular exosome [GO:0070062];haptoglobin-hemoglobin complex [GO:0031838];hemoglobin complex [GO:0005833]	heme binding [GO:0020037];iron ion binding [GO:0005506];organic acid binding [GO:0043177];oxygen binding [GO:0019825];oxygen carrier activity [GO:0005344]	A6NEM1;A8MQ03;O75525;O95273;P02042;P02100;P09105;P0DJD3-2;P0DPK4;P60409;P60411;P61978-2;P68871;Q15323;Q5JR59-3;Q5VWX1;Q6A162;Q6B0K9;Q7Z3S9;Q8NF50-2;Q96HA8;Q9BWT7	FUNCTION: The zeta chain is an alpha-type chain of mammalian embryonic hemoglobin.				0.406639	0.500378	0.923849	P02008	P02008	HBAZ_HUMAN	Hemoglobin subunit zeta
19.3476	19.4686	18.8044	17.7053	20.0559	20.85	19.6534	19.7658			1.24979	LAS1L		maturation of 5.8S rRNA [GO:0000460];maturation of LSU-rRNA [GO:0000470]	Las1 complex [GO:0090730];membrane [GO:0016020];MLL1 complex [GO:0071339];nucleolus [GO:0005730];nucleoplasm [GO:0005654];preribosome, large subunit precursor [GO:0030687]	endonuclease activity [GO:0004519];RNA binding [GO:0003723]	P0C6X7	FUNCTION: Involved in the biogenesis of the 60S ribosomal subunit. Required for maturation of the 28S rRNA. Functions as a component of the Five Friends of Methylated CHTOP (5FMC) complex;the 5FMC complex is recruited to ZNF148 by methylated CHTOP, leading to desumoylation of ZNF148 and subsequent transactivation of ZNF148 target genes. {ECO:0000269|PubMed:20647540, ECO:0000269|PubMed:22872859}.				1.37928	0.204868	2.13869	Q9Y4W2	Q9Y4W2	LAS1L_HUMAN	Ribosomal biogenesis protein LAS1L
21.3376	20.343	21.3752	19.7438	NaN	22.6736	21.1946	NaN			1.2342	SLC25A4;SLC25A6	MIM	adaptive thermogenesis [GO:1990845];ADP transport [GO:0015866];apoptotic mitochondrial changes [GO:0008637];apoptotic process [GO:0006915];generation of precursor metabolites and energy [GO:0006091];mitochondrial ADP transmembrane transport [GO:0140021];mitochondrial ATP transmembrane transport [GO:1990544];mitochondrial genome maintenance [GO:0000002];negative regulation of necroptotic process […	integral component of membrane [GO:0016021];integral component of mitochondrial membrane [GO:0032592];integral component of plasma membrane [GO:0005887];membrane [GO:0016020];mitochondrial inner membrane [GO:0005743];mitochondrial permeability transition pore complex [GO:0005757];mitochondrion [GO:0005739];nucleus [GO:0005634];TIM23 mitochondrial import inner membrane translocase complex [GO:0005…	adenine transmembrane transporter activity [GO:0015207];ATP:ADP antiporter activity [GO:0005471];oxidative phosphorylation uncoupler activity [GO:0017077];proton transmembrane transporter activity [GO:0015078]	P0C0U1;P22736-1;P36406;P63010;Q13077;Q15323;Q15654;Q5JR59;Q5S007;Q7Z3S9;Q8WW24;Q9BRK4;Q9UJV3-2	FUNCTION: ADP:ATP antiporter that mediates import of ADP into the mitochondrial matrix for ATP synthesis, and export of ATP out to fuel the cell (By similarity). Cycles between the cytoplasmic-open state (c-state) and the matrix-open state (m-state): operates by the alternating access mechanism with a single substrate-binding site intermittently exposed to either the cytosolic (c-state) or matrix…	MitoCarta3.0	literature, yeast mito homolog+, mito protein domain+;"literature, yeast mito homolog++, mito protein domain+, induction, coexpression, MS/MS++"	Metabolism > Nucleotide metabolism > Nucleotide import;Signaling > Calcium homeostasis > Mitochondrial permeability transition pore;Small molecule transport > SLC25A family	0.756801	0.334868	1.45248	P12235;P12236	P12236;P12235	ADT1_HUMAN;ADT3_HUMAN	ADP/ATP translocase 1
NaN	NaN	14.6733	15.4626	17.5536	15.3207	NaN	16.03			1.23349	CCDC85C		cerebral cortex development [GO:0021987]	adherens junction [GO:0005912];apical junction complex [GO:0043296];bicellular tight junction [GO:0005923]			FUNCTION: May play a role in cell-cell adhesion and epithelium development through its interaction with proteins of the beta-catenin family (Probable). May play an important role in cortical development, especially in the maintenance of radial glia (By similarity). {ECO:0000250|UniProtKB:E9Q6B2, ECO:0000305|PubMed:25009281}.				0.578437	0.390682	1.23374	A6NKD9	A6NKD9	CC85C_HUMAN	Coiled-coil domain-containing protein 85C
21.8576	22.5093	22.0054	22.3936	22.6929	26.3494	22.0359	22.6029			1.22879	HIST2H2AA3;HIST2H2AC		chromatin silencing [GO:0006342]	extracellular exosome [GO:0070062];nucleosome [GO:0000786];nucleus [GO:0005634]	DNA binding [GO:0003677];protein heterodimerization activity [GO:0046982]	Q12824;Q9QR71;U3KQK0	FUNCTION: Core component of nucleosome. Nucleosomes wrap and compact DNA into chromatin, limiting DNA accessibility to the cellular machineries which require DNA as a template. Histones thereby play a central role in transcription regulation, DNA repair, DNA replication and chromosomal stability. DNA accessibility is regulated via a complex set of post-translational modifications of histones, als…				0.577037	0.391142	1.11786	Q16777;Q6FI13	Q16777;Q99878;Q93077;Q6FI13;Q96KK5;P0C0S8;P20671;Q9BTM1;P04908;Q7L7L0	H2A2A_HUMAN;H2A2C_HUMAN	Histone H2A type 2-C
26.1312	26.6595	25.918	26.2571	26.8264	30.1724	26.2481	26.632			1.22825	H2BC4;H2BFS;HIST1H2BD;HIST1H2BH;HIST1H2BK;HIST1H2BM;HIST1H2BN;HIST2H2BF;HIST3H2BB		antibacterial humoral response [GO:0019731];antimicrobial humoral immune response mediated by antimicrobial peptide [GO:0061844];defense response to Gram-negative bacterium [GO:0050829];defense response to Gram-positive bacterium [GO:0050830];innate immune response in mucosa [GO:0002227];killing of cells of other organism [GO:0031640];nucleosome assembly [GO:0006334];substantia nigra development …	cytosol [GO:0005829];extracellular exosome [GO:0070062];extracellular space [GO:0005615];nucleoplasm [GO:0005654];nucleosome [GO:0000786];nucleus [GO:0005634];protein-containing complex [GO:0032991]	DNA binding [GO:0003677];enzyme binding [GO:0019899];identical protein binding [GO:0042802];protein heterodimerization activity [GO:0046982];STAT family protein binding [GO:0097677];ubiquitin-like protein ligase binding [GO:0044389]	Itself;P16104;P42858;P54253;Q05BL1;Q12824;Q12888;Q13625-3;Q96CW1;Q9QR71	FUNCTION: Core component of nucleosome. Nucleosomes wrap and compact DNA into chromatin, limiting DNA accessibility to the cellular machineries which require DNA as a template. Histones thereby play a central role in transcription regulation, DNA repair, DNA replication and chromosomal stability. DNA accessibility is regulated via a complex set of post-translational modifications of histones, als…				0.63595	0.37113	1.20165	O60814;P57053;P58876;P62807;Q5QNW6;Q8N257;Q93079;Q99877;Q99879	P06899;P58876;Q99877;Q8N257;Q16778;O60814;Q93079;P62807;Q96A08;Q99879;P23527;P57053;P33778;Q99880;Q5QNW6	H2B1C_HUMAN;H2B1D_HUMAN;H2B1H_HUMAN;H2B1K_HUMAN;H2B1M_HUMAN;H2B1N_HUMAN;H2B2F_HUMAN;H2B3B_HUMAN;H2BFS_HUMAN	Histone H2B type 1-K
17.7934	18.2714	18.1285	NaN	19.0584	20.714	18.5829	18.7964			1.22347	ACTN1;ACTN3;ACTN4		actin filament bundle assembly [GO:0051017];actin filament network formation [GO:0051639];actin filament organization [GO:0007015];bone morphogenesis [GO:0060349];focal adhesion assembly [GO:0048041];muscle contraction [GO:0006936];negative regulation of calcineurin-NFAT signaling cascade [GO:0070885];negative regulation of cellular component movement [GO:0051271];negative regulation of cold-indu…	actin filament [GO:0005884];brush border [GO:0005903];cell projection [GO:0042995];cell-cell junction [GO:0005911];cytoplasm [GO:0005737];cytoskeleton [GO:0005856];cytosol [GO:0005829];extracellular exosome [GO:0070062];extracellular region [GO:0005576];extracellular space [GO:0005615];fascia adherens [GO:0005916];focal adhesion [GO:0005925];glutamatergic synapse [GO:0098978];nuclear body [GO:001…	actin binding [GO:0003779];actin filament binding [GO:0051015];calcium ion binding [GO:0005509];chromatin DNA binding [GO:0031490];double-stranded RNA binding [GO:0003725];identical protein binding [GO:0042802];integrin binding [GO:0005178];nuclear receptor binding [GO:0016922];nuclear receptor coactivator activity [GO:0030374];nucleoside binding [GO:0001882];protein homodimerization activity [GO…	A0A0S2Z4Y0;A2RRN7;A8K571;A8MYP8;B2R8Y4;Itself;O00151;O14561;O14964;O43707;O60294;O75031;O75604;O94875-10;O95257;O95863;O95865;P00973;P00973-2;P03466;P05166;P05198;P10276;P10599;P12814;P12931;P26440;P27958;P35222;P35452-2;P35609;P42830;P43360;P46940;P48668;P50222;P50479;P63172;P78358;P78424;Q07157;Q08043;Q13077;Q13882;Q13936;Q14134;Q14D33;Q16610;Q53TS8;Q5JUK2;Q5L4H4;Q6NYC8;Q6P1L6;Q6ZUT1;Q7L775;Q86…	FUNCTION: F-actin cross-linking protein which is thought to anchor actin to a variety of intracellular structures. This is a bundling protein (Probable). Probably involved in vesicular trafficking via its association with the CART complex. The CART complex is necessary for efficient transferrin receptor recycling but not for EGFR degradation (PubMed:15772161). Involved in tight junction assembly …				1.03986	0.237629	1.78299	O43707;P12814;Q08043	Q08043;P12814;O43707	ACTN1_HUMAN;ACTN3_HUMAN;ACTN4_HUMAN	Alpha-actinin-4
NaN	17.1988	NaN	16.4978	20.1825	17.7378	NaN	16.2942			1.22322	PGD		D-gluconate catabolic process [GO:0046177];pentose biosynthetic process [GO:0019322];pentose-phosphate shunt [GO:0006098];pentose-phosphate shunt, oxidative branch [GO:0009051]	cytosol [GO:0005829];extracellular exosome [GO:0070062];nucleus [GO:0005634]	NADP binding [GO:0050661];phosphogluconate dehydrogenase (decarboxylating) activity [GO:0004616]		FUNCTION: Catalyzes the oxidative decarboxylation of 6-phosphogluconate to ribulose 5-phosphate and CO(2), with concomitant reduction of NADP to NADPH. {ECO:0000250}.				0.32668	0.581174	0.770231	P52209	P52209	6PGD_HUMAN	6-phosphogluconate dehydrogenase, decarboxylating
17.7491	19.1006	18.4023	18.673	19.5951	20.5545	18.9852	19.6081			1.20446	USO1		endoplasmic reticulum to Golgi vesicle-mediated transport [GO:0006888];Golgi vesicle docking [GO:0048211];intracellular protein transport [GO:0006886];membrane fusion [GO:0061025];regulation of cellular response to insulin stimulus [GO:1900076];secretory granule localization [GO:0032252];small GTPase mediated signal transduction [GO:0007264];transcytosis [GO:0045056];vesicle fusion with Golgi app…	cytosol [GO:0005829];endoplasmic reticulum [GO:0005783];ER to Golgi transport vesicle membrane [GO:0012507];fibrillar center [GO:0001650];Golgi apparatus [GO:0005794];Golgi membrane [GO:0000139];Golgi stack [GO:0005795];membrane [GO:0016020];microtubule organizing center [GO:0005815];perinuclear region of cytoplasm [GO:0048471];transport vesicle [GO:0030133]	cadherin binding [GO:0045296];RNA binding [GO:0003723]	P0DTC9;Q8IUZ5;Q99996-2;Q9UIA9;Q9UNI6	FUNCTION: General vesicular transport factor required for intercisternal transport in the Golgi stack;it is required for transcytotic fusion and/or subsequent binding of the vesicles to the target membrane. May well act as a vesicular anchor by interacting with the target membrane and holding the vesicular and target membranes in proximity. {ECO:0000250|UniProtKB:P41542}.				1.50568	0.190127	2.2711	O60763	O60763	USO1_HUMAN	General vesicular transport factor p115
NaN	17.3726	15.5484	16.3928	17.6732	18.3426	17.0643	17.4827			1.20279	GTF3C2		5S class rRNA transcription by RNA polymerase III [GO:0042791];transcription by RNA polymerase III [GO:0006383];tRNA transcription by RNA polymerase III [GO:0042797]	nucleoplasm [GO:0005654];transcription factor TFIIIC complex [GO:0000127]		P42345;Q08AM6;Q8N122	FUNCTION: Required for RNA polymerase III-mediated transcription. Component of TFIIIC that initiates transcription complex assembly on tRNA and is required for transcription of 5S rRNA and other stable nuclear and cytoplasmic RNAs. May play a direct role in stabilizing interactions of TFIIIC2 with TFIIIC1.				1.11235	0.223684	1.87353	Q8WUA4	Q8WUA4	TF3C2_HUMAN	General transcription factor 3C polypeptide 2
21.0156	20.1946	21.2066	20.9316	22.3376	22.1143	21.632	22.0691			1.20113	RBM42		negative regulation of mRNA splicing, via spliceosome [GO:0048025]	cytoplasm [GO:0005737];nucleus [GO:0005634];ribonucleoprotein complex [GO:1990904]	RNA binding [GO:0003723]	P25788;P61978;P86480;Q6ZRY4	FUNCTION: Binds (via the RRM domain) to the 3'-untranslated region (UTR) of CDKN1A mRNA. {ECO:0000250}.				2.39105	0.09784	3.27843	Q9BTD8	Q9BTD8	RBM42_HUMAN	RNA-binding protein 42
19.0957	18.8365	18.141	17.1409	20.1825	19.4854	18.771	19.5294			1.18856	HOXD8		anterior/posterior axis specification, embryo [GO:0008595];negative regulation of transcription by RNA polymerase II [GO:0000122];positive regulation of transcription by RNA polymerase II [GO:0045944];regulation of transcription by RNA polymerase II [GO:0006357];skeletal system morphogenesis [GO:0048705]	chromatin [GO:0000785];nucleus [GO:0005634]	DNA-binding transcription activator activity, RNA polymerase II-specific [GO:0001228];DNA-binding transcription factor activity, RNA polymerase II-specific [GO:0000981];RNA polymerase II transcription regulatory region sequence-specific DNA binding [GO:0000977];sequence-specific double-stranded DNA binding [GO:1990837]	O43639;Q5SW96;Q9UQB8-6	FUNCTION: Sequence-specific transcription factor which is part of a developmental regulatory system that provides cells with specific positional identities on the anterior-posterior axis.				1.19646	0.211569	1.90643	P13378	P31273;P17481;P13378	HXD8_HUMAN	Homeobox protein Hox-D8
17.693	20.1332	18.9937	20.1704	21.6971	20.5731	18.5695	20.8423			1.17293	MAD2L1		cell division [GO:0051301];establishment of centrosome localization [GO:0051660];establishment of mitotic spindle orientation [GO:0000132];mitotic spindle assembly checkpoint signaling [GO:0007094];negative regulation of apoptotic process [GO:0043066];negative regulation of mitotic cell cycle [GO:0045930];negative regulation of protein catabolic process [GO:0042177];negative regulation of ubiquit…	cytoplasm [GO:0005737];cytosol [GO:0005829];kinetochore [GO:0000776];mitotic spindle [GO:0072686];nuclear pore nuclear basket [GO:0044615];nucleoplasm [GO:0005654];nucleus [GO:0005634];perinuclear region of cytoplasm [GO:0048471];spindle pole [GO:0000922]	identical protein binding [GO:0042802];protein C-terminus binding [GO:0008022];protein homodimerization activity [GO:0042803]	Itself;O00560;O60566;O75140-2;P06213-2;P30260;P78536;Q12834;Q14145;Q15013;Q562F6;Q7L775;Q9Y3Q8;Q9Y6D9	FUNCTION: Component of the spindle-assembly checkpoint that prevents the onset of anaphase until all chromosomes are properly aligned at the metaphase plate (PubMed:29162720, PubMed:15024386). In the closed conformation (C-MAD2) forms a heterotetrameric complex with MAD1L1 at unattached kinetochores during prometaphase, the complex recruits open conformation molecules of MAD2L1 (O-MAD2) and then …				0.633118	0.37042	1.19219	Q13257	Q13257	MD2L1_HUMAN	Mitotic spindle assembly checkpoint protein MAD2A
16.7092	20.3321	NaN	15.9901	18.4416	18.0608	18.8848	20.002			1.17016	KLF16		dopamine receptor signaling pathway [GO:0007212];regulation of transcription by RNA polymerase II [GO:0006357]	chromatin [GO:0000785];nucleus [GO:0005634]	DNA-binding transcription factor activity, RNA polymerase II-specific [GO:0000981];DNA-binding transcription repressor activity, RNA polymerase II-specific [GO:0001227];metal ion binding [GO:0046872];RNA polymerase II cis-regulatory region sequence-specific DNA binding [GO:0000978];sequence-specific double-stranded DNA binding [GO:1990837]	Q8WUI4-6	FUNCTION: Transcription factor that binds GC and GT boxes and displaces Sp1 and Sp3 from these sequences. Modulates dopaminergic transmission in the brain (By similarity). {ECO:0000250}.				0.414748	0.499025	0.880377	Q9BXK1	Q9BXK1	KLF16_HUMAN	Krueppel-like factor 16
15.6179	16.1547	NaN	17.0271	17.9394	17.9843	17.0924	16.7172			1.16676	ZW10		cell division [GO:0051301];endoplasmic reticulum to Golgi vesicle-mediated transport [GO:0006888];establishment of mitotic spindle orientation [GO:0000132];Golgi organization [GO:0007030];meiotic cell cycle [GO:0051321];mitotic cell cycle checkpoint signaling [GO:0007093];mitotic metaphase plate congression [GO:0007080];mitotic sister chromatid segregation [GO:0000070];mitotic spindle assembly ch…	cytosol [GO:0005829];Dsl1/NZR complex [GO:0070939];endoplasmic reticulum [GO:0005783];endoplasmic reticulum membrane [GO:0005789];kinetochore [GO:0000776];kinetochore microtubule [GO:0005828];lipid droplet [GO:0005811];membrane [GO:0016020];nucleus [GO:0005634];RZZ complex [GO:1990423];spindle pole [GO:0000922]	centromeric DNA binding [GO:0019237]	O95229;Q6NUQ1	FUNCTION: Essential component of the mitotic checkpoint, which prevents cells from prematurely exiting mitosis. Required for the assembly of the dynein-dynactin and MAD1-MAD2 complexes onto kinetochores. Its function related to the spindle assembly machinery is proposed to depend on its association in the mitotic RZZ complex (PubMed:11590237, PubMed:15485811, PubMed:15824131). Involved in regulat…				1.15781	0.21489	1.92318	O43264	O43264	ZW10_HUMAN	Centromere/kinetochore protein zw10 homolog
26.4862	26.9977	26.604	26.8019	26.7771	30.4727	26.8264	27.4314			1.15445	H2AFX;HIST2H2AB		cellular response to DNA damage stimulus [GO:0006974];cellular response to gamma radiation [GO:0071480];cellular senescence [GO:0090398];cerebral cortex development [GO:0021987];chromatin silencing [GO:0006342];DNA damage checkpoint signaling [GO:0000077];double-strand break repair [GO:0006302];double-strand break repair via homologous recombination [GO:0000724];meiotic cell cycle [GO:0051321];nu…	centrosome [GO:0005813];condensed nuclear chromosome [GO:0000794];extracellular exosome [GO:0070062];male germ cell nucleus [GO:0001673];nuclear speck [GO:0016607];nucleoplasm [GO:0005654];nucleosome [GO:0000786];nucleus [GO:0005634];replication fork [GO:0005657];site of DNA damage [GO:0090734];site of double-strand break [GO:0035861];XY body [GO:0001741]	damaged DNA binding [GO:0003684];DNA binding [GO:0003677];enzyme binding [GO:0019899];histone binding [GO:0042393];protein heterodimerization activity [GO:0046982]	O15297;O60934;P02545;P38398;P45983;P46933-1;P49959;P51532;P58876;P62805;Q02539;Q12888;Q14676;Q15554;Q16695;Q6P4T3;Q6ZW49-1;Q99986;Q9Z0X1	FUNCTION: Core component of nucleosome. Nucleosomes wrap and compact DNA into chromatin, limiting DNA accessibility to the cellular machineries which require DNA as a template. Histones thereby play a central role in transcription regulation, DNA repair, DNA replication and chromosomal stability. DNA accessibility is regulated via a complex set of post-translational modifications of histones, als…				0.619894	0.377303	1.17186	P16104;Q8IUE6	Q99878;Q93077;Q8IUE6;Q96KK5;P0C0S8;P20671;Q9BTM1;P16104;P04908;Q7L7L0	H2A2B_HUMAN;H2AX_HUMAN	Histone H2AX
25.4138	26.2589	25.4953	26.0609	26.1332	29.3971	25.8881	26.4089			1.14962	H2AFX		cellular response to DNA damage stimulus [GO:0006974];cellular response to gamma radiation [GO:0071480];cellular senescence [GO:0090398];cerebral cortex development [GO:0021987];chromatin silencing [GO:0006342];DNA damage checkpoint signaling [GO:0000077];double-strand break repair [GO:0006302];double-strand break repair via homologous recombination [GO:0000724];meiotic cell cycle [GO:0051321];nu…	centrosome [GO:0005813];condensed nuclear chromosome [GO:0000794];extracellular exosome [GO:0070062];male germ cell nucleus [GO:0001673];nuclear speck [GO:0016607];nucleoplasm [GO:0005654];nucleosome [GO:0000786];nucleus [GO:0005634];replication fork [GO:0005657];site of DNA damage [GO:0090734];site of double-strand break [GO:0035861];XY body [GO:0001741]	damaged DNA binding [GO:0003684];DNA binding [GO:0003677];enzyme binding [GO:0019899];histone binding [GO:0042393];protein heterodimerization activity [GO:0046982]	O15297;O60934;P02545;P38398;P45983;P46933-1;P49959;P51532;P58876;P62805;Q12888;Q14676;Q15554;Q16695;Q6P4T3;Q6ZW49-1;Q99986;Q9Z0X1	FUNCTION: Variant histone H2A which replaces conventional H2A in a subset of nucleosomes. Nucleosomes wrap and compact DNA into chromatin, limiting DNA accessibility to the cellular machineries which require DNA as a template. Histones thereby play a central role in transcription regulation, DNA repair, DNA replication and chromosomal stability. DNA accessibility is regulated via a complex set of…				0.651262	0.367231	1.21476	P16104	P16104	H2AX_HUMAN	Histone H2AX
16.8053	16.3251	17.0657	17.4131	17.4602	19.3016	17.3166	18.1128			1.14548	RAB3GAP1		brain development [GO:0007420];camera-type eye development [GO:0043010];establishment of protein localization to endoplasmic reticulum membrane [GO:0097051];excitatory postsynaptic potential [GO:0060079];face morphogenesis [GO:0060325];hypothalamus development [GO:0021854];lipid droplet organization [GO:0034389];positive regulation of autophagosome assembly [GO:2000786];positive regulation of end…	cytosol [GO:0005829];endoplasmic reticulum membrane [GO:0005789];endoplasmic reticulum tubular network [GO:0071782];extracellular exosome [GO:0070062];Golgi apparatus [GO:0005794];lipid droplet [GO:0005811];postsynapse [GO:0098794];protein-containing complex [GO:0032991]	GTPase activator activity [GO:0005096];guanyl-nucleotide exchange factor activity [GO:0005085];small GTPase binding [GO:0031267]		FUNCTION: Probable catalytic subunit of a GTPase activating protein that has specificity for Rab3 subfamily (RAB3A, RAB3B, RAB3C and RAB3D). Rab3 proteins are involved in regulated exocytosis of neurotransmitters and hormones. Specifically converts active Rab3-GTP to the inactive form Rab3-GDP. Required for normal eye and brain development. May participate in neurodevelopmental processes such as …				1.18935	0.209868	1.88669	Q15042	Q15042	RB3GP_HUMAN	Rab3 GTPase-activating protein catalytic subunit
14.2137	16.3477	14.7734	16.5859	16.3897	17.1157	16.5578	16.4373			1.14496	CTPS2		CTP biosynthetic process [GO:0006241];'de novo' CTP biosynthetic process [GO:0044210];glutamine metabolic process [GO:0006541];pyrimidine nucleobase biosynthetic process [GO:0019856];pyrimidine nucleotide metabolic process [GO:0006220]	cytoophidium [GO:0097268];cytoplasm [GO:0005737];cytosol [GO:0005829]	ATP binding [GO:0005524];CTP synthase activity [GO:0003883];identical protein binding [GO:0042802]	Itself;P17812;Q9NZD8	FUNCTION: Catalyzes the ATP-dependent amination of UTP to CTP with either L-glutamine or ammonia as the source of nitrogen. Constitutes the rate-limiting enzyme in the synthesis of cytosine nucleotides. {ECO:0000269|PubMed:10899599, ECO:0000269|PubMed:16179339}.				0.966602	0.262118	1.62053	Q9NRF8	Q9NRF8	PYRG2_HUMAN	CTP synthase 2
19.7657	20.1457	19.8214	19.8437	21.0756	21.7471	20.4375	20.8727			1.1391	MYO1E		actin filament organization [GO:0007015];actin filament-based movement [GO:0030048];endocytosis [GO:0006897];glomerular basement membrane development [GO:0032836];glomerular filtration [GO:0003094];glomerular visceral epithelial cell development [GO:0072015];in utero embryonic development [GO:0001701];nitrogen compound metabolic process [GO:0006807];platelet-derived growth factor receptor signali…	actin cytoskeleton [GO:0015629];adherens junction [GO:0005912];brush border [GO:0005903];clathrin-coated vesicle [GO:0030136];cytoplasm [GO:0005737];cytoskeleton [GO:0005856];extracellular exosome [GO:0070062];microvillus [GO:0005902];myosin complex [GO:0016459];plasma membrane [GO:0005886];vesicle [GO:0031982]	actin filament binding [GO:0051015];ATP binding [GO:0005524];ATP hydrolysis activity [GO:0140603];ATPase [GO:0016887];calmodulin binding [GO:0005516];microfilament motor activity [GO:0000146];motor activity [GO:0003774];phosphatidylinositol binding [GO:0035091]	P21575;P50570;Q62910;Q8N8R7	FUNCTION: Myosins are actin-based motor molecules with ATPase activity. Unconventional myosins serve in intracellular movements. Their highly divergent tails bind to membranous compartments, which are then moved relative to actin filaments. Binds to membranes containing anionic phospholipids via its tail domain. Required for normal morphology of the glomerular basement membrane, normal developmen…				2.14087	0.107581	2.953	Q12965	Q12965	MYO1E_HUMAN	Unconventional myosin-Ie
24.2317	24.1871	23.6096	24.3239	23.7286	28.9031	24.1015	24.1719			1.1382	H3C1;HIST2H3A		DNA replication-dependent nucleosome assembly [GO:0006335];nucleosome assembly [GO:0006334];regulation of gene silencing [GO:0060968];telomere organization [GO:0032200]	extracellular exosome [GO:0070062];extracellular region [GO:0005576];membrane [GO:0016020];nuclear chromosome [GO:0000228];nucleoplasm [GO:0005654];nucleosome [GO:0000786];nucleus [GO:0005634];protein-containing complex [GO:0032991]	cadherin binding [GO:0045296];DNA binding [GO:0003677];protein heterodimerization activity [GO:0046982]	A8MW92;O43918;O43933;O60260-5;O75164;O76024;P01023;P02545;P02545-6;P02766;P07339;P09172;P13473-2;P14136;P14618-1;P19404;P25554;P28799;P29474;P37840;P38991;P42858;P45973;P49321;P49321-2;P49736;P49768-2;P49810;P50570-2;P54252;P61964;P62805;P63104;P83916;Q03164;Q12824;Q12830-4;Q12888;Q13111;Q13185;Q16695;Q7JXA8;Q8R5C8;Q8WTS6;Q8WUP2;Q8WXH2;Q8WXX5;Q96CV9;Q96ES7;Q99549;Q9BVI0;Q9UBB4;Q9UER7-1;Q9UNL4;Q9Y…	FUNCTION: Core component of nucleosome. Nucleosomes wrap and compact DNA into chromatin, limiting DNA accessibility to the cellular machineries which require DNA as a template. Histones thereby play a central role in transcription regulation, DNA repair, DNA replication and chromosomal stability. DNA accessibility is regulated via a complex set of post-translational modifications of histones, als…				0.404387	0.506356	0.84934	P68431;Q71DI3	Q16695;Q71DI3;P68431;P84243;Q6NXT2	H31_HUMAN;H32_HUMAN	Histone H3.1
19.2205	20.3321	19.3003	19.8576	22.9584	20.7634	19.1057	20.3752			1.12306	ENO1;ENO3		aging [GO:0007568];canonical glycolysis [GO:0061621];glycolytic process [GO:0006096];negative regulation of cell growth [GO:0030308];negative regulation of hypoxia-induced intrinsic apoptotic signaling pathway [GO:1903298];negative regulation of transcription by RNA polymerase II [GO:0000122];negative regulation of transcription, DNA-templated [GO:0045892];positive regulation of ATP biosynthetic …	cell cortex region [GO:0099738];cell surface [GO:0009986];cytoplasm [GO:0005737];cytosol [GO:0005829];extracellular exosome [GO:0070062];extracellular space [GO:0005615];M band [GO:0031430];membrane [GO:0016020];nucleus [GO:0005634];phosphopyruvate hydratase complex [GO:0000015];plasma membrane [GO:0005886]	cadherin binding [GO:0045296];DNA-binding transcription repressor activity, RNA polymerase II-specific [GO:0001227];GTPase binding [GO:0051020];identical protein binding [GO:0042802];magnesium ion binding [GO:0000287];phosphopyruvate hydratase activity [GO:0004634];protein homodimerization activity [GO:0042803];protein-containing complex binding [GO:0044877];RNA binding [GO:0003723];RNA polymeras…	P12004;P22303;P42858;P63104;Q8WZ42	FUNCTION: Appears to have a function in striated muscle development and regeneration.;FUNCTION: Glycolytic enzyme the catalyzes the conversion of 2-phosphoglycerate to phosphoenolpyruvate (PubMed:29775581, PubMed:1369209). In addition to glycolysis, involved in various processes such as growth control, hypoxia tolerance and allergic responses (PubMed:2005901, PubMed:10802057, PubMed:12666133, Pub…				0.636318	0.370279	1.19125	P06733;P13929	P06733;P13929;P09104	ENOA_HUMAN;ENOB_HUMAN	Alpha-enolase
20.4576	20.9243	20.3211	20.7796	21.6757	22.8576	21.1206	21.3045			1.11894	CSE1L		protein export from nucleus [GO:0006611];protein import into nucleus [GO:0006606]	cytoplasm [GO:0005737];cytosol [GO:0005829];extracellular exosome [GO:0070062];membrane [GO:0016020];nuclear envelope [GO:0005635];nucleoplasm [GO:0005654];nucleus [GO:0005634]	nuclear export signal receptor activity [GO:0005049];small GTPase binding [GO:0031267]	O95183;P04637;Q15077;Q96JQ5;Q9BTM9;Q9H1C4;Q9Y275	FUNCTION: Export receptor for importin-alpha. Mediates importin-alpha re-export from the nucleus to the cytoplasm after import substrates (cargos) have been released into the nucleoplasm. In the nucleus binds cooperatively to importin-alpha and to the GTPase Ran in its active GTP-bound form. Docking of this trimeric complex to the nuclear pore complex (NPC) is mediated through binding to nucleopo…				1.44914	0.20498	2.17547	P55060	P55060	XPO2_HUMAN	Exportin-2
16.9703	18.439	NaN	18.3007	19.0956	NaN	NaN	18.944			1.11646	EIF1;EIF1B		regulation of translational initiation [GO:0006446]	cytoplasm [GO:0005737];eukaryotic 43S preinitiation complex [GO:0016282];nucleus [GO:0005634]	ribosomal small subunit binding [GO:0043024];RNA binding [GO:0003723];translation factor activity, RNA binding [GO:0008135];translation initiation factor activity [GO:0003743]	P09936;P35637;Q14152;Q92997;Q99613;Q9NZD8	FUNCTION: Necessary for scanning and involved in initiation site selection. Promotes the assembly of 48S ribosomal complexes at the authentic initiation codon of a conventional capped mRNA.;FUNCTION: Probably involved in translation.				0.787291	0.326322	1.57894	O60739;P41567	P41567;O60739	EIF1B_HUMAN;EIF1_HUMAN	Eukaryotic translation initiation factor 1b
18.2792	18.8592	17.654	17.5417	19.3636	20.3101	17.922	NaN			1.11504	NVL		positive regulation of protein binding [GO:0032092];positive regulation of telomerase activity [GO:0051973];regulation of protein localization to nucleolus [GO:1904749];ribosomal large subunit biogenesis [GO:0042273];ribosome biogenesis [GO:0042254];rRNA processing [GO:0006364]	membrane [GO:0016020];nucleolus [GO:0005730];nucleoplasm [GO:0005654];nucleus [GO:0005634];telomerase holoenzyme complex [GO:0005697]	ATP binding [GO:0005524];preribosome binding [GO:1990275];RNA binding [GO:0003723]	D3DTS7;O43464;O60333-2;O76024;P04792;P09936;P19404;P29474;P35240-4;P37840;P41219;P54253;P60891;P78317;Q00403;Q01658;Q13148;Q14203-5;Q9Y3C5;Q9Y5Q9	FUNCTION: Participates in the assembly of the telomerase holoenzyme and effecting of telomerase activity via its interaction with TERT (PubMed:22226966). Involved in both early and late stages of the pre-rRNA processing pathways (PubMed:26166824). Spatiotemporally regulates 60S ribosomal subunit biogenesis in the nucleolus (PubMed:15469983, PubMed:16782053, PubMed:29107693, PubMed:26456651). Cata…				0.78517	0.327708	1.42224	O15381	O15381	NVL_HUMAN	Nuclear valosin-containing protein-like
18.5701	18.2288	18.2473	NaN	18.7912	22.1795	18.596	18.2609			1.10815	NEXN		axon guidance [GO:0007411];dendrite self-avoidance [GO:0070593];homophilic cell adhesion via plasma membrane adhesion molecules [GO:0007156];regulation of cell migration [GO:0030334];regulation of cytoskeleton organization [GO:0051493]	actin cytoskeleton [GO:0015629];adherens junction [GO:0005912];axon [GO:0030424];focal adhesion [GO:0005925];plasma membrane [GO:0005886];Z disc [GO:0030018]	actin filament binding [GO:0051015];cell-cell adhesion mediator activity [GO:0098632];structural constituent of muscle [GO:0008307]	P10073;P15622-3;P51116	FUNCTION: Involved in regulating cell migration through association with the actin cytoskeleton. Has an essential role in the maintenance of Z line and sarcomere integrity. {ECO:0000269|PubMed:12053183, ECO:0000269|PubMed:15823560, ECO:0000269|PubMed:19881492}.				0.450788	0.473426	0.934704	Q0ZGT2	Q0ZGT2	NEXN_HUMAN	Nexilin
NaN	20.2535	NaN	21.1946	NaN	21.6628	NaN	21.9916			1.10313	SFXN3	MIM	mitochondrial transmembrane transport [GO:1990542];one-carbon metabolic process [GO:0006730];serine import into mitochondrion [GO:0140300]	integral component of mitochondrial inner membrane [GO:0031305];mitochondrion [GO:0005739]	serine transmembrane transporter activity [GO:0022889];transmembrane transporter activity [GO:0022857]		FUNCTION: Mitochondrial serine transporter that mediates transport of serine into mitochondria, an important step of the one-carbon metabolism pathway (PubMed:30442778). Mitochondrial serine is converted to glycine and formate, which then exits to the cytosol where it is used to generate the charged folates that serve as one-carbon donors (PubMed:30442778). {ECO:0000269|PubMed:30442778}.	MitoCarta3.0	mito protein domain+, MS/MS++	Metabolism > Amino acid metabolism > Serine metabolism;Metabolism > Vitamin metabolism > Folate and 1-C metabolism;Small molecule transport > Sideroflexins	0.803124	0.317788	1.8433	Q9BWM7	Q9BWM7	SFXN3_HUMAN	Sideroflexin-3
18.6691	18.5793	NaN	NaN	NaN	20.9388	19.1167	19.1244			1.10249	SENP3		protein desumoylation [GO:0016926]	cytoplasm [GO:0005737];MLL1 complex [GO:0071339];nucleolus [GO:0005730];nucleoplasm [GO:0005654];nucleus [GO:0005634]	cysteine-type peptidase activity [GO:0008234]	O76024;P06748;P0CG48;Q7Z699;Q8IZL8;Q96LK0;Q9BV38;Q9NXF1	FUNCTION: Protease that releases SUMO2 and SUMO3 monomers from sumoylated substrates, but has only weak activity against SUMO1 conjugates. Deconjugates SUMO2 from MEF2D, which increases its transcriptional activation capability. Deconjugates SUMO2 and SUMO3 from CDCA8. Redox sensor that, when redistributed into nucleoplasm, can act as an effector to enhance HIF1A transcriptional activity by desum…				0.595297	0.386653	1.24838	Q9H4L4	Q9H4L4	SENP3_HUMAN	Sentrin-specific protease 3
18.2637	18.6998	NaN	18.0275	20.0821	NaN	NaN	18.779			1.10024	TROAP		cell adhesion [GO:0007155]	cytoplasm [GO:0005737]		O43482;O75420;P0DPK4;P36406;Q05BL1;Q12933;Q13627;Q13895;Q15303;Q15323;Q15691;Q5BKX5-3;Q6A162;Q8N9N5;Q9UPY8;Q9Y463	FUNCTION: Could be involved with bystin and trophinin in a cell adhesion molecule complex that mediates an initial attachment of the blastocyst to uterine epithelial cells at the time of the embryo implantation.				0.85898	0.29551	1.69749	Q12815	Q12815	TROAP_HUMAN	Tastin
18.0228	19.1982	17.7105	18.2054	20.895	18.7257	NaN	18.5146			1.09417	DUT	Matrix	DNA replication [GO:0006260];dUMP biosynthetic process [GO:0006226];dUTP catabolic process [GO:0046081];nucleobase-containing compound metabolic process [GO:0006139]	extracellular exosome [GO:0070062];mitochondrion [GO:0005739];nucleoplasm [GO:0005654];nucleus [GO:0005634]	dUTP diphosphatase activity [GO:0004170];magnesium ion binding [GO:0000287];RNA binding [GO:0003723]	Q6ZVK8	FUNCTION: This enzyme is involved in nucleotide metabolism: it produces dUMP, the immediate precursor of thymidine nucleotides and it decreases the intracellular concentration of dUTP so that uracil cannot be incorporated into DNA. {ECO:0000269|PubMed:17880943, ECO:0000269|PubMed:8631816, ECO:0000269|PubMed:8805593}.	MitoCarta3.0	literature, targetP signal, Rickettsial homolog, MS/MS++	Metabolism > Nucleotide metabolism > Nucleotide synthesis and processing	0.698939	0.355759	1.30043	P33316	P33316	DUT_HUMAN	Deoxyuridine 5'-triphosphate nucleotidohydrolase, mitochondrial
17.6648	18.11	16.6921	17.7626	18.303	19.7408	18.2802	18.2753			1.09244	ACTN1;ACTN2;ACTN4		actin filament bundle assembly [GO:0051017];actin filament network formation [GO:0051639];actin filament organization [GO:0007015];actin filament uncapping [GO:0051695];cardiac muscle cell development [GO:0055013];cell adhesion [GO:0007155];focal adhesion assembly [GO:0048041];microspike assembly [GO:0030035];muscle contraction [GO:0006936];negative regulation of cellular component movement [GO:0…	actin filament [GO:0005884];brush border [GO:0005903];cell projection [GO:0042995];cell-cell junction [GO:0005911];cortical actin cytoskeleton [GO:0030864];cytoplasm [GO:0005737];cytoskeleton [GO:0005856];cytosol [GO:0005829];dendritic spine [GO:0043197];extracellular exosome [GO:0070062];extracellular region [GO:0005576];extracellular space [GO:0005615];fascia adherens [GO:0005916];filopodium [G…	actin binding [GO:0003779];actin filament binding [GO:0051015];calcium ion binding [GO:0005509];chromatin DNA binding [GO:0031490];cytoskeletal protein binding [GO:0008092];double-stranded RNA binding [GO:0003725];FATZ binding [GO:0051373];identical protein binding [GO:0042802];integrin binding [GO:0005178];LIM domain binding [GO:0030274];nuclear receptor binding [GO:0016922];nuclear receptor coa…	A0A0S2Z4Y0;A8K571;A8MYP8;B2R8Y4;Itself;J3KMY6;O00151;O43827;O60232;O60294;O75604;O94875-10;O95059;O95257;O95863;P00540;P00973;P00973-2;P03466;P03950;P05198;P05496;P10276;P10599;P12814;P12931;P22460;P23497;P23497-2;P23771;P25786;P26842;P27958;P28222;P29373;P30711;P35222;P35609;P46940;P47897;P49458;P50222;P50461;P50479;P62140;P62805;P63172;P63244;P78560;Q07157;Q08043;Q13936;Q14D33;Q15506;Q53FD0-2;Q…	FUNCTION: F-actin cross-linking protein which is thought to anchor actin to a variety of intracellular structures. This is a bundling protein (Probable). Probably involved in vesicular trafficking via its association with the CART complex. The CART complex is necessary for efficient transferrin receptor recycling but not for EGFR degradation (PubMed:15772161). Involved in tight junction assembly …				1.217	0.208387	1.90347	O43707;P12814;P35609	P35609;P12814;O43707	ACTN1_HUMAN;ACTN2_HUMAN;ACTN4_HUMAN	Alpha-actinin-4
17.8598	19.5787	18.649	19.3037	19.5923	20.8802	19.7827	19.5051			1.09228	UTP20		endonucleolytic cleavage in 5'-ETS of tricistronic rRNA transcript (SSU-rRNA, 5.8S rRNA, LSU-rRNA) [GO:0000480];endonucleolytic cleavage in ITS1 to separate SSU-rRNA from 5.8S rRNA and LSU-rRNA from tricistronic rRNA transcript (SSU-rRNA, 5.8S rRNA, LSU-rRNA) [GO:0000447];endonucleolytic cleavage to generate mature 5'-end of SSU-rRNA from (SSU-rRNA, 5.8S rRNA, LSU-rRNA) [GO:0000472];negative regu…	90S preribosome [GO:0030686];cytoplasm [GO:0005737];nucleolus [GO:0005730];nucleoplasm [GO:0005654];plasma membrane [GO:0005886];preribosome, small subunit precursor [GO:0030688];small-subunit processome [GO:0032040]	RNA binding [GO:0003723]	Q5T8A7	FUNCTION: Involved in 18S pre-rRNA processing. Associates with U3 snoRNA. {ECO:0000269|PubMed:17498821}.				1.15017	0.218555	1.82643	O75691	O75691	UTP20_HUMAN	Small subunit processome component 20 homolog
17.742	19.1074	18.132	18.3005	20.002	20.4375	18.5521	18.5923			1.0755	ACTN1;ACTN2;ACTN3;ACTN4		actin filament bundle assembly [GO:0051017];actin filament network formation [GO:0051639];actin filament organization [GO:0007015];actin filament uncapping [GO:0051695];bone morphogenesis [GO:0060349];cardiac muscle cell development [GO:0055013];cell adhesion [GO:0007155];focal adhesion assembly [GO:0048041];microspike assembly [GO:0030035];muscle contraction [GO:0006936];negative regulation of c…	actin filament [GO:0005884];brush border [GO:0005903];cell projection [GO:0042995];cell-cell junction [GO:0005911];cortical actin cytoskeleton [GO:0030864];cytoplasm [GO:0005737];cytoskeleton [GO:0005856];cytosol [GO:0005829];dendritic spine [GO:0043197];extracellular exosome [GO:0070062];extracellular region [GO:0005576];extracellular space [GO:0005615];fascia adherens [GO:0005916];filopodium [G…	actin binding [GO:0003779];actin filament binding [GO:0051015];calcium ion binding [GO:0005509];chromatin DNA binding [GO:0031490];cytoskeletal protein binding [GO:0008092];double-stranded RNA binding [GO:0003725];FATZ binding [GO:0051373];identical protein binding [GO:0042802];integrin binding [GO:0005178];LIM domain binding [GO:0030274];nuclear receptor binding [GO:0016922];nuclear receptor coa…	A0A0S2Z4Y0;A2RRN7;A8K571;A8MYP8;B2R8Y4;Itself;J3KMY6;O00151;O14561;O14964;O43707;O43827;O60232;O60294;O75031;O75604;O94875-10;O95059;O95257;O95863;O95865;P00540;P00973;P00973-2;P03466;P03950;P05166;P05198;P05496;P10276;P10599;P12814;P12931;P22460;P23497;P23497-2;P23771;P25786;P26440;P26842;P27958;P28222;P29373;P30711;P35222;P35452-2;P35609;P42830;P43360;P46940;P47897;P48668;P49458;P50222;P50461;P…	FUNCTION: F-actin cross-linking protein which is thought to anchor actin to a variety of intracellular structures. This is a bundling protein (Probable). Probably involved in vesicular trafficking via its association with the CART complex. The CART complex is necessary for efficient transferrin receptor recycling but not for EGFR degradation (PubMed:15772161). Involved in tight junction assembly …				0.980779	0.261329	1.62286	O43707;P12814;P35609;Q08043	Q08043;P35609;P12814;O43707	ACTN1_HUMAN;ACTN2_HUMAN;ACTN3_HUMAN;ACTN4_HUMAN	Alpha-actinin-4
19.0624	18.6465	NaN	18.3294	NaN	20.9459	NaN	18.5628			1.07494	BRD3		chromatin organization [GO:0006325];regulation of transcription by RNA polymerase II [GO:0006357]	nucleus [GO:0005634]	chromatin binding [GO:0003682];lysine-acetylated histone binding [GO:0070577]	O00505;P01106	FUNCTION: Chromatin reader that recognizes and binds hyperacetylated chromatin and plays a role in the regulation of transcription, probably by chromatin remodeling and interaction with transcription factors (PubMed:18406326, PubMed:27105114). Regulates transcription by promoting the binding of the transcription factor GATA1 to its targets (By similarity). {ECO:0000250|UniProtKB:Q8K2F0, ECO:00002…				0.479924	0.45037	1.0442	Q15059	O60885;Q15059	BRD3_HUMAN	Bromodomain-containing protein 3
15.4531	17.8998	15.8102	NaN	18.3431	17.5693	16.2489	17.6872			1.07441	C5orf30		cilium assembly [GO:0060271];inflammatory response [GO:0006954];negative regulation of cytokine production involved in inflammatory response [GO:1900016];negative regulation of fibroblast migration [GO:0010764];negative regulation of inflammatory response [GO:0050728];protein transport [GO:0015031]	ciliary transition zone [GO:0035869];cytoplasm [GO:0005737]		P61981;Q13077;Q15047-2;Q8ND90;Q8TAP4-4;Q92993;Q96B26	FUNCTION: Regulates the macrophage function, by enhancing the resolution of inflammation and wound repair functions mediated by M2 macrophages (PubMed:30659109). The regulation of macrophage function is, due at least in part, to its ability to inhibit glycolysis (PubMed:30659109). May also play a role in trafficking of proteins via its interaction with UNC119 and UNC119B cargo adapters: may help …				0.604679	0.386357	1.16422	Q96GV9	Q96GV9	CE030_HUMAN	UNC119-binding protein C5orf30
18.8668	18.3881	18.7746	18.9387	20.8876	19.6921	18.786	19.8731			1.06769	EEF1B2		response to ethanol [GO:0045471];translational elongation [GO:0006414]	cytoplasm [GO:0005737];cytosol [GO:0005829];eukaryotic translation elongation factor 1 complex [GO:0005853]	guanyl-nucleotide exchange factor activity [GO:0005085];translation elongation factor activity [GO:0003746]	P26641;P26641-2;P42858;Q8WW59	FUNCTION: EF-1-beta and EF-1-delta stimulate the exchange of GDP bound to EF-1-alpha to GTP.				1.26344	0.215037	1.9484	P24534	P24534	EF1B_HUMAN	Elongation factor 1-beta
18.4579	18.8926	16.2689	18.695	NaN	19.3843	18.7955	19.2419			1.06201	MCM3AP		mRNA export from nucleus [GO:0006406];nucleosome organization [GO:0034728];poly(A)+ mRNA export from nucleus [GO:0016973];protein transport [GO:0015031];somatic hypermutation of immunoglobulin genes [GO:0016446]	chromosome [GO:0005694];cytoplasm [GO:0005737];cytosol [GO:0005829];nuclear membrane [GO:0031965];nuclear pore nuclear basket [GO:0044615];nucleoplasm [GO:0005654];nucleus [GO:0005634];transcription export complex 2 [GO:0070390]	chromatin binding [GO:0003682];H3 histone acetyltransferase activity [GO:0010484];histone acetyltransferase activity [GO:0004402];histone binding [GO:0042393];nucleic acid binding [GO:0003676]		FUNCTION: [Isoform GANP]: As a component of the TREX-2 complex, involved in the export of mRNAs to the cytoplasm through the nuclear pores (PubMed:20005110, PubMed:20384790, PubMed:23591820, PubMed:22307388). Through the acetylation of histones, affects the assembly of nucleosomes at immunoglobulin variable region genes and promotes the recruitment and positioning of transcription complex to favo…				0.680019	0.359715	1.26949	O60318	O60318	GANP_HUMAN	Germinal-center associated nuclear protein
18.6908	20.1332	NaN	NaN	20.9171	NaN	NaN	20.0292			1.0611	ALDH1A2		9-cis-retinoic acid biosynthetic process [GO:0042904];blood vessel development [GO:0001568];cardiac muscle tissue development [GO:0048738];cellular response to retinoic acid [GO:0071300];determination of bilateral symmetry [GO:0009855];embryonic camera-type eye development [GO:0031076];embryonic digestive tract development [GO:0048566];embryonic forelimb morphogenesis [GO:0035115];face developmen…	cytoplasm [GO:0005737];cytosol [GO:0005829];perinuclear region of cytoplasm [GO:0048471]	3-chloroallyl aldehyde dehydrogenase activity [GO:0004028];aldehyde dehydrogenase (NAD+) activity [GO:0004029];retinal binding [GO:0016918];retinal dehydrogenase activity [GO:0001758]		FUNCTION: Converts retinaldehyde to retinoic acid (PubMed:29240402). Recognizes as substrates free retinal and cellular retinol-binding protein-bound retinal. Can metabolize octanal and decanal, but has only very low activity with benzaldehyde, acetaldehyde and propanal. Displays complete lack of activity with citral (By similarity). {ECO:0000250|UniProtKB:Q63639, ECO:0000269|PubMed:29240402}.				0.472561	0.456538	1.12064	O94788	O94788	AL1A2_HUMAN	Retinal dehydrogenase 2
20.0691	19.602	18.6623	18.5182	20.0559	21.1457	19.8786	20.0156			1.06107	LIG3	Matrix	base-excision repair, DNA ligation [GO:0006288];base-excision repair, gap-filling [GO:0006287];cell cycle [GO:0007049];cell division [GO:0051301];DNA biosynthetic process [GO:0071897];DNA ligation [GO:0006266];double-strand break repair [GO:0006302];double-strand break repair via alternative nonhomologous end joining [GO:0097681];double-strand break repair via homologous recombination [GO:0000724…	cytoplasm [GO:0005737];DNA ligase III-XRCC1 complex [GO:0070421];mitochondrion [GO:0005739];nucleoplasm [GO:0005654];nucleus [GO:0005634]	ATP binding [GO:0005524];DNA binding [GO:0003677];DNA ligase (ATP) activity [GO:0003910];DNA ligase activity [GO:0003909];zinc ion binding [GO:0008270]	P61244	FUNCTION: Isoform 3 functions as heterodimer with DNA-repair protein XRCC1 in the nucleus and can correct defective DNA strand-break repair and sister chromatid exchange following treatment with ionizing radiation and alkylating agents. Isoform 1 is targeted to mitochondria, where it functions as DNA ligase in mitochondrial base-excision DNA repair (PubMed:10207110, PubMed:24674627). {ECO:0000269…	MitoCarta3.0	literature, targetP signal, mito protein domain, coexpression	Mitochondrial central dogma > mtDNA maintenance > mtDNA repair;Mitochondrial central dogma > mtDNA maintenance > mtDNA replication	1.17618	0.216454	1.84726	P49916	P49916	DNLI3_HUMAN	DNA ligase 3
15.508	17.7045	16.2831	NaN	17.4029	NaN	NaN	17.7152			1.06047	ETHE1	Matrix	glutathione metabolic process [GO:0006749];hydrogen sulfide metabolic process [GO:0070813]	cytoplasm [GO:0005737];mitochondrial matrix [GO:0005759];mitochondrion [GO:0005739];nucleoplasm [GO:0005654]	hydrolase activity, acting on ester bonds [GO:0016788];identical protein binding [GO:0042802];iron ion binding [GO:0005506];sulfur dioxygenase activity [GO:0050313]	Itself;Q3LHN2;Q7Z3C6-3;Q99757;Q9H8Y8	FUNCTION: Sulfur dioxygenase that plays an essential role in hydrogen sulfide catabolism in the mitochondrial matrix. Hydrogen sulfide (H(2)S) is first oxidized by SQRDL, giving rise to cysteine persulfide residues. ETHE1 consumes molecular oxygen to catalyze the oxidation of the persulfide, once it has been transferred to a thiophilic acceptor, such as glutathione (R-SSH). Plays an important rol…	MitoCarta3.0	literature, APEX_matrix, targetP signal, yeast mito homolog+, mito protein domain, induction, MS/MS++	Metabolism > Sulfur metabolism	0.529805	0.418146	1.13005	O95571	O95571	ETHE1_HUMAN	Persulfide dioxygenase ETHE1, mitochondrial
19.0455	18.7092	17.0961	18.6357	18.7132	20.7056	19.2056	19.0845			1.05559	NIPBL		brain development [GO:0007420];cellular protein localization [GO:0034613];cellular response to DNA damage stimulus [GO:0006974];cellular response to X-ray [GO:0071481];cognition [GO:0050890];cohesin loading [GO:0071921];developmental growth [GO:0048589];digestive tract development [GO:0048565];ear morphogenesis [GO:0042471];embryonic digestive tract morphogenesis [GO:0048557];embryonic forelimb m…	chromatin [GO:0000785];cytosol [GO:0005829];extracellular exosome [GO:0070062];integrator complex [GO:0032039];intracellular membrane-bounded organelle [GO:0043231];nucleoplasm [GO:0005654];nucleus [GO:0005634];Scc2-Scc4 cohesin loading complex [GO:0090694];SMC loading complex [GO:0032116]	chromatin binding [GO:0003682];chromo shadow domain binding [GO:0070087];histone deacetylase binding [GO:0042826];mediator complex binding [GO:0036033];promoter-specific chromatin binding [GO:1990841];protein C-terminus binding [GO:0008022];protein N-terminus binding [GO:0047485]	Q9Y6X3	FUNCTION: Plays an important role in the loading of the cohesin complex on to DNA. Forms a heterodimeric complex (also known as cohesin loading complex) with MAU2/SCC4 which mediates the loading of the cohesin complex onto chromatin (PubMed:22628566, PubMed:28914604). Plays a role in cohesin loading at sites of DNA damage. Its recruitment to double-strand breaks (DSBs) sites occurs in a CBX3-, RN…				0.859474	0.299142	1.47127	Q6KC79	Q6KC79	NIPBL_HUMAN	Nipped-B-like protein
18.3871	18.1504	NaN	NaN	18.9576	20.1704	19.3569	18.8009			1.0527	HECTD1		anatomical structure development [GO:0048856];aorta development [GO:0035904];heart valve development [GO:0003170];natural killer cell differentiation [GO:0001779];negative regulation of protein localization to plasma membrane [GO:1903077];neural tube closure [GO:0001843];positive regulation of proteasomal ubiquitin-dependent protein catabolic process [GO:0032436];protein autoubiquitination [GO:00…		metal ion binding [GO:0046872];ubiquitin protein ligase activity [GO:0061630]		FUNCTION: E3 ubiquitin-protein ligase which accepts ubiquitin from an E2 ubiquitin-conjugating enzyme in the form of a thioester and then directly transfers the ubiquitin to targeted substrates. Mediates 'Lys-63'-linked polyubiquitination of HSP90AA1 which leads to its intracellular localization and reduced secretion. Negatively regulating HSP90AA1 secretion in cranial mesenchyme cells may impair…				1.06392	0.237518	1.86317	Q9ULT8	Q9ULT8	HECD1_HUMAN	E3 ubiquitin-protein ligase HECTD1
23.1426	23.7077	22.4676	22.6364	25.0484	24.1795	23.48	23.4425			1.04904	TUBB;TUBB4B		cell division [GO:0051301];cellular process [GO:0009987];cytoskeleton-dependent intracellular transport [GO:0030705];microtubule cytoskeleton organization [GO:0000226];microtubule-based process [GO:0007017];mitotic cell cycle [GO:0000278];natural killer cell mediated cytotoxicity [GO:0042267];regulation of synapse organization [GO:0050807];spindle assembly [GO:0051225]	azurophil granule lumen [GO:0035578];cell body [GO:0044297];cytoplasm [GO:0005737];cytoplasmic ribonucleoprotein granule [GO:0036464];cytoskeleton [GO:0005856];cytosol [GO:0005829];extracellular exosome [GO:0070062];extracellular region [GO:0005576];extracellular vesicle [GO:1903561];membrane raft [GO:0045121];microtubule [GO:0005874];nuclear envelope lumen [GO:0005641];nucleus [GO:0005634];prote…	double-stranded RNA binding [GO:0003725];GTP binding [GO:0005525];GTPase activating protein binding [GO:0032794];MHC class I protein binding [GO:0042288];protein domain specific binding [GO:0019904];protein-containing complex binding [GO:0044877];structural constituent of cytoskeleton [GO:0005200];structural molecule activity [GO:0005198];ubiquitin protein ligase binding [GO:0031625];unfolded pro…	I6L9F6;P00441;P05067;P05412;P19404;P27797;P36957;P37840;P42858;P51114;Q03403;Q13501;Q15843;Q5S007;Q71U36;Q8AZK7;Q8TDX7;Q9BSI4	FUNCTION: Tubulin is the major constituent of microtubules. It binds two moles of GTP, one at an exchangeable site on the beta chain and one at a non-exchangeable site on the alpha chain.				1.17533	0.216857	1.84261	P07437;P68371	P07437;P68371;P04350	TBB4B_HUMAN;TBB5_HUMAN	Tubulin beta chain
18.5434	20.0951	NaN	NaN	NaN	20.4576	NaN	20.265			1.04209	STX4		cellular response to interferon-gamma [GO:0071346];cellular response to oxidative stress [GO:0034599];cornified envelope assembly [GO:1903575];exocytosis [GO:0006887];intracellular protein transport [GO:0006886];long-term synaptic potentiation [GO:0060291];organelle fusion [GO:0048284];positive regulation of catalytic activity [GO:0043085];positive regulation of cell adhesion [GO:0045785];positiv…	basolateral plasma membrane [GO:0016323];cell surface [GO:0009986];cytosol [GO:0005829];dendritic spine [GO:0043197];endomembrane system [GO:0012505];endosome [GO:0005768];extracellular exosome [GO:0070062];extracellular space [GO:0005615];glutamatergic synapse [GO:0098978];integral component of membrane [GO:0016021];lamellipodium [GO:0030027];lateral loop [GO:0043219];membrane [GO:0016020];myeli…	SNAP receptor activity [GO:0005484];SNARE binding [GO:0000149];sphingomyelin phosphodiesterase activator activity [GO:0016230]	O14653;O14662;O14662-5;O15155;O15400;O43752;O60499-2;O75379;O75379-2;O75396;O75558;O95159;O95183;O95470;P23763;P23763-3;P25788;P32856-2;P50402;P54920;P60201-2;P61266;P63027;P78317;Q13190;Q13277;Q15836;Q16623;Q53TN4;Q5SQN1;Q86W74-2;Q86Y82;Q8N511;Q8N8B7-2;Q8TDT2;Q969S6;Q96F15;Q96IV6;Q96IW7;Q9H115;Q9NYB9-2;Q9NZ43;Q9UEU0;Q9UNK0;Q9Y228;Q9Y6X1	FUNCTION: Plasma membrane t-SNARE that mediates docking of transport vesicles (By similarity). Necessary for the translocation of SLC2A4 from intracellular vesicles to the plasma membrane (By similarity). In neurons, recruited at neurite tips to membrane domains rich in the phospholipid 1-oleoyl-2-palmitoyl-PC (OPPC) which promotes neurite tip surface expression of the dopamine transporter SLC6A3…				0.502913	0.437365	1.18178	Q12846	Q12846	STX4_HUMAN	Syntaxin-4
25.9933	26.2696	25.705	26.2445	25.867	30.1239	26.0732	26.2909			1.03562	H4C1		DNA replication-dependent nucleosome assembly [GO:0006335];DNA replication-independent nucleosome assembly [GO:0006336];DNA-templated transcription, initiation [GO:0006352];negative regulation of megakaryocyte differentiation [GO:0045653];nucleosome assembly [GO:0006334];telomere organization [GO:0032200]	chromosome, telomeric region [GO:0000781];extracellular exosome [GO:0070062];extracellular region [GO:0005576];membrane [GO:0016020];nuclear chromosome [GO:0000228];nucleoplasm [GO:0005654];nucleosome [GO:0000786];nucleus [GO:0005634];protein-containing complex [GO:0032991]	DNA binding [GO:0003677];protein domain specific binding [GO:0019904];protein heterodimerization activity [GO:0046982];RNA binding [GO:0003723]	A8MW92;O14744;O14929;O60264;O60885-1;O75164;P04908;P16104;P17252;P25205;P25440;P33992;P35609;P38890;P42858;P45481;P45973;P49450;P49450-1;P49736;P55201;P61981;P62826;P63104;P68431;P84243;Q04724;Q05BQ5;Q12824;Q12830;Q12830-4;Q12888;Q12888-1;Q13547;Q14684-1;Q15047-2;Q16576;Q16695;Q582G4;Q71DI3;Q86UY6-1;Q8IUQ4;Q8TAP4-4;Q92793;Q92993;Q99873;Q9BVI0;Q9H9V9;Q9NQ92;Q9NQR1;Q9QR71;Q9VK33;Q9Y294;Q9Y468	FUNCTION: Core component of nucleosome. Nucleosomes wrap and compact DNA into chromatin, limiting DNA accessibility to the cellular machineries which require DNA as a template. Histones thereby play a central role in transcription regulation, DNA repair, DNA replication and chromosomal stability. DNA accessibility is regulated via a complex set of post-translational modifications of histones, als…				0.454884	0.472976	0.921439	P62805	P62805	H4_HUMAN	Histone H4
NaN	NaN	17.6778	19.0229	19.8943	19.2175	NaN	19.0169			1.02591	SYNPO		modification of dendritic spine [GO:0098886];positive regulation of actin filament bundle assembly [GO:0032233];regulation of stress fiber assembly [GO:0051492];spine apparatus assembly [GO:1905355]	actin cytoskeleton [GO:0015629];bicellular tight junction [GO:0005923];cytosol [GO:0005829];dendritic spine [GO:0043197];nucleus [GO:0005634];perikaryon [GO:0043204];postsynaptic density [GO:0014069];spine apparatus [GO:0097444];stress fiber [GO:0001725];Z disc [GO:0030018]	actin binding [GO:0003779]	P12814;Q96ES7;Q99459	FUNCTION: Actin-associated protein that may play a role in modulating actin-based shape and motility of dendritic spines and renal podocyte foot processes. Seems to be essential for the formation of spine apparatuses in spines of telencephalic neurons, which is involved in synaptic plasticity (By similarity). {ECO:0000250}.				0.721924	0.353797	1.45062	Q8N3V7	Q8N3V7	SYNPO_HUMAN	Synaptopodin
18.0103	18.6591	18.7846	18.0909	18.779	19.9257	19.4763	NaN			1.00743	DNTTIP2			chromosome [GO:0005694];nucleolus [GO:0005730];nucleoplasm [GO:0005654]	RNA binding [GO:0003723]	O76064;Q6NZI2;Q8NHQ1;Q9NRD5	FUNCTION: Regulates the transcriptional activity of DNTT and ESR1. May function as a chromatin remodeling protein. {ECO:0000269|PubMed:12786946, ECO:0000269|PubMed:15047147}.				1.40762	0.20211	2.17589	Q5QJE6	Q5QJE6	TDIF2_HUMAN	Deoxynucleotidyltransferase terminal-interacting protein 2
19.4853	20.0821	16.7275	19.3619	19.7468	19.9742	19.6861	20.265			1.00381	SNAPC4		snRNA transcription by RNA polymerase II [GO:0042795];snRNA transcription by RNA polymerase III [GO:0042796]	nucleoplasm [GO:0005654];nucleus [GO:0005634];snRNA-activating protein complex [GO:0019185]	DNA binding [GO:0003677];RNA polymerase II general transcription initiation factor activity [GO:0016251];RNA polymerase III general transcription initiation factor activity [GO:0000995]		FUNCTION: Part of the SNAPc complex required for the transcription of both RNA polymerase II and III small-nuclear RNA genes. Binds to the proximal sequence element (PSE), a non-TATA-box basal promoter element common to these 2 types of genes. Recruits TBP and BRF2 to the U6 snRNA TATA box. {ECO:0000269|PubMed:12621023, ECO:0000269|PubMed:9418884}.				0.632373	0.376553	1.17112	Q5SXM2	Q5SXM2	SNPC4_HUMAN	snRNA-activating protein complex subunit 4
NaN	20.5069	NaN	20.5261	20.7389	23.9225	20.5261	20.8876			1.0023	H2AFY;H2AFY2		brain development [GO:0007420];chromatin silencing [GO:0006342];dosage compensation [GO:0007549];establishment of protein localization to chromatin [GO:0071169];negative regulation of cell cycle G2/M phase transition [GO:1902750];negative regulation of gene expression, epigenetic [GO:0045814];negative regulation of histone H3-K27 methylation [GO:0061086];negative regulation of histone H3-K4 methy…	Barr body [GO:0001740];chromatin [GO:0000785];chromosome, telomeric region [GO:0000781];condensed chromosome [GO:0000793];extracellular exosome [GO:0070062];nuclear chromosome [GO:0000228];nucleolus [GO:0005730];nucleoplasm [GO:0005654];nucleosome [GO:0000786];nucleus [GO:0005634];pericentric heterochromatin [GO:0005721];sex chromatin [GO:0001739]	chromatin DNA binding [GO:0031490];DNA binding [GO:0003677];double-stranded methylated DNA binding [GO:0010385];enzyme binding [GO:0019899];nucleosomal DNA binding [GO:0031492];promoter-specific chromatin binding [GO:1990841];protein heterodimerization activity [GO:0046982];protein kinase binding [GO:0019901];protein serine/threonine kinase inhibitor activity [GO:0030291];rDNA binding [GO:0000182…	A1L162;A8MQ03;O95271;P04626;P0C6X7;P46100;P60410;P61244;Q12899;Q12933;Q3SXR9;Q6ZUT1;Q8N9E0;Q8N9Q2;Q969S3;U3KQK0	FUNCTION: [Isoform 1]: Binds ADP-ribose and O-acetyl-ADP-ribose, and may be involved in ADP-ribose-mediated chromatin modulation (PubMed:15902274). Increases the expression of genes involved in redox metabolism, including SOD3 (PubMed:23022728). {ECO:0000269|PubMed:15902274, ECO:0000269|PubMed:23022728}.;FUNCTION: [Isoform 2]: Represses SOD3 gene expression. {ECO:0000269|PubMed:23022728}.;FUNCTIO…				0.343897	0.568809	0.766859	O75367;Q9P0M6	Q9P0M6;O75367	H2AW_HUMAN;H2AY_HUMAN	Core histone macro-H2A.1
21.7715	22.2185	22.2096	22.8249	22.6562	24.945	22.5846	22.8442			1.00141	H2AFV;H2AFZ		cellular response to estradiol stimulus [GO:0071392];chromatin silencing [GO:0006342];positive regulation of transcription by RNA polymerase II [GO:0045944]	euchromatin [GO:0000791];extracellular exosome [GO:0070062];heterochromatin [GO:0000792];nucleosome [GO:0000786];nucleus [GO:0005634]	chromatin DNA binding [GO:0031490];DNA binding [GO:0003677];nucleosomal DNA binding [GO:0031492];protein heterodimerization activity [GO:0046982];RNA polymerase II cis-regulatory region sequence-specific DNA binding [GO:0000978];RNA polymerase II core promoter sequence-specific DNA binding [GO:0000979]	O14656-2;O43257;P01023;P07954;P50570-2;Q9GZN1	FUNCTION: Variant histone H2A which replaces conventional H2A in a subset of nucleosomes. Nucleosomes wrap and compact DNA into chromatin, limiting DNA accessibility to the cellular machineries which require DNA as a template. Histones thereby play a central role in transcription regulation, DNA repair, DNA replication and chromosomal stability. DNA accessibility is regulated via a complex set of…				0.826645	0.316088	1.42009	P0C0S5;Q71UI9	P0C0S5;Q71UI9	H2AV_HUMAN;H2AZ_HUMAN	Histone H2A.Z
22.5045	22.6562	22.2849	22.3778	22.5045	26.1946	22.4651	22.6562			0.999255	HIST3H2BB		nucleosome assembly [GO:0006334]	cytosol [GO:0005829];nucleoplasm [GO:0005654];nucleosome [GO:0000786];nucleus [GO:0005634]	DNA binding [GO:0003677];protein heterodimerization activity [GO:0046982]		FUNCTION: Core component of nucleosome. Nucleosomes wrap and compact DNA into chromatin, limiting DNA accessibility to the cellular machineries which require DNA as a template. Histones thereby play a central role in transcription regulation, DNA repair, DNA replication and chromosomal stability. DNA accessibility is regulated via a complex set of post-translational modifications of histones, als…				0.497612	0.443097	0.981937	Q8N257	P06899;Q6DN03;Q6DRA6;Q8N257;Q16778;P23527;P33778	H2B3B_HUMAN	Histone H2B type 3-B
20.4972	19.6936	20.6453	20.7223	21.8614	21.3805	20.3962	21.8913			0.992769	NFYA		positive regulation of transcription, DNA-templated [GO:0045893];regulation of transcription by RNA polymerase II [GO:0006357];regulation of transcription, DNA-templated [GO:0006355];rhythmic process [GO:0048511];transcription by RNA polymerase II [GO:0006366]	CCAAT-binding factor complex [GO:0016602];chromatin [GO:0000785];nucleoplasm [GO:0005654];nucleus [GO:0005634];protein-DNA complex [GO:0032993];RNA polymerase II transcription regulator complex [GO:0090575]	DNA binding [GO:0003677];DNA-binding transcription factor activity [GO:0003700];DNA-binding transcription factor activity, RNA polymerase II-specific [GO:0000981];RNA polymerase II cis-regulatory region sequence-specific DNA binding [GO:0000978]	P04637;P14859-6;P25208;P52655;P54253;P68400;Q07955;Q13952;Q13952-2;Q14119;Q2TAL8;Q7Z3K3;Q8N9N5-2;Q92624;Q92997;Q96K80;Q9BZL1;Q9Y383;Q9Y4C2-2	FUNCTION: Component of the sequence-specific heterotrimeric transcription factor (NF-Y) which specifically recognizes a 5'-CCAAT-3' box motif found in the promoters of its target genes. NF-Y can function as both an activator and a repressor, depending on its interacting cofactors. NF-YA positively regulates the transcription of the core clock component ARNTL/BMAL1. {ECO:0000269|PubMed:12741956}.				1.24647	0.207643	1.90327	P23511	P23511	NFYA_HUMAN	Nuclear transcription factor Y subunit alpha
21.7471	22.0789	21.5545	21.8346	21.8307	26.2996	21.3699	21.68			0.991287	ALPL		cellular response to organic cyclic compound [GO:0071407];cementum mineralization [GO:0071529];dephosphorylation [GO:0016311];developmental process involved in reproduction [GO:0003006];endochondral ossification [GO:0001958];osteoblast differentiation [GO:0001649];response to antibiotic [GO:0046677];response to glucocorticoid [GO:0051384];response to lipopolysaccharide [GO:0032496];response to vi…	anchored component of membrane [GO:0031225];extracellular exosome [GO:0070062];extracellular matrix [GO:0031012];extracellular region [GO:0005576];membrane [GO:0016020];plasma membrane [GO:0005886]	alkaline phosphatase activity [GO:0004035];metal ion binding [GO:0046872];pyrophosphatase activity [GO:0016462]	Q99558	FUNCTION: Alkaline phosphatase that metabolizes various phosphate compounds and plays a key role in skeletal mineralization and adaptive thermogenesis (PubMed:12162492, PubMed:23688511, PubMed:25982064). Has broad substrate specificity and can hydrolyze a considerable variety of compounds: however, only a few substrates, such as diphosphate (inorganic pyrophosphate;it is however unclear whether A…				0.364507	0.550138	0.776166	P05186	P05186	PPBT_HUMAN	Alkaline phosphatase, tissue-nonspecific isozyme
18.1596	17.9315	18.575	18.5581	19.2416	18.5858	21.4726	17.8893			0.991284	WASF2		actin cytoskeleton organization [GO:0030036];actin filament-based movement [GO:0030048];adenylate cyclase-modulating G protein-coupled receptor signaling pathway [GO:0007188];ameboidal-type cell migration [GO:0001667];angiogenesis [GO:0001525];endocytosis [GO:0006897];lamellipodium assembly [GO:0030032];lamellipodium morphogenesis [GO:0072673];megakaryocyte development [GO:0035855];negative regul…	actin cytoskeleton [GO:0015629];basolateral plasma membrane [GO:0016323];cell-cell junction [GO:0005911];cytosol [GO:0005829];early endosome [GO:0005769];extracellular exosome [GO:0070062];lamellipodium [GO:0030027];protein-containing complex [GO:0032991];ruffle [GO:0001726];SCAR complex [GO:0031209];synapse [GO:0045202]	actin binding [GO:0003779];Arp2/3 complex binding [GO:0071933];cadherin binding [GO:0045296];protein kinase A binding [GO:0051018];protein kinase A regulatory subunit binding [GO:0034237];SH3 domain binding [GO:0017124]	O60504-2;Q7Z699;Q8IUH5;Q9UQB8-4	FUNCTION: Downstream effector molecule involved in the transmission of signals from tyrosine kinase receptors and small GTPases to the actin cytoskeleton. Promotes formation of actin filaments. Part of the WAVE complex that regulates lamellipodia formation. The WAVE complex regulates actin filament reorganization via its interaction with the Arp2/3 complex. {ECO:0000269|PubMed:10381382, ECO:00002…				0.589857	0.390193	1.11169	Q9Y6W5	Q9Y6W5	WASF2_HUMAN	Wiskott-Aldrich syndrome protein family member 2
20.0559	18.8008	18.3523	19.3707	20.8269	20.0691	19.8885	19.7415			0.986549	SAP18		mRNA processing [GO:0006397];negative regulation of mRNA splicing, via spliceosome [GO:0048025];negative regulation of transcription, DNA-templated [GO:0045892];positive regulation of apoptotic process [GO:0043065];regulation of alternative mRNA splicing, via spliceosome [GO:0000381];regulation of transcription by RNA polymerase II [GO:0006357];RNA splicing [GO:0008380]	ASAP complex [GO:0061574];cytosol [GO:0005829];histone deacetylase complex [GO:0000118];nuclear body [GO:0016604];nuclear speck [GO:0016607];nucleoplasm [GO:0005654];nucleus [GO:0005634]	RNA binding [GO:0003723];transcription corepressor activity [GO:0003714]	Q0VD86;Q13547;Q14498;Q14498-3;Q96HA8;Q9H307;Q9H4E7	FUNCTION: Component of the SIN3-repressing complex. Enhances the ability of SIN3-HDAC1-mediated transcriptional repression. When tethered to the promoter, it can direct the formation of a repressive complex to core histone proteins. Auxiliary component of the splicing-dependent multiprotein exon junction complex (EJC) deposited at splice junction on mRNAs. The EJC is a dynamic structure consistin…				1.17861	0.217868	1.82599	O00422	O00422	SAP18_HUMAN	Histone deacetylase complex subunit SAP18
14.5351	15.5687	NaN	13.7201	15.5097	16.1888	NaN	15.0753			0.98328	AHI1		cellular protein localization [GO:0034613];central nervous system development [GO:0007417];cilium assembly [GO:0060271];cloaca development [GO:0035844];heart looping [GO:0001947];hindbrain development [GO:0030902];Kupffer's vesicle development [GO:0070121];left/right axis specification [GO:0070986];morphogenesis of a polarized epithelium [GO:0001738];negative regulation of apoptotic process [GO:0…	adherens junction [GO:0005912];cell-cell junction [GO:0005911];centriole [GO:0005814];centrosome [GO:0005813];ciliary basal body [GO:0036064];cilium [GO:0005929];cytosol [GO:0005829];MKS complex [GO:0036038];non-motile cilium [GO:0097730]	identical protein binding [GO:0042802]	Itself;O15259;O43184;P50570;P54257	FUNCTION: Involved in vesicle trafficking and required for ciliogenesis, formation of primary non-motile cilium, and recruitment of RAB8A to the basal body of primary cilium. Component of the tectonic-like complex, a complex localized at the transition zone of primary cilia and acting as a barrier that prevents diffusion of transmembrane proteins between the cilia and plasma membranes. Involved i…				0.718996	0.355075	1.35553	Q8N157	Q8N157	AHI1_HUMAN	Jouberin
17.8641	17.9137	17.7145	16.5132	18.7816	19.4483	18.251	17.4375			0.978221	RBM34			chromosome [GO:0005694];nucleolus [GO:0005730];nucleoplasm [GO:0005654]	RNA binding [GO:0003723]						0.921986	0.286071	1.52994	P42696	P42696	RBM34_HUMAN	RNA-binding protein 34
18.7342	18.3358	18.112	17.4053	18.8029	19.7285	18.471	19.4941			0.977295	POGK		regulation of transcription, DNA-templated [GO:0006355]	nucleoplasm [GO:0005654];nucleus [GO:0005634]	DNA binding [GO:0003677]	P08238					1.28266	0.215119	1.93699	Q9P215	Q9P215	POGK_HUMAN	Pogo transposable element with KRAB domain
21.6006	21.7915	21.4067	21.1269	22.9933	22.9513	22.4476	21.4221			0.972158	TUBA4A		microtubule cytoskeleton organization [GO:0000226];mitotic cell cycle [GO:0000278]	cytoplasm [GO:0005737];cytoskeleton [GO:0005856];cytosol [GO:0005829];extracellular exosome [GO:0070062];extracellular region [GO:0005576];microtubule [GO:0005874];microtubule cytoskeleton [GO:0015630]	GTP binding [GO:0005525];protein kinase binding [GO:0019901];structural constituent of cytoskeleton [GO:0005200]	P05067;P30622;Q8N4U5;Q8NA72	FUNCTION: Tubulin is the major constituent of microtubules. It binds two moles of GTP, one at an exchangeable site on the beta chain and one at a non-exchangeable site on the alpha chain.				1.32028	0.214786	1.97567	P68366	P68363;P68366	TBA4A_HUMAN	Tubulin alpha-4A chain
18.4249	18.5978	18.5293	18.8498	19.3231	20.2066	19.2151	19.5152			0.964541	NPR3		adenylate cyclase-inhibiting G protein-coupled receptor signaling pathway [GO:0007193];negative regulation of adenylate cyclase activity [GO:0007194];negative regulation of cold-induced thermogenesis [GO:0120163];negative regulation of smooth muscle cell proliferation [GO:0048662];osteoclast proliferation [GO:0002158];pancreatic juice secretion [GO:0030157];phosphatidylinositol-mediated signaling…	extracellular exosome [GO:0070062];integral component of plasma membrane [GO:0005887];protein-containing complex [GO:0032991]	chloride ion binding [GO:0031404];G protein-coupled peptide receptor activity [GO:0008528];hormone binding [GO:0042562];natriuretic peptide receptor activity [GO:0016941];peptide binding [GO:0042277];peptide hormone binding [GO:0017046];protein homodimerization activity [GO:0042803]		FUNCTION: Receptor for the natriuretic peptide hormones, binding with similar affinities atrial natriuretic peptide NPPA/ANP, brain natriuretic peptide NPPB/BNP, and C-type natriuretic peptide NPPC/CNP. May function as a clearance receptor for NPPA, NPPB and NPPC, regulating their local concentrations and effects. May regulate diuresis, blood pressure and skeletal development. Does not have guany…				2.15419	0.124314	2.83411	P17342	P17342	ANPRC_HUMAN	Atrial natriuretic peptide receptor 3
20.1079	18.9751	19.413	NaN	NaN	21.9847	19.7882	19.6126			0.963142	UBTF		positive regulation of transcription by RNA polymerase I [GO:0045943];transcription by RNA polymerase I [GO:0006360];transcription initiation from RNA polymerase I promoter [GO:0006361]	fibrillar center [GO:0001650];nucleolus [GO:0005730];nucleoplasm [GO:0005654];nucleus [GO:0005634]	chromatin binding [GO:0003682];RNA binding [GO:0003723];RNA polymerase I cis-regulatory region sequence-specific DNA binding [GO:0001165];RNA polymerase I core promoter sequence-specific DNA binding [GO:0001164];RNA polymerase I general transcription initiation factor activity [GO:0001181];scaffold protein binding [GO:0097110]	P01106;Q01105;Q13950	FUNCTION: Recognizes the ribosomal RNA gene promoter and activates transcription mediated by RNA polymerase I through cooperative interactions with the transcription factor SL1/TIF-IB complex. It binds specifically to the upstream control element. {ECO:0000269|PubMed:28777933, ECO:0000269|PubMed:7982918}.				0.507103	0.43797	1.03415	P17480	P17480	UBF1_HUMAN	Nucleolar transcription factor 1
NaN	18.7716	18.8628	19.9166	20.1946	20.4874	19.5637	20.3101			0.955287	JUNB		cellular response to calcium ion [GO:0071277];decidualization [GO:0046697];embryonic process involved in female pregnancy [GO:0060136];labyrinthine layer blood vessel development [GO:0060716];osteoblast differentiation [GO:0001649];osteoblast proliferation [GO:0033687];osteoclast differentiation [GO:0030316];positive regulation of cell differentiation [GO:0045597];positive regulation of transcrip…	chromatin [GO:0000785];nucleoplasm [GO:0005654];transcription factor AP-1 complex [GO:0035976];transcription regulator complex [GO:0005667]	DNA binding [GO:0003677];DNA-binding transcription activator activity, RNA polymerase II-specific [GO:0001228];DNA-binding transcription factor activity, RNA polymerase II-specific [GO:0000981];RNA polymerase II cis-regulatory region sequence-specific DNA binding [GO:0000978];sequence-specific double-stranded DNA binding [GO:1990837]	P01100;P0C746;P15336;P15407;P15408;P17544;P18847;P18848;P22607;P28329-3;P35638;P53539;P56279;Q16520;Q6FG41;Q86XI8;Q8N1L9;Q8WYK2;Q9DGW5;Q9NR55	FUNCTION: Transcription factor involved in regulating gene activity following the primary growth factor response. Binds to the DNA sequence 5'-TGA[CG]TCA-3'.				1.24129	0.21113	1.95494	P17275	P17275	JUNB_HUMAN	Transcription factor jun-B
23.1426	23.391	22.4451	22.6096	24.7389	23.9225	23.3778	23.3239			0.94372	TUBB4B		microtubule cytoskeleton organization [GO:0000226];mitotic cell cycle [GO:0000278];natural killer cell mediated cytotoxicity [GO:0042267]	azurophil granule lumen [GO:0035578];cytoplasm [GO:0005737];cytoskeleton [GO:0005856];cytosol [GO:0005829];extracellular exosome [GO:0070062];extracellular region [GO:0005576];extracellular vesicle [GO:1903561];microtubule [GO:0005874];nucleus [GO:0005634]	double-stranded RNA binding [GO:0003725];GTP binding [GO:0005525];MHC class I protein binding [GO:0042288];structural constituent of cytoskeleton [GO:0005200];unfolded protein binding [GO:0051082]	Q5S007	FUNCTION: Tubulin is the major constituent of microtubules. It binds two moles of GTP, one at an exchangeable site on the beta chain and one at a non-exchangeable site on the alpha chain.				1.26174	0.206799	1.90096	P68371	Q9BVA1;P68371;Q13885	TBB4B_HUMAN	Tubulin beta-4B chain
18.8844	19.5762	18.9708	18.6505	19.765	20.4476	19.8256	19.7633			0.929906	HUWE1		base-excision repair [GO:0006284];cell differentiation [GO:0030154];circadian regulation of gene expression [GO:0032922];Golgi organization [GO:0007030];histone ubiquitination [GO:0016574];membrane fusion [GO:0061025];negative regulation of mitochondrial fusion [GO:0010637];positive regulation of mitophagy in response to mitochondrial depolarization [GO:0098779];positive regulation of protein cat…	cytoplasm [GO:0005737];cytosol [GO:0005829];extracellular exosome [GO:0070062];extracellular region [GO:0005576];ficolin-1-rich granule lumen [GO:1904813];Golgi membrane [GO:0000139];membrane [GO:0016020];nucleoplasm [GO:0005654];nucleus [GO:0005634];secretory granule lumen [GO:0034774]	DNA binding [GO:0003677];RNA binding [GO:0003723];ubiquitin protein ligase activity [GO:0061630];ubiquitin-protein transferase activity [GO:0004842]	P04637;P04792;P12830;P20393;P27797;P36957;Q07820;Q13107;Q8N726;Q8TDX7	AMBRA1 acts as a cofactor for HUWE1-mediated ubiquitination (PubMed:30217973). Regulates neural differentiation and proliferation by catalyzing the polyubiquitination and degradation of MYCN (PubMed:18488021). May regulate abundance of CDC6 after DNA damage by polyubiquitinating and targeting CDC6 to degradation (PubMed:17567951). Mediates polyubiquitination of isoform 2 of PA2G4 (PubMed:19037095…				1.94656	0.151919	2.59746	Q7Z6Z7	Q7Z6Z7	HUWE1_HUMAN	E3 ubiquitin-protein ligase HUWE1
19.7922	19.5272	19.337	19.7179	20.7634	21.8073	20.002	19.5139			0.928082	XPO1		mRNA transport [GO:0051028];negative regulation of transcription by RNA polymerase II [GO:0000122];nucleocytoplasmic transport [GO:0006913];protein export from nucleus [GO:0006611];protein localization to nucleus [GO:0034504];regulation of centrosome duplication [GO:0010824];regulation of proteasomal ubiquitin-dependent protein catabolic process [GO:0032434];regulation of protein export from nucl…	annulate lamellae [GO:0005642];Cajal body [GO:0015030];cytoplasm [GO:0005737];cytosol [GO:0005829];intracellular membrane-bounded organelle [GO:0043231];kinetochore [GO:0000776];membrane [GO:0016020];nuclear envelope [GO:0005635];nuclear membrane [GO:0031965];nucleolus [GO:0005730];nucleoplasm [GO:0005654];nucleus [GO:0005634];protein-containing complex [GO:0032991];ribonucleoprotein complex [GO:…	nuclear export signal receptor activity [GO:0005049];protein domain specific binding [GO:0019904];RNA binding [GO:0003723];small GTPase binding [GO:0031267]	O15392;O95149;P04618;P04626;P04637;P35232;P61925;P63104;Q08211;Q9WMX2	FUNCTION: (Microbial infection) Mediates the export of unspliced or incompletely spliced RNAs out of the nucleus from different viruses including HIV-1, HTLV-1 and influenza A. Interacts with, and mediates the nuclear export of HIV-1 Rev and HTLV-1 Rex proteins. Involved in HTLV-1 Rex multimerization. {ECO:0000269|PubMed:14612415, ECO:0000269|PubMed:9837918}.;FUNCTION: Mediates the nuclear export…				0.925529	0.286813	1.52125	O14980	O14980	XPO1_HUMAN	Exportin-1
17.8426	17.1008	17.17	16.1964	18.1529	19.3188	17.2608	17.2798			0.925599	RPL7L1		blastocyst formation [GO:0001825];maturation of LSU-rRNA from tricistronic rRNA transcript (SSU-rRNA, 5.8S rRNA, LSU-rRNA) [GO:0000463]	cytosolic large ribosomal subunit [GO:0022625];nucleolus [GO:0005730]	RNA binding [GO:0003723];structural constituent of ribosome [GO:0003735]	O95273					0.772976	0.339479	1.33852	Q6DKI1	Q6DKI1	RL7L_HUMAN	60S ribosomal protein L7-like 1
23.0122	23.7389	22.6096	23.0309	24.9134	24.4298	23.3101	23.4298			0.922871	TUBB;TUBB4B;TUBB6		cell division [GO:0051301];cellular process [GO:0009987];cytoskeleton-dependent intracellular transport [GO:0030705];microtubule cytoskeleton organization [GO:0000226];microtubule-based process [GO:0007017];mitotic cell cycle [GO:0000278];natural killer cell mediated cytotoxicity [GO:0042267];regulation of synapse organization [GO:0050807];spindle assembly [GO:0051225]	azurophil granule lumen [GO:0035578];cell body [GO:0044297];cytoplasm [GO:0005737];cytoplasmic ribonucleoprotein granule [GO:0036464];cytoskeleton [GO:0005856];cytosol [GO:0005829];extracellular exosome [GO:0070062];extracellular region [GO:0005576];extracellular vesicle [GO:1903561];membrane raft [GO:0045121];microtubule [GO:0005874];nuclear envelope lumen [GO:0005641];nucleus [GO:0005634];prote…	double-stranded RNA binding [GO:0003725];GTP binding [GO:0005525];GTPase activating protein binding [GO:0032794];MHC class I protein binding [GO:0042288];protein domain specific binding [GO:0019904];protein-containing complex binding [GO:0044877];structural constituent of cytoskeleton [GO:0005200];structural molecule activity [GO:0005198];ubiquitin protein ligase binding [GO:0031625];unfolded pro…	I6L9F6;O60333-2;O76024;P00441;P04792;P05067;P05412;P19404;P27797;P36957;P37840;P42858;P51114;Q03403;Q13501;Q15843;Q5S007;Q71U36;Q8AZK7;Q8TDX7;Q9BSI4	FUNCTION: Tubulin is the major constituent of microtubules. It binds two moles of GTP, one at an exchangeable site on the beta chain and one at a non-exchangeable site on the alpha chain.;FUNCTION: Tubulin is the major constituent of microtubules. It binds two moles of GTP, one at an exchangeable site on the beta chain and one at a non-exchangeable site on the alpha chain. {ECO:0000250|UniProtKB:…				1.05238	0.253474	1.66412	P07437;P68371;Q9BUF5	Q9BUF5;Q13509;Q9BVA1;P07437;P68371;Q13885;P04350	TBB4B_HUMAN;TBB5_HUMAN;TBB6_HUMAN	Tubulin beta chain
21.5545	21.0559	21.1206	20.953	21.5731	23.7995	21.7013	21.2933			0.920803	TOP1		chromatin remodeling [GO:0006338];chromosome segregation [GO:0007059];circadian regulation of gene expression [GO:0032922];circadian rhythm [GO:0007623];DNA replication [GO:0006260];DNA topological change [GO:0006265];embryonic cleavage [GO:0040016];peptidyl-serine phosphorylation [GO:0018105];phosphorylation [GO:0016310];programmed cell death [GO:0012501];response to drug [GO:0042493]	chromosome [GO:0005694];fibrillar center [GO:0001650];nucleolus [GO:0005730];nucleoplasm [GO:0005654];nucleus [GO:0005634];P-body [GO:0000932];perikaryon [GO:0043204];protein-DNA complex [GO:0032993]	ATP binding [GO:0005524];chromatin binding [GO:0003682];DNA binding [GO:0003677];DNA topoisomerase type I (single strand cut, ATP-independent) activity [GO:0003917];double-stranded DNA binding [GO:0003690];protein domain specific binding [GO:0019904];protein serine/threonine kinase activity [GO:0004674];RNA binding [GO:0003723];RNA polymerase II cis-regulatory region sequence-specific DNA binding…	P00519;P01106;Q99801	FUNCTION: Releases the supercoiling and torsional tension of DNA introduced during the DNA replication and transcription by transiently cleaving and rejoining one strand of the DNA duplex. Introduces a single-strand break via transesterification at a target site in duplex DNA. The scissile phosphodiester is attacked by the catalytic tyrosine of the enzyme, resulting in the formation of a DNA-(3'-…				0.769601	0.340452	1.33336	P11387	P11387	TOP1_HUMAN	DNA topoisomerase 1
20.0951	19.7655	NaN	22.5213	22.3962	21.2593	20.4676	22.7327			0.919983	FAM117B;GLCCI1			cytoplasm [GO:0005737]		O14901;O60260-5;O60333-2;O75190;O76024;O95994;P04792;P21333-2;P24539;P31153;P46379-2;P60891;P63167;P78333;Q01658;Q13148;Q14145;Q8N2W9;Q8N9N5;Q8N9N5-2;Q96FJ2;Q9UMF0;Q9Y3C5;Q9Y5Q9					0.421417	0.500257	0.873232	Q6P1L5;Q86VQ1	Q6P1L5;Q86VQ1	F117B_HUMAN;GLCI1_HUMAN	Protein FAM117B
19.3667	19.6438	19.7517	19.2575	20.953	21.3045	19.2873	20.1457			0.917707	CAND1		cell differentiation [GO:0030154];negative regulation of catalytic activity [GO:0043086];positive regulation of RNA polymerase II transcription preinitiation complex assembly [GO:0045899];protein ubiquitination [GO:0016567];SCF complex assembly [GO:0010265]	cullin-RING ubiquitin ligase complex [GO:0031461];cytoplasm [GO:0005737];cytosol [GO:0005829];extracellular exosome [GO:0070062];extracellular region [GO:0005576];ficolin-1-rich granule lumen [GO:1904813];Golgi apparatus [GO:0005794];membrane [GO:0016020];nucleoplasm [GO:0005654];nucleus [GO:0005634];secretory granule lumen [GO:0034774];ubiquitin ligase complex [GO:0000151]	TBP-class protein binding [GO:0017025]	P46776;Q13616;Q13617;Q13618;Q13619;Q13620	FUNCTION: Key assembly factor of SCF (SKP1-CUL1-F-box protein) E3 ubiquitin ligase complexes that promotes the exchange of the substrate-recognition F-box subunit in SCF complexes, thereby playing a key role in the cellular repertoire of SCF complexes. Acts as a F-box protein exchange factor. The exchange activity of CAND1 is coupled with cycles of neddylation conjugation: in the deneddylated sta…				1.02046	0.259789	1.6267	Q86VP6	Q86VP6	CAND1_HUMAN	Cullin-associated NEDD8-dissociated protein 1
23.8288	24.3376	23.848	23.8764	23.7594	27.5826	24.002	24.217			0.917524	H2BC4;H2BFS;HIST1H2BD;HIST1H2BH;HIST1H2BK;HIST1H2BM;HIST1H2BN;HIST2H2BF		antibacterial humoral response [GO:0019731];antimicrobial humoral immune response mediated by antimicrobial peptide [GO:0061844];defense response to Gram-negative bacterium [GO:0050829];defense response to Gram-positive bacterium [GO:0050830];innate immune response in mucosa [GO:0002227];killing of cells of other organism [GO:0031640];nucleosome assembly [GO:0006334];substantia nigra development …	cytosol [GO:0005829];extracellular exosome [GO:0070062];extracellular space [GO:0005615];nucleoplasm [GO:0005654];nucleosome [GO:0000786];nucleus [GO:0005634];protein-containing complex [GO:0032991]	DNA binding [GO:0003677];enzyme binding [GO:0019899];identical protein binding [GO:0042802];protein heterodimerization activity [GO:0046982];STAT family protein binding [GO:0097677];ubiquitin-like protein ligase binding [GO:0044389]	Itself;P16104;P42858;P54253;Q05BL1;Q12824;Q12888;Q13625-3;Q96CW1;Q9QR71	FUNCTION: Core component of nucleosome. Nucleosomes wrap and compact DNA into chromatin, limiting DNA accessibility to the cellular machineries which require DNA as a template. Histones thereby play a central role in transcription regulation, DNA repair, DNA replication and chromosomal stability. DNA accessibility is regulated via a complex set of post-translational modifications of histones, als…				0.452839	0.479262	0.907966	O60814;P57053;P58876;P62807;Q5QNW6;Q93079;Q99877;Q99879	P06899;P58876;Q99877;Q16778;O60814;Q93079;P62807;Q99879;P23527;P57053;P33778;Q99880;Q5QNW6	H2B1C_HUMAN;H2B1D_HUMAN;H2B1H_HUMAN;H2B1K_HUMAN;H2B1M_HUMAN;H2B1N_HUMAN;H2B2F_HUMAN;H2BFS_HUMAN	Histone H2B type 1-K
18.6369	17.7068	17.8306	18.1754	19.0771	20.1079	18.1641	18.6701			0.917391	HOXB7;HOXD9		adult locomotory behavior [GO:0008344];anterior/posterior pattern specification [GO:0009952];embryonic forelimb morphogenesis [GO:0035115];embryonic skeletal system morphogenesis [GO:0048704];hindlimb morphogenesis [GO:0035137];mammary gland development [GO:0030879];multicellular organism development [GO:0007275];myeloid cell differentiation [GO:0030099];negative regulation of transcription by RN…	chromatin [GO:0000785];cytosol [GO:0005829];nuclear body [GO:0016604];nucleolus [GO:0005730];nucleoplasm [GO:0005654];nucleus [GO:0005634]	DNA-binding transcription activator activity, RNA polymerase II-specific [GO:0001228];DNA-binding transcription factor activity [GO:0003700];DNA-binding transcription factor activity, RNA polymerase II-specific [GO:0000981];DNA-binding transcription repressor activity, RNA polymerase II-specific [GO:0001227];RNA polymerase II cis-regulatory region sequence-specific DNA binding [GO:0000978];RNA po…	G5E9A7;P13010;P22607;P49761;P78527;Q7Z699	FUNCTION: Sequence-specific transcription factor which is part of a developmental regulatory system that provides cells with specific positional identities on the anterior-posterior axis.				1.02559	0.259067	1.63236	P09629;P28356	P20719;P31267;P31268;P17482;Q00444;P09630;P31273;P31274;P17481;P28356;P09067;P17509;P09629	HXB7_HUMAN;HXD9_HUMAN	Homeobox protein Hox-B7
18.0297	18.5211	NaN	NaN	19.3206	19.8927	NaN	18.3637			0.916949	ARID1A;ARID1B		androgen receptor signaling pathway [GO:0030521];ATP-dependent chromatin remodeling [GO:0043044];chromatin remodeling [GO:0006338];chromatin-mediated maintenance of transcription [GO:0048096];glucocorticoid receptor signaling pathway [GO:0042921];intracellular estrogen receptor signaling pathway [GO:0030520];nervous system development [GO:0007399];nucleosome disassembly [GO:0006337];nucleosome mo…	brahma complex [GO:0035060];chromatin [GO:0000785];cytosol [GO:0005829];nBAF complex [GO:0071565];npBAF complex [GO:0071564];nucleoplasm [GO:0005654];nucleus [GO:0005634];plasma membrane [GO:0005886];SWI/SNF complex [GO:0016514]	DNA binding [GO:0003677];nuclear receptor binding [GO:0016922];transcription coactivator activity [GO:0003713]	P11388;P51531;P51532;Q14526	FUNCTION: Involved in transcriptional activation and repression of select genes by chromatin remodeling (alteration of DNA-nucleosome topology). Component of SWI/SNF chromatin remodeling complexes that carry out key enzymatic activities, changing chromatin structure by altering DNA-histone contacts within a nucleosome in an ATP-dependent manner. Belongs to the neural progenitors-specific chromati…				0.645081	0.374481	1.30203	O14497;Q8NFD5	O14497;Q8NFD5	ARI1A_HUMAN;ARI1B_HUMAN	AT-rich interactive domain-containing protein 1A
18.749	19.7634	19.9742	19.773	20.953	20.8191	19.8784	20.265			0.91397	SRM		cellular response to leukemia inhibitory factor [GO:1990830];polyamine biosynthetic process [GO:0006596];polyamine metabolic process [GO:0006595];spermidine biosynthetic process [GO:0008295]	cytosol [GO:0005829]	identical protein binding [GO:0042802];protein homodimerization activity [GO:0042803];spermidine synthase activity [GO:0004766]	Itself;P54274	FUNCTION: Catalyzes the production of spermidine from putrescine and decarboxylated S-adenosylmethionine (dcSAM). Has a strong preference for putrescine as substrate, and has very low activity towards 1,3-diaminopropane. Has extremely low activity towards spermidine. {ECO:0000269|PubMed:17585781}.				1.30596	0.213858	1.93536	P19623	P19623	SPEE_HUMAN	Spermidine synthase
19.4517	18.8671	18.8568	17.9301	19.9882	19.4928	19.689	19.5859			0.912531	NT5C2		adenosine metabolic process [GO:0046085];allantoin biosynthetic process [GO:0019428];IMP catabolic process [GO:0006204];IMP metabolic process [GO:0046040]	cytosol [GO:0005829]	5'-nucleotidase activity [GO:0008253];IMP 5'-nucleotidase activity [GO:0050483];metal ion binding [GO:0046872];nucleotide binding [GO:0000166]	O00560;P48047;P51116;Q6ZVK8;Q70IA8;Q7L9L4;Q86TA1;Q8IVS8;Q9Y5B8	FUNCTION: May have a critical role in the maintenance of a constant composition of intracellular purine/pyrimidine nucleotides in cooperation with other nucleotidases. Preferentially hydrolyzes inosine 5'-monophosphate (IMP) and other purine nucleotides.				1.47516	0.201701	2.1106	P49902	P49902	5NTC_HUMAN	Cytosolic purine 5'-nucleotidase
18.9309	18.4878	18.1799	18.5027	18.899	19.8507	19.2602	19.7394			0.911994	RTF1		blastocyst growth [GO:0001832];endodermal cell fate commitment [GO:0001711];histone H3-K4 trimethylation [GO:0080182];negative regulation of transcription by RNA polymerase II [GO:0000122];positive regulation of histone H3-K4 methylation [GO:0051571];stem cell population maintenance [GO:0019827];transcription elongation from RNA polymerase II promoter [GO:0006368];Wnt signaling pathway [GO:001605…	Cdc73/Paf1 complex [GO:0016593];nucleolus [GO:0005730];nucleoplasm [GO:0005654]	RNA binding [GO:0003723];RNA polymerase II C-terminal domain phosphoserine binding [GO:1990269];single-stranded DNA binding [GO:0003697]	Q6P1J9;Q8N7H5	FUNCTION: Component of the PAF1 complex (PAF1C) which has multiple functions during transcription by RNA polymerase II and is implicated in regulation of development and maintenance of embryonic stem cell pluripotency. PAF1C associates with RNA polymerase II through interaction with POLR2A CTD non-phosphorylated and 'Ser-2'- and 'Ser-5'-phosphorylated forms and is involved in transcriptional elon…				1.83279	0.172022	2.47075	Q92541	Q92541	RTF1_HUMAN	RNA polymerase-associated protein RTF1 homolog
20.7056	20.7553	19.9271	20.6886	20.7471	24.1871	20.4576	20.3321			0.911841	PARP1		apoptotic process [GO:0006915];ATP generation from poly-ADP-D-ribose [GO:1990966];cellular response to amyloid-beta [GO:1904646];cellular response to DNA damage stimulus [GO:0006974];cellular response to insulin stimulus [GO:0032869];cellular response to oxidative stress [GO:0034599];cellular response to UV [GO:0034644];cellular response to zinc ion [GO:0071294];DNA ADP-ribosylation [GO:0030592];…	chromosome, telomeric region [GO:0000781];membrane [GO:0016020];mitochondrion [GO:0005739];nuclear body [GO:0016604];nuclear envelope [GO:0005635];nucleolus [GO:0005730];nucleoplasm [GO:0005654];nucleus [GO:0005634];protein-containing complex [GO:0032991];protein-DNA complex [GO:0032993];site of DNA damage [GO:0090734];site of double-strand break [GO:0035861];transcription regulator complex [GO:0…	DNA binding [GO:0003677];enzyme binding [GO:0019899];estrogen receptor binding [GO:0030331];histone deacetylase binding [GO:0042826];identical protein binding [GO:0042802];NAD binding [GO:0051287];NAD DNA ADP-ribosyltransferase activity [GO:0140294];NAD+ ADP-ribosyltransferase activity [GO:0003950];protein ADP-ribosylase activity [GO:1990404];protein kinase binding [GO:0019901];protein N-terminus…	Itself;O95863;P04637;P09429;P0CG48;P11308;P18887;P26358;P42574;P46063;P49715;P54577;P63165;Q01094;Q02085;Q13007;Q14191;Q14684-1;Q2M1K9;Q7Z2E3;Q86WJ1-1;Q8IW19;Q8N2W9;Q9NTX7;Q9Y530	FUNCTION: Poly-ADP-ribosyltransferase that mediates poly-ADP-ribosylation of proteins and plays a key role in DNA repair (PubMed:17177976, PubMed:18172500, PubMed:19344625, PubMed:19661379, PubMed:23230272, PubMed:25043379, PubMed:33186521, PubMed:32028527, PubMed:26344098). Mediates glutamate, aspartate, serine or tyrosine ADP-ribosylation of proteins: the ADP-D-ribosyl group of NAD(+) is transf…				0.43031	0.496661	0.873608	P09874	P09874	PARP1_HUMAN	Poly [ADP-ribose] polymerase 1
20.6628	20.9459	19.7976	20.3101	20.8191	23.7895	20.1079	20.6453			0.911355	BST2		B cell activation [GO:0042113];defense response to virus [GO:0051607];innate immune response [GO:0045087];negative regulation of cell growth [GO:0030308];negative regulation of cell migration [GO:0030336];negative regulation of intracellular transport of viral material [GO:1901253];negative regulation of plasmacytoid dendritic cell cytokine production [GO:0002737];negative regulation of viral gen…	anchored component of membrane [GO:0031225];apical plasma membrane [GO:0016324];azurophil granule membrane [GO:0035577];cell surface [GO:0009986];cytosol [GO:0005829];extracellular exosome [GO:0070062];Golgi apparatus [GO:0005794];integral component of membrane [GO:0016021];membrane [GO:0016020];membrane raft [GO:0045121];multivesicular body [GO:0005771];plasma membrane [GO:0005886]	identical protein binding [GO:0042802];metalloendopeptidase inhibitor activity [GO:0008191];protein homodimerization activity [GO:0042803];RNA binding [GO:0003723]	A9QPL9;Itself;P35585;P59901;P60033;P69699	FUNCTION: IFN-induced antiviral host restriction factor which efficiently blocks the release of diverse mammalian enveloped viruses by directly tethering nascent virions to the membranes of infected cells. Acts as a direct physical tether, holding virions to the cell membrane and linking virions to each other. The tethered virions can be internalized by endocytosis and subsequently degraded or th…				0.477113	0.460595	0.943077	Q10589	Q10589	BST2_HUMAN	Bone marrow stromal antigen 2
24.1719	24.2317	24.0105	24.2891	25.2426	25.604	24.5869	24.9088			0.909796	CCT2		binding of sperm to zona pellucida [GO:0007339];chaperone mediated protein folding independent of cofactor [GO:0051086];chaperone-mediated protein complex assembly [GO:0051131];positive regulation of establishment of protein localization to telomere [GO:1904851];positive regulation of protein localization to Cajal body [GO:1904871];positive regulation of telomerase activity [GO:0051973];positive …	azurophil granule lumen [GO:0035578];cell body [GO:0044297];chaperonin-containing T-complex [GO:0005832];cytosol [GO:0005829];extracellular exosome [GO:0070062];extracellular region [GO:0005576];microtubule [GO:0005874];zona pellucida receptor complex [GO:0002199]	ATP binding [GO:0005524];protein folding chaperone [GO:0044183];ubiquitin protein ligase binding [GO:0031625];unfolded protein binding [GO:0051082]	C9J082;O14744;O43493-5;O60232;O76024;P17987;P42858;P50991;Q8IWZ6;Q8N0U8;Q8TAB7;Q8TAS3;Q99832;Q9UMY4	FUNCTION: Component of the chaperonin-containing T-complex (TRiC), a molecular chaperone complex that assists the folding of proteins upon ATP hydrolysis (PubMed:25467444). The TRiC complex mediates the folding of WRAP53/TCAB1, thereby regulating telomere maintenance (PubMed:25467444). As part of the TRiC complex may play a role in the assembly of BBSome, a complex involved in ciliogenesis regula…				2.15428	0.129855	2.78496	P78371	P78371	TCPB_HUMAN	T-complex protein 1 subunit beta
NaN	18.449	18.5083	17.865	20.9171	19.5618	18.1892	18.0659			0.90938	NARS		asparaginyl-tRNA aminoacylation [GO:0006421];cell migration [GO:0016477];cerebral cortex development [GO:0021987];tRNA aminoacylation for protein translation [GO:0006418]	cytoplasm [GO:0005737];cytosol [GO:0005829];extracellular exosome [GO:0070062]	asparagine-tRNA ligase activity [GO:0004816];ATP binding [GO:0005524];CCR3 chemokine receptor binding [GO:0031728];nucleic acid binding [GO:0003676];protein dimerization activity [GO:0046983]	P54253	FUNCTION: Catalyzes the attachment of asparagine to tRNA(Asn) in a two-step reaction: asparagine is first activated by ATP to form Asn-AMP and then transferred to the acceptor end of tRNA(Asn) (PubMed:9421509, PubMed:32738225, PubMed:32788587). In addition to its essential role in protein synthesis, acts as a signaling molecule that induced migration of CCR3-expressing cells (PubMed:30171954, Pub…				0.50425	0.443398	0.998129	O43776	O43776	SYNC_HUMAN	Asparagine--tRNA ligase, cytoplasmic
20.8651	22.4874	21.6141	22.2821	22.3565	22.9459	23.0002	22.5823			0.909064	EPPK1		intermediate filament bundle assembly [GO:0045110];intermediate filament cytoskeleton organization [GO:0045104];intermediate filament organization [GO:0045109];negative regulation of cell migration [GO:0030336];negative regulation of epithelial cell proliferation [GO:0050680];negative regulation of keratinocyte migration [GO:0051548];negative regulation of keratinocyte proliferation [GO:0010839];…	apicolateral plasma membrane [GO:0016327];basolateral plasma membrane [GO:0016323];bicellular tight junction [GO:0005923];cell junction [GO:0030054];cell periphery [GO:0071944];cell projection [GO:0042995];cytoplasm [GO:0005737];cytoskeleton [GO:0005856];hemidesmosome [GO:0030056];keratin filament [GO:0045095];membrane [GO:0016020];perinucleolar compartment [GO:0097356]	intermediate filament binding [GO:0019215];keratin filament binding [GO:1990254];RNA binding [GO:0003723];structural molecule activity [GO:0005198]		FUNCTION: Cytoskeletal linker protein that connects to intermediate filaments and controls their reorganization in response to stress (PubMed:15671067, PubMed:27206504, PubMed:23398049). In response to mechanical stress like wound healing, is associated with the machinery for cellular motility by slowing down keratinocyte migration and proliferation and accelerating keratin bundling in proliferat…				1.20713	0.218032	1.82827	P58107	P58107	EPIPL_HUMAN	Epiplakin
18.6695	18.4665	19.0411	18.1309	NaN	21.1519	17.8186	NaN			0.908222	GNAI2		adenylate cyclase-activating G protein-coupled receptor signaling pathway [GO:0007189];adenylate cyclase-inhibiting G protein-coupled receptor signaling pathway [GO:0007193];adenylate cyclase-modulating G protein-coupled receptor signaling pathway [GO:0007188];cell cycle [GO:0007049];cell division [GO:0051301];cell population proliferation [GO:0008283];G protein-coupled acetylcholine receptor sig…	cell body [GO:0044297];centrosome [GO:0005813];cytoplasm [GO:0005737];cytosol [GO:0005829];dendrite [GO:0030425];extracellular exosome [GO:0070062];extracellular vesicle [GO:1903561];heterotrimeric G-protein complex [GO:0005834];membrane [GO:0016020];membrane raft [GO:0045121];midbody [GO:0030496];nucleoplasm [GO:0005654];plasma membrane [GO:0005886];synapse [GO:0045202]	G protein-coupled receptor binding [GO:0001664];G-protein beta/gamma-subunit complex binding [GO:0031683];GTP binding [GO:0005525];GTPase activity [GO:0003924];metal ion binding [GO:0046872]	O76081-6;P14598;P19878;P32302;P42866;P60410;Q15323;Q15654;Q6A162;Q7Z3S9;Q8IVA1;Q99750;Q9Y4H4	FUNCTION: [Isoform sGi2]: Regulates the cell surface density of dopamine receptors DRD2 by sequestrating them as an intracellular pool. {ECO:0000269|PubMed:17550964}.;FUNCTION: Guanine nucleotide-binding proteins (G proteins) are involved as modulators or transducers in various transmembrane signaling systems. The G(i) proteins are involved in hormonal regulation of adenylate cyclase: they inhibi…				0.356768	0.560228	0.783067	P04899	P04899	GNAI2_HUMAN	Guanine nucleotide-binding protein G(i) subunit alpha-2
20.6628	20.953	20.1946	20.6186	21.3645	22.1269	20.953	21.6051			0.905147	CHTOP		in utero embryonic development [GO:0001701];mRNA export from nucleus [GO:0006406];positive regulation of ATPase activity [GO:0032781];positive regulation of cell population proliferation [GO:0008284];positive regulation of helicase activity [GO:0051096];positive regulation of histone methylation [GO:0031062]	cytoplasmic ribonucleoprotein granule [GO:0036464];nuclear speck [GO:0016607];nucleolus [GO:0005730];nucleoplasm [GO:0005654];transcription export complex [GO:0000346]	methyl-CpG binding [GO:0008327];RNA binding [GO:0003723]	O00148;P09012;P84090;P98179;Q13838;Q16637;Q5VWX1;Q6NSJ2-2;Q86V81;Q99873;Q9NRW3;Q9UBU9	FUNCTION: Plays an important role in the ligand-dependent activation of estrogen receptor target genes (PubMed:19858291). May play a role in the silencing of fetal globin genes (PubMed:20688955). Recruits the 5FMC complex to ZNF148, leading to desumoylation of ZNF148 and subsequent transactivation of ZNF148 target genes (By similarity). Plays an important role in the tumorigenicity of glioblastom…				1.68299	0.181815	2.31677	Q9Y3Y2	Q9Y3Y2	CHTOP_HUMAN	Chromatin target of PRMT1 protein
19.9882	19.4582	19.9601	19.9601	20.4576	21.417	20.5823	20.5261			0.904109	USP39		cell cycle [GO:0007049];cell division [GO:0051301];mRNA processing [GO:0006397];mRNA splicing, via spliceosome [GO:0000398];protein deubiquitination [GO:0016579];RNA splicing [GO:0008380];spliceosomal complex assembly [GO:0000245]	nucleoplasm [GO:0005654];nucleus [GO:0005634];spliceosomal complex [GO:0005681];U4/U6 x U5 tri-snRNP complex [GO:0046540]	zinc ion binding [GO:0008270]	Q5S007	FUNCTION: Plays a role in pre-mRNA splicing as a component of the U4/U6-U5 tri-snRNP, one of the building blocks of the precatalytic spliceosome (PubMed:11350945, PubMed:26912367). Regulates AURKB mRNA levels, and thereby plays a role in cytokinesis and in the spindle checkpoint. Does not have ubiquitin-specific peptidase activity (PubMed:18728397). {ECO:0000269|PubMed:11350945, ECO:0000269|PubMe…				1.88689	0.161759	2.51828	Q53GS9	Q53GS9	SNUT2_HUMAN	U4/U6.U5 tri-snRNP-associated protein 2
19.0147	18.4988	18.5773	19.9	19.7444	19.6675	20.2066	19.9742			0.900479	ARHGEF10		actin cytoskeleton organization [GO:0030036];activation of GTPase activity [GO:0090630];centrosome duplication [GO:0051298];mitotic spindle assembly [GO:0090307];myelination in peripheral nervous system [GO:0022011];positive regulation of stress fiber assembly [GO:0051496];regulation of Rho protein signal transduction [GO:0035023];regulation of small GTPase mediated signal transduction [GO:005105…	centrosome [GO:0005813];cytosol [GO:0005829]	guanyl-nucleotide exchange factor activity [GO:0005085];kinesin binding [GO:0019894]	O15066	FUNCTION: May play a role in developmental myelination of peripheral nerves. {ECO:0000269|PubMed:14508709}.				1.40222	0.21559	2.02926	O15013	O15013	ARHGA_HUMAN	Rho guanine nucleotide exchange factor 10
19.4143	19.6384	19.6235	19.4465	20.1704	21.0821	20.1581	20.3101			0.899487	GLG1		bone morphogenesis [GO:0060349];negative regulation of protein processing [GO:0010955];negative regulation of transforming growth factor beta receptor signaling pathway [GO:0030512];regulation of chondrocyte differentiation [GO:0032330]	cytoskeleton [GO:0005856];extracellular exosome [GO:0070062];extracellular matrix [GO:0031012];Golgi apparatus [GO:0005794];Golgi membrane [GO:0000139];integral component of membrane [GO:0016021];membrane [GO:0016020];plasma membrane [GO:0005886]	fibroblast growth factor binding [GO:0017134];signaling receptor binding [GO:0005102]		FUNCTION: Binds fibroblast growth factor and E-selectin (cell-adhesion lectin on endothelial cells mediating the binding of neutrophils). {ECO:0000269|PubMed:8985126}.				2.12338	0.133085	2.7453	Q92896	Q92896	GSLG1_HUMAN	Golgi apparatus protein 1
NaN	16.9561	16.2352	NaN	17.1255	18.2077	17.4152	17.2191			0.896198	GJA1		apoptotic process [GO:0006915];ATP transport [GO:0015867];atrial cardiac muscle cell action potential [GO:0086014];bone development [GO:0060348];bone remodeling [GO:0046849];cardiac conduction system development [GO:0003161];cell communication by electrical coupling [GO:0010644];cell communication by electrical coupling involved in cardiac conduction [GO:0086064];cell-cell signaling [GO:0007267];…	apical plasma membrane [GO:0016324];cell junction [GO:0030054];cell-cell contact zone [GO:0044291];connexin complex [GO:0005922];cytoplasm [GO:0005737];early endosome [GO:0005769];endoplasmic reticulum membrane [GO:0005789];fascia adherens [GO:0005916];focal adhesion [GO:0005925];gap junction [GO:0005921];Golgi apparatus [GO:0005794];Golgi membrane [GO:0000139];Golgi-associated vesicle membrane […	alpha-tubulin binding [GO:0043014];beta-catenin binding [GO:0008013];connexin binding [GO:0071253];disordered domain specific binding [GO:0097718];efflux transmembrane transporter activity [GO:0015562];gap junction channel activity [GO:0005243];gap junction channel activity involved in cardiac conduction electrical coupling [GO:0086075];gap junction channel activity involved in cell communication…	O43889-2;P48730-2;Q02487-1;Q07157;Q5BJH2-2;Q5VZY2;Q8N661;Q8TAB5;Q9NP61;Q9NZG7	FUNCTION: Gap junction protein that acts as a regulator of bladder capacity. A gap junction consists of a cluster of closely packed pairs of transmembrane channels, the connexons, through which materials of low MW diffuse from one cell to a neighboring cell. May play a critical role in the physiology of hearing by participating in the recycling of potassium to the cochlear endolymph. Negative reg…				0.976329	0.269976	1.6905	P17302	P17302	CXA1_HUMAN	Gap junction alpha-1 protein
17.9433	18.3865	16.8228	18.2814	19.5169	18.658	NaN	18.0889			0.896089	BAG6		apoptotic process [GO:0006915];brain development [GO:0007420];cell differentiation [GO:0030154];chromatin organization [GO:0006325];endoplasmic reticulum stress-induced pre-emptive quality control [GO:0061857];ER-associated misfolded protein catabolic process [GO:0071712];immune response-activating cell surface receptor signaling pathway [GO:0002429];internal peptidyl-lysine acetylation [GO:00183…	BAT3 complex [GO:0071818];cytoplasm [GO:0005737];cytosol [GO:0005829];extracellular exosome [GO:0070062];intracellular membrane-bounded organelle [GO:0043231];membrane [GO:0016020];nucleoplasm [GO:0005654];nucleus [GO:0005634]	Hsp70 protein binding [GO:0030544];identical protein binding [GO:0042802];misfolded protein binding [GO:0051787];polyubiquitin modification-dependent protein binding [GO:0031593];proteasome binding [GO:0070628];ribosome binding [GO:0043022];signaling receptor binding [GO:0005102];ubiquitin protein ligase binding [GO:0031625];ubiquitin-specific protease binding [GO:1990381]	A0A024RCP2;A0A0C4DFM3;A0A0S2Z5Q7;A0A1B0GWI1;A0A1U9X8X8;A0AVK6;A1A512;A6NEM1;A8MQ03;B7Z3E8;G5E9A7;Itself;O00203;O00303;O14931;O14931-1;O15534;O43765;O60260-5;O60333-2;O76024;O94778;O95967;P02545;P04792;P05067;P06241-3;P06276;P08833;P10451;P13928;P15313;P15976-2;P22692;P28799;P31321;P35637;P37840;P45880;P47804-3;P50990;P51812;P53672;P57682;P58304;P78358;P80217-2;Q01658;Q03060-25;Q12800;Q12805;Q1288…	FUNCTION: ATP-independent molecular chaperone preventing the aggregation of misfolded and hydrophobic patches-containing proteins (PubMed:21636303). Functions as part of a cytosolic protein quality control complex, the BAG6/BAT3 complex, which maintains these client proteins in a soluble state and participates in their proper delivery to the endoplasmic reticulum or alternatively can promote thei…				0.788493	0.335495	1.3835	P46379	P46379	BAG6_HUMAN	Large proline-rich protein BAG6
21.4825	21.6843	21.391	21.7056	22.4701	22.9243	22.1143	22.2764			0.880438	WDR64										2.43351	0.117784	3.02214	B1ANS9	B1ANS9	WDR64_HUMAN	WD repeat-containing protein 64
NaN	20.2302	19.4923	NaN	20.1457	22.743	20.2535	19.8191			0.879037	FLOT1		axonogenesis [GO:0007409];cellular response to exogenous dsRNA [GO:0071360];dsRNA transport [GO:0033227];extracellular matrix disassembly [GO:0022617];membrane raft assembly [GO:0001765];plasma membrane raft assembly [GO:0044854];positive regulation of cell adhesion molecule production [GO:0060355];positive regulation of cell junction assembly [GO:1901890];positive regulation of cell-cell adhesio…	adherens junction [GO:0005912];basolateral plasma membrane [GO:0016323];caveola [GO:0005901];cell-cell contact zone [GO:0044291];cell-cell junction [GO:0005911];centriolar satellite [GO:0034451];cytoplasmic vesicle [GO:0031410];dopaminergic synapse [GO:0098691];early endosome [GO:0005769];endosome [GO:0005768];external side of plasma membrane [GO:0009897];extracellular exosome [GO:0070062];flotil…	ionotropic glutamate receptor binding [GO:0035255];protease binding [GO:0002020]	P05067;P10606;P42858;P54852;Q14254;Q68D86;Q86YD7;Q8N9N5-2;Q9Y5B8	FUNCTION: May act as a scaffolding protein within caveolar membranes, functionally participating in formation of caveolae or caveolae-like vesicles.				0.352726	0.564641	0.773915	O75955	O75955	FLOT1_HUMAN	Flotillin-1
16.5853	16.8934	16.621	17.0406	17.2745	18.2133	17.7472	17.4036			0.874583	TPM3;TPM4		actin filament organization [GO:0007015];muscle contraction [GO:0006936];osteoblast differentiation [GO:0001649]	actin cytoskeleton [GO:0015629];actin filament [GO:0005884];cortical cytoskeleton [GO:0030863];cytoskeleton [GO:0005856];cytosol [GO:0005829];extracellular exosome [GO:0070062];focal adhesion [GO:0005925];membrane [GO:0016020];muscle thin filament tropomyosin [GO:0005862];podosome [GO:0002102];stress fiber [GO:0001725]	actin filament binding [GO:0051015];calcium ion binding [GO:0005509];identical protein binding [GO:0042802];protein heterodimerization activity [GO:0046982];protein homodimerization activity [GO:0042803];structural constituent of muscle [GO:0008307]	A0A024R4Q5;O14879;O43482;O75564-2;O95295;O95447;P02671-2;P06753;P0C1Z6;P0C1Z6-2;P13805-3;P19237;P54253;P62195;P67936;Q03933;Q6NSJ2-2;Q7Z3B4;Q86V38;Q8IZT9;Q8N0S2;Q8N1B4;Q8TAB5;Q8TD31-3;Q92876;Q969G5;Q96LR2;Q9BQD3;Q9BT49;Q9NRD5;Q9NVV9;Q9NYJ8;Q9UJT2;Q9ULV5-2;Q9Y5Z0;Q9Y6D9	FUNCTION: Binds to actin filaments in muscle and non-muscle cells. Plays a central role, in association with the troponin complex, in the calcium dependent regulation of vertebrate striated muscle contraction. Smooth muscle contraction is regulated by interaction with caldesmon. In non-muscle cells is implicated in stabilizing cytoskeleton actin filaments (By similarity). Binds calcium (PubMed:18…				1.99402	0.154	2.59796	P06753;P67936	P06753;P67936	TPM3_HUMAN;TPM4_HUMAN	Tropomyosin alpha-3 chain
22.8191	22.5093	22.6342	22.8054	23.5404	24.0443	23.3645	23.3101			0.872814	CCT8		binding of sperm to zona pellucida [GO:0007339];pore complex assembly [GO:0046931];positive regulation of establishment of protein localization to telomere [GO:1904851];positive regulation of protein localization to Cajal body [GO:1904871];positive regulation of telomerase RNA localization to Cajal body [GO:1904874];positive regulation of telomere maintenance via telomerase [GO:0032212];protein f…	azurophil granule lumen [GO:0035578];cell body [GO:0044297];centrosome [GO:0005813];chaperonin-containing T-complex [GO:0005832];cilium [GO:0005929];cytoplasm [GO:0005737];cytosol [GO:0005829];extracellular exosome [GO:0070062];extracellular region [GO:0005576];ficolin-1-rich granule lumen [GO:1904813];intermediate filament cytoskeleton [GO:0045111];microtubule [GO:0005874];nucleoplasm [GO:000565…	ATP binding [GO:0005524];ATPase [GO:0016887];cadherin binding [GO:0045296];protein folding chaperone [GO:0044183];unfolded protein binding [GO:0051082]	P17987;P40227;P42858;P46379-2;P68363-2;Q0VDD7;Q6ZTQ4;Q8N7X4;Q9UMY4	FUNCTION: Component of the chaperonin-containing T-complex (TRiC), a molecular chaperone complex that assists the folding of proteins upon ATP hydrolysis (PubMed:25467444). The TRiC complex mediates the folding of WRAP53/TCAB1, thereby regulating telomere maintenance (PubMed:25467444). As part of the TRiC complex may play a role in the assembly of BBSome, a complex involved in ciliogenesis regula…				2.51094	0.109636	3.0858	P50990	P50990	TCPQ_HUMAN	T-complex protein 1 subunit theta
18.1985	18.214	17.7043	16.8828	19.0699	19.8535	17.4189	18.1364			0.869782	PSME3		apoptotic process [GO:0006915];cell cycle [GO:0007049];negative regulation of extrinsic apoptotic signaling pathway [GO:2001237];positive regulation of endopeptidase activity [GO:0010950];regulation of G1/S transition of mitotic cell cycle [GO:2000045];regulation of proteasomal protein catabolic process [GO:0061136]	cytoplasm [GO:0005737];cytosol [GO:0005829];membrane [GO:0016020];nucleoplasm [GO:0005654];nucleus [GO:0005634];proteasome activator complex [GO:0008537];proteasome complex [GO:0000502]	endopeptidase activator activity [GO:0061133];identical protein binding [GO:0042802];MDM2/MDM4 family protein binding [GO:0097371];p53 binding [GO:0002039]	A0A0S2Z645;A0A140G945;Itself;O43741;O93077;P04637;P0DTC9;P12504;P30305;P31942-2;P38432;P42677;P54259;Q00987;Q14689-6;Q15735;Q32MN6;Q64LD2-2;Q6FHY5;Q6PCT2-2;Q86V38;Q86X02;Q8TBB1;Q8TBK6;Q8WVP5;Q8WVZ9;Q92876;Q92997;Q96CJ1;Q96HA8;Q96JC9;Q99471;Q99757;Q9BXC9;Q9HCE7;Q9NQL9;Q9NRD5;Q9NU39;Q9NWQ4-1;Q9NZ81;Q9P2Z0;Q9UNE2;Q9UQ90;Q9Y3I1;Q9Y6Q9	FUNCTION: Subunit of the 11S REG-gamma (also called PA28-gamma) proteasome regulator, a doughnut-shaped homoheptamer which associates with the proteasome. 11S REG-gamma activates the trypsin-like catalytic subunit of the proteasome but inhibits the chymotrypsin-like and postglutamyl-preferring (PGPH) subunits. Facilitates the MDM2-p53/TP53 interaction which promotes ubiquitination- and MDM2-depen…				0.681087	0.369377	1.2128	P61289	P61289	PSME3_HUMAN	Proteasome activator complex subunit 3
18.6199	19.4265	18.5144	19.0124	20.1457	19.5799	19.2784	20.0426			0.868334	CMBL		xenobiotic metabolic process [GO:0006805]	cytosol [GO:0005829];extracellular exosome [GO:0070062]	hydrolase activity [GO:0016787]		FUNCTION: Cysteine hydrolase. Can convert the prodrug olmesartan medoxomil into its pharmacologically active metabolite olmerstatan, an angiotensin receptor blocker, in liver and intestine. May also activate beta-lactam antibiotics faropenem medoxomil and lenampicillin. {ECO:0000269|PubMed:20177059}.				1.61587	0.190786	2.22596	Q96DG6	Q96DG6	CMBL_HUMAN	Carboxymethylenebutenolidase homolog
20.8113	20.9882	20.6628	20.7553	21.2707	22.7389	21.3156	21.3645			0.868071	NUP155		atrial cardiac muscle cell action potential [GO:0086014];mRNA export from nucleus [GO:0006406];nuclear envelope organization [GO:0006998];protein import into nucleus [GO:0006606];protein localization to nuclear inner membrane [GO:0036228];RNA export from nucleus [GO:0006405];transcription-dependent tethering of RNA polymerase II gene DNA at nuclear periphery [GO:0000972]	cytosol [GO:0005829];membrane [GO:0016020];nuclear envelope [GO:0005635];nuclear membrane [GO:0031965];nuclear pore inner ring [GO:0044611]	structural constituent of nuclear pore [GO:0017056]	O43281	FUNCTION: Essential component of nuclear pore complex. Could be essessential for embryogenesis. Nucleoporins may be involved both in binding and translocating proteins during nucleocytoplasmic transport. {ECO:0000250|UniProtKB:Q99P88}.				1.27002	0.212357	1.87676	O75694	O75694	NU155_HUMAN	Nuclear pore complex protein Nup155
NaN	19.7411	16.4713	NaN	19.8958	19.8384	NaN	17.1832			0.866246	PTS		cellular amino acid metabolic process [GO:0006520];central nervous system development [GO:0007417];tetrahydrobiopterin biosynthetic process [GO:0006729]	cytoplasm [GO:0005737];cytosol [GO:0005829];mitochondrion [GO:0005739]	6-pyruvoyltetrahydropterin synthase activity [GO:0003874];identical protein binding [GO:0042802];metal ion binding [GO:0046872]	Itself;O00560;P38432;P51116;Q8TBB1;Q96CW1;Q96D03;Q96HA8;Q9P2Z0	FUNCTION: Involved in the biosynthesis of tetrahydrobiopterin, an essential cofactor of aromatic amino acid hydroxylases. Catalyzes the transformation of 7,8-dihydroneopterin triphosphate into 6-pyruvoyl tetrahydropterin. {ECO:0000269|PubMed:1282802}.				0.192778	0.740628	0.486903	Q03393	Q03393	PTPS_HUMAN	6-pyruvoyl tetrahydrobiopterin synthase
16.727	17.5819	16.7443	16.8286	17.619	18.2542	17.467	18.0038			0.865543	EP300		animal organ morphogenesis [GO:0009887];apoptotic process [GO:0006915];B cell differentiation [GO:0030183];behavioral defense response [GO:0002209];cell cycle [GO:0007049];cellular response to UV [GO:0034644];circadian rhythm [GO:0007623];face morphogenesis [GO:0060325];fat cell differentiation [GO:0045444];heart development [GO:0007507];histone acetylation [GO:0016573];histone H2B acetylation [G…	chromosome [GO:0005694];cytosol [GO:0005829];histone acetyltransferase complex [GO:0000123];nucleoplasm [GO:0005654];nucleus [GO:0005634];protein-DNA complex [GO:0032993];transcription regulator complex [GO:0005667]	acetyltransferase activity [GO:0016407];acyltransferase activity [GO:0016746];androgen receptor binding [GO:0050681];beta-catenin binding [GO:0008013];chromatin binding [GO:0003682];chromatin DNA binding [GO:0031490];damaged DNA binding [GO:0003684];DNA binding [GO:0003677];DNA-binding transcription activator activity [GO:0001216];DNA-binding transcription factor binding [GO:0140297];H3 histone a…	K4P3M7;O15350;O60934;O95863;P03070;P03122;P03255;P03255-2;P03259;P04608;P04637;P05549;P06422;P06790;P11473;P16220-1;P17844;P20265;P24941;P27695;P35637;P42226;P55209;P56279;P61201;P67809;Q00403;Q01844;Q13309;Q13625;Q13761;Q16665;Q61221;Q8WUF5;Q8WXX7;Q92831;Q96EB6;Q96KQ4;Q99967;Q9H2X6;Q9NPI1;Q9NXW9;Q9QXM1;Q9UBL3;Q9UL17	acetylation increases protein stability of XBP1 isoform 2 and enhances its transcriptional activity (PubMed:20955178). Acetylates PCNA;acetylation promotes removal of chromatin-bound PCNA and its degradation during nucleotide excision repair (NER) (PubMed:24939902). Acetylates MEF2D (PubMed:21030595). Acetylates and stabilizes ZBTB7B protein by antagonizing ubiquitin conjugation and degragation, …				1.71789	0.185391	2.324	Q09472	Q09472	EP300_HUMAN	Histone acetyltransferase p300
21.0224	21.4015	20.9672	21.3592	21.8034	23.211	21.6141	21.5731			0.862866	ACTN4		negative regulation of substrate adhesion-dependent cell spreading [GO:1900025];peroxisome proliferator activated receptor signaling pathway [GO:0035357];positive regulation of cell migration [GO:0030335];positive regulation of cellular component movement [GO:0051272];positive regulation of NIK/NF-kappaB signaling [GO:1901224];positive regulation of sodium:proton antiporter activity [GO:0032417];…	cytoplasm [GO:0005737];cytoskeleton [GO:0005856];cytosol [GO:0005829];extracellular exosome [GO:0070062];extracellular region [GO:0005576];extracellular space [GO:0005615];focal adhesion [GO:0005925];nuclear body [GO:0016604];nucleus [GO:0005634];perinuclear region of cytoplasm [GO:0048471];platelet alpha granule lumen [GO:0031093];protein-containing complex [GO:0032991];pseudopodium [GO:0031143]…	actin binding [GO:0003779];actin filament binding [GO:0051015];calcium ion binding [GO:0005509];chromatin DNA binding [GO:0031490];integrin binding [GO:0005178];nuclear receptor binding [GO:0016922];nuclear receptor coactivator activity [GO:0030374];nucleoside binding [GO:0001882];protein homodimerization activity [GO:0042803];retinoic acid receptor binding [GO:0042974];RNA binding [GO:0003723];R…	A8K571;B2R8Y4;O00151;O60294;O94875-10;P03466;P10276;P35222;P46940;P50222;Q07157;Q08043;Q5L4H4;Q8IY33;Q8TBB1;Q9NPC6;Q9NWQ9	FUNCTION: F-actin cross-linking protein which is thought to anchor actin to a variety of intracellular structures. This is a bundling protein (Probable). Probably involved in vesicular trafficking via its association with the CART complex. The CART complex is necessary for efficient transferrin receptor recycling but not for EGFR degradation (PubMed:15772161). Involved in tight junction assembly …				1.10975	0.2392	1.70554	O43707	O43707	ACTN4_HUMAN	Alpha-actinin-4
NaN	18.9802	17.5146	NaN	18.6578	20.5261	18.3573	18.8986			0.862525	WDR18		regulation of DNA-dependent DNA replication initiation [GO:0030174];rRNA processing [GO:0006364]	dynein axonemal particle [GO:0120293];nuclear pre-replicative complex [GO:0005656];nucleolus [GO:0005730];nucleoplasm [GO:0005654];Rix1 complex [GO:0097344]		Q8IZL8;Q9H4L4;Q9NXF1	FUNCTION: Functions as a component of the Five Friends of Methylated CHTOP (5FMC) complex;the 5FMC complex is recruited to ZNF148 by methylated CHTOP, leading to desumoylation of ZNF148 and subsequent transactivation of ZNF148 target genes (PubMed:22872859). Component of the PELP1 complex involved in the nucleolar steps of 28S rRNA maturation and the subsequent nucleoplasmic transit of the pre-60…				0.431873	0.498169	0.903549	Q9BV38	Q9BV38	WDR18_HUMAN	WD repeat-containing protein 18
19.0399	19.669	18.5085	18.8186	19.7853	20.2764	19.3817	20.0426			0.862465	EXOSC1		RNA phosphodiester bond hydrolysis, exonucleolytic [GO:0090503];rRNA processing [GO:0006364]	cytoplasm [GO:0005737];cytosol [GO:0005829];exosome (RNase complex) [GO:0000178];nuclear exosome (RNase complex) [GO:0000176];nucleolus [GO:0005730];nucleoplasm [GO:0005654]	RNA binding [GO:0003723]	P15884;P36508;P52747;Q04864;Q04864-2;Q15024;Q719H9;Q8TBB1;Q96B26;Q96D03;Q96DX5;Q9NPD3;Q9NQT4;Q9P286	FUNCTION: Non-catalytic component of the RNA exosome complex which has 3'->5' exoribonuclease activity and participates in a multitude of cellular RNA processing and degradation events. In the nucleus, the RNA exosome complex is involved in proper maturation of stable RNA species such as rRNA, snRNA and snoRNA, in the elimination of RNA processing by-products and non-coding 'pervasive' transcript…				1.48873	0.20264	2.0962	Q9Y3B2	Q9Y3B2	EXOS1_HUMAN	Exosome complex component CSL4
21.5069	21.5165	21.1581	21.2989	22.1612	22.632	22.1488	21.9847			0.861554	CCT6A;CCT6B		positive regulation of establishment of protein localization to telomere [GO:1904851];positive regulation of protein localization to Cajal body [GO:1904871];positive regulation of telomerase RNA localization to Cajal body [GO:1904874];positive regulation of telomere maintenance via telomerase [GO:0032212];protein folding [GO:0006457];protein stabilization [GO:0050821];toxin transport [GO:1901998]	chaperonin-containing T-complex [GO:0005832];cytoplasm [GO:0005737];cytosol [GO:0005829];extracellular exosome [GO:0070062];microtubule [GO:0005874]	ATP binding [GO:0005524];protein folding chaperone [GO:0044183];RNA binding [GO:0003723];unfolded protein binding [GO:0051082];WD40-repeat domain binding [GO:0071987]	P05067;P17612;P37173;P42331-2;P42858;P50990;P54252;P54253;Q16560-2;Q8WUW1;Q9BZY9	FUNCTION: Component of the chaperonin-containing T-complex (TRiC), a molecular chaperone complex that assists the folding of proteins upon ATP hydrolysis (PubMed:25467444). The TRiC complex mediates the folding of WRAP53/TCAB1, thereby regulating telomere maintenance (PubMed:25467444). The TRiC complex plays a role in the folding of actin and tubulin (Probable). {ECO:0000269|PubMed:25467444, ECO:…				2.71635	0.0940769	3.2618	P40227;Q92526	P40227;Q92526	TCPW_HUMAN;TCPZ_HUMAN	T-complex protein 1 subunit zeta
19.4275	18.9938	19.3728	19.5975	20.7553	20.2066	19.8283	20.0156			0.853567	OR6N2		detection of chemical stimulus involved in sensory perception of smell [GO:0050911]	integral component of membrane [GO:0016021];plasma membrane [GO:0005886]	G protein-coupled receptor activity [GO:0004930];odorant binding [GO:0005549];olfactory receptor activity [GO:0004984]		FUNCTION: Odorant receptor. {ECO:0000305}.				1.94356	0.161605	2.5313	Q8NGY6	Q8NGY6	OR6N2_HUMAN	Olfactory receptor 6N2
15.0396	15.8015	16.8126	15.9685	17.0692	17.0862	16.6999	16.18			0.853311	FNBP1L		autophagy [GO:0006914];cilium assembly [GO:0060271];clathrin-dependent endocytosis [GO:0072583];membrane invagination [GO:0010324];plasma membrane tubulation [GO:0097320];positive regulation of filopodium assembly [GO:0051491];signal transduction [GO:0007165];vesicle budding from membrane [GO:0006900];vesicle organization [GO:0016050];vesicle transport along actin filament [GO:0030050]	cell cortex [GO:0005938];cytoplasm [GO:0005737];cytoplasmic vesicle [GO:0031410];cytoskeleton [GO:0005856];cytosol [GO:0005829];plasma membrane [GO:0005886]	cadherin binding [GO:0045296];GTPase binding [GO:0051020];lipid binding [GO:0008289]	P78325;Q8X482;Q9Y4D1	FUNCTION: Required to coordinate membrane tubulation with reorganization of the actin cytoskeleton during endocytosis. May bind to lipids such as phosphatidylinositol 4,5-bisphosphate and phosphatidylserine and promote membrane invagination and the formation of tubules. Also promotes CDC42-induced actin polymerization by activating the WASL/N-WASP-WASPIP/WIP complex, the predominant form of WASL/…				1.04968	0.258095	1.63709	Q5T0N5	Q5T0N5	FBP1L_HUMAN	Formin-binding protein 1-like
19.4883	19.392	19.4268	19.311	20.1332	21.2764	20.0821	19.5303			0.850982	MYH10		actin filament-based movement [GO:0030048];actomyosin structure organization [GO:0031032];cell adhesion [GO:0007155];mitotic cytokinesis [GO:0000281];modification of postsynaptic actin cytoskeleton [GO:0098885];positive regulation of protein secretion [GO:0050714];regulation of cell shape [GO:0008360]	actomyosin [GO:0042641];cell cortex [GO:0005938];cleavage furrow [GO:0032154];cytoplasm [GO:0005737];cytosol [GO:0005829];extracellular exosome [GO:0070062];lamellipodium [GO:0030027];midbody [GO:0030496];myosin complex [GO:0016459];myosin II complex [GO:0016460];myosin II filament [GO:0097513];nucleus [GO:0005634];polysome [GO:0005844];stress fiber [GO:0001725]	actin binding [GO:0003779];actin filament binding [GO:0051015];ADP binding [GO:0043531];ATP binding [GO:0005524];ATPase [GO:0016887];calmodulin binding [GO:0005516];microfilament motor activity [GO:0000146];mRNA 5'-UTR binding [GO:0048027];RNA stem-loop binding [GO:0035613]		FUNCTION: Cellular myosin that appears to play a role in cytokinesis, cell shape, and specialized functions such as secretion and capping. Involved with LARP6 in the stabilization of type I collagen mRNAs for CO1A1 and CO1A2. During cell spreading, plays an important role in cytoskeleton reorganization, focal contacts formation (in the central part but not the margins of spreading cells), and lam…				1.21947	0.22335	1.81636	P35580	P35580	MYH10_HUMAN	Myosin-10
18.4658	18.3157	17.8881	17.2778	18.7217	20.0951	18.7656	17.7637			0.849668	PDCD11		mRNA processing [GO:0006397];rRNA processing [GO:0006364]	cytosol [GO:0005829];nucleolus [GO:0005730];nucleoplasm [GO:0005654];nucleus [GO:0005634];small-subunit processome [GO:0032040]	RNA binding [GO:0003723];transcription factor binding [GO:0008134]	P19838	FUNCTION: Essential for the generation of mature 18S rRNA, specifically necessary for cleavages at sites A0, 1 and 2 of the 47S precursor. Directly interacts with U3 snoRNA. {ECO:0000269|PubMed:17654514}.;FUNCTION: Involved in the biogenesis of rRNA. {ECO:0000250}.				0.764551	0.349503	1.31132	Q14690	Q14690	RRP5_HUMAN	Protein RRP5 homolog
17.5972	17.7849	17.628	17.3145	18.3278	18.857	NaN	18.0996			0.846977	HERC2		cellular response to DNA damage stimulus [GO:0006974];DNA repair [GO:0006281];intracellular protein transport [GO:0006886];protein ubiquitination [GO:0016567]	centriole [GO:0005814];cytoplasm [GO:0005737];cytosol [GO:0005829];membrane [GO:0016020];nucleoplasm [GO:0005654];nucleus [GO:0005634];plasma membrane [GO:0005886]	guanyl-nucleotide exchange factor activity [GO:0005085];SUMO binding [GO:0032183];ubiquitin protein ligase activity [GO:0061630];ubiquitin protein ligase binding [GO:0031625];zinc ion binding [GO:0008270]	P23025;Q05086-2	FUNCTION: E3 ubiquitin-protein ligase that regulates ubiquitin-dependent retention of repair proteins on damaged chromosomes. Recruited to sites of DNA damage in response to ionizing radiation (IR) and facilitates the assembly of UBE2N and RNF8 promoting DNA damage-induced formation of 'Lys-63'-linked ubiquitin chains. Acts as a mediator of binding specificity between UBE2N and RNF8. Involved in …				1.91642	0.159294	2.64218	O95714	O95714	HERC2_HUMAN	E3 ubiquitin-protein ligase HERC2
16.9315	18.0474	NaN	NaN	19.0432	NaN	NaN	17.6276			0.845908	NDUFA13	MIM	apoptotic signaling pathway [GO:0097190];cellular response to interferon-beta [GO:0035458];cellular response to retinoic acid [GO:0071300];extrinsic apoptotic signaling pathway [GO:0097191];mitochondrial respiratory chain complex I assembly [GO:0032981];negative regulation of cell growth [GO:0030308];negative regulation of intrinsic apoptotic signaling pathway [GO:2001243];negative regulation of …	cytoplasm [GO:0005737];mitochondrial inner membrane [GO:0005743];mitochondrial membrane [GO:0031966];mitochondrial respirasome [GO:0005746];mitochondrial respiratory chain complex I [GO:0005747];mitochondrion [GO:0005739];nucleoplasm [GO:0005654]	ATP binding [GO:0005524];NADH dehydrogenase (ubiquinone) activity [GO:0008137];NADH dehydrogenase activity [GO:0003954]	O43464;P42858;Q9HC29	FUNCTION: Accessory subunit of the mitochondrial membrane respiratory chain NADH dehydrogenase (Complex I), that is believed not to be involved in catalysis (PubMed:27626371). Complex I functions in the transfer of electrons from NADH to the respiratory chain. The immediate electron acceptor for the enzyme is believed to be ubiquinone (PubMed:27626371). Involved in the interferon/all-trans-retino…	MitoCarta3.0	literature, APEX_IMS, mito protein domain, coexpression++, MS/MS++	OXPHOS > Complex I > CI subunits;OXPHOS > OXPHOS subunits	0.349667	0.56937	0.844841	Q9P0J0	Q9P0J0	NDUAD_HUMAN	NADH dehydrogenase [ubiquinone] 1 alpha subcomplex subunit 13
19.904	19.8588	19.5585	20.002	20.2535	22.4972	20.2185	19.7256			0.842846	SSRP1		DNA repair [GO:0006281];DNA replication [GO:0006260];regulation of chromatin organization [GO:1902275]	FACT complex [GO:0035101];nucleolus [GO:0005730];nucleoplasm [GO:0005654]	DNA binding [GO:0003677];histone binding [GO:0042393];nucleosome binding [GO:0031491];RNA binding [GO:0003723]	P33991;P33993;P49736;P68400;Q14566;Q9Y5B9	FUNCTION: Component of the FACT complex, a general chromatin factor that acts to reorganize nucleosomes. The FACT complex is involved in multiple processes that require DNA as a template such as mRNA elongation, DNA replication and DNA repair. During transcription elongation the FACT complex acts as a histone chaperone that both destabilizes and restores nucleosomal structure. It facilitates the …				0.643103	0.379184	1.15936	Q08945	Q08945	SSRP1_HUMAN	FACT complex subunit SSRP1
19.4556	19.5558	18.9336	18.7239	19.7283	20.8269	19.7007	19.7729			0.839938	ACIN1		apoptotic chromosome condensation [GO:0030263];erythrocyte differentiation [GO:0030218];mRNA processing [GO:0006397];negative regulation of mRNA splicing, via spliceosome [GO:0048025];positive regulation of apoptotic process [GO:0043065];positive regulation of monocyte differentiation [GO:0045657];RNA splicing [GO:0008380]	ASAP complex [GO:0061574];cytosol [GO:0005829];nuclear speck [GO:0016607];nucleoplasm [GO:0005654];nucleus [GO:0005634];plasma membrane [GO:0005886]	ATPase [GO:0016887];enzyme binding [GO:0019899];nucleic acid binding [GO:0003676];RNA binding [GO:0003723]	P61457;Q15287-1;Q9BZZ5;Q9H307	ACIN1 confers RNA-binding to the complex. The ASAP complex can inhibit RNA processing during in vitro splicing reactions. The ASAP complex promotes apoptosis and is disassembled after induction of apoptosis. Involved in the splicing modulation of BCL2L1/Bcl-X (and probably other apoptotic genes);FUNCTION: Auxiliary component of the splicing-dependent multiprotein exon junction complex (EJC) depos…				1.31666	0.212568	1.91076	Q9UKV3	Q9UKV3	ACINU_HUMAN	Apoptotic chromatin condensation inducer in the nucleus
NaN	17.7583	17.4871	NaN	NaN	19.1977	18.5149	17.6678			0.837471	ATXN7L3		histone deubiquitination [GO:0016578];histone monoubiquitination [GO:0010390];positive regulation of transcription, DNA-templated [GO:0045893];regulation of transcription by RNA polymerase II [GO:0006357]	DUBm complex [GO:0071819];nucleus [GO:0005634];SAGA complex [GO:0000124]	nuclear receptor coactivator activity [GO:0030374];transcription coactivator activity [GO:0003713];zinc ion binding [GO:0008270]	Q9NPA8;Q9UPT9-2	FUNCTION: Component of the transcription regulatory histone acetylation (HAT) complex SAGA, a multiprotein complex that activates transcription by remodeling chromatin and mediating histone acetylation and deubiquitination. Within the SAGA complex, participates in a subcomplex that specifically deubiquitinates both histones H2A and H2B (PubMed:18206972, PubMed:21746879). The SAGA complex is recru…				0.611597	0.391599	1.23134	Q14CW9	Q14CW9	AT7L3_HUMAN	Ataxin-7-like protein 3
21.0951	20.002	21.0292	19.9882	21.2535	21.6276	21.2361	21.3266			0.832353	SMARCD1;SMARCD2		ATP-dependent chromatin remodeling [GO:0043044];cellular response to fatty acid [GO:0071398];chromatin remodeling [GO:0006338];chromatin-mediated maintenance of transcription [GO:0048096];nervous system development [GO:0007399];nucleosome disassembly [GO:0006337];positive regulation of transcription by RNA polymerase II [GO:0045944];regulation of transcription by RNA polymerase II [GO:0006357]	chromatin [GO:0000785];intracellular membrane-bounded organelle [GO:0043231];nBAF complex [GO:0071565];npBAF complex [GO:0071564];nucleoplasm [GO:0005654];nucleus [GO:0005634];protein-containing complex [GO:0032991];SWI/SNF complex [GO:0016514]	chromatin binding [GO:0003682];molecular adaptor activity [GO:0060090];signaling receptor binding [GO:0005102];transcription coactivator activity [GO:0003713]	A0A0A0MR80;A0A1U9X8X8;A6NEM1;A8MQ03;O00308;O14645;O14901;O43464;O43586;O43679;O75031;O75420;O75934;O76011;O76014;O76015;O95678;O95751;P06536;P08123;P08779;P0DPB3-4;P13994;P14136;P14373;P19012;P19404;P21333-2;P31249;P40199;P41219;P42858;P43356;P43360;P46379-2;P51532;P54253;Q00994;Q01850;Q04637-9;Q08117-2;Q12824-2;Q13064;Q13137;Q13148;Q13449;Q13561;Q14145;Q15051-2;Q15323;Q15742;Q1MX18;Q2KHM9;Q3B820…	FUNCTION: Involved in transcriptional activation and repression of select genes by chromatin remodeling (alteration of DNA-nucleosome topology). Component of SWI/SNF chromatin remodeling complexes that carry out key enzymatic activities, changing chromatin structure by altering DNA-histone contacts within a nucleosome in an ATP-dependent manner (PubMed:22952240, PubMed:26601204). Critical regulat…				1.3844	0.21467	1.97477	Q92925;Q96GM5	Q96GM5;Q92925;Q6STE5	SMRD1_HUMAN;SMRD2_HUMAN	SWI/SNF-related matrix-associated actin-dependent regulator of chromatin subfamily D member 2
17.847	17.4262	18.0184	18.2153	19.0319	19.6999	18.0166	18.086			0.831849	IPO9		protein import into nucleus [GO:0006606]	cytoplasm [GO:0005737];cytosol [GO:0005829];membrane [GO:0016020];nuclear envelope [GO:0005635]	histone binding [GO:0042393];nuclear import signal receptor activity [GO:0061608];small GTPase binding [GO:0031267]		FUNCTION: Functions in nuclear protein import as nuclear transport receptor (PubMed:11823430). Serves as receptor for nuclear localization signals (NLS) in cargo substrates (PubMed:11823430). Is thought to mediate docking of the importin/substrate complex to the nuclear pore complex (NPC) through binding to nucleoporin and the complex is subsequently translocated through the pore by an energy req…				0.975976	0.277699	1.54889	Q96P70	Q96P70	IPO9_HUMAN	Importin-9
25.3943	25.5433	25.1214	24.4425	26.2114	26.5014	26.0359	25.0772			0.831114	TUBA1C		cell division [GO:0051301];cytoskeleton-dependent intracellular transport [GO:0030705];microtubule cytoskeleton organization [GO:0000226];microtubule-based process [GO:0007017];mitotic cell cycle [GO:0000278]	cytoplasm [GO:0005737];cytoplasmic microtubule [GO:0005881];microtubule [GO:0005874];microtubule cytoskeleton [GO:0015630];nucleus [GO:0005634];vesicle [GO:0031982]	GTP binding [GO:0005525];structural constituent of cytoskeleton [GO:0005200];structural molecule activity [GO:0005198]	O75400-2;P08670;P13473-2;P13693;Q9Y371	FUNCTION: Tubulin is the major constituent of microtubules. It binds two moles of GTP, one at an exchangeable site on the beta chain and one at a non-exchangeable site on the alpha chain.				1.10279	0.243913	1.68539	Q9BQE3	P68363;Q71U36;Q9BQE3;P0DPH8;P0DPH7;Q6PEY2	TBA1C_HUMAN	Tubulin alpha-1C chain
NaN	18.653	NaN	19.0148	19.2732	20.654	NaN	19.0669			0.830841	ARHGAP1		endosomal transport [GO:0016197];negative regulation of endocytic recycling [GO:2001136];regulation of small GTPase mediated signal transduction [GO:0051056];Rho protein signal transduction [GO:0007266];small GTPase mediated signal transduction [GO:0007264];transferrin transport [GO:0033572]	cytoplasm [GO:0005737];cytosol [GO:0005829];endosome membrane [GO:0010008];extracellular exosome [GO:0070062];perinuclear region of cytoplasm [GO:0048471]	cadherin binding [GO:0045296];GTPase activator activity [GO:0005096];SH3 domain binding [GO:0017124];small GTPase binding [GO:0031267]	P60953-2;P61586;Q99961	FUNCTION: GTPase activator for the Rho, Rac and Cdc42 proteins, converting them to the putatively inactive GDP-bound state. Cdc42 seems to be the preferred substrate.				0.529536	0.43099	1.09728	Q07960	Q07960	RHG01_HUMAN	Rho GTPase-activating protein 1
19.3976	20.1206	18.6957	19.2788	20.8802	20.9098	18.7687	20.2535			0.829858	PHGDH		brain development [GO:0007420];G1 to G0 transition [GO:0070314];gamma-aminobutyric acid metabolic process [GO:0009448];glial cell development [GO:0021782];glutamine metabolic process [GO:0006541];glycine metabolic process [GO:0006544];L-serine biosynthetic process [GO:0006564];neural tube development [GO:0021915];neuron projection development [GO:0031175];regulation of gene expression [GO:0010468…	cytosol [GO:0005829];extracellular exosome [GO:0070062]	electron transfer activity [GO:0009055];L-malate dehydrogenase activity [GO:0030060];NAD binding [GO:0051287];phosphoglycerate dehydrogenase activity [GO:0004617]		FUNCTION: Catalyzes the reversible oxidation of 3-phospho-D-glycerate to 3-phosphonooxypyruvate, the first step of the phosphorylated L-serine biosynthesis pathway. Also catalyzes the reversible oxidation of 2-hydroxyglutarate to 2-oxoglutarate and the reversible oxidation of (S)-malate to oxaloacetate. {ECO:0000269|PubMed:11751922, ECO:0000269|PubMed:25406093}.				0.692843	0.36559	1.21932	O43175	O43175	SERA_HUMAN	D-3-phosphoglycerate dehydrogenase
16.531	NaN	NaN	16.9768	NaN	18.7513	16.9135	17.0815			0.828202	LRRFIP2		regulation of transcription, DNA-templated [GO:0006355];Wnt signaling pathway [GO:0016055]		LRR domain binding [GO:0030275]	Q8N5M1;Q92997	FUNCTION: May function as activator of the canonical Wnt signaling pathway, in association with DVL3, upstream of CTNNB1/beta-catenin. Positively regulates Toll-like receptor (TLR) signaling in response to agonist probably by competing with the negative FLII regulator for MYD88-binding. {ECO:0000269|PubMed:15677333, ECO:0000269|PubMed:19265123}.				0.439208	0.494023	0.946187	Q9Y608	Q9Y608	LRRF2_HUMAN	Leucine-rich repeat flightless-interacting protein 2
20.3211	20.1704	19.8806	19.9225	20.4972	22.1395	20.4874	20.4775			0.826752	SMARCA1;SMARCA5		ATP-dependent chromatin remodeling [GO:0043044];brain development [GO:0007420];cellular response to leukemia inhibitory factor [GO:1990830];chromatin remodeling [GO:0006338];DNA-templated transcription, initiation [GO:0006352];neuron differentiation [GO:0030182];nucleosome assembly [GO:0006334];nucleosome positioning [GO:0016584];positive regulation of transcription by RNA polymerase II [GO:00459…	CERF complex [GO:0090537];chromatin silencing complex [GO:0005677];condensed chromosome [GO:0000793];cytosol [GO:0005829];fibrillar center [GO:0001650];intracellular membrane-bounded organelle [GO:0043231];nucleoplasm [GO:0005654];nucleus [GO:0005634];NURF complex [GO:0016589];RSF complex [GO:0031213]	annealing helicase activity [GO:0036310];ATP binding [GO:0005524];ATPase [GO:0016887];ATPase, acting on DNA [GO:0008094];DNA binding [GO:0003677];helicase activity [GO:0004386];hydrolase activity [GO:0016787];nucleosome binding [GO:0031491];nucleosome-dependent ATPase activity [GO:0070615];transcription factor binding [GO:0008134]	P62805;Q12830;Q96T23;Q9NRL2;Q9UIG0	FUNCTION: [Isoform 1]: Catalytically inactive when either DNA or nucleosomes are the substrate and does not possess chromatin-remodeling activity (PubMed:15310751, PubMed:28801535). Acts as a negative regulator of chromatin remodelers by generating inactive complexes (PubMed:15310751). {ECO:0000269|PubMed:15310751, ECO:0000269|PubMed:28801535}.;FUNCTION: [Isoform 2]: Helicase that possesses intri…				0.998449	0.271206	1.57169	O60264;P28370	P28370;O60264	SMCA1_HUMAN;SMCA5_HUMAN	SWI/SNF-related matrix-associated actin-dependent regulator of chromatin subfamily A member 5
NaN	15.7377	14.7177	15.044	16.0636	16.1245	15.968	15.8161			0.82657	MYO9A		cell junction assembly [GO:0034329];establishment of epithelial cell apical/basal polarity [GO:0045198];intracellular signal transduction [GO:0035556];positive regulation of GTPase activity [GO:0043547];regulation of neuron projection arborization [GO:0150011];regulation of small GTPase mediated signal transduction [GO:0051056];visual perception [GO:0007601]	axonal growth cone [GO:0044295];cytosol [GO:0005829];integral component of membrane [GO:0016021];synapse [GO:0045202];unconventional myosin complex [GO:0016461]	actin binding [GO:0003779];ATP binding [GO:0005524];GTPase activator activity [GO:0005096];metal ion binding [GO:0046872];motor activity [GO:0003774]		FUNCTION: Myosins are actin-based motor molecules with ATPase activity. Unconventional myosins serve in intracellular movements. Regulates Rho by stimulating it's GTPase activity in neurons. Required for the regulation of neurite branching and motor neuron axon guidance (By similarity). {ECO:0000250|UniProtKB:Q8C170, ECO:0000250|UniProtKB:Q9Z1N3}.				1.58683	0.202608	2.27147	B2RTY4	B2RTY4	MYO9A_HUMAN	Unconventional myosin-IXa
NaN	15.6727	15.4737	16.0219	16.8992	16.9018	NaN	15.8451			0.825946	FANCI		cell cycle [GO:0007049];DNA repair [GO:0006281];positive regulation of protein ubiquitination [GO:0031398]	cytoplasm [GO:0005737];cytosol [GO:0005829];membrane [GO:0016020];nucleoplasm [GO:0005654]	DNA binding [GO:0003677];DNA polymerase binding [GO:0070182]	Q9BXW9	FUNCTION: Plays an essential role in the repair of DNA double-strand breaks by homologous recombination and in the repair of interstrand DNA cross-links (ICLs) by promoting FANCD2 monoubiquitination by FANCL and participating in recruitment to DNA repair sites. Required for maintenance of chromosomal stability. Specifically binds branched DNA: binds both single-stranded DNA (ssDNA) and double-str…				1.00231	0.267479	1.69747	Q9NVI1	Q9NVI1	FANCI_HUMAN	Fanconi anemia group I protein
17.3677	16.7189	17.4572	17.9038	18.5088	18.6092	17.9873	17.6429			0.825158	ARL1		activation of phospholipase D activity [GO:0031584];Golgi organization [GO:0007030];Golgi vesicle transport [GO:0048193];intracellular protein transport [GO:0006886];protein localization to Golgi apparatus [GO:0034067];retrograde transport, endosome to Golgi [GO:0042147];toxin metabolic process [GO:0009404];vesicle-mediated transport [GO:0016192]	cytoplasm [GO:0005737];cytosol [GO:0005829];Golgi apparatus [GO:0005794];trans-Golgi network [GO:0005802];trans-Golgi network membrane [GO:0032588]	enzyme activator activity [GO:0008047];GTP binding [GO:0005525];GTPase activity [GO:0003924];metal ion binding [GO:0046872];protein domain specific binding [GO:0019904]	P53367	FUNCTION: GTP-binding protein that recruits several effectors, such as golgins, arfaptins and Arf-GEFs to the trans-Golgi network, and modulates their functions at the Golgi complex (PubMed:9624189, PubMed:21239483, PubMed:27436755, PubMed:22679020, PubMed:27373159). Plays thereby a role in a wide range of fundamental cellular processes, including cell polarity, innate immunity, or protein secret…				1.3176	0.209704	1.90395	P40616	P40616	ARL1_HUMAN	ADP-ribosylation factor-like protein 1
17.8255	18.5992	18.5071	17.9822	18.798	20.8034	18.2129	18.3985			0.824706	NUP205		mRNA transport [GO:0051028];nuclear pore complex assembly [GO:0051292];nuclear pore organization [GO:0006999];nucleocytoplasmic transport [GO:0006913];protein transport [GO:0015031]	cytosol [GO:0005829];membrane [GO:0016020];nuclear envelope [GO:0005635];nuclear membrane [GO:0031965];nuclear periphery [GO:0034399];nuclear pore [GO:0005643];nuclear pore inner ring [GO:0044611]	structural constituent of nuclear pore [GO:0017056]	P04618;Q6VGT1	FUNCTION: Plays a role in the nuclear pore complex (NPC) assembly and/or maintenance (PubMed:9348540). May anchor NUP62 and other nucleoporins, but not NUP153 and TPR, to the NPC (PubMed:15229283). {ECO:0000269|PubMed:15229283, ECO:0000269|PubMed:9348540}.				0.627617	0.388101	1.13609	Q92621	Q92621	NU205_HUMAN	Nuclear pore complex protein Nup205
NaN	17.849	NaN	18.1909	18.5974	18.96	NaN	18.9698			0.822468	NEK6		apoptotic process [GO:0006915];cell division [GO:0051301];chromosome segregation [GO:0007059];mitotic nuclear membrane disassembly [GO:0007077];mitotic spindle organization [GO:0007052];peptidyl-serine phosphorylation [GO:0018105];positive regulation of I-kappaB kinase/NF-kappaB signaling [GO:0043123];protein autophosphorylation [GO:0046777];protein phosphorylation [GO:0006468];regulation of cell…	centriolar satellite [GO:0034451];cytoplasm [GO:0005737];cytosol [GO:0005829];microtubule [GO:0005874];nuclear speck [GO:0016607];nucleoplasm [GO:0005654];nucleus [GO:0005634];protein-containing complex [GO:0032991];spindle pole [GO:0000922]	ATP binding [GO:0005524];DNA-binding transcription factor binding [GO:0140297];kinesin binding [GO:0019894];magnesium ion binding [GO:0000287];protein kinase binding [GO:0019901];protein serine kinase activity [GO:0106310];protein serine/threonine kinase activity [GO:0004674];protein threonine kinase activity [GO:0106311];transcription corepressor binding [GO:0001222];ubiquitin protein ligase bin…	A6NJ78-4;O14503;O43610;O60504;O75420;O76011;O95678;P05787;P07196;P0C7X2;P12830;P14136;P14373;P15173;P15884;P15884-3;P17028;P17509;P17661;P27797;P27918;P36406;P36957;P49639;P51812;P56545-3;P60410;P98170;Q07912;Q08117;Q08117-2;Q0VD86;Q12933;Q13422;Q13526;Q15078;Q15323;Q16825;Q3SY46;Q53FD0-2;Q53HV7-2;Q5JST6;Q5T124-6;Q5TD97;Q5VWN6;Q5VWN6-2;Q6A162;Q6FHY5;Q6IQ23-2;Q6NX45;Q6P1L6;Q7Z4H9;Q7Z4V0;Q7Z6G3-2;Q…	FUNCTION: Protein kinase which plays an important role in mitotic cell cycle progression (PubMed:14563848). Required for chromosome segregation at metaphase-anaphase transition, robust mitotic spindle formation and cytokinesis (PubMed:19414596). Phosphorylates ATF4, CIR1, PTN, RAD26L, RBBP6, RPS7, RPS6KB1, TRIP4, STAT3 and histones H1 and H3 (PubMed:12054534, PubMed:20873783). Phosphorylates KIF1…				1.56654	0.206547	2.71322	Q9HC98	Q8TDX7;Q9HC98	NEK6_HUMAN	Serine/threonine-protein kinase Nek6
24.1719	24.2535	24.141	24.4105	24.8997	25.4953	24.9225	24.945			0.821403	CCT5		binding of sperm to zona pellucida [GO:0007339];positive regulation of establishment of protein localization to telomere [GO:1904851];positive regulation of protein localization to Cajal body [GO:1904871];positive regulation of telomerase RNA localization to Cajal body [GO:1904874];positive regulation of telomere maintenance via telomerase [GO:0032212];protein folding [GO:0006457];protein stabili…	cell body [GO:0044297];centrosome [GO:0005813];chaperonin-containing T-complex [GO:0005832];cytosol [GO:0005829];extracellular exosome [GO:0070062];microtubule [GO:0005874]	ATP binding [GO:0005524];beta-tubulin binding [GO:0048487];G-protein beta-subunit binding [GO:0031681];mRNA 3'-UTR binding [GO:0003730];mRNA 5'-UTR binding [GO:0048027];protein folding chaperone [GO:0044183];unfolded protein binding [GO:0051082]	A1L378;A2RU56;O00308;O15130-2;O60220;O60232;O60902-3;O75409;O75886;O75925;O95630;O95817;P42858;P45880;P49639;P52790;P54253;Q14457;Q14525;Q1L5Z9;Q32Q52;Q68G74;Q6NXG1;Q96B02;Q96LB9;Q96N77-2;Q99932-2;Q9H0F5-2;Q9H9Q2;Q9NP61;Q9NTN9-3;Q9NXC2;Q9UGJ1-2;Q9UKC9;Q9UNS2	FUNCTION: Component of the chaperonin-containing T-complex (TRiC), a molecular chaperone complex that assists the folding of proteins upon ATP hydrolysis (PubMed:25467444). The TRiC complex mediates the folding of WRAP53/TCAB1, thereby regulating telomere maintenance (PubMed:25467444). As part of the TRiC complex may play a role in the assembly of BBSome, a complex involved in ciliogenesis regula…				2.72765	0.0964138	3.21258	P48643	P48643	TCPE_HUMAN	T-complex protein 1 subunit epsilon
18.9949	18.985	19.1029	18.3717	20.3101	19.6732	19.2356	19.5198			0.821045	CAP1		actin cytoskeleton organization [GO:0030036];activation of adenylate cyclase activity [GO:0007190];ameboidal-type cell migration [GO:0001667];cAMP-mediated signaling [GO:0019933];cell morphogenesis [GO:0000902];establishment or maintenance of cell polarity [GO:0007163];receptor-mediated endocytosis [GO:0006898];regulation of adenylate cyclase activity [GO:0045761];signal transduction [GO:0007165]	azurophil granule lumen [GO:0035578];cortical actin cytoskeleton [GO:0030864];cytoplasm [GO:0005737];extracellular exosome [GO:0070062];extracellular region [GO:0005576];focal adhesion [GO:0005925];plasma membrane [GO:0005886]	actin binding [GO:0003779];adenylate cyclase binding [GO:0008179]	Q2GHU2	FUNCTION: Directly regulates filament dynamics and has been implicated in a number of complex developmental and morphological processes, including mRNA localization and the establishment of cell polarity.				1.57242	0.203462	2.15185	Q01518	Q01518;P40123	CAP1_HUMAN	Adenylyl cyclase-associated protein 1
24.2679	24.0105	24.0935	24.1795	24.6153	26.1488	24.7338	24.3376			0.821015	MYH9		actin cytoskeleton reorganization [GO:0031532];actin filament-based movement [GO:0030048];actomyosin structure organization [GO:0031032];angiogenesis [GO:0001525];blood vessel endothelial cell migration [GO:0043534];cortical granule exocytosis [GO:0060471];cytokinetic process [GO:0032506];establishment of meiotic spindle localization [GO:0051295];establishment of T cell polarity [GO:0001768];in u…	actin cytoskeleton [GO:0015629];actomyosin [GO:0042641];actomyosin contractile ring [GO:0005826];adherens junction [GO:0005912];brush border [GO:0005903];cell leading edge [GO:0031252];cleavage furrow [GO:0032154];cortical granule [GO:0060473];cytoplasm [GO:0005737];cytoplasmic side of plasma membrane [GO:0009898];cytosol [GO:0005829];extracellular exosome [GO:0070062];focal adhesion [GO:0005925]…	actin binding [GO:0003779];actin filament binding [GO:0051015];ADP binding [GO:0043531];ATP binding [GO:0005524];ATPase [GO:0016887];cadherin binding [GO:0045296];calmodulin binding [GO:0005516];identical protein binding [GO:0042802];integrin binding [GO:0005178];microfilament motor activity [GO:0000146];motor activity [GO:0003774];protein domain specific binding [GO:0019904];protein homodimeriza…	Itself;O00255;O00255-2;O46385;P04271;P06703;P19338;P23297;P25815;P26447;P29034;P33763;P61073;P62993	FUNCTION: Cellular myosin that appears to play a role in cytokinesis, cell shape, and specialized functions such as secretion and capping. Required for cortical actin clearance prior to oocyte exocytosis (By similarity). Promotes cell motility in conjunction with S100A4 (PubMed:16707441). During cell spreading, plays an important role in cytoskeleton reorganization, focal contact formation (in th…				1.0386	0.263192	1.61295	P35579	P35579	MYH9_HUMAN	Myosin-9
18.6381	18.4805	18.5436	18.5958	19.2406	20.7389	18.723	18.8358			0.820059	DBT	Matrix		cytoplasm [GO:0005737];cytosol [GO:0005829];microtubule cytoskeleton [GO:0015630];mitochondrial alpha-ketoglutarate dehydrogenase complex [GO:0005947];mitochondrial matrix [GO:0005759];mitochondrial nucleoid [GO:0042645];mitochondrion [GO:0005739]	acetyltransferase activity [GO:0016407];dihydrolipoyllysine-residue (2-methylpropanoyl)transferase activity [GO:0043754];lipoic acid binding [GO:0031405];ubiquitin protein ligase binding [GO:0031625]		FUNCTION: The branched-chain alpha-keto dehydrogenase complex catalyzes the overall conversion of alpha-keto acids to acyl-CoA and CO(2). It contains multiple copies of three enzymatic components: branched-chain alpha-keto acid decarboxylase (E1), lipoamide acyltransferase (E2) and lipoamide dehydrogenase (E3). Within this complex, the catalytic function of this enzyme is to accept, and to transf…	MitoCarta3.0	literature, APEX_matrix, targetP signal+, yeast mito homolog+, Rickettsial homolog, mito protein domain+, induction, coexpression+, MS/MS++	Metabolism > Amino acid metabolism > Branched-chain amino acid dehydrogenase complex;Metabolism > Amino acid metabolism > Branched-chain amino acid metabolism	0.889246	0.307885	1.44843	P11182	P11182	ODB2_HUMAN	Lipoamide acyltransferase component of branched-chain alpha-keto acid dehydrogenase complex, mitochondrial
NaN	17.7937	NaN	17.671	19.5294	18.3636	NaN	17.7605			0.818798	ANAPC5		anaphase-promoting complex-dependent catabolic process [GO:0031145];cell cycle [GO:0007049];cell division [GO:0051301];positive regulation of mitotic metaphase/anaphase transition [GO:0045842];protein K11-linked ubiquitination [GO:0070979]	anaphase-promoting complex [GO:0005680];cytosol [GO:0005829];nucleoplasm [GO:0005654];nucleus [GO:0005634];spindle [GO:0005819]	protein phosphatase binding [GO:0019903]		FUNCTION: Component of the anaphase promoting complex/cyclosome (APC/C), a cell cycle-regulated E3 ubiquitin ligase that controls progression through mitosis and the G1 phase of the cell cycle. The APC/C complex acts by mediating ubiquitination and subsequent degradation of target proteins: it mainly mediates the formation of 'Lys-11'-linked polyubiquitin chains and, to a lower extent, the format…				0.508621	0.446577	1.06089	Q9UJX4	Q9UJX4	APC5_HUMAN	Anaphase-promoting complex subunit 5
21.4726	21.6843	21.4015	21.7915	22.0292	24.6865	21.1946	21.7013			0.81542	SLC3A2		amino acid transport [GO:0006865];calcium ion transport [GO:0006816];carbohydrate metabolic process [GO:0005975];L-alanine import across plasma membrane [GO:1904273];leucine import across plasma membrane [GO:0098713];leucine transport [GO:0015820];L-leucine import across plasma membrane [GO:1903801];phenylalanine transport [GO:0015823];response to exogenous dsRNA [GO:0043330];tryptophan transport…	amino acid transport complex [GO:1990184];apical plasma membrane [GO:0016324];apical pole of neuron [GO:0044225];basal plasma membrane [GO:0009925];basolateral plasma membrane [GO:0016323];cell surface [GO:0009986];extracellular exosome [GO:0070062];integral component of membrane [GO:0016021];lysosomal membrane [GO:0005765];melanosome [GO:0042470];membrane [GO:0016020];nucleoplasm [GO:0005654];pl…	aromatic amino acid transmembrane transporter activity [GO:0015173];cadherin binding [GO:0045296];calcium:sodium antiporter activity [GO:0005432];catalytic activity [GO:0003824];double-stranded RNA binding [GO:0003725];L-alanine transmembrane transporter activity [GO:0015180];L-leucine transmembrane transporter activity [GO:0015190];neutral amino acid transmembrane transporter activity [GO:001517…	O15354;O52302;O60333-2;O76024;P04792;P21333-2;P31153;Q01650;Q15125;Q5T3J3;Q96BH6;Q9NX09;Q9UHI5;Q9UPY5	FUNCTION: (Microbial infection) In case of hepatitis C virus/HCV infection, the complex formed by SLC3A2 and SLC7A5/LAT1 plays a role in HCV propagation by facilitating viral entry into host cell and increasing L-leucine uptake-mediated mTORC1 signaling activation, thereby contributing to HCV-mediated pathogenesis. {ECO:0000269|PubMed:30341327}.;FUNCTION: Component of several heterodimeric comple…				0.469447	0.473388	0.920794	P08195	P08195	4F2_HUMAN	4F2 cell-surface antigen heavy chain
21.0821	21.7307	21.0951	21.1143	21.823	22.7816	21.5498	22.1206			0.813213	MTA1;MTA2;MTA3		ATP-dependent chromatin remodeling [GO:0043044];chromatin assembly or disassembly [GO:0006333];circadian regulation of gene expression [GO:0032922];DNA methylation [GO:0006306];double-strand break repair [GO:0006302];entrainment of circadian clock by photoperiod [GO:0043153];histone deacetylation [GO:0016575];locomotor rhythm [GO:0045475];negative regulation of transcription by RNA polymerase II …	chromatin [GO:0000785];cytoplasm [GO:0005737];cytosol [GO:0005829];histone deacetylase complex [GO:0000118];intracellular membrane-bounded organelle [GO:0043231];membrane [GO:0016020];microtubule [GO:0005874];nuclear envelope [GO:0005635];nucleoplasm [GO:0005654];nucleus [GO:0005634];NuRD complex [GO:0016581];protein-containing complex [GO:0032991];transcription regulator complex [GO:0005667]	chromatin binding [GO:0003682];histone deacetylase activity [GO:0004407];histone deacetylase binding [GO:0042826];protein-containing complex binding [GO:0044877];RNA polymerase II cis-regulatory region sequence-specific DNA binding [GO:0000978];RNA polymerase II-specific DNA-binding transcription factor binding [GO:0061629];sequence-specific DNA binding [GO:0043565];transcription coactivator acti…	A8MQ03;O00505;O00629;O60315;P05412;P0DPK4;P21673;P23771;P43364-2;P60410;Q09028;Q13422;Q13547;Q15323;Q16576;Q16665;Q17R98;Q58EX7;Q5VWX1;Q6A162;Q6FGM0;Q7Z3S9;Q8N726;Q92769;Q96KQ7;Q99497;Q99961;Q9BRK4;Q9NRD5	FUNCTION: May be involved in the regulation of gene expression as repressor and activator. The repression might be related to covalent modification of histone proteins.;FUNCTION: Plays a role in maintenance of the normal epithelial architecture through the repression of SNAI1 transcription in a histone deacetylase-dependent manner, and thus the regulation of E-cadherin levels. Contributes to tran…				1.41181	0.217945	1.99076	O94776;Q13330;Q9BTC8	Q9BTC8;O94776;Q13330	MTA1_HUMAN;MTA2_HUMAN;MTA3_HUMAN	Metastasis-associated protein MTA2
19.1579	19.6659	18.9829	19.3361	19.8307	21.2707	19.8417	19.4512			0.8129	COL4A2		aging [GO:0007568];angiogenesis [GO:0001525];cellular response to transforming growth factor beta stimulus [GO:0071560];collagen-activated tyrosine kinase receptor signaling pathway [GO:0038063];endodermal cell differentiation [GO:0035987];extracellular matrix organization [GO:0030198];negative regulation of angiogenesis [GO:0016525];response to activity [GO:0014823];transcription, DNA-templated …	collagen type IV trimer [GO:0005587];collagen-containing extracellular matrix [GO:0062023];endoplasmic reticulum lumen [GO:0005788];extracellular exosome [GO:0070062];extracellular matrix [GO:0031012];extracellular region [GO:0005576];extracellular space [GO:0005615]	extracellular matrix structural constituent [GO:0005201];extracellular matrix structural constituent conferring tensile strength [GO:0030020]	P02462	FUNCTION: Canstatin, a cleavage product corresponding to the collagen alpha 2(IV) NC1 domain, possesses both anti-angiogenic and anti-tumor cell activity. It inhibits proliferation and migration of endothelial cells, reduces mitochondrial membrane potential, and induces apoptosis. Specifically induces Fas-dependent apoptosis and activates procaspase-8 and -9 activity. Ligand for alphavbeta3 and a…				0.97682	0.278512	1.54312	P08572	P08572	CO4A2_HUMAN	Collagen alpha-2(IV) chain
20.5356	20.4067	20.0426	19.0823	21.1332	21.1079	20.6628	20.4067			0.810822	RRP1		rRNA processing [GO:0006364]	chromosome [GO:0005694];nucleolus [GO:0005730];nucleus [GO:0005634];preribosome, large subunit precursor [GO:0030687];preribosome, small subunit precursor [GO:0030688]	RNA binding [GO:0003723]	Q14684;Q5MJ10	FUNCTION: Plays a critical role in the generation of 28S rRNA. {ECO:0000269|PubMed:10341208}.				1.13784	0.238415	1.71345	P56182	P56182	RRP1_HUMAN	Ribosomal RNA processing protein 1 homolog A
20.3857	20.5823	20.343	20.3321	21.4324	21.2877	20.6714	21.4923			0.810152	SNRPB2		mRNA splicing, via spliceosome [GO:0000398]	catalytic step 2 spliceosome [GO:0071013];cytoplasmic ribonucleoprotein granule [GO:0036464];fibrillar center [GO:0001650];nuclear speck [GO:0016607];nucleoplasm [GO:0005654];nucleus [GO:0005634];spliceosomal complex [GO:0005681];U1 snRNP [GO:0005685];U2 snRNP [GO:0005686];U2-type catalytic step 2 spliceosome [GO:0071007];U2-type precatalytic spliceosome [GO:0071005]	snRNP binding [GO:0070990];U1 snRNA binding [GO:0030619]	O43829;P09661;P13196;P14373;P36406;Q06547;Q08379;Q14566;Q5JR59;Q6NT76;Q8IX15-3;Q8ND90;Q8TAK5;Q96NT1;Q9NRD5;Q9NX76	FUNCTION: Involved in pre-mRNA splicing as component of the spliceosome (PubMed:11991638, PubMed:28502770, PubMed:28781166, PubMed:28076346). Associated with sn-RNP U2, where it contributes to the binding of stem loop IV of U2 snRNA (PubMed:9716128). {ECO:0000269|PubMed:11991638, ECO:0000269|PubMed:28076346, ECO:0000269|PubMed:28502770, ECO:0000269|PubMed:28781166, ECO:0000269|PubMed:9716128}.				2.20301	0.140367	2.72798	P08579	P08579	RU2B_HUMAN	U2 small nuclear ribonucleoprotein B''
22.6649	22.6364	22.3073	22.6209	23.48	23.7389	23.1704	23.0756			0.808841	CCT6A		positive regulation of establishment of protein localization to telomere [GO:1904851];positive regulation of protein localization to Cajal body [GO:1904871];positive regulation of telomerase RNA localization to Cajal body [GO:1904874];positive regulation of telomere maintenance via telomerase [GO:0032212];protein folding [GO:0006457];protein stabilization [GO:0050821]	chaperonin-containing T-complex [GO:0005832];cytoplasm [GO:0005737];cytosol [GO:0005829];extracellular exosome [GO:0070062];microtubule [GO:0005874]	ATP binding [GO:0005524];protein folding chaperone [GO:0044183];RNA binding [GO:0003723];unfolded protein binding [GO:0051082];WD40-repeat domain binding [GO:0071987]	P05067;P17612;P37173;P42331-2;P42858;P50990;P54252;P54253;Q16560-2;Q8WUW1;Q9BZY9	FUNCTION: Component of the chaperonin-containing T-complex (TRiC), a molecular chaperone complex that assists the folding of proteins upon ATP hydrolysis (PubMed:25467444). The TRiC complex mediates the folding of WRAP53/TCAB1, thereby regulating telomere maintenance (PubMed:25467444). The TRiC complex plays a role in the folding of actin and tubulin (Probable). {ECO:0000269|PubMed:25467444, ECO:…				2.46723	0.108667	2.96303	P40227	P40227	TCPZ_HUMAN	T-complex protein 1 subunit zeta
20.8576	21.0224	20.7471	20.5069	22.1174	21.7098	21.4626	21.0756			0.807862	SSB		histone mRNA metabolic process [GO:0008334];IRES-dependent viral translational initiation [GO:0075522];nuclear histone mRNA catabolic process [GO:0071045];protein localization to cytoplasmic stress granule [GO:1903608];tRNA 3'-end processing [GO:0042780];tRNA 5'-leader removal [GO:0001682];tRNA export from nucleus [GO:0006409];tRNA modification [GO:0006400];tRNA processing [GO:0008033]	chromosome, telomeric region [GO:0000781];cytoplasm [GO:0005737];nucleus [GO:0005634];ribonucleoprotein complex [GO:1990904]	mRNA binding [GO:0003729];poly(U) RNA binding [GO:0008266];RNA binding [GO:0003723];sequence-specific mRNA binding [GO:1990825];tRNA binding [GO:0000049]	O96000;P42858;P54652;Q8WZA2;Q99IB8	FUNCTION: Binds to the 3' poly(U) terminus of nascent RNA polymerase III transcripts, protecting them from exonuclease digestion and facilitating their folding and maturation (PubMed:3192525, PubMed:2470590). In case of Coxsackievirus B3 infection, binds to the viral internal ribosome entry site (IRES) and stimulates the IRES-mediated translation (PubMed:12384597). {ECO:0000269|PubMed:12384597, E…				1.79171	0.179153	2.34923	P05455	P05455	LA_HUMAN	Lupus La protein
17.8651	19.1552	18.1931	17.3115	18.7361	19.7121	18.2488	19.0562			0.807098	SYMPK		cell adhesion [GO:0007155];mRNA polyadenylation [GO:0006378];negative regulation of protein binding [GO:0032091];positive regulation of protein dephosphorylation [GO:0035307]	bicellular tight junction [GO:0005923];cytoplasm [GO:0005737];cytoskeleton [GO:0005856];cytosol [GO:0005829];mRNA cleavage and polyadenylation specificity factor complex [GO:0005847];nuclear body [GO:0016604];nuclear stress granule [GO:0097165];nucleoplasm [GO:0005654];plasma membrane [GO:0005886]		O75400-2;P00441;P06307;P13473-2;P37840;P42858;P55212;P62826;P99999;Q13148;Q9NP77-1;Q9P2I0	FUNCTION: Scaffold protein that functions as a component of a multimolecular complex involved in histone mRNA 3'-end processing. Specific component of the tight junction (TJ) plaque, but might not be an exclusively junctional component. May have a house-keeping rule. Is involved in pre-mRNA polyadenylation. Enhances SSU72 phosphatase activity. {ECO:0000269|PubMed:16230528, ECO:0000269|PubMed:2086…				0.814855	0.33455	1.3596	Q92797	Q92797	SYMPK_HUMAN	Symplekin
19.9172	20.002	19.4161	17.3681	NaN	20.6364	20.0559	19.2544			0.806436	EHMT2		behavioral response to cocaine [GO:0048148];cellular response to cocaine [GO:0071314];cellular response to drug [GO:0035690];cellular response to starvation [GO:0009267];DNA methylation [GO:0006306];DNA methylation on cytosine within a CG sequence [GO:0010424];fertilization [GO:0009566];histone lysine methylation [GO:0034968];histone methylation [GO:0016571];long-term memory [GO:0007616];negative…	chromatin [GO:0000785];nuclear speck [GO:0016607];nucleoplasm [GO:0005654];nucleus [GO:0005634]	C2H2 zinc finger domain binding [GO:0070742];histone methyltransferase activity (H3-K27 specific) [GO:0046976];histone methyltransferase activity (H3-K9 specific) [GO:0046974];histone-lysine N-methyltransferase activity [GO:0018024];p53 binding [GO:0002039];promoter-specific chromatin binding [GO:1990841];protein-lysine N-methyltransferase activity [GO:0016279];RNA polymerase II transcription reg…	A0A0S2Z5X4;O60315;O60341-1;O60568;O94776;P20592;P23771;P38919;P57682;Q07120;Q13330;Q13547;Q14119;Q5JSZ5;Q6P1J9;Q6VMQ6-2;Q7Z3Z2;Q92831;Q96BV0;Q96EG3;Q96JB3;Q96JM2;Q99684;Q99801-1;Q9BSU3;Q9BTC8;Q9NQX1;Q9NWS9-2;Q9P2R6;Q9UBC3;Q9UM22;Q9Y4X4	FUNCTION: Histone methyltransferase that specifically mono- and dimethylates 'Lys-9' of histone H3 (H3K9me1 and H3K9me2, respectively) in euchromatin. H3K9me represents a specific tag for epigenetic transcriptional repression by recruiting HP1 proteins to methylated histones. Also mediates monomethylation of 'Lys-56' of histone H3 (H3K56me1) in G1 phase, leading to promote interaction between his…				0.442373	0.492559	0.893501	Q96KQ7	Q96KQ7	EHMT2_HUMAN	Histone-lysine N-methyltransferase EHMT2
19.7583	20.0156	20.265	19.7658	19.9073	23.1426	20.0951	19.8825			0.805684	PLP2		chemotaxis [GO:0006935];cytokine-mediated signaling pathway [GO:0019221];ion transport [GO:0006811]	endoplasmic reticulum [GO:0005783];endoplasmic reticulum membrane [GO:0005789];integral component of membrane [GO:0016021];membrane [GO:0016020];plasma membrane [GO:0005886]	chemokine binding [GO:0019956];ion transmembrane transporter activity [GO:0015075]	C9JCN9;O00501;O14684;O14880;O15393-2;O94778;O95470;P07307-3;P11912;P15151;P16150;P18859;P19397;P22794;P32246;P49447;P53365;P54219-3;P54852;P57054;Q12983;Q13113;Q13323;Q15125;Q15849;Q53TN4;Q5JX71;Q6PI48;Q7Z5P4;Q7Z7G2;Q86VR2;Q86WI0;Q8N6L0;Q8NBQ5;Q8TAF8;Q8TBE3;Q8TDV0;Q8TED1;Q8WY91;Q92482;Q969F0;Q96BA8;Q96DZ7;Q96KC8;Q96KR6;Q96QE2;Q99942;Q9BQA9;Q9BSE2;Q9BUF7-2;Q9H5X1;Q9H6H4;Q9H813;Q9HA82;Q9HCJ2;Q9NQQ7…	FUNCTION: May play a role in cell differentiation in the intestinal epithelium.				0.448627	0.487766	0.889552	Q04941	Q04941	PLP2_HUMAN	Proteolipid protein 2
17.8644	17.6369	17.5017	17.2266	17.9897	18.9354	18.2745	18.251			0.805242	GLI3		anterior semicircular canal development [GO:0060873];anterior/posterior pattern specification [GO:0009952];artery development [GO:0060840];axon guidance [GO:0007411];branching involved in ureteric bud morphogenesis [GO:0001658];camera-type eye morphogenesis [GO:0048593];cell differentiation involved in kidney development [GO:0061005];developmental growth [GO:0048589];embryonic digestive tract dev…	axoneme [GO:0005930];ciliary base [GO:0097546];ciliary tip [GO:0097542];cilium [GO:0005929];cytoplasm [GO:0005737];cytosol [GO:0005829];intracellular membrane-bounded organelle [GO:0043231];nuclear speck [GO:0016607];nucleolus [GO:0005730];nucleoplasm [GO:0005654];nucleus [GO:0005634];transcription repressor complex [GO:0017053]	beta-catenin binding [GO:0008013];chromatin binding [GO:0003682];DNA-binding transcription factor activity [GO:0003700];DNA-binding transcription factor activity, RNA polymerase II-specific [GO:0000981];histone acetyltransferase binding [GO:0035035];histone deacetylase binding [GO:0042826];mediator complex binding [GO:0036033];metal ion binding [GO:0046872];RNA polymerase II cis-regulatory region…	P46684;Q04741;Q62520;Q6ZWS8;Q9BZH6;Q9UMX1	FUNCTION: Has a dual function as a transcriptional activator and a repressor of the sonic hedgehog (Shh) pathway, and plays a role in limb development. The full-length GLI3 form (GLI3FL) after phosphorylation and nuclear translocation, acts as an activator (GLI3A) while GLI3R, its C-terminally truncated form, acts as a repressor. A proper balance between the GLI3 activator and the repressor GLI3R…				1.80281	0.182393	2.35732	P10071	P10071	GLI3_HUMAN	Transcriptional activator GLI3
25.0148	25.0732	24.8142	25.1371	26.4041	26.8974	24.7645	25.1908			0.804358	ACTA1		cellular response to organonitrogen compound [GO:0071417];mesenchyme migration [GO:0090131];muscle contraction [GO:0006936];positive regulation of gene expression [GO:0010628];response to extracellular stimulus [GO:0009991];response to lithium ion [GO:0010226];response to mechanical stimulus [GO:0009612];response to steroid hormone [GO:0048545];skeletal muscle fiber adaptation [GO:0043503];skelet…	actin cytoskeleton [GO:0015629];actin filament [GO:0005884];blood microparticle [GO:0072562];cell body [GO:0044297];cytosol [GO:0005829];dynactin complex [GO:0005869];extracellular exosome [GO:0070062];extracellular space [GO:0005615];filopodium [GO:0030175];lamellipodium [GO:0030027];sarcomere [GO:0030017];stress fiber [GO:0001725];striated muscle thin filament [GO:0005865]	ADP binding [GO:0043531];ATP binding [GO:0005524];myosin binding [GO:0017022];structural constituent of cytoskeleton [GO:0005200]	P17024;Q0VD86;Q6XD76;Q6ZQX7-4;Q96PV4;Q9H7C4;Q9UQM7	FUNCTION: Actins are highly conserved proteins that are involved in various types of cell motility and are ubiquitously expressed in all eukaryotic cells.				0.788111	0.34298	1.32773	P68133	P62736;P68133;P63267;P68032	ACTS_HUMAN	Actin, alpha skeletal muscle
17.2207	18.7122	18.7287	18.3435	20.5356	18.6218	18.5567	18.5042			0.803315	FH	Matrix	cellular response to DNA damage stimulus [GO:0006974];DNA repair [GO:0006281];fumarate metabolic process [GO:0006106];homeostasis of number of cells within a tissue [GO:0048873];malate metabolic process [GO:0006108];negative regulation of histone H3-K36 methylation [GO:0000415];positive regulation of cold-induced thermogenesis [GO:0120162];positive regulation of double-strand break repair via non…	chromosome [GO:0005694];cytoplasm [GO:0005737];cytosol [GO:0005829];extracellular exosome [GO:0070062];mitochondrial matrix [GO:0005759];mitochondrion [GO:0005739];nucleus [GO:0005634];site of double-strand break [GO:0035861];tricarboxylic acid cycle enzyme complex [GO:0045239]	fumarate hydratase activity [GO:0004333];histone binding [GO:0042393]	O14787-2;O15160;P0C0S5;P11309;P21673;Q03252;Q14129;Q2TAC2-2;Q68D86;Q6DKK2;Q8WZ60;Q9H6J7-2;Q9NQT4	fumarate being a by-product of the urea cycle and amino-acid catabolism (By similarity). Also plays a role in DNA repair by promoting non-homologous end-joining (NHEJ) (PubMed:20231875, PubMed:26237645). In response to DNA damage and phosphorylation by PRKDC, translocates to the nucleus and accumulates at DNA double-strand breaks (DSBs): acts by catalyzing formation of fumarate, an inhibitor of K…	MitoCarta3.0	literature, APEX_matrix, targetP signal+, yeast mito homolog, Rickettsial homolog, mito protein domain, induction, coexpression++, MS/MS++	Metabolism > Carbohydrate metabolism > TCA cycle	0.629148	0.387244	1.13389	P07954	P07954	FUMH_HUMAN	Fumarate hydratase, mitochondrial
18.0085	18.8865	19.0987	18.8834	19.4542	20.1332	18.6758	19.8178			0.800991	VCL		adherens junction assembly [GO:0034333];apical junction assembly [GO:0043297];axon extension [GO:0048675];cell adhesion [GO:0007155];cell-matrix adhesion [GO:0007160];epithelial cell-cell adhesion [GO:0090136];lamellipodium assembly [GO:0030032];maintenance of blood-brain barrier [GO:0035633];morphogenesis of an epithelium [GO:0002009];negative regulation of cell migration [GO:0030336];platelet a…	adherens junction [GO:0005912];brush border [GO:0005903];cell-cell contact zone [GO:0044291];cell-cell junction [GO:0005911];cell-substrate junction [GO:0030055];costamere [GO:0043034];cytoskeleton [GO:0005856];cytosol [GO:0005829];extracellular exosome [GO:0070062];extracellular region [GO:0005576];extracellular vesicle [GO:1903561];fascia adherens [GO:0005916];ficolin-1-rich granule lumen [GO:1…	actin binding [GO:0003779];alpha-catenin binding [GO:0045294];beta-catenin binding [GO:0008013];cadherin binding [GO:0045296];dystroglycan binding [GO:0002162];structural molecule activity [GO:0005198];ubiquitin protein ligase binding [GO:0031625]	B0BXR4;O15144;O60260-5;O60504;O60711;O76041;P18010;P35221;P35637;P56945;P68135;Q62417-2;Q6XVZ2;Q86UD0;Q8IY67-1;Q969V4;Q96CV9;Q9NYB9	FUNCTION: Actin filament (F-actin)-binding protein involved in cell-matrix adhesion and cell-cell adhesion. Regulates cell-surface E-cadherin expression and potentiates mechanosensing by the E-cadherin complex. May also play important roles in cell morphology and locomotion. {ECO:0000269|PubMed:20484056}.				1.04657	0.263936	1.61352	P18206	P18206	VINC_HUMAN	Vinculin
17.1365	NaN	16.5343	16.285	17.6371	18.1981	16.7218	17.2541			0.800823	VEZF1		angiogenesis [GO:0001525];cellular defense response [GO:0006968];endothelial cell development [GO:0001885];positive regulation of endothelial cell differentiation [GO:0045603];positive regulation of transcription by RNA polymerase II [GO:0045944];regulation of transcription by RNA polymerase II [GO:0006357]	nucleoplasm [GO:0005654];nucleus [GO:0005634]	DNA-binding transcription activator activity, RNA polymerase II-specific [GO:0001228];DNA-binding transcription factor activity, RNA polymerase II-specific [GO:0000981];metal ion binding [GO:0046872];RNA polymerase II transcription regulatory region sequence-specific DNA binding [GO:0000977]	A1KXE4-2;A1L4K1;A4D0Q3;A6NEM1;O00303;O43307;O75031;O95994;P0C7A2-2;P14373;P20807-4;P23511-2;P25791-3;P31321;P35548;P40199;P53539;P55197-2;P60410;P61758;P78424;P80188;P86480;Q02446;Q08117-2;Q08379;Q0VD86;Q12933;Q13077;Q14847-2;Q15038;Q15428;Q16082;Q16656-4;Q3LI72;Q5SWW7;Q6A162;Q7KZS0;Q7Z3K3;Q86WV8;Q86YR5-3;Q8IUC2;Q8N0X2-4;Q8N1B4;Q8N9N5-2;Q8TAP6;Q92622;Q93062-3;Q96D03;Q96KQ7;Q96MP8-2;Q99471;Q99687-…	FUNCTION: Possible transcription factor. Specifically binds to the CT/GC-rich region of the interleukin-3 promoter and mediates tax transactivation of IL-3. {ECO:0000269|PubMed:8035792}.				0.927874	0.294415	1.52606	Q14119	Q14119	VEZF1_HUMAN	Vascular endothelial zinc finger 1
18.2276	18.3141	17.6558	17.9736	19.0123	19.4457	18.7574	18.1539			0.799531	MPHOSPH10		RNA processing [GO:0006396];RNA splicing [GO:0008380];RNA splicing, via transesterification reactions [GO:0000375];rRNA processing [GO:0006364]	chromosome [GO:0005694];Mpp10 complex [GO:0034457];nucleolus [GO:0005730];nucleoplasm [GO:0005654];small-subunit processome [GO:0032040];sno(s)RNA-containing ribonucleoprotein complex [GO:0005732]	RNA binding [GO:0003723]	P62136;Q13895;Q9UBU8-2;Q9UI47-2	FUNCTION: Component of the 60-80S U3 small nucleolar ribonucleoprotein (U3 snoRNP). Required for the early cleavages during pre-18S ribosomal RNA processing.				1.38966	0.217387	1.96086	O00566	O00566	MPP10_HUMAN	U3 small nucleolar ribonucleoprotein protein MPP10
17.4463	18.2097	17.6329	18.0394	19.2144	18.7368	18.4155	18.1583			0.799217	ASNS		asparagine biosynthetic process [GO:0006529];cellular response to glucose starvation [GO:0042149];cellular response to hormone stimulus [GO:0032870];glutamine metabolic process [GO:0006541];L-asparagine biosynthetic process [GO:0070981];liver development [GO:0001889];negative regulation of apoptotic process [GO:0043066];positive regulation of mitotic cell cycle [GO:0045931];response to amino acid…	cytosol [GO:0005829]	asparagine synthase (glutamine-hydrolyzing) activity [GO:0004066];ATP binding [GO:0005524];identical protein binding [GO:0042802]	A2RRH5;Q86WT6;Q86WT6-2					1.49187	0.210547	2.05966	P08243	P08243	ASNS_HUMAN	Asparagine synthetase [glutamine-hydrolyzing]
17.2778	17.8478	18.4217	17.2781	18.8602	18.4135	17.708	19.0372			0.79835	TCEANC2		transcription, DNA-templated [GO:0006351]	nucleus [GO:0005634]		Q15025;Q6RW13;Q9NRD5					1.02189	0.267722	1.58623	Q96MN5	Q96MN5	TEAN2_HUMAN	Transcription elongation factor A N-terminal and central domain-containing protein 2
18.3277	18.7678	18.2123	17.8093	19.3075	19.1898	NaN	18.735			0.798138	ATF1		cellular protein-containing complex assembly [GO:0034622];positive regulation of DNA replication [GO:0045740];positive regulation of neuron projection development [GO:0010976];positive regulation of transcription by RNA polymerase II [GO:0045944];regulation of transcription by RNA polymerase II [GO:0006357];response to cobalt ion [GO:0032025];response to organic cyclic compound [GO:0014070]	ATF1-ATF4 transcription factor complex [GO:1990590];ATF4-CREB1 transcription factor complex [GO:1990589];chromatin [GO:0000785];nucleoplasm [GO:0005654];nucleus [GO:0005634];transcription regulator complex [GO:0005667]	DNA-binding transcription activator activity, RNA polymerase II-specific [GO:0001228];DNA-binding transcription factor activity [GO:0003700];DNA-binding transcription factor activity, RNA polymerase II-specific [GO:0000981];identical protein binding [GO:0042802];protein heterodimerization activity [GO:0046982];protein-containing complex binding [GO:0044877];RNA polymerase II cis-regulatory region…	Itself;O95644;P03259-2;P03372;P05412;P0C746;P16220;Q16649;Q9DGW5	FUNCTION: This protein binds the cAMP response element (CRE) (consensus: 5'-GTGACGT[AC][AG]-3'), a sequence present in many viral and cellular promoters. Binds to the Tax-responsive element (TRE) of HTLV-I. Mediates PKA-induced stimulation of CRE-reporter genes. Represses the expression of FTH1 and other antioxidant detoxification genes. Triggers cell proliferation and transformation. {ECO:000026…				1.47123	0.214	2.12715	P18846	P18846;P16220	ATF1_HUMAN	Cyclic AMP-dependent transcription factor ATF-1
14.583	16.2546	15.6263	16.6663	15.4873	17.3027	16.2366	17.2933			0.797447	PIAS2;PIAS3		negative regulation of androgen receptor signaling pathway [GO:0060766];negative regulation of DNA-binding transcription factor activity [GO:0043433];negative regulation of gene expression [GO:0010629];negative regulation of osteoclast differentiation [GO:0045671];negative regulation of protein sumoylation [GO:0033234];negative regulation of transcription by RNA polymerase II [GO:0000122];positiv…	cytoplasm [GO:0005737];dendrite [GO:0030425];nuclear speck [GO:0016607];nucleoplasm [GO:0005654];nucleus [GO:0005634];PML body [GO:0016605];synapse [GO:0045202]	DNA binding [GO:0003677];enzyme binding [GO:0019899];potassium channel regulator activity [GO:0015459];protein C-terminus binding [GO:0008022];protein N-terminus binding [GO:0047485];RNA polymerase II-specific DNA-binding transcription factor binding [GO:0061629];SUMO ligase activity [GO:0061665];SUMO transferase activity [GO:0019789];transcription coregulator activity [GO:0003712];transcription …	G2XKQ0;O00463;O43741;O60232;O60664;O60812;O75344;O75569;O95273;O96006;P01106;P07101-3;P0DN79;P14136;P15336;P16220;P17252;P17661;P20591;P20592;P20839-3;P22234;P35711-4;P36406;P40222;P41219;P48378;P61981;P63165;P63244;P63279;Q05516;Q05D60;Q06455-2;Q08379;Q12933;Q13114;Q13422-7;Q14565;Q15047-2;Q15436;Q17R54;Q59GP6;Q5T753;Q5TA81;Q6ISB3;Q6NT76;Q7KZS0;Q7Z6I8;Q86XT4;Q86YM7;Q8IVL1;Q8TAP4-4;Q8TD31-3;Q8TF4…	FUNCTION: Functions as an E3-type small ubiquitin-like modifier (SUMO) ligase, stabilizing the interaction between UBE2I and the substrate, and as a SUMO-tethering factor. Plays a crucial role as a transcriptional coregulation in various cellular pathways, including the STAT pathway and the steroid hormone signaling pathway. Involved in regulating STAT3 signaling via inhibiting STAT3 DNA-binding …				0.594102	0.395478	1.08771	O75928;Q9Y6X2	Q9Y6X2;O75928	PIAS2_HUMAN;PIAS3_HUMAN	E3 SUMO-protein ligase PIAS2
19.4632	19.9087	18.7906	19.4786	19.9459	20.953	19.9006	20.0292			0.796903	COPG1		endoplasmic reticulum to Golgi vesicle-mediated transport [GO:0006888];establishment of Golgi localization [GO:0051683];intracellular protein transport [GO:0006886];intra-Golgi vesicle-mediated transport [GO:0006891];organelle transport along microtubule [GO:0072384];protein secretion [GO:0009306]	COPI vesicle coat [GO:0030126];cytosol [GO:0005829];endoplasmic reticulum [GO:0005783];endoplasmic reticulum membrane [GO:0005789];endoplasmic reticulum-Golgi intermediate compartment [GO:0005793];Golgi apparatus [GO:0005794];Golgi membrane [GO:0000139];transport vesicle [GO:0030133]	structural molecule activity [GO:0005198]	Q92538;Q96RS6;Q9NTJ5	FUNCTION: The coatomer is a cytosolic protein complex that binds to dilysine motifs and reversibly associates with Golgi non-clathrin-coated vesicles, which further mediate biosynthetic protein transport from the ER, via the Golgi up to the trans Golgi network. Coatomer complex is required for budding from Golgi membranes, and is essential for the retrograde Golgi-to-ER transport of dilysine-tagg…				1.23857	0.224395	1.80969	Q9Y678	Q9Y678	COPG1_HUMAN	Coatomer subunit gamma-1
19.3599	18.6398	17.8409	18.4125	19.0702	19.9882	19.253	19.1275			0.796471	NIP7		ribosomal large subunit biogenesis [GO:0042273];ribosome assembly [GO:0042255]	cytosol [GO:0005829];nucleolus [GO:0005730];nucleoplasm [GO:0005654];preribosome, large subunit precursor [GO:0030687]	RNA binding [GO:0003723]	O43186;Q7Z6G3-2;Q96CV9;Q9BRK4	FUNCTION: Required for proper 34S pre-rRNA processing and 60S ribosome subunit assembly. {ECO:0000269|PubMed:22195017}.				1.09325	0.252244	1.66071	Q9Y221	Q9Y221	NIP7_HUMAN	60S ribosome subunit biogenesis protein NIP7 homolog
21.8576	21.3156	21.7796	21.928	22.8034	23.4425	21.6757	22.1426			0.795885	MYL9		platelet aggregation [GO:0070527];regulation of muscle contraction [GO:0006937]	cell cortex [GO:0005938];cytosol [GO:0005829];muscle myosin complex [GO:0005859];stress fiber [GO:0001725];Z disc [GO:0030018]	calcium ion binding [GO:0005509];myosin heavy chain binding [GO:0032036];structural constituent of muscle [GO:0008307]	A6NI15;Q99757	FUNCTION: Myosin regulatory subunit that plays an important role in regulation of both smooth muscle and nonmuscle cell contractile activity via its phosphorylation. Implicated in cytokinesis, receptor capping, and cell locomotion (PubMed:11942626, PubMed:2526655). In myoblasts, may regulate PIEZO1-dependent cortical actomyosin assembly involved in myotube formation (By similarity). {ECO:0000250|…				0.999202	0.272834	1.56099	P24844	P24844;P19105;O14950	MYL9_HUMAN	Myosin regulatory light polypeptide 9
19.8073	20.1825	19.9298	19.3102	20.4067	21.5638	20.1825	20.2535			0.794185	NUP133		mRNA export from nucleus [GO:0006406];nephron development [GO:0072006];neural tube development [GO:0021915];neurogenesis [GO:0022008];nuclear pore organization [GO:0006999];paraxial mesoderm development [GO:0048339];poly(A)+ mRNA export from nucleus [GO:0016973];protein import into nucleus [GO:0006606];somite development [GO:0061053];transcription-dependent tethering of RNA polymerase II gene DNA…	cytosol [GO:0005829];kinetochore [GO:0000776];membrane [GO:0016020];nuclear envelope [GO:0005635];nuclear membrane [GO:0031965];nuclear pore [GO:0005643];nuclear pore outer ring [GO:0031080]	structural constituent of nuclear pore [GO:0017056]	P46673;P49454;P57740;Q5S007;Q9BW27	FUNCTION: Involved in poly(A)+ RNA transport. Involved in nephrogenesis (PubMed:30179222). {ECO:0000269|PubMed:11684705, ECO:0000269|PubMed:30179222}.				1.1141	0.243589	1.68138	Q8WUM0	Q8WUM0	NU133_HUMAN	Nuclear pore complex protein Nup133
17.6697	16.5957	18.8848	NaN	17.6357	19.4197	18.4767	NaN			0.793953	BPTF		anterior/posterior pattern specification [GO:0009952];brain development [GO:0007420];cellular response to nerve growth factor stimulus [GO:1990090];chromatin remodeling [GO:0006338];embryonic placenta development [GO:0001892];endoderm development [GO:0007492];negative regulation of transcription by RNA polymerase II [GO:0000122];nucleosome mobilization [GO:0042766];positive regulation of transcri…	cell body [GO:0044297];chromatin [GO:0000785];cytoplasm [GO:0005737];dendrite [GO:0030425];extracellular exosome [GO:0070062];nucleoplasm [GO:0005654];nucleus [GO:0005634];NURF complex [GO:0016589];perinuclear region of cytoplasm [GO:0048471]	metal ion binding [GO:0046872];methylated histone binding [GO:0035064];RNA polymerase II cis-regulatory region sequence-specific DNA binding [GO:0000978];sequence-specific DNA binding [GO:0043565]	P28370;P62805;Q71DI3	FUNCTION: Regulatory subunit of the ATP-dependent NURF-1 and NURF-5 ISWI chromatin remodeling complexes, which form ordered nucleosome arrays on chromatin and facilitate access to DNA during DNA-templated processes such as DNA replication, transcription, and repair (PubMed:14609955, PubMed:28801535). The NURF-1 ISWI chromatin remodeling complex has a lower ATP hydrolysis rate than the NURF-5 ISWI…				0.400962	0.528385	0.846146	Q12830	Q12830	BPTF_HUMAN	Nucleosome-remodeling factor subunit BPTF
21.5261	21.3962	21.265	20.5451	21.9207	22.7471	21.7796	21.4526			0.791898	NOP56		rRNA processing [GO:0006364]	box C/D RNP complex [GO:0031428];cytoplasm [GO:0005737];fibrillar center [GO:0001650];membrane [GO:0016020];nucleolus [GO:0005730];nucleoplasm [GO:0005654];pre-snoRNP complex [GO:0070761];small-subunit processome [GO:0032040];sno(s)RNA-containing ribonucleoprotein complex [GO:0005732]	cadherin binding [GO:0045296];histone methyltransferase binding [GO:1990226];RNA binding [GO:0003723];snoRNA binding [GO:0030515]	Q9H190	FUNCTION: Involved in the early to middle stages of 60S ribosomal subunit biogenesis. Core component of box C/D small nucleolar ribonucleoprotein (snoRNP) particles. Required for the biogenesis of box C/D snoRNAs such U3, U8 and U14 snoRNAs. {ECO:0000269|PubMed:12777385, ECO:0000269|PubMed:15574333}.				1.18388	0.236499	1.75189	O00567	O00567	NOP56_HUMAN	Nucleolar protein 56
20.0292	20.417	19.4526	19.746	21.6497	20.8346	20.1457	20.1704			0.788883	TUBB6		microtubule cytoskeleton organization [GO:0000226];mitotic cell cycle [GO:0000278]	cytoplasm [GO:0005737];extracellular exosome [GO:0070062];microtubule [GO:0005874];nucleus [GO:0005634]	GTP binding [GO:0005525];structural constituent of cytoskeleton [GO:0005200]	O60333-2;O76024;P04792;P42858;Q5S007	FUNCTION: Tubulin is the major constituent of microtubules. It binds two moles of GTP, one at an exchangeable site on the beta chain and one at a non-exchangeable site on the alpha chain. {ECO:0000250|UniProtKB:P02557}.				0.989116	0.276577	1.54748	Q9BUF5	Q9BUF5;P04350	TBB6_HUMAN	Tubulin beta-6 chain
21.0493	21.5498	20.5823	20.3538	21.7471	22.7471	21.3045	20.8876			0.787808	TMPO			chromatin [GO:0000785];nuclear envelope [GO:0005635];nucleus [GO:0005634]	cadherin binding [GO:0045296];DNA binding [GO:0003677];lamin binding [GO:0005521]	P02545	FUNCTION: May be involved in the structural organization of the nucleus and in the post-mitotic nuclear assembly. Plays an important role, together with LMNA, in the nuclear anchorage of RB1.;FUNCTION: TP and TP5 may play a role in T-cell development and function. TP5 is an immunomodulating pentapeptide.				0.820399	0.334972	1.36037	P42166	P42166	LAP2A_HUMAN	Lamina-associated polypeptide 2, isoform alpha
20.6096	20.3211	19.6112	19.7212	20.9672	21.1642	20.6971	20.5731			0.784614	CCAR2		cell cycle [GO:0007049];cellular response to DNA damage stimulus [GO:0006974];mitochondrial fragmentation involved in apoptotic process [GO:0043653];mRNA processing [GO:0006397];negative regulation of catalytic activity [GO:0043086];negative regulation of cell growth [GO:0030308];negative regulation of intrinsic apoptotic signaling pathway in response to DNA damage [GO:1902230];negative regulatio…	chromatin [GO:0000785];cytoplasm [GO:0005737];DBIRD complex [GO:0044609];mitochondrial matrix [GO:0005759];nucleoplasm [GO:0005654];nucleus [GO:0005634];spindle [GO:0005819]	enzyme binding [GO:0019899];enzyme inhibitor activity [GO:0004857];nuclear receptor coactivator activity [GO:0030374];RNA binding [GO:0003723];RNA polymerase II complex binding [GO:0000993]	O76024;P01106;P02766;Q96EB6;Q9H4Z2;Q9Q2G4	FUNCTION: Core component of the DBIRD complex, a multiprotein complex that acts at the interface between core mRNP particles and RNA polymerase II (RNAPII) and integrates transcript elongation with the regulation of alternative splicing: the DBIRD complex affects local transcript elongation rates and alternative splicing of a large set of exons embedded in (A + T)-rich DNA regions (PubMed:2244662…				1.54444	0.203705	2.09963	Q8N163	Q8N163	CCAR2_HUMAN	Cell cycle and apoptosis regulator protein 2
19.6077	19.9288	19.3713	19.9601	19.9459	22.155	20.2535	19.6498			0.784036	SUPT16H		DNA repair [GO:0006281];DNA replication [GO:0006260];DNA replication-independent nucleosome organization [GO:0034724];nucleosome disassembly [GO:0006337];positive regulation of DNA-templated transcription, elongation [GO:0032786];positive regulation of transcription elongation from RNA polymerase II promoter [GO:0032968];transcription by RNA polymerase II [GO:0006366];transcription elongation fro…	FACT complex [GO:0035101];nucleoplasm [GO:0005654]	nucleosome binding [GO:0031491];RNA binding [GO:0003723]	P05067;P33991;Q08945	FUNCTION: Component of the FACT complex, a general chromatin factor that acts to reorganize nucleosomes. The FACT complex is involved in multiple processes that require DNA as a template such as mRNA elongation, DNA replication and DNA repair. During transcription elongation the FACT complex acts as a histone chaperone that both destabilizes and restores nucleosomal structure. It facilitates the …				0.644744	0.383844	1.14958	Q9Y5B9	Q9Y5B9	SP16H_HUMAN	FACT complex subunit SPT16
18.6149	18.6272	18.0613	18.8217	19.5414	19.8028	18.8953	19.0217			0.784005	RFTN1		B cell receptor signaling pathway [GO:0050853];dsRNA transport [GO:0033227];membrane raft assembly [GO:0001765];positive regulation of growth rate [GO:0040010];positive regulation of interleukin-17 production [GO:0032740];protein localization to membrane raft [GO:1903044];protein transport into membrane raft [GO:0032596];response to exogenous dsRNA [GO:0043330];T cell antigen processing and prese…	cytoplasm [GO:0005737];early endosome [GO:0005769];endosome [GO:0005768];extracellular exosome [GO:0070062];membrane raft [GO:0045121];plasma membrane [GO:0005886];protein-containing complex [GO:0032991]	double-stranded RNA binding [GO:0003725]		and internalization of poly(I:C) to TLR3-positive endosomes in myeloid dendritic cells and epithelial cells;FUNCTION: Involved in protein trafficking via association with clathrin and AP2 complex (PubMed:27022195, PubMed:21266579). Upon bacterial lipopolysaccharide stimulation, mediates internalization of TLR4 to endosomes in dendritic cells and macrophages;resulting in activation of TICAM1-media…				1.56729	0.201763	2.12071	Q14699	Q14699	RFTN1_HUMAN	Raftlin
16.5767	17.625	17.0716	17.0404	18.2812	17.9582	17.3221	17.8865			0.783623	MIEF1	MOM|Matrix	cellular response to hypoxia [GO:0071456];mitochondrial fission [GO:0000266];positive regulation of mitochondrial fission [GO:0090141];positive regulation of protein targeting to membrane [GO:0090314]	integral component of membrane [GO:0016021];mitochondrial outer membrane [GO:0005741];mitochondrion [GO:0005739]	ADP binding [GO:0043531];GDP binding [GO:0019003];identical protein binding [GO:0042802]	B3EWG5;Itself;O00429;O60664;O60831;O75915;P08247;P18859;P25786;P43355;P53365;P55327-2;Q13503;Q16378;Q6RW13;Q6RW13-2;Q8WTS1;Q969L2;Q96DZ9-2;Q96HR9-2;Q9BUP3-3;Q9NX76;Q9UBN6;Q9UHD9;Q9UMX0-2;Q9Y3D6	FUNCTION: Mitochondrial outer membrane protein which regulates mitochondrial fission. Promotes the recruitment and association of the fission mediator dynamin-related protein 1 (DNM1L) to the mitochondrial surface independently of the mitochondrial fission FIS1 and MFF proteins. Regulates DNM1L GTPase activity and DNM1L oligomerization. Binds ADP and can also bind GDP, although with lower affinit…	MitoCarta3.0	literature, mito protein domain, induction, coexpression	Mitochondrial central dogma > Translation > Mitochondrial ribosome assembly;Mitochondrial dynamics and surveillance > Fission	1.43495	0.219953	1.99478	Q9NQG6	Q9NQG6	MID51_HUMAN	Mitochondrial dynamics protein MID51
NaN	18.7513	17.5149	18.6061	19.5567	19.072	NaN	18.5936			0.783333	COPE		endoplasmic reticulum to Golgi vesicle-mediated transport [GO:0006888];intra-Golgi vesicle-mediated transport [GO:0006891];protein localization to axon [GO:0099612];protein transport [GO:0015031];retrograde vesicle-mediated transport, Golgi to endoplasmic reticulum [GO:0006890]	COPI vesicle coat [GO:0030126];cytosol [GO:0005829];endoplasmic reticulum membrane [GO:0005789];Golgi apparatus [GO:0005794];Golgi membrane [GO:0000139];nucleoplasm [GO:0005654];transport vesicle [GO:0030133]	structural molecule activity [GO:0005198]	Q5JST6;Q9UKI2	FUNCTION: The coatomer is a cytosolic protein complex that binds to dilysine motifs and reversibly associates with Golgi non-clathrin-coated vesicles, which further mediate biosynthetic protein transport from the ER, via the Golgi up to the trans Golgi network. The coatomer complex is required for budding from Golgi membranes, and is essential for the retrograde Golgi-to-ER transport of dilysine-…				0.751036	0.354953	1.35262	O14579	O14579	COPE_HUMAN	Coatomer subunit epsilon
19.9742	20.2302	19.8392	20.1704	21.6971	20.6453	20.5545	20.4476			0.782612	ALDH1B1	Matrix	carbohydrate metabolic process [GO:0005975];ethanol catabolic process [GO:0006068]	cytosol [GO:0005829];intracellular membrane-bounded organelle [GO:0043231];mitochondrial matrix [GO:0005759];mitochondrion [GO:0005739];nucleoplasm [GO:0005654]	aldehyde dehydrogenase (NAD+) activity [GO:0004029];glyceraldehyde-3-phosphate dehydrogenase (NAD+) (non-phosphorylating) activity [GO:0043878];NAD binding [GO:0051287]		FUNCTION: ALDHs play a major role in the detoxification of alcohol-derived acetaldehyde. They are involved in the metabolism of corticosteroids, biogenic amines, neurotransmitters, and lipid peroxidation.	MitoCarta3.0	literature, APEX_matrix, targetP signal, yeast mito homolog+, mito protein domain, MS/MS++	Metabolism > Detoxification > Xenobiotic metabolism	1.37852	0.214576	1.93973	P30837	P30837	AL1B1_HUMAN	Aldehyde dehydrogenase X, mitochondrial
17.77	17.8966	17.8928	17.7359	18.0399	20.6096	17.8137	17.9614			0.782367	PLXNB2		brain development [GO:0007420];excitatory synapse assembly [GO:1904861];homophilic cell adhesion via plasma membrane adhesion molecules [GO:0007156];negative regulation of cell adhesion [GO:0007162];neural tube closure [GO:0001843];neuroblast proliferation [GO:0007405];positive regulation of axonogenesis [GO:0050772];positive regulation of neuron projection development [GO:0010976];positive regul…	cell surface [GO:0009986];extracellular exosome [GO:0070062];integral component of plasma membrane [GO:0005887];semaphorin receptor complex [GO:0002116]	semaphorin receptor activity [GO:0017154]	P08581;P52198;P61587;Q04912;Q92730	FUNCTION: Cell surface receptor for SEMA4C, SEMA4D and SEMA4G that plays an important role in cell-cell signaling (By similarity). Plays a role in glutamatergic synapse development and is required for SEMA4A-mediated excitatory synapse development (By similarity). Binding to class 4 semaphorins promotes downstream activation of RHOA and phosphorylation of ERBB2 at 'Tyr-1248' (By similarity). Requ…				0.541047	0.425831	1.01508	O15031	O15031	PLXB2_HUMAN	Plexin-B2
26.0752	26.0772	25.7208	25.1253	26.7895	27.1312	26.5565	25.6403			0.779769	TUBA1C;TUBA4A		cell division [GO:0051301];cytoskeleton-dependent intracellular transport [GO:0030705];microtubule cytoskeleton organization [GO:0000226];microtubule-based process [GO:0007017];mitotic cell cycle [GO:0000278]	cytoplasm [GO:0005737];cytoplasmic microtubule [GO:0005881];cytoskeleton [GO:0005856];cytosol [GO:0005829];extracellular exosome [GO:0070062];extracellular region [GO:0005576];microtubule [GO:0005874];microtubule cytoskeleton [GO:0015630];nucleus [GO:0005634];vesicle [GO:0031982]	GTP binding [GO:0005525];protein kinase binding [GO:0019901];structural constituent of cytoskeleton [GO:0005200];structural molecule activity [GO:0005198]	O75400-2;P05067;P08670;P13473-2;P13693;P30622;Q8N4U5;Q8NA72;Q9Y371	FUNCTION: Tubulin is the major constituent of microtubules. It binds two moles of GTP, one at an exchangeable site on the beta chain and one at a non-exchangeable site on the alpha chain.				1.03391	0.267321	1.59143	P68366;Q9BQE3	P68363;Q71U36;Q9NY65;Q9BQE3;P0DPH8;P68366;P0DPH7;Q6PEY2	TBA1C_HUMAN;TBA4A_HUMAN	Tubulin alpha-4A chain
20.2066	17.7266	20.1457	20.3752	20.2419	21.5777	20.2877	19.4586			0.777974	VAMP3		calcium-ion regulated exocytosis [GO:0017156];cellular response to interferon-gamma [GO:0071346];exocytosis [GO:0006887];Golgi to plasma membrane protein transport [GO:0043001];membrane fusion [GO:0061025];negative regulation of secretion by cell [GO:1903531];positive regulation of receptor recycling [GO:0001921];protein-containing complex assembly [GO:0065003];retrograde transport, endosome to G…	apical plasma membrane [GO:0016324];cell surface [GO:0009986];clathrin-coated endocytic vesicle membrane [GO:0030669];clathrin-coated vesicle [GO:0030136];cytosol [GO:0005829];early endosome [GO:0005769];integral component of membrane [GO:0016021];integral component of synaptic vesicle membrane [GO:0030285];intracellular membrane-bounded organelle [GO:0043231];neuron projection [GO:0043005];perin…	SNAP receptor activity [GO:0005484];syntaxin binding [GO:0019905];syntaxin-1 binding [GO:0017075]	J3KQ12;O00161;O14524-2;O14684;O14880;O43915;O55012;O95279;O95471;O95721;P11912;P21964;P32856-2;P54852;P61981;Q12846;Q13113;Q13323;Q13520;Q14973;Q15047-2;Q15125;Q16623;Q3SXY8;Q4KMG9;Q53FP2;Q53GL0;Q53R12;Q5JX71;Q5T7V8;Q6ZT21;Q86T13;Q86VR2;Q8IVF2-3;Q8N661;Q8TAF8;Q8TAP4-4;Q8TBP5;Q8TED1;Q8WZ55;Q92993;Q96DZ7;Q96KR6;Q96Q45-2;Q96TC7;Q99735;Q9BXK5;Q9GZR5;Q9H5X1;Q9H7M9;Q9NR31;Q9NVV5-2;Q9NY72;Q9Y282;Q9Y320	FUNCTION: SNARE involved in vesicular transport from the late endosomes to the trans-Golgi network. {ECO:0000269|PubMed:18195106}.				0.455416	0.48439	0.895828	Q15836	Q15836	VAMP3_HUMAN	Vesicle-associated membrane protein 3
17.6268	17.5844	17.8814	17.4771	17.9455	19.4267	18.0187	18.288			0.777299	RRP8		cellular response to glucose starvation [GO:0042149];intrinsic apoptotic signaling pathway by p53 class mediator [GO:0072332];methylation [GO:0032259];rDNA heterochromatin assembly [GO:0000183];regulation of cell cycle [GO:0051726];regulation of transcription by glucose [GO:0046015];rRNA processing [GO:0006364]	chromatin silencing complex [GO:0005677];cytosol [GO:0005829];nucleolus [GO:0005730];nucleoplasm [GO:0005654];plasma membrane [GO:0005886];rDNA heterochromatin [GO:0033553]	methylated histone binding [GO:0035064];RNA binding [GO:0003723];S-adenosylmethionine-dependent methyltransferase activity [GO:0008757]	O43463;Q6FHY5;Q92997;Q96EB6;Q9NRD5	FUNCTION: Essential component of the eNoSC (energy-dependent nucleolar silencing) complex, a complex that mediates silencing of rDNA in response to intracellular energy status and acts by recruiting histone-modifying enzymes. The eNoSC complex is able to sense the energy status of cell: upon glucose starvation, elevation of NAD(+)/NADP(+) ratio activates SIRT1, leading to histone H3 deacetylation…				1.15112	0.238995	1.71149	O43159	O43159	RRP8_HUMAN	Ribosomal RNA-processing protein 8
18.7254	19.3639	19.2063	19.4429	19.6345	21.1825	19.3174	19.6918			0.771947	MAP2K2		activation of MAPK activity [GO:0000187];ERK1 and ERK2 cascade [GO:0070371];peptidyl-serine autophosphorylation [GO:0036289];positive regulation of production of miRNAs involved in gene silencing by miRNA [GO:1903800];positive regulation of protein serine/threonine kinase activity [GO:0071902];positive regulation of transcription, DNA-templated [GO:0045893];regulation of early endosome to late en…	cell-cell junction [GO:0005911];cytoplasmic side of plasma membrane [GO:0009898];cytosol [GO:0005829];early endosome [GO:0005769];endoplasmic reticulum [GO:0005783];extracellular region [GO:0005576];focal adhesion [GO:0005925];Golgi apparatus [GO:0005794];late endosome [GO:0005770];microtubule [GO:0005874];mitochondrion [GO:0005739];nucleus [GO:0005634];perinuclear region of cytoplasm [GO:0048471…	ATP binding [GO:0005524];MAP kinase kinase activity [GO:0004708];MAP-kinase scaffold activity [GO:0005078];metal ion binding [GO:0046872];PDZ domain binding [GO:0030165];protein serine kinase activity [GO:0106310];protein serine/threonine kinase activator activity [GO:0043539];protein serine/threonine kinase activity [GO:0004674];protein serine/threonine/tyrosine kinase activity [GO:0004712];prot…	O95273;P00540;P04049;P05067;P10398;P15056;P61978-2;Q12959;Q8IVT5;Q96II5	by binding to KSR1 or KSR2 releases the inhibitory intramolecular interaction between KSR1 or KSR2 protein kinase and N-terminal domains which promotes KSR1 or KSR2-BRAF dimerization and BRAF activation (PubMed:29433126). {ECO:0000250|UniProtKB:Q63932, ECO:0000269|PubMed:29433126}.;FUNCTION: Catalyzes the concomitant phosphorylation of a threonine and a tyrosine residue in a Thr-Glu-Tyr sequence …				0.870389	0.319567	1.41176	P36507	P36507	MP2K2_HUMAN	Dual specificity mitogen-activated protein kinase kinase 2
15.1023	16.098	15.1391	15.8281	17.1502	17.6443	14.6445	15.8088			0.770099	ARID1A		androgen receptor signaling pathway [GO:0030521];ATP-dependent chromatin remodeling [GO:0043044];chromatin remodeling [GO:0006338];chromatin-mediated maintenance of transcription [GO:0048096];glucocorticoid receptor signaling pathway [GO:0042921];intracellular estrogen receptor signaling pathway [GO:0030520];nervous system development [GO:0007399];nucleosome disassembly [GO:0006337];nucleosome mo…	brahma complex [GO:0035060];chromatin [GO:0000785];nBAF complex [GO:0071565];npBAF complex [GO:0071564];nucleoplasm [GO:0005654];nucleus [GO:0005634];SWI/SNF complex [GO:0016514]	DNA binding [GO:0003677];nuclear receptor binding [GO:0016922];transcription coactivator activity [GO:0003713]	P11388;P51531;P51532;Q14526	FUNCTION: Involved in transcriptional activation and repression of select genes by chromatin remodeling (alteration of DNA-nucleosome topology). Component of SWI/SNF chromatin remodeling complexes that carry out key enzymatic activities, changing chromatin structure by altering DNA-histone contacts within a nucleosome in an ATP-dependent manner. Binds DNA non-specifically. Belongs to the neural p…				0.4851	0.465012	0.936684	O14497	O14497	ARI1A_HUMAN	AT-rich interactive domain-containing protein 1A
18.1149	18.5354	18.3065	17.8222	19.4141	19.5586	18.0893	18.7972			0.770067	MAGOH;MAGOHB		mRNA splicing, via spliceosome [GO:0000398];mRNA transport [GO:0051028];nuclear-transcribed mRNA catabolic process, nonsense-mediated decay [GO:0000184];regulation of alternative mRNA splicing, via spliceosome [GO:0000381];regulation of translation [GO:0006417];RNA splicing [GO:0008380]	catalytic step 2 spliceosome [GO:0071013];cytoplasm [GO:0005737];exon-exon junction complex [GO:0035145];neuronal cell body [GO:0043025];nuclear speck [GO:0016607];nucleoplasm [GO:0005654];nucleus [GO:0005634];U2-type catalytic step 1 spliceosome [GO:0071006];U2-type precatalytic spliceosome [GO:0071005]	RNA binding [GO:0003723]	A6NLX3;B2RXF5;O15234;O75031;O75478;O75558;O94829;O95678;O95872;P14373;P15622-3;P15884;P17023;P17568;P23759-2;P38159;P38919;P41219;P51114-2;P62995;Q04864;Q04864-2;Q07627;Q08117;Q08117-2;Q08379;Q0VD86;Q13137;Q13422-7;Q13573;Q13595;Q14558;Q15776;Q16825;Q52LG2;Q59EK9;Q5JST6;Q5TD97;Q68D86;Q68EA5;Q6A162;Q6NX45;Q6P9G9;Q6UY14-3;Q6ZNG0;Q7L190;Q7Z4V0;Q8IVP9;Q8IWZ5;Q8IYA8;Q8IYD9;Q8N7W2-2;Q8NHQ1;Q8TD17;Q8TDQ…	FUNCTION: Required for pre-mRNA splicing as component of the spliceosome (PubMed:11991638). Plays a redundant role with MAGOHB as core component of the exon junction complex (EJC) and in the nonsense-mediated decay (NMD) pathway (PubMed:23917022). The EJC is a dynamic structure consisting of core proteins and several peripheral nuclear and cytoplasmic associated factors that join the complex only…				1.09078	0.254565	1.64638	P61326;Q96A72	P61326;Q96A72	MGN2_HUMAN;MGN_HUMAN	Protein mago nashi homolog
23.0542	23.3101	23.2961	23.4551	24.1174	24.8528	23.4923	23.7286			0.768881	HSP90AA1;HSP90AB1		activation of innate immune response [GO:0002218];axon extension [GO:0048675];cellular response to heat [GO:0034605];cellular response to interleukin-4 [GO:0071353];cellular response to organic cyclic compound [GO:0071407];cellular response to virus [GO:0098586];central nervous system neuron axonogenesis [GO:0021955];chaperone-mediated autophagy [GO:0061684];chaperone-mediated protein complex ass…	apical plasma membrane [GO:0016324];aryl hydrocarbon receptor complex [GO:0034751];axonal growth cone [GO:0044295];basolateral plasma membrane [GO:0016323];brush border membrane [GO:0031526];cell surface [GO:0009986];cytoplasm [GO:0005737];cytosol [GO:0005829];dendritic growth cone [GO:0044294];dynein axonemal particle [GO:0120293];endocytic vesicle lumen [GO:0071682];extracellular exosome [GO:00…	ATP binding [GO:0005524];ATP hydrolysis activity [GO:0140603];ATP-dependent protein binding [GO:0043008];cadherin binding [GO:0045296];CTP binding [GO:0002135];dATP binding [GO:0032564];disordered domain specific binding [GO:0097718];DNA polymerase binding [GO:0070182];double-stranded RNA binding [GO:0003725];GTP binding [GO:0005525];GTPase binding [GO:0051020];heat shock protein binding [GO:0031…	A0A0C4DFM3;Itself;O00170;O14757;O15111;O15146;O43318-2;O60260;O75426;O75469;O94921;O95433;O95801;P00533;P04049;P04150;P04626;P05067;P05129;P05412;P06239;P06241;P07947;P07948;P08631;P09769;P10398;P10599;P10636-8;P11362;P11801;P11802;P12931;P15056;P17612;P21860;P22607;P22694;P26882;P29317;P29597;P30530;P31152;P31749;P31751;P31948;P35222;P35467;P35916;P36896;P41279;P42679;P43034;P49674;P49758;P49840…	FUNCTION: Molecular chaperone that promotes the maturation, structural maintenance and proper regulation of specific target proteins involved for instance in cell cycle control and signal transduction. Undergoes a functional cycle linked to its ATPase activity. This cycle probably induces conformational changes in the client proteins, thereby causing their activation. Interacts dynamically with v…				1.32513	0.210828	1.87964	P07900;P08238	P08238;Q14568;P07900;Q58FF8	HS90A_HUMAN;HS90B_HUMAN	Heat shock protein HSP 90-alpha
19.2201	19.5527	18.8118	18.8108	19.9006	20.4273	19.2082	19.9316			0.768069	SOX12		anatomical structure morphogenesis [GO:0009653];cell differentiation [GO:0030154];cell fate commitment [GO:0045165];positive regulation of regulatory T cell differentiation [GO:0045591];positive regulation of transcription by RNA polymerase II [GO:0045944];regulation of transcription, DNA-templated [GO:0006355];spinal cord development [GO:0021510]	chromatin [GO:0000785];nucleoplasm [GO:0005654];protein-DNA complex [GO:0032993]	DNA binding [GO:0003677];DNA-binding transcription activator activity, RNA polymerase II-specific [GO:0001228];DNA-binding transcription factor activity, RNA polymerase II-specific [GO:0000981];RNA polymerase II cis-regulatory region sequence-specific DNA binding [GO:0000978];sequence-specific double-stranded DNA binding [GO:1990837];transcription cis-regulatory region binding [GO:0000976]		FUNCTION: Transcription factor that binds to DNA at the consensus sequence 5'-ACCAAAG-3' (By similarity). Acts as a transcriptional activator (By similarity). Binds cooperatively with POU3F2/BRN2 or POU3F1/OCT6 to gene promoters, which enhances transcriptional activation (By similarity). Involved in the differentiation of naive CD4-positive T-cells into peripherally induced regulatory T (pT reg) …				1.32797	0.210917	1.88191	O15370	O15370	SOX12_HUMAN	Transcription factor SOX-12
21.0756	20.953	20.714	20.6971	21.4923	21.9777	21.4067	21.632			0.767228	PSMD5		proteasome regulatory particle assembly [GO:0070682]	cytosol [GO:0005829];nucleoplasm [GO:0005654];proteasome accessory complex [GO:0022624];proteasome complex [GO:0000502]		O76024;P35998;P49821;P62191;Q12800;Q8WTX7;Q9BX70;Q9H0C5	FUNCTION: Acts as a chaperone during the assembly of the 26S proteasome, specifically of the base subcomplex of the PA700/19S regulatory complex (RC). In the initial step of the base subcomplex assembly is part of an intermediate PSMD5:PSMC2:PSMC1:PSMD2 module which probably assembles with a PSMD10:PSMC4:PSMC5:PAAF1 module followed by dissociation of PSMD5. {ECO:0000269|PubMed:19412159, ECO:00002…				2.57226	0.1129	2.9948	Q16401	Q16401	PSMD5_HUMAN	26S proteasome non-ATPase regulatory subunit 5
17.0482	17.8952	17.7764	NaN	20.0559	18.184	NaN	16.7732			0.764441	CMPK1		CDP biosynthetic process [GO:0046705];'de novo' pyrimidine nucleobase biosynthetic process [GO:0006207];nucleobase-containing small molecule interconversion [GO:0015949];nucleoside diphosphate phosphorylation [GO:0006165];nucleoside triphosphate biosynthetic process [GO:0009142];pyrimidine ribonucleotide biosynthetic process [GO:0009220];UDP biosynthetic process [GO:0006225]	cytoplasm [GO:0005737];cytosol [GO:0005829];extracellular exosome [GO:0070062];nucleolus [GO:0005730];nucleoplasm [GO:0005654];nucleus [GO:0005634]	ATP binding [GO:0005524];CMP kinase activity [GO:0036430];cytidylate kinase activity [GO:0004127];dCMP kinase activity [GO:0036431];nucleoside diphosphate kinase activity [GO:0004550];nucleoside monophosphate kinase activity [GO:0050145];UMP kinase activity [GO:0033862];uridine kinase activity [GO:0004849]	P07384;Q96EQ0;Q9UHD4	FUNCTION: Catalyzes the phosphorylation of pyrimidine nucleoside monophosphates at the expense of ATP. Plays an important role in de novo pyrimidine nucleotide biosynthesis. Has preference for UMP and CMP as phosphate acceptors. Also displays broad nucleoside diphosphate kinase activity. {ECO:0000255|HAMAP-Rule:MF_03172, ECO:0000269|PubMed:10462544, ECO:0000269|PubMed:11912132, ECO:0000269|PubMed…				0.317102	0.603914	0.703303	P30085	P30085	KCY_HUMAN	UMP-CMP kinase
20.0426	20.3211	18.7546	19.7116	20.2877	20.5915	20.7634	20.2419			0.763655	MAP2K1		activation of MAPK activity [GO:0000187];Bergmann glial cell differentiation [GO:0060020];cell motility [GO:0048870];cellular senescence [GO:0090398];cerebellar cortex formation [GO:0021697];chemotaxis [GO:0006935];epithelial cell proliferation involved in lung morphogenesis [GO:0060502];ERK1 and ERK2 cascade [GO:0070371];face development [GO:0060324];heart development [GO:0007507];keratinocyte d…	cytosol [GO:0005829];early endosome [GO:0005769];endoplasmic reticulum [GO:0005783];focal adhesion [GO:0005925];Golgi apparatus [GO:0005794];late endosome [GO:0005770];microtubule organizing center [GO:0005815];mitochondrion [GO:0005739];nucleus [GO:0005634];plasma membrane [GO:0005886]	ATP binding [GO:0005524];MAP kinase kinase activity [GO:0004708];MAP-kinase scaffold activity [GO:0005078];protein C-terminus binding [GO:0008022];protein kinase activity [GO:0004672];protein N-terminus binding [GO:0047485];protein serine kinase activity [GO:0106310];protein serine/threonine kinase activator activity [GO:0043539];protein serine/threonine kinase activity [GO:0004674];protein serin…	O15519-1;P04049;P15056;P27361;P28482;P46937;Q13526;Q86Y07;Q86Y07-1;Q8N9N5;Q8N9N5-2;Q8WWU5-7;Q9H8W4;Q9NR09;Q9Y297	by binding to KSR1 or KSR2 releases the inhibitory intramolecular interaction between KSR1 or KSR2 protein kinase and N-terminal domains which promotes KSR1 or KSR2-BRAF dimerization and BRAF activation (PubMed:29433126). Depending on the cellular context, this pathway mediates diverse biological functions such as cell growth, adhesion, survival and differentiation, predominantly through the regu…				1.09589	0.254303	1.64867	Q02750	Q02750	MP2K1_HUMAN	Dual specificity mitogen-activated protein kinase kinase 1
22.6736	22.5938	22.5093	22.5592	23.417	23.632	23.2679	23.0707			0.762936	TCP1		binding of sperm to zona pellucida [GO:0007339];positive regulation of establishment of protein localization to telomere [GO:1904851];positive regulation of protein localization to Cajal body [GO:1904871];positive regulation of telomerase activity [GO:0051973];positive regulation of telomerase RNA localization to Cajal body [GO:1904874];positive regulation of telomere maintenance via telomerase […	acrosomal vesicle [GO:0001669];cell body [GO:0044297];centrosome [GO:0005813];chaperonin-containing T-complex [GO:0005832];cytosol [GO:0005829];extracellular exosome [GO:0070062];Golgi apparatus [GO:0005794];heterochromatin [GO:0000792];microtubule [GO:0005874];pericentriolar material [GO:0000242];zona pellucida receptor complex [GO:0002199]	ATP binding [GO:0005524];protein folding chaperone [GO:0044183];RNA binding [GO:0003723];ubiquitin protein ligase binding [GO:0031625];unfolded protein binding [GO:0051082]	O43439;P04062;P42858;P50990;P50991;P78371;P78380;P83105;P83110;P83110-1;P83110-2;Q9ULD4-2;Q9Y2Y0	FUNCTION: Component of the chaperonin-containing T-complex (TRiC), a molecular chaperone complex that assists the folding of proteins upon ATP hydrolysis (PubMed:25467444). The TRiC complex mediates the folding of WRAP53/TCAB1, thereby regulating telomere maintenance (PubMed:25467444). As part of the TRiC complex may play a role in the assembly of BBSome, a complex involved in ciliogenesis regula…				3.08229	0.089	3.41349	P17987	P17987	TCPA_HUMAN	T-complex protein 1 subunit alpha
19.1615	19.1897	19.9128	19.0656	20.3645	20.6886	19.3244	20.002			0.76245	PGK1		cellular response to hypoxia [GO:0071456];epithelial cell differentiation [GO:0030855];gluconeogenesis [GO:0006094];glycolytic process [GO:0006096];negative regulation of angiogenesis [GO:0016525];phosphorylation [GO:0016310];plasminogen activation [GO:0031639]	cytosol [GO:0005829];extracellular exosome [GO:0070062];extracellular space [GO:0005615];membrane [GO:0016020];membrane raft [GO:0045121]	ADP binding [GO:0043531];ATP binding [GO:0005524];phosphoglycerate kinase activity [GO:0004618];protein-disulfide reductase (NAD(P)) activity [GO:0047134]	O15379;P04406;P12004	FUNCTION: Catalyzes one of the two ATP producing reactions in the glycolytic pathway via the reversible conversion of 1,3-diphosphoglycerate to 3-phosphoglycerate (PubMed:30323285, PubMed:7391028). In addition to its role as a glycolytic enzyme, it seems that PGK-1 acts as a polymerase alpha cofactor protein (primer recognition protein) (PubMed:2324090). May play a role in sperm motility (PubMed:…				1.13466	0.244444	1.68756	P00558	P00558	PGK1_HUMAN	Phosphoglycerate kinase 1
19.5164	20.0292	19.2339	19.8374	NaN	20.6364	20.1946	20.417			0.761799	KPNA1;KPNA6		entry of viral genome into host nucleus through nuclear pore complex via importin [GO:0075506];maternal process involved in female pregnancy [GO:0060135];mitigation of host defenses by symbiont [GO:0030682];NLS-bearing protein import into nucleus [GO:0006607];positive regulation of cytokine production involved in inflammatory response [GO:1900017];positive regulation of transcription by RNA polym…	cytoplasm [GO:0005737];cytosol [GO:0005829];dendrite [GO:0030425];glutamatergic synapse [GO:0098978];host cell [GO:0043657];membrane [GO:0016020];nuclear pore [GO:0005643];nucleoplasm [GO:0005654];nucleus [GO:0005634];postsynaptic density [GO:0014069]	nuclear import signal receptor activity [GO:0061608];nuclear localization sequence binding [GO:0008139]	B4URF7;K9N643;O14893;O43148;O75564-2;P01583;P03466;P20700;P31345;P42224;P46087;P78424;Q05322;Q13255;Q14974;Q15637;Q16594;Q5TAQ9;Q86YD7;Q92688;Q92993;Q96C86;Q96HA1-2;Q9BQ69;Q9BUI4;Q9GZX7;Q9HAN9;Q9HAZ1;Q9UKX7;Q9WMX2;Q9Y5V3;X5D778	FUNCTION: Functions in nuclear protein import as an adapter protein for nuclear receptor KPNB1. Binds specifically and directly to substrates containing either a simple or bipartite NLS motif. Docking of the importin/substrate complex to the nuclear pore complex (NPC) is mediated by KPNB1 through binding to nucleoporin FxFG repeats and the complex is subsequently translocated through the pore by …				1.64983	0.199836	2.284	O60684;P52294	O60684;O15131;P52294	IMA5_HUMAN;IMA7_HUMAN	Importin subunit alpha-7
19.7171	19.9742	19.6531	20.2764	20.5069	21.2125	20.1079	20.8269			0.758338	MCM7		cell population proliferation [GO:0008283];cellular response to DNA damage stimulus [GO:0006974];cellular response to epidermal growth factor stimulus [GO:0071364];cellular response to xenobiotic stimulus [GO:0071466];DNA replication [GO:0006260];DNA replication initiation [GO:0006270];DNA strand elongation involved in DNA replication [GO:0006271];DNA unwinding involved in DNA replication [GO:000…	chromatin [GO:0000785];chromosome, telomeric region [GO:0000781];CMG complex [GO:0071162];cytosol [GO:0005829];MCM complex [GO:0042555];membrane [GO:0016020];nucleoplasm [GO:0005654];nucleus [GO:0005634]	ATP binding [GO:0005524];ATP hydrolysis activity [GO:0140603];DNA helicase activity [GO:0003678];DNA replication origin binding [GO:0003688];single-stranded DNA binding [GO:0003697]	P01106;P03126;P06396;P06462;P06463;P07948;P07948-1;P0CG47;P14373;P22607;P33991;P33992;P46527;P49736;P49918;P53350;Q02086;Q08379;Q08945;Q14566;Q14683;Q15742;Q68D86;Q8N6Y0;Q8ND90;Q8TD10;Q96MA6;Q9BTE3;Q9BTE3-2;Q9BVG8;Q9BYV2;Q9NS73-5;Q9UL03;Q9UMX0-2;Q9Y649	FUNCTION: Acts as component of the MCM2-7 complex (MCM complex) which is the putative replicative helicase essential for 'once per cell cycle' DNA replication initiation and elongation in eukaryotic cells. The active ATPase sites in the MCM2-7 ring are formed through the interaction surfaces of two neighboring subunits such that a critical structure of a conserved arginine finger motif is provide…				1.48612	0.214861	2.02606	P33993	P33993	MCM7_HUMAN	DNA replication licensing factor MCM7
18.2478	17.3963	17.3985	18.2335	18.328	18.7791	18.7677	18.414			0.753159	DRG2		cytoplasmic translation [GO:0002181];signal transduction [GO:0007165]	cytoplasm [GO:0005737];cytosol [GO:0005829];intracellular membrane-bounded organelle [GO:0043231];membrane [GO:0016020];nucleoplasm [GO:0005654];nucleus [GO:0005634]	GTP binding [GO:0005525];GTPase activity [GO:0003924];metal ion binding [GO:0046872];RNA binding [GO:0003723]	P0C870;P38919;Q15742;Q7Z699;Q8WXH2;Q96PN8;Q9H446	FUNCTION: Catalyzes the conversion of GTP to GDP through hydrolysis of the gamma-phosphate bond in GTP. When hydroxylated at C-3 of 'Lys-21' by JMJD7, may bind to RNA and play a role in translation. {ECO:0000269|PubMed:29915238}.				1.49843	0.215313	2.0338	P55039	P55039	DRG2_HUMAN	Developmentally-regulated GTP-binding protein 2
20.68	20.8113	20.7796	20.7553	20.9951	22.8249	21.1519	21.0625			0.752054	ITGB1		axon extension [GO:0048675];B cell differentiation [GO:0030183];basement membrane organization [GO:0071711];calcium-independent cell-matrix adhesion [GO:0007161];cardiac muscle cell differentiation [GO:0055007];CD40 signaling pathway [GO:0023035];cell adhesion [GO:0007155];cell adhesion mediated by integrin [GO:0033627];cell fate specification [GO:0001708];cell migration [GO:0016477];cell migrati…	cell surface [GO:0009986];cleavage furrow [GO:0032154];cytoplasm [GO:0005737];dendritic spine [GO:0043197];endosome membrane [GO:0010008];external side of plasma membrane [GO:0009897];extracellular exosome [GO:0070062];filopodium [GO:0030175];focal adhesion [GO:0005925];glial cell projection [GO:0097386];glutamatergic synapse [GO:0098978];integral component of synaptic membrane [GO:0099699];integ…	actin binding [GO:0003779];cadherin binding [GO:0045296];cell adhesion molecule binding [GO:0050839];collagen binding involved in cell-matrix adhesion [GO:0098639];coreceptor activity [GO:0015026];fibronectin binding [GO:0001968];integrin binding [GO:0005178];laminin binding [GO:0043236];metal ion binding [GO:0046872];protease binding [GO:0002020];protein heterodimerization activity [GO:0046982];…	O60784-2;P03192;P05067;P07948;P08648;P12821-3;P13612;P17301;P17813;P18031;P21333;P26039;P27986-2;P32927;P35282;P46109;P49023;P78423;P78536;Q13387-4;Q71LX4;Q9BY76;Q9BYF1;Q9Y490	FUNCTION: (Microbial infection) Acts as a receptor for Cytomegalovirus/HHV-5. {ECO:0000269|PubMed:20660204}.;FUNCTION: (Microbial infection) Acts as a receptor for Epstein-Barr virus/HHV-4. {ECO:0000269|PubMed:17945327}.;FUNCTION: (Microbial infection) Acts as a receptor for Mammalian reovirus. {ECO:0000269|PubMed:16501085}.;FUNCTION: (Microbial infection) In case of HIV-1 infection, integrin ITG…				0.857325	0.327109	1.39053	P05556	P05556	ITB1_HUMAN	Integrin beta-1
19.7663	19.9264	18.8636	18.9249	19.8036	20.5356	20.0292	20.1206			0.751953	RFC1		DNA clamp unloading [GO:0090618];DNA repair [GO:0006281];DNA-dependent DNA replication [GO:0006261];negative regulation of transcription by RNA polymerase II [GO:0000122];positive regulation of transcription, DNA-templated [GO:0045893];telomere maintenance via telomerase [GO:0007004]	cytoplasm [GO:0005737];DNA replication factor C complex [GO:0005663];Elg1 RFC-like complex [GO:0031391];extracellular exosome [GO:0070062];nucleolus [GO:0005730];nucleoplasm [GO:0005654];nucleus [GO:0005634]	ATP binding [GO:0005524];DNA binding [GO:0003677];DNA clamp loader activity [GO:0003689];DNA clamp unloader activity [GO:0061860];double-stranded DNA binding [GO:0003690];enzyme activator activity [GO:0008047];protein domain specific binding [GO:0019904];sequence-specific DNA binding [GO:0043565]	P35250	FUNCTION: Interacts with C-terminus of PCNA. 5' phosphate residue is required for binding of the N-terminal DNA-binding domain to duplex DNA, suggesting a role in recognition of non-primer template DNA structures during replication and/or repair. {ECO:0000269|PubMed:8999859}.;FUNCTION: The elongation of primed DNA templates by DNA polymerase delta and epsilon requires the action of the accessory …				1.25882	0.225305	1.80523	P35251	P35251	RFC1_HUMAN	Replication factor C subunit 1
18.2542	19.2089	18.8827	19.1077	20.417	19.4676	18.4182	20.1581			0.751872	RSU1		positive regulation of cell-substrate adhesion [GO:0010811];positive regulation of GTPase activity [GO:0043547];signal transduction [GO:0007165]	cytosol [GO:0005829];extracellular exosome [GO:0070062];focal adhesion [GO:0005925]		P48059	FUNCTION: Potentially plays a role in the Ras signal transduction pathway. Capable of suppressing v-Ras transformation in vitro.				0.745357	0.356944	1.26321	Q15404	Q15404	RSU1_HUMAN	Ras suppressor protein 1
14.7974	16.5935	NaN	NaN	NaN	17.0316	15.5235	16.7867			0.751812	THAP4		nitrate metabolic process [GO:0042126];tyrosine metabolic process [GO:0006570]		DNA binding [GO:0003677];heme binding [GO:0020037];identical protein binding [GO:0042802];metal ion binding [GO:0046872];nitric oxide binding [GO:0070026];peroxynitrite isomerase activity [GO:0062213]	Itself;O15126;O43561-2;O60883;P08247;P11836;P17707;P24593;P29400-2;P49638;P55327-2;P60033;P78329;Q04941;Q06432;Q59EV6;Q5QGT7;Q6RW13-2;Q6UX40;Q6ZPD8;Q86W74-2;Q8IWU4;Q8N2M4;Q8N661;Q8WWP7;Q8WZ55;Q969L2;Q96DZ9-2;Q96EC8;Q96FN4;Q96FZ5;Q96LZ7;Q9H2L4;Q9NVV5-2;Q9UBN6;Q9UBY5;Q9ULP0-2;Q9Y680	FUNCTION: Heme-binding protein able to scavenge peroxynitrite and to protect free L-tyrosine against peroxynitrite-mediated nitration, by acting as a peroxynitrite isomerase that converts peroxynitrite to nitrate. Therefore, this protein likely plays a role in peroxynitrite sensing and in the detoxification of reactive nitrogen and oxygen species (RNS and ROS, respectively). Is able to bind nitri…				0.332255	0.590499	0.750992	Q8WY91	Q8WY91	THAP4_HUMAN	THAP domain-containing protein 4
NaN	19.747	18.7742	19.7392	19.6496	21.7675	19.463	19.8026			0.750528	MAP2K1;MAP2K2		activation of MAPK activity [GO:0000187];Bergmann glial cell differentiation [GO:0060020];cell motility [GO:0048870];cellular senescence [GO:0090398];cerebellar cortex formation [GO:0021697];chemotaxis [GO:0006935];epithelial cell proliferation involved in lung morphogenesis [GO:0060502];ERK1 and ERK2 cascade [GO:0070371];face development [GO:0060324];heart development [GO:0007507];keratinocyte d…	cell-cell junction [GO:0005911];cytoplasmic side of plasma membrane [GO:0009898];cytosol [GO:0005829];early endosome [GO:0005769];endoplasmic reticulum [GO:0005783];extracellular region [GO:0005576];focal adhesion [GO:0005925];Golgi apparatus [GO:0005794];late endosome [GO:0005770];microtubule [GO:0005874];microtubule organizing center [GO:0005815];mitochondrion [GO:0005739];nucleus [GO:0005634];…	ATP binding [GO:0005524];MAP kinase kinase activity [GO:0004708];MAP-kinase scaffold activity [GO:0005078];metal ion binding [GO:0046872];PDZ domain binding [GO:0030165];protein C-terminus binding [GO:0008022];protein kinase activity [GO:0004672];protein N-terminus binding [GO:0047485];protein serine kinase activity [GO:0106310];protein serine/threonine kinase activator activity [GO:0043539];prot…	O15519-1;O95273;P00540;P04049;P05067;P10398;P15056;P27361;P28482;P46937;P61978-2;Q12959;Q13526;Q86Y07;Q86Y07-1;Q8IVT5;Q8N9N5;Q8N9N5-2;Q8WWU5-7;Q96II5;Q9H8W4;Q9NR09;Q9Y297	by binding to KSR1 or KSR2 releases the inhibitory intramolecular interaction between KSR1 or KSR2 protein kinase and N-terminal domains which promotes KSR1 or KSR2-BRAF dimerization and BRAF activation (PubMed:29433126). {ECO:0000250|UniProtKB:Q63932, ECO:0000269|PubMed:29433126}.;by binding to KSR1 or KSR2 releases the inhibitory intramolecular interaction between KSR1 or KSR2 protein kinase an…				0.486129	0.465916	0.949765	P36507;Q02750	P36507;Q02750	MP2K1_HUMAN;MP2K2_HUMAN	Dual specificity mitogen-activated protein kinase kinase 2
19.659	20.3962	19.5674	20.1457	20.6971	21.3101	20.0821	20.68			0.750247	ATP6V1A		cellular iron ion homeostasis [GO:0006879];cellular response to increased oxygen levels [GO:0036295];proton transmembrane transport [GO:1902600];regulation of macroautophagy [GO:0016241]	apical plasma membrane [GO:0016324];cytosol [GO:0005829];extracellular exosome [GO:0070062];intracellular membrane-bounded organelle [GO:0043231];lysosomal membrane [GO:0005765];microvillus [GO:0005902];nucleoplasm [GO:0005654];plasma membrane [GO:0005886];proton-transporting two-sector ATPase complex [GO:0016469];secretory granule [GO:0030141];transport vesicle [GO:0030133];vacuolar proton-trans…	ATP binding [GO:0005524];proton-transporting ATP synthase activity, rotational mechanism [GO:0046933];proton-transporting ATPase activity, rotational mechanism [GO:0046961]	P0DOF2	FUNCTION: (Microbial infection) Plays an important role in virion uncoating during Rabies virus replication after membrane fusion. Specifically, participates in the dissociation of incoming viral matrix M proteins uncoating through direct interaction. {ECO:0000269|PubMed:33208464}.;FUNCTION: Catalytic subunit of the V1 complex of vacuolar(H+)-ATPase (V-ATPase), a multisubunit enzyme composed of a…				1.24409	0.227059	1.78988	P38606	P38606	VATA_HUMAN	V-type proton ATPase catalytic subunit A
23.3376	24.6486	23.9316	23.8385	24.217	26.0275	23.7077	24.7945			0.747626	LMNA;LMNB1;LMNB2		cellular protein localization [GO:0034613];cellular response to hypoxia [GO:0071456];DNA double-strand break attachment to nuclear envelope [GO:1990683];establishment or maintenance of microtubule cytoskeleton polarity [GO:0030951];muscle organ development [GO:0007517];negative regulation of cardiac muscle hypertrophy in response to stress [GO:1903243];negative regulation of cell population proli…	cytosol [GO:0005829];intermediate filament [GO:0005882];lamin filament [GO:0005638];membrane [GO:0016020];nuclear body [GO:0016604];nuclear envelope [GO:0005635];nuclear inner membrane [GO:0005637];nuclear lamina [GO:0005652];nuclear matrix [GO:0016363];nuclear membrane [GO:0031965];nuclear speck [GO:0016607];nucleoplasm [GO:0005654];nucleus [GO:0005634];perinuclear region of cytoplasm [GO:004847…	identical protein binding [GO:0042802];phospholipase binding [GO:0043274];sequence-specific double-stranded DNA binding [GO:1990837];structural molecule activity [GO:0005198]	A2BDD9;A6H8Z2-3;A6NC98;Itself;O14753;O43309;O60684;O75604;O75844;O75886;O75925;O76041;O95295;P02545;P02545-1;P02545-2;P07954;P10073;P10074;P10215;P10218;P14373;P16104;P17024;P18054;P20700;P35219;P36956;P42166;P46379-2;P50402;P52294;P54274-2;P55081;P58499;P60409;P62701;P63104;P78424;Q03181-2;Q03252;Q04323-2;Q05322;Q05BL1;Q08379;Q0D2I5;Q0D2I5-5;Q12986;Q13123;Q13133-3;Q13573;Q14005-2;Q14585;Q15776;Q…	FUNCTION: Lamins are components of the nuclear lamina, a fibrous layer on the nucleoplasmic side of the inner nuclear membrane, which is thought to provide a framework for the nuclear envelope and may also interact with chromatin.;FUNCTION: Lamins are components of the nuclear lamina, a fibrous layer on the nucleoplasmic side of the inner nuclear membrane, which is thought to provide a framework …				0.627585	0.391212	1.12014	P02545;P20700;Q03252	Q03252;P20700;P02545	LMNA_HUMAN;LMNB1_HUMAN;LMNB2_HUMAN	Prelamin-A/C
19.0407	18.3415	19.689	NaN	20.0292	20.0951	20.2185	18.7399			0.746907	USP36		histone deubiquitination [GO:0016578];negative regulation of macroautophagy [GO:0016242];nucleolus organization [GO:0007000];positive regulation of protein targeting to mitochondrion [GO:1903955];protein deubiquitination [GO:0016579];protein stabilization [GO:0050821];regulation of apoptotic process [GO:0042981];regulation of autophagy of mitochondrion [GO:1903146];regulation of protein stability…	cytoplasm [GO:0005737];cytosol [GO:0005829];nuclear speck [GO:0016607];nucleolus [GO:0005730];nucleoplasm [GO:0005654];nucleus [GO:0005634]	cysteine-type endopeptidase activity [GO:0004197];RNA binding [GO:0003723];thiol-dependent deubiquitinase [GO:0004843]		FUNCTION: Deubiquitinase essential for the regulation of nucleolar structure and function. Required for cell and organism viability. Plays an important role in ribosomal RNA processing and protein synthesis, which is mediated, at least in part, through deubiquitination of DHX33, NPM1 and FBL, regulating their protein stability (PubMed:29273634, PubMed:19208757, PubMed:22902402). Functions as a tr…				0.672588	0.374644	1.19914	Q9P275	Q9P275	UBP36_HUMAN	Ubiquitin carboxyl-terminal hydrolase 36
21.2125	20.953	21.1395	21.1519	21.4576	22.5093	21.7553	21.7182			0.745872	TPM4		actin filament organization [GO:0007015];muscle contraction [GO:0006936];osteoblast differentiation [GO:0001649]	actin filament [GO:0005884];cortical cytoskeleton [GO:0030863];cytoskeleton [GO:0005856];cytosol [GO:0005829];extracellular exosome [GO:0070062];focal adhesion [GO:0005925];membrane [GO:0016020];muscle thin filament tropomyosin [GO:0005862];podosome [GO:0002102];stress fiber [GO:0001725]	actin filament binding [GO:0051015];calcium ion binding [GO:0005509];identical protein binding [GO:0042802];protein heterodimerization activity [GO:0046982];protein homodimerization activity [GO:0042803];structural constituent of muscle [GO:0008307]	O75564-2;O95295;P06753;Q9NRD5	FUNCTION: Binds to actin filaments in muscle and non-muscle cells. Plays a central role, in association with the troponin complex, in the calcium dependent regulation of vertebrate striated muscle contraction. Smooth muscle contraction is regulated by interaction with caldesmon. In non-muscle cells is implicated in stabilizing cytoskeleton actin filaments (By similarity). Binds calcium (PubMed:18…				1.73006	0.190859	2.2389	P67936	P67936	TPM4_HUMAN	Tropomyosin alpha-4 chain
23.2961	23.1111	22.9933	23.1795	24.4488	25.1095	22.7695	23.2346			0.7456	ACTB;ACTG1;POTEKP		adherens junction assembly [GO:0034333];angiogenesis [GO:0001525];apical protein localization [GO:0045176];ATP-dependent chromatin remodeling [GO:0043044];axonogenesis [GO:0007409];cell motility [GO:0048870];cellular response to cytochalasin B [GO:0072749];cellular response to interferon-gamma [GO:0071346];establishment or maintenance of cell polarity [GO:0007163];maintenance of blood-brain barri…	actin cytoskeleton [GO:0015629];actin filament [GO:0005884];adherens junction [GO:0005912];apical junction complex [GO:0043296];axon [GO:0030424];basal body patch [GO:0120220];blood microparticle [GO:0072562];calyx of Held [GO:0044305];cell-cell junction [GO:0005911];chromatin [GO:0000785];cortical cytoskeleton [GO:0030863];cytoplasm [GO:0005737];cytoplasmic ribonucleoprotein granule [GO:0036464]…	ATP binding [GO:0005524];identical protein binding [GO:0042802];kinesin binding [GO:0019894];nitric-oxide synthase binding [GO:0050998];profilin binding [GO:0005522];protein kinase binding [GO:0019901];structural constituent of cytoskeleton [GO:0005200];structural constituent of postsynaptic actin cytoskeleton [GO:0098973];Tat protein binding [GO:0030957];tau protein binding [GO:0048156];ubiquiti…	Itself;O14950;O60826;P04626;P05067;P07737;P08413;P11142;P13569;P13693;P14598;P23528;P29474;P37802;P40123;P40692;P42858;P50402;P60709;P60981;P63104;P63261;P78317;P83110;Q08426;Q16543;Q1KLZ0;Q549N0;Q7KZS0;Q8K4J6;Q8TCJ0-2;Q8WTR2;Q92636;Q96HA8;Q9BSI4;Q9UBQ0-2;Q9Y281	FUNCTION: Actin is a highly conserved protein that polymerizes to produce filaments that form cross-linked networks in the cytoplasm of cells (PubMed:29581253). Actin exists in both monomeric (G-actin) and polymeric (F-actin) forms, both forms playing key functions, such as cell motility and contraction (PubMed:29581253). In addition to their role in the cytoplasmic cytoskeleton, G- and F-actin a…				0.660537	0.379242	1.16033	P60709;P63261;Q9BYX7	Q6S8J3;P0CG38;P0CG39;A5A3E0;Q9BYX7;P63261;P60709	ACTBM_HUMAN;ACTB_HUMAN;ACTG_HUMAN	Actin, cytoplasmic 1
20.4067	20.7471	20.3857	20.7056	20.9742	22.1765	20.9601	21.1143			0.74499	TNPO1		protein import into nucleus [GO:0006606]	cilium [GO:0005929];cytoplasm [GO:0005737];cytosol [GO:0005829];extracellular exosome [GO:0070062];nucleus [GO:0005634]	nuclear import signal receptor activity [GO:0061608];nuclear localization sequence binding [GO:0008139];RNA binding [GO:0003723];small GTPase binding [GO:0031267]	P09651-2;P35637;P52272;P62993	FUNCTION: (Microbial infection) In case of HIV-1 infection, binds and mediates the nuclear import of HIV-1 Rev. {ECO:0000269|PubMed:16704975}.;FUNCTION: Functions in nuclear protein import as nuclear transport receptor. Serves as receptor for nuclear localization signals (NLS) in cargo substrates (PubMed:24753571). Is thought to mediate docking of the importin/substrate complex to the nuclear por…				1.28703	0.218724	1.82846	Q92973	Q92973	TNPO1_HUMAN	Transportin-1
20.895	20.2302	20.4775	20.7796	20.6276	22.8093	20.8423	21.0821			0.744733	GPC1		cell migration [GO:0016477];heparan sulfate proteoglycan catabolic process [GO:0030200];myelin assembly [GO:0032288];negative regulation of fibroblast growth factor receptor signaling pathway [GO:0040037];positive regulation of skeletal muscle cell differentiation [GO:2001016];regulation of protein localization to membrane [GO:1905475];Schwann cell differentiation [GO:0014037]	anchored component of plasma membrane [GO:0046658];cell surface [GO:0009986];collagen-containing extracellular matrix [GO:0062023];cytosol [GO:0005829];endosome [GO:0005768];extracellular exosome [GO:0070062];extracellular matrix [GO:0031012];extracellular region [GO:0005576];extracellular space [GO:0005615];Golgi lumen [GO:0005796];intrinsic component of plasma membrane [GO:0031226];lysosomal lu…	copper ion binding [GO:0005507];fibroblast growth factor binding [GO:0017134];laminin binding [GO:0043236]		FUNCTION: Cell surface proteoglycan that bears heparan sulfate. Binds, via the heparan sulfate side chains, alpha-4 (V) collagen and participates in Schwann cell myelination (By similarity). May act as a catalyst in increasing the rate of conversion of prion protein PRPN(C) to PRNP(Sc) via associating (via the heparan sulfate side chains) with both forms of PRPN, targeting them to lipid rafts and…				0.693634	0.369975	1.20013	P35052	P35052	GPC1_HUMAN	Glypican-1
18.8037	20.7056	20.4273	20.4375	21.1143	21.1079	20.265	20.8651			0.744578	TMED10		COPI coating of Golgi vesicle [GO:0048205];COPI-coated vesicle budding [GO:0035964];COPII vesicle coating [GO:0048208];cytosol to ERGIC protein transport [GO:0106273];endoplasmic reticulum to Golgi vesicle-mediated transport [GO:0006888];Golgi organization [GO:0007030];intracellular protein transport [GO:0006886];kidney development [GO:0001822];negative regulation of aspartic-type endopeptidase a…	cis-Golgi network [GO:0005801];COPI-coated vesicle [GO:0030137];COPII-coated ER to Golgi transport vesicle [GO:0030134];endoplasmic reticulum [GO:0005783];endoplasmic reticulum membrane [GO:0005789];endoplasmic reticulum-Golgi intermediate compartment [GO:0005793];endoplasmic reticulum-Golgi intermediate compartment membrane [GO:0033116];ER to Golgi transport vesicle membrane [GO:0012507];gamma-s…	protein transmembrane transporter activity [GO:0008320];protein-containing complex binding [GO:0044877];syntaxin binding [GO:0019905]	P05067;P17706-1;P49768;Q15363;Q8WXH2;Q8XAL7;Q92542;Q9NZ42	FUNCTION: Cargo receptor involved in protein vesicular trafficking and quality control in the endoplasmic reticulum (ER) and Golgi (PubMed:10052452, PubMed:11726511, PubMed:16641999, PubMed:17288597, PubMed:19296914, PubMed:20427317, PubMed:21219331, PubMed:27569046). The p24 protein family is a group of transmembrane proteins that bind coat protein complex I/COPI and coat protein complex II/COPI…				0.768008	0.35577	1.28735	P49755	P49755	TMEDA_HUMAN	Transmembrane emp24 domain-containing protein 10
20.8034	21.2764	20.85	20.7553	21.1946	23.1871	21.1395	21.1395			0.743878	SMARCA5		ATP-dependent chromatin remodeling [GO:0043044];cellular response to leukemia inhibitory factor [GO:1990830];chromatin remodeling [GO:0006338];DNA-templated transcription, initiation [GO:0006352];nucleosome assembly [GO:0006334];nucleosome positioning [GO:0016584];positive regulation of transcription by RNA polymerase II [GO:0045944];rDNA heterochromatin assembly [GO:0000183];regulation of transc…	chromatin silencing complex [GO:0005677];condensed chromosome [GO:0000793];cytosol [GO:0005829];fibrillar center [GO:0001650];intracellular membrane-bounded organelle [GO:0043231];nucleoplasm [GO:0005654];nucleus [GO:0005634];NURF complex [GO:0016589];RSF complex [GO:0031213]	ATP binding [GO:0005524];ATPase [GO:0016887];ATPase, acting on DNA [GO:0008094];DNA binding [GO:0003677];helicase activity [GO:0004386];hydrolase activity [GO:0016787];nucleosome binding [GO:0031491];nucleosome-dependent ATPase activity [GO:0070615]	P62805;Q96T23;Q9NRL2;Q9UIG0	FUNCTION: Helicase that possesses intrinsic ATP-dependent nucleosome-remodeling activity (PubMed:12972596, PubMed:28801535). Catalytic subunit of ISWI chromatin-remodeling complexes, which form ordered nucleosome arrays on chromatin and facilitate access to DNA during DNA-templated processes such as DNA replication, transcription, and repair;this may require intact histone H4 tails (PubMed:108804…				0.691203	0.369138	1.197	O60264	O60264	SMCA5_HUMAN	SWI/SNF-related matrix-associated actin-dependent regulator of chromatin subfamily A member 5
19.8082	19.7174	20.4676	20.4067	21.1143	20.714	20.6886	20.85			0.741721	ELOC		regulation of transcription by RNA polymerase II [GO:0006357];ubiquitin-dependent protein catabolic process [GO:0006511]	Cul2-RING ubiquitin ligase complex [GO:0031462];cytosol [GO:0005829];elongin complex [GO:0070449];nucleoplasm [GO:0005654]		O14508;O15524;O41974;P12504;Q13617;Q13618;Q15370;Q5VZV1;Q8N668;Q96A44;Q96DX5;Q96G25;Q99619	FUNCTION: Core component of multiple cullin-RING-based ECS (ElonginB/C-CUL2/5-SOCS-box protein) E3 ubiquitin-protein ligase complexes, which mediate the ubiquitination of target proteins (PubMed:10205047, PubMed:12004076, PubMed:12050673, PubMed:15590694, PubMed:26138980, PubMed:29779948, PubMed:30166453, PubMed:29775578). This includes the von Hippel-Lindau ubiquitination complex CBC(VHL) (PubMe…				1.83286	0.186596	2.32615	Q15369	Q15369	ELOC_HUMAN	Elongin-C
19.1767	19.4958	19.1604	19.1025	20.6971	19.9601	19.7355	19.5093			0.741656	POMGNT1		O-glycan processing [GO:0016266];protein O-linked glycosylation [GO:0006493]	Golgi membrane [GO:0000139];integral component of Golgi membrane [GO:0030173];integral component of membrane [GO:0016021]	acetylglucosaminyltransferase activity [GO:0008375];beta-1,3-galactosyl-O-glycosyl-glycoprotein beta-1,3-N-acetylglucosaminyltransferase activity [GO:0047223];manganese ion binding [GO:0030145]	P04233-2;Q5JRM2;Q8N5K1;Q8TBB1;Q96Q45-2;Q9Y282;Q9Y2B1	FUNCTION: Participates in O-mannosyl glycosylation by catalyzing the addition of N-acetylglucosamine to O-linked mannose on glycoproteins (PubMed:11709191, PubMed:27493216, PubMed:28512129). Catalyzes the synthesis of the GlcNAc(beta1-2)Man(alpha1-)O-Ser/Thr moiety on alpha-dystroglycan and other O-mannosylated proteins, providing the necessary basis for the addition of further carbohydrate moiet…				1.4619	0.21863	1.99153	Q8WZA1	Q8WZA1	PMGT1_HUMAN	Protein O-linked-mannose beta-1,2-N-acetylglucosaminyltransferase 1
21.0886	21.2821	20.4273	20.6886	21.4923	22.3403	21.3484	21.2707			0.741286	BRIX1		ribosomal large subunit assembly [GO:0000027];rRNA processing [GO:0006364]	chromosome [GO:0005694];nucleolus [GO:0005730]	RNA binding [GO:0003723];rRNA binding [GO:0019843]	Q00839;Q99848	FUNCTION: Required for biogenesis of the 60S ribosomal subunit.				1.25362	0.228395	1.79398	Q8TDN6	Q8TDN6	BRX1_HUMAN	Ribosome biogenesis protein BRX1 homolog
21.3538	NaN	21.0625	NaN	NaN	21.8987	21.9985	NaN			0.740477	CCT6B		protein folding [GO:0006457];toxin transport [GO:1901998]	chaperonin-containing T-complex [GO:0005832];cytosol [GO:0005829]	ATP binding [GO:0005524];protein folding chaperone [GO:0044183];unfolded protein binding [GO:0051082]		FUNCTION: Component of the chaperonin-containing T-complex (TRiC), a molecular chaperone complex that assists the folding of proteins upon ATP hydrolysis. {ECO:0000305|PubMed:8812458}.				1.39132	0.214892	2.91574	Q92526	Q92526	TCPW_HUMAN	T-complex protein 1 subunit zeta-2
24.1946	24.6865	23.7594	23.9134	25.867	25.019	24.417	24.2096			0.739685	TUBB		cell division [GO:0051301];cellular process [GO:0009987];cytoskeleton-dependent intracellular transport [GO:0030705];microtubule cytoskeleton organization [GO:0000226];microtubule-based process [GO:0007017];mitotic cell cycle [GO:0000278];natural killer cell mediated cytotoxicity [GO:0042267];regulation of synapse organization [GO:0050807];spindle assembly [GO:0051225]	azurophil granule lumen [GO:0035578];cell body [GO:0044297];cytoplasm [GO:0005737];cytoplasmic ribonucleoprotein granule [GO:0036464];cytoskeleton [GO:0005856];cytosol [GO:0005829];extracellular exosome [GO:0070062];extracellular region [GO:0005576];membrane raft [GO:0045121];microtubule [GO:0005874];nuclear envelope lumen [GO:0005641];nucleus [GO:0005634];protein-containing complex [GO:0032991]	GTP binding [GO:0005525];GTPase activating protein binding [GO:0032794];MHC class I protein binding [GO:0042288];protein domain specific binding [GO:0019904];protein-containing complex binding [GO:0044877];structural constituent of cytoskeleton [GO:0005200];structural molecule activity [GO:0005198];ubiquitin protein ligase binding [GO:0031625]	I6L9F6;P00441;P05067;P05412;P19404;P27797;P36957;P37840;P42858;P51114;Q03403;Q13501;Q15843;Q5S007;Q71U36;Q8AZK7;Q8TDX7;Q9BSI4	FUNCTION: Tubulin is the major constituent of microtubules. It binds two moles of GTP, one at an exchangeable site on the beta chain and one at a non-exchangeable site on the alpha chain.				0.880989	0.319504	1.41217	P07437	P07437	TBB5_HUMAN	Tubulin beta chain
19.7946	20.4576	19.6031	19.8609	21.2593	21.1015	20.4676	19.8445			0.739143	GMPS		glutamine metabolic process [GO:0006541];GMP biosynthetic process [GO:0006177];purine nucleobase biosynthetic process [GO:0009113];purine ribonucleoside monophosphate biosynthetic process [GO:0009168]	cytosol [GO:0005829]	ATP binding [GO:0005524];GMP synthase (glutamine-hydrolyzing) activity [GO:0003922];GMP synthase activity [GO:0003921];pyrophosphatase activity [GO:0016462]		FUNCTION: Involved in the de novo synthesis of guanine nucleotides which are not only essential for DNA and RNA synthesis, but also provide GTP, which is involved in a number of cellular processes important for cell division.				1.02504	0.273476	1.56463	P49915	P49915	GUAA_HUMAN	GMP synthase [glutamine-hydrolyzing]
21.1765	21.5869	20.9882	21.1704	22.2477	22.2905	21.5915	21.7471			0.73875	PAPSS1		3'-phosphoadenosine 5'-phosphosulfate biosynthetic process [GO:0050428];skeletal system development [GO:0001501];sulfate assimilation [GO:0000103]	cytosol [GO:0005829]	adenylylsulfate kinase activity [GO:0004020];ATP binding [GO:0005524];nucleotidyltransferase activity [GO:0016779];protein homodimerization activity [GO:0042803];sulfate adenylyltransferase (ATP) activity [GO:0004781]		APS appears to be only an intermediate in the sulfate-activation pathway (PubMed:9576487, PubMed:9668121, PubMed:9648242, PubMed:14747722). Required for normal biosynthesis of sulfated L-selectin ligands in endothelial cells (PubMed:9576487). {ECO:0000269|PubMed:14747722, ECO:0000269|PubMed:9576487, ECO:0000269|PubMed:9648242, ECO:0000269|PubMed:9668121}.;FUNCTION: Bifunctional enzyme with both A…				1.84104	0.186088	2.3304	O43252	O43252	PAPS1_HUMAN	Bifunctional 3'-phosphoadenosine 5'-phosphosulfate synthase 1
18.9196	19.3194	18.6824	18.8545	19.6299	20.1079	19.5262	19.4659			0.738519	WDR12		maturation of 5.8S rRNA from tricistronic rRNA transcript (SSU-rRNA, 5.8S rRNA, LSU-rRNA) [GO:0000466];maturation of LSU-rRNA from tricistronic rRNA transcript (SSU-rRNA, 5.8S rRNA, LSU-rRNA) [GO:0000463];Notch signaling pathway [GO:0007219];regulation of cell cycle [GO:0051726];ribosomal large subunit biogenesis [GO:0042273]	nucleolus [GO:0005730];nucleoplasm [GO:0005654];PeBoW complex [GO:0070545];preribosome, large subunit precursor [GO:0030687]	ribonucleoprotein complex binding [GO:0043021]	O00541;P40337-2;Q13148;Q14137	FUNCTION: Component of the PeBoW complex, which is required for maturation of 28S and 5.8S ribosomal RNAs and formation of the 60S ribosome. {ECO:0000255|HAMAP-Rule:MF_03029, ECO:0000269|PubMed:16043514, ECO:0000269|PubMed:17353269}.				2.00627	0.172705	2.47372	Q9GZL7	Q9GZL7	WDR12_HUMAN	Ribosome biogenesis protein WDR12
18.5765	19.5375	19.2017	18.2989	19.9882	19.8138	19.2862	19.4736			0.736801	BMI1		brain development [GO:0007420];cellular response to dexamethasone stimulus [GO:0071549];cellular response to interleukin-1 [GO:0071347];chromatin silencing [GO:0006342];DNA methylation [GO:0006306];embryonic skeletal system morphogenesis [GO:0048704];hemopoiesis [GO:0030097];histone acetylation [GO:0016573];histone H2A-K119 monoubiquitination [GO:0036353];humoral immune response [GO:0006959];in u…	cytosol [GO:0005829];heterochromatin [GO:0000792];nuclear body [GO:0016604];nucleoplasm [GO:0005654];nucleus [GO:0005634];PcG protein complex [GO:0031519];PRC1 complex [GO:0035102];ubiquitin ligase complex [GO:0000151]	promoter-specific chromatin binding [GO:1990841];RING-like zinc finger domain binding [GO:0071535];RNA polymerase II cis-regulatory region sequence-specific DNA binding [GO:0000978];ubiquitin-protein transferase activator activity [GO:0097027];zinc ion binding [GO:0008270]	O00257;O00257-3;O75031;O95503;O95931;P0CG48;P51784;P60484;P78364;Q06587;Q8IXK0;Q93009;Q99496;Q9GZM8;Q9H270;Q9HC52;Q9HCE1;Q9P202	FUNCTION: Component of a Polycomb group (PcG) multiprotein PRC1-like complex, a complex class required to maintain the transcriptionally repressive state of many genes, including Hox genes, throughout development. PcG PRC1 complex acts via chromatin remodeling and modification of histones;it mediates monoubiquitination of histone H2A 'Lys-119', rendering chromatin heritably changed in its express…				1.1943	0.23669	1.73361	P35226	P35226	BMI1_HUMAN	Polycomb complex protein BMI-1
20.0821	20.4273	20.2419	20.3211	20.654	22.1457	20.5915	20.6276			0.736587	ACTN1;ACTN4		actin filament bundle assembly [GO:0051017];actin filament network formation [GO:0051639];actin filament organization [GO:0007015];focal adhesion assembly [GO:0048041];negative regulation of cellular component movement [GO:0051271];negative regulation of substrate adhesion-dependent cell spreading [GO:1900025];peroxisome proliferator activated receptor signaling pathway [GO:0035357];platelet form…	brush border [GO:0005903];cell projection [GO:0042995];cell-cell junction [GO:0005911];cytoplasm [GO:0005737];cytoskeleton [GO:0005856];cytosol [GO:0005829];extracellular exosome [GO:0070062];extracellular region [GO:0005576];extracellular space [GO:0005615];fascia adherens [GO:0005916];focal adhesion [GO:0005925];glutamatergic synapse [GO:0098978];nuclear body [GO:0016604];nucleus [GO:0005634];p…	actin binding [GO:0003779];actin filament binding [GO:0051015];calcium ion binding [GO:0005509];chromatin DNA binding [GO:0031490];double-stranded RNA binding [GO:0003725];integrin binding [GO:0005178];nuclear receptor binding [GO:0016922];nuclear receptor coactivator activity [GO:0030374];nucleoside binding [GO:0001882];protein homodimerization activity [GO:0042803];retinoic acid receptor bindin…	A0A0S2Z4Y0;A8K571;B2R8Y4;O00151;O60294;O75604;O94875-10;O95257;P00973;P00973-2;P03466;P05198;P10276;P10599;P12931;P27958;P35222;P35609;P46940;P50222;P50479;P63172;Q07157;Q08043;Q13936;Q5L4H4;Q6ZUT1;Q7L775;Q8IY33;Q8N3V7;Q8NA61;Q8NC69;Q8TBB1;Q8VC66;Q8WZ42;Q92624;Q96QS3;Q9BYB0;Q9H987-2;Q9NP98;Q9NPC6;Q9NWQ9;Q9Y223	FUNCTION: F-actin cross-linking protein which is thought to anchor actin to a variety of intracellular structures. This is a bundling protein (Probable). Probably involved in vesicular trafficking via its association with the CART complex. The CART complex is necessary for efficient transferrin receptor recycling but not for EGFR degradation (PubMed:15772161). Involved in tight junction assembly …				0.97473	0.28703	1.51116	O43707;P12814	P12814;O43707	ACTN1_HUMAN;ACTN4_HUMAN	Alpha-actinin-4
18.7721	19.0728	18.8751	18.9184	19.0621	20.5823	19.2646	19.6716			0.735554	GTPBP4		maturation of LSU-rRNA from tricistronic rRNA transcript (SSU-rRNA, 5.8S rRNA, LSU-rRNA) [GO:0000463];negative regulation of cell migration [GO:0030336];negative regulation of cell population proliferation [GO:0008285];negative regulation of cell-cell adhesion [GO:0022408];negative regulation of collagen binding [GO:0033342];negative regulation of DNA replication [GO:0008156];negative regulation …	cytoplasm [GO:0005737];cytosol [GO:0005829];membrane [GO:0016020];nuclear membrane [GO:0031965];nucleolus [GO:0005730];nucleoplasm [GO:0005654];nucleus [GO:0005634];perinuclear region of cytoplasm [GO:0048471]	GTP binding [GO:0005525];GTPase activity [GO:0003924];RNA binding [GO:0003723]	P35240;P42858;P53618	FUNCTION: Involved in the biogenesis of the 60S ribosomal subunit. {ECO:0000250}.				1.12156	0.252714	1.66094	Q9BZE4	Q9BZE4	NOG1_HUMAN	Nucleolar GTP-binding protein 1
16.8436	17.5125	NaN	17.2887	18.7781	17.4343	NaN	17.6361			0.734551	PSMD14		double-strand break repair via homologous recombination [GO:0000724];double-strand break repair via nonhomologous end joining [GO:0006303];proteasome-mediated ubiquitin-dependent protein catabolic process [GO:0043161];protein deubiquitination [GO:0016579];protein K63-linked deubiquitination [GO:0070536];regulation of proteasomal protein catabolic process [GO:0061136];response to ethanol [GO:00454…	cytosol [GO:0005829];cytosolic proteasome complex [GO:0031597];extracellular region [GO:0005576];ficolin-1-rich granule lumen [GO:1904813];nucleoplasm [GO:0005654];nucleus [GO:0005634];proteasome accessory complex [GO:0022624];proteasome complex [GO:0000502];proteasome regulatory particle, lid subcomplex [GO:0008541];secretory granule lumen [GO:0034774]	endopeptidase activator activity [GO:0061133];isopeptidase activity [GO:0070122];Lys63-specific deubiquitinase activity [GO:0061578];metal ion binding [GO:0046872];metallopeptidase activity [GO:0008237];proteasome binding [GO:0070628];thiol-dependent deubiquitinase [GO:0004843]	P42858;P50222;P51665;Q8IZU0;Q9C005	FUNCTION: Component of the 26S proteasome, a multiprotein complex involved in the ATP-dependent degradation of ubiquitinated proteins. This complex plays a key role in the maintenance of protein homeostasis by removing misfolded or damaged proteins, which could impair cellular functions, and by removing proteins whose functions are no longer required. Therefore, the proteasome participates in num…				0.727581	0.359236	1.30643	O00487	O00487	PSDE_HUMAN	26S proteasome non-ATPase regulatory subunit 14
22.6342	22.2933	22.5045	22.44	22.8132	24.4362	22.969	22.5892			0.733891	MYH10;MYH9		actin cytoskeleton reorganization [GO:0031532];actin filament-based movement [GO:0030048];actomyosin structure organization [GO:0031032];angiogenesis [GO:0001525];blood vessel endothelial cell migration [GO:0043534];cell adhesion [GO:0007155];cortical granule exocytosis [GO:0060471];cytokinetic process [GO:0032506];establishment of meiotic spindle localization [GO:0051295];establishment of T cell…	actin cytoskeleton [GO:0015629];actomyosin [GO:0042641];actomyosin contractile ring [GO:0005826];adherens junction [GO:0005912];brush border [GO:0005903];cell cortex [GO:0005938];cell leading edge [GO:0031252];cleavage furrow [GO:0032154];cortical granule [GO:0060473];cytoplasm [GO:0005737];cytoplasmic side of plasma membrane [GO:0009898];cytosol [GO:0005829];extracellular exosome [GO:0070062];fo…	actin binding [GO:0003779];actin filament binding [GO:0051015];ADP binding [GO:0043531];ATP binding [GO:0005524];ATPase [GO:0016887];cadherin binding [GO:0045296];calmodulin binding [GO:0005516];identical protein binding [GO:0042802];integrin binding [GO:0005178];microfilament motor activity [GO:0000146];motor activity [GO:0003774];mRNA 5'-UTR binding [GO:0048027];protein domain specific binding …	Itself;O00255;O00255-2;O46385;P04271;P06703;P19338;P23297;P25815;P26447;P29034;P33763;P61073;P62993	FUNCTION: Cellular myosin that appears to play a role in cytokinesis, cell shape, and specialized functions such as secretion and capping. Involved with LARP6 in the stabilization of type I collagen mRNAs for CO1A1 and CO1A2. During cell spreading, plays an important role in cytoskeleton reorganization, focal contacts formation (in the central part but not the margins of spreading cells), and lam…				0.870559	0.32547	1.39869	P35579;P35580	P35749;P35580;P35579	MYH10_HUMAN;MYH9_HUMAN	Myosin-9
19.4007	19.2307	19.5155	19.5109	20.4775	20.654	19.7917	19.6646			0.73254	GART		adenine biosynthetic process [GO:0046084];brainstem development [GO:0003360];cerebellum development [GO:0021549];cerebral cortex development [GO:0021987];'de novo' IMP biosynthetic process [GO:0006189];glycine metabolic process [GO:0006544];purine nucleotide biosynthetic process [GO:0006164];purine ribonucleoside monophosphate biosynthetic process [GO:0009168];response to inorganic substance [GO:…	cytosol [GO:0005829];extracellular exosome [GO:0070062]	ATP binding [GO:0005524];metal ion binding [GO:0046872];phosphoribosylamine-glycine ligase activity [GO:0004637];phosphoribosylformylglycinamidine cyclo-ligase activity [GO:0004641];phosphoribosylglycinamide formyltransferase activity [GO:0004644]						1.5494	0.211754	2.06494	P22102	P22102	PUR2_HUMAN	Trifunctional purine biosynthetic protein adenosine-3
18.6604	18.9651	19.2276	19.9316	20.6096	19.7903	19.529	19.7859			0.732534	TENT5A		mRNA stabilization [GO:0048255];response to bacterium [GO:0009617]		RNA adenylyltransferase activity [GO:1990817];RNA binding [GO:0003723]	P43405;P54253;Q9NP31	FUNCTION: Probable nucleotidyltransferase that may act as a non-canonical poly(A) RNA polymerase. {ECO:0000305|PubMed:27060136}.				1.05909	0.266509	1.59647	Q96IP4	Q96IP4	TET5A_HUMAN	Terminal nucleotidyltransferase 5A
16.8269	16.2823	16.7419	17.2491	17.7328	17.8216	17.5687	16.8702			0.723282	LDLRAP1		amyloid precursor protein metabolic process [GO:0042982];cellular response to cytokine stimulus [GO:0071345];cholesterol homeostasis [GO:0042632];cholesterol metabolic process [GO:0008203];cholesterol transport [GO:0030301];low-density lipoprotein particle clearance [GO:0034383];positive regulation of cholesterol metabolic process [GO:0090205];positive regulation of low-density lipoprotein partic…	axon [GO:0030424];basal plasma membrane [GO:0009925];clathrin-coated endocytic vesicle membrane [GO:0030669];cytoplasmic side of plasma membrane [GO:0009898];cytosol [GO:0005829];early endosome [GO:0005769];neurofilament [GO:0005883];plasma membrane [GO:0005886];recycling endosome [GO:0055037]	amyloid-beta binding [GO:0001540];AP-1 adaptor complex binding [GO:0035650];AP-2 adaptor complex binding [GO:0035612];clathrin adaptor activity [GO:0035615];clathrin binding [GO:0030276];low-density lipoprotein particle receptor binding [GO:0050750];phosphatidylinositol-4,5-bisphosphate binding [GO:0005546];phosphotyrosine residue binding [GO:0001784];signaling adaptor activity [GO:0035591];signa…	A8MTQ0;P13378;P31273;P43358;P63010;P63010-2;Q02548;Q10567-3;Q14192;Q6ZVH7;Q8NDX1-2;Q9H668;Q9UPT6	FUNCTION: Adapter protein (clathrin-associated sorting protein (CLASP)) required for efficient endocytosis of the LDL receptor (LDLR) in polarized cells such as hepatocytes and lymphocytes, but not in non-polarized cells (fibroblasts). May be required for LDL binding and internalization but not for receptor clustering in coated pits. May facilitate the endocytocis of LDLR and LDLR-LDL complexes f…				1.31366	0.215961	1.8403	Q5SW96	Q5SW96	ARH_HUMAN	Low density lipoprotein receptor adapter protein 1
20.417	19.4959	19.5648	20.0691	21.0559	20.654	20.2989	20.417			0.719775	STK4		activation of protein kinase activity [GO:0032147];apoptotic process [GO:0006915];branching involved in blood vessel morphogenesis [GO:0001569];cell differentiation involved in embryonic placenta development [GO:0060706];cell morphogenesis [GO:0000902];central nervous system development [GO:0007417];endocardium development [GO:0003157];hepatocyte apoptotic process [GO:0097284];hippo signaling [GO…	cytoplasm [GO:0005737];cytosol [GO:0005829];nuclear body [GO:0016604];nucleoplasm [GO:0005654];nucleus [GO:0005634];protein-containing complex [GO:0032991]	ATP binding [GO:0005524];identical protein binding [GO:0042802];magnesium ion binding [GO:0000287];protein homodimerization activity [GO:0042803];protein kinase activity [GO:0004672];protein serine kinase activity [GO:0106310];protein serine/threonine kinase activator activity [GO:0043539];protein serine/threonine kinase activity [GO:0004674];protein threonine kinase activity [GO:0106311];transcr…	Itself;O95166;P31749;P35700;P50749;P60520;Q06830;Q13188;Q14BN4;Q6ZTQ3;Q7L9L4;Q86WH2;Q8WWW0;Q8WWW0-1;Q8WWW0-2;Q8WWW0-3;Q91VJ4;Q96D03;Q9GZQ8;Q9H0R8;Q9H2L5;Q9H4B6;Q9H8S9;Q9NRD5;Q9NS23-2	FUNCTION: Stress-activated, pro-apoptotic kinase which, following caspase-cleavage, enters the nucleus and induces chromatin condensation followed by internucleosomal DNA fragmentation. Key component of the Hippo signaling pathway which plays a pivotal role in organ size control and tumor suppression by restricting proliferation and promoting apoptosis. The core of this pathway is composed of a k…				1.40257	0.212195	1.92092	Q13043	Q13043	STK4_HUMAN	Serine/threonine-protein kinase 4
20.0426	20.4775	20.0951	19.6804	20.5451	21.743	20.3857	20.4972			0.718865	NUP107		female gonad development [GO:0008585];mRNA export from nucleus [GO:0006406];nephron development [GO:0072006];nuclear pore complex assembly [GO:0051292];posttranscriptional tethering of RNA polymerase II gene DNA at nuclear periphery [GO:0000973];protein import into nucleus [GO:0006606];regulation of transcription, DNA-templated [GO:0006355]	cytosol [GO:0005829];kinetochore [GO:0000776];membrane [GO:0016020];nuclear envelope [GO:0005635];nuclear membrane [GO:0031965];nuclear periphery [GO:0034399];nuclear pore [GO:0005643];nuclear pore outer ring [GO:0031080]	structural constituent of nuclear pore [GO:0017056]	Q8WUM0	FUNCTION: Plays a role in the nuclear pore complex (NPC) assembly and/or maintenance (PubMed:12552102, PubMed:15229283, PubMed:30179222). Required for the assembly of peripheral proteins into the NPC (PubMed:15229283, PubMed:12552102). May anchor NUP62 to the NPC (PubMed:15229283). Involved in nephrogenesis (PubMed:30179222). {ECO:0000269|PubMed:12552102, ECO:0000269|PubMed:15229283, ECO:0000269|…				1.03955	0.270802	1.57012	P57740	P57740	NU107_HUMAN	Nuclear pore complex protein Nup107
20.8876	21.0625	21.7756	21.3045	21.6886	22.9261	21.7471	21.5356			0.716831	STAT5B		cellular response to epidermal growth factor stimulus [GO:0071364];cellular response to growth factor stimulus [GO:0071363];cellular response to hormone stimulus [GO:0032870];cytokine-mediated signaling pathway [GO:0019221];defense response [GO:0006952];development of secondary female sexual characteristics [GO:0046543];development of secondary male sexual characteristics [GO:0046544];female preg…	chromatin [GO:0000785];cytoplasm [GO:0005737];cytosol [GO:0005829];nucleoplasm [GO:0005654];nucleus [GO:0005634]	chromatin binding [GO:0003682];DNA-binding transcription activator activity, RNA polymerase II-specific [GO:0001228];DNA-binding transcription factor activity [GO:0003700];DNA-binding transcription factor activity, RNA polymerase II-specific [GO:0000981];glucocorticoid receptor binding [GO:0035259];identical protein binding [GO:0042802];protein dimerization activity [GO:0046983];RNA polymerase II…	I6L957;Itself;O75604;P00519;P38936;P51687;P61968;P82932;Q09028;Q13111;Q13287;Q71SY5;Q86VK4-3;Q8TCE9;Q92569;Q96EY1;Q96PN8;Q99469	FUNCTION: Carries out a dual function: signal transduction and activation of transcription. Mediates cellular responses to the cytokine KITLG/SCF and other growth factors. Binds to the GAS element and activates PRL-induced transcription. Positively regulates hematopoietic/erythroid differentiation. {ECO:0000269|PubMed:20702587, ECO:0000269|PubMed:8732682}.				0.984522	0.28773	1.51281	P51692	P51692;P42229	STA5B_HUMAN	Signal transducer and activator of transcription 5B
21.5915	22.2477	21.3805	22.3294	22.2707	23.0838	22.1946	22.8651			0.716288	POM121C		mRNA transport [GO:0051028];protein import into nucleus [GO:0006606];RNA export from nucleus [GO:0006405]	endoplasmic reticulum membrane [GO:0005789];integral component of membrane [GO:0016021];nuclear envelope [GO:0005635];nuclear membrane [GO:0031965];nuclear pore [GO:0005643]	nuclear localization sequence binding [GO:0008139];structural constituent of nuclear pore [GO:0017056]		FUNCTION: Essential component of the nuclear pore complex (NPC). The repeat-containing domain may be involved in anchoring components of the pore complex to the pore membrane. When overexpressed in cells induces the formation of cytoplasmic annulate lamellae (AL). {ECO:0000269|PubMed:17900573}.				1.16756	0.243159	1.69604	A8CG34	A8CG34	P121C_HUMAN	Nuclear envelope pore membrane protein POM 121C
21.1332	21.1395	20.9601	20.5261	21.823	21.7675	21.6409	21.391			0.715856	ARHGAP42		activation of GTPase activity [GO:0090630];negative regulation of Rho protein signal transduction [GO:0035024];negative regulation of systemic arterial blood pressure [GO:0003085];negative regulation of vascular associated smooth muscle contraction [GO:1904694];signal transduction [GO:0007165]		GTPase activator activity [GO:0005096]		FUNCTION: May influence blood pressure by functioning as a GTPase-activating protein for RHOA in vascular smooth muscle. {ECO:0000269|PubMed:24335996}.				2.21395	0.155246	2.62117	A6NI28	A6NI28	RHG42_HUMAN	Rho GTPase-activating protein 42
18.7787	18.3895	18.5931	18.5004	19.1253	20.343	18.8574	18.7928			0.714211	RAB3GAP2		establishment of protein localization to endoplasmic reticulum membrane [GO:0097051];intracellular protein transport [GO:0006886];positive regulation of autophagosome assembly [GO:2000786];positive regulation of endoplasmic reticulum tubular network organization [GO:1903373];positive regulation of protein lipidation [GO:1903061];regulation of GTPase activity [GO:0043087]	cytosol [GO:0005829];endoplasmic reticulum membrane [GO:0005789];plasma membrane [GO:0005886];protein-containing complex [GO:0032991]	enzyme activator activity [GO:0008047];enzyme regulator activity [GO:0030234];GTPase activator activity [GO:0005096];small GTPase binding [GO:0031267]		FUNCTION: Regulatory subunit of a GTPase activating protein that has specificity for Rab3 subfamily (RAB3A, RAB3B, RAB3C and RAB3D). Rab3 proteins are involved in regulated exocytosis of neurotransmitters and hormones. Rab3 GTPase-activating complex specifically converts active Rab3-GTP to the inactive form Rab3-GDP. Required for normal eye and brain development. May participate in neurodevelopme…				0.989247	0.286561	1.51651	Q9H2M9	Q9H2M9	RBGPR_HUMAN	Rab3 GTPase-activating protein non-catalytic subunit
20.2302	19.9288	20.0426	20.002	20.3857	23.1269	20.0951	19.4485			0.713162	TOP2A		apoptotic chromosome condensation [GO:0030263];cellular response to DNA damage stimulus [GO:0006974];chromosome segregation [GO:0007059];DNA ligation [GO:0006266];DNA topological change [GO:0006265];embryonic cleavage [GO:0040016];female meiotic nuclear division [GO:0007143];hematopoietic progenitor cell differentiation [GO:0002244];negative regulation of DNA duplex unwinding [GO:1905463];positiv…	chromosome, centromeric region [GO:0000775];condensed chromosome [GO:0000793];cytoplasm [GO:0005737];DNA topoisomerase type II (double strand cut, ATP-hydrolyzing) complex [GO:0009330];nucleolus [GO:0005730];nucleoplasm [GO:0005654];nucleus [GO:0005634];protein-containing complex [GO:0032991];ribonucleoprotein complex [GO:1990904]	ATP binding [GO:0005524];ATPase, acting on DNA [GO:0008094];chromatin binding [GO:0003682];DNA binding [GO:0003677];DNA binding, bending [GO:0008301];DNA topoisomerase type II (double strand cut, ATP-hydrolyzing) activity [GO:0003918];enzyme binding [GO:0019899];histone deacetylase binding [GO:0042826];magnesium ion binding [GO:0000287];protein C-terminus binding [GO:0008022];protein heterodimeri…	O14497-1;P35222;P38398;Q05655	FUNCTION: Key decatenating enzyme that alters DNA topology by binding to two double-stranded DNA molecules, generating a double-stranded break in one of the strands, passing the intact strand through the broken strand, and religating the broken strand (PubMed:17567603, PubMed:18790802, PubMed:22013166, PubMed:22323612). May play a role in regulating the period length of ARNTL/BMAL1 transcriptiona…				0.382226	0.547936	0.78014	P11388	P11388	TOP2A_HUMAN	DNA topoisomerase 2-alpha
20.2302	21.7182	21.68	21.7098	21.743	23.0854	21.8307	21.5309			0.712962	DNAJC16			integral component of membrane [GO:0016021]							0.675834	0.376423	1.17045	Q9Y2G8	Q9Y2G8	DJC16_HUMAN	DnaJ homolog subfamily C member 16
26.8142	26.6865	26.2961	26.533	27.9814	27.4473	26.5667	27.17			0.708906	ALYREF		mRNA export from nucleus [GO:0006406];mRNA splicing, via spliceosome [GO:0000398];osteoblast differentiation [GO:0001649];positive regulation of DNA-templated transcription, elongation [GO:0032786];regulation of DNA recombination [GO:0000018];replication fork processing [GO:0031297];RNA export from nucleus [GO:0006405];viral mRNA export from host cell nucleus [GO:0046784]	catalytic step 2 spliceosome [GO:0071013];cytoplasm [GO:0005737];cytosol [GO:0005829];extracellular exosome [GO:0070062];membrane [GO:0016020];nuclear speck [GO:0016607];nucleoplasm [GO:0005654];nucleus [GO:0005634];transcription export complex [GO:0000346]	C5-methylcytidine-containing RNA binding [GO:0062153];RNA binding [GO:0003723]	P06493;P31749;Q13838;Q2HR75;Q9UBU9;Q9Y3Y2	ALYREF/THOC4 mediates the recruitment of the TREX complex to the intronless viral mRNA (PubMed:18974867). Required for TREX complex assembly and for linking DDX39B to the cap-binding complex (CBC) (PubMed:15998806, PubMed:17984224). In conjunction with THOC5 functions in NXF1-NXT1 mediated nuclear export of HSP70 mRNA;both proteins enhance the RNA binding activity of NXF1 and are required for NXF…				1.18527	0.238357	1.709	Q86V81	Q86V81	THOC4_HUMAN	THO complex subunit 4
20.1079	20.5451	19.4256	19.4514	20.7715	20.5356	20.3857	20.6714			0.708586	SUZ12		histone H3-K27 trimethylation [GO:0098532];negative regulation of cell differentiation [GO:0045596];negative regulation of chemokine production [GO:0032682];negative regulation of epithelial cell proliferation [GO:0050680];negative regulation of tyrosine phosphorylation of STAT protein [GO:0042532];response to retinoic acid [GO:0032526];spinal cord development [GO:0021510]	ESC/E(Z) complex [GO:0035098];nuclear body [GO:0016604];nucleolus [GO:0005730];nucleoplasm [GO:0005654];nucleus [GO:0005634]	chromatin DNA binding [GO:0031490];enzyme activator activity [GO:0008047];histone methyltransferase activity [GO:0042054];metal ion binding [GO:0046872];methylated histone binding [GO:0035064];transcription corepressor binding [GO:0001222]	O15379;O75530;Q15156;Q15910;Q92833-1	FUNCTION: Polycomb group (PcG) protein. Component of the PRC2 complex, which methylates 'Lys-9' (H3K9me) and 'Lys-27' (H3K27me) of histone H3, leading to transcriptional repression of the affected target gene (PubMed:15225548, PubMed:15231737, PubMed:15385962, PubMed:16618801, PubMed:17344414, PubMed:18285464, PubMed:28229514, PubMed:29499137, PubMed:31959557). The PRC2 complex may also serve as …				1.32873	0.217118	1.84469	Q15022	Q15022	SUZ12_HUMAN	Polycomb protein SUZ12
18.9717	17.8453	18.7386	18.5908	19.2506	19.5235	19.2153	18.9856			0.707159	PIKFYVE		1-phosphatidyl-1D-myo-inositol 3,5-bisphosphate metabolic process [GO:1903100];antigen processing and presentation of exogenous peptide antigen via MHC class II [GO:0019886];intracellular signal transduction [GO:0035556];melanosome organization [GO:0032438];myelin assembly [GO:0032288];neutrophil chemotaxis [GO:0030593];peptidyl-serine autophosphorylation [GO:0036289];phagosome maturation [GO:009…	cell-cell junction [GO:0005911];cytosol [GO:0005829];early endosome membrane [GO:0031901];endosome membrane [GO:0010008];Golgi membrane [GO:0000139];intracellular membrane-bounded organelle [GO:0043231];late endosome membrane [GO:0031902];membrane raft [GO:0045121];perinuclear region of cytoplasm [GO:0048471];phagocytic vesicle membrane [GO:0030670]	1-phosphatidylinositol-3-phosphate 5-kinase activity [GO:0000285];1-phosphatidylinositol-4-phosphate 5-kinase activity [GO:0016308];1-phosphatidylinositol-5-kinase activity [GO:0052810];ATP binding [GO:0005524];phosphatidylinositol-3,5-bisphosphate 5-phosphatase activity [GO:0043813];protein serine kinase activity [GO:0106310];protein serine/threonine kinase activity [GO:0004674];protein threonin…	Q08AM6	FUNCTION: (Microbial infection) Required for cell entry of coronaviruses SARS-CoV and SARS-CoV-2, as well as human coronavirus EMC (HCoV-EMC) by endocytosis. {ECO:0000269|PubMed:32221306}.;FUNCTION: Dual specificity kinase implicated in myriad essential cellular processes such as maintenance of endomembrane homeostasis, and endocytic-vacuolar pathway, lysosomal trafficking, nuclear transport, str…				1.41786	0.210114	1.92579	Q9Y2I7	Q9Y2I7	FYV1_HUMAN	1-phosphatidylinositol 3-phosphate 5-kinase
22.9707	22.8191	22.743	22.7307	23.5869	23.8576	23.391	23.2521			0.706011	CCT7		binding of sperm to zona pellucida [GO:0007339];positive regulation of establishment of protein localization to telomere [GO:1904851];positive regulation of protein localization to Cajal body [GO:1904871];positive regulation of telomerase RNA localization to Cajal body [GO:1904874];positive regulation of telomere maintenance via telomerase [GO:0032212];protein folding [GO:0006457];protein stabili…	cell body [GO:0044297];chaperonin-containing T-complex [GO:0005832];cytoplasm [GO:0005737];cytosol [GO:0005829];extracellular exosome [GO:0070062];microtubule [GO:0005874]	ATP binding [GO:0005524];protein folding chaperone [GO:0044183];unfolded protein binding [GO:0051082]	A0A024RCP2;O15534;O60232;P78371;Q02575;Q6PHZ7;Q969T9;Q9BYN7-2	FUNCTION: Component of the chaperonin-containing T-complex (TRiC), a molecular chaperone complex that assists the folding of proteins upon ATP hydrolysis (PubMed:25467444). The TRiC complex mediates the folding of WRAP53/TCAB1, thereby regulating telomere maintenance (PubMed:25467444). The TRiC complex plays a role in the folding of actin and tubulin (Probable). {ECO:0000269|PubMed:25467444, ECO:…				2.59187	0.115826	2.91234	Q99832	Q99832	TCPH_HUMAN	T-complex protein 1 subunit eta
19.4335	19.7712	NaN	20.0951	22.1946	20.265	NaN	18.9576			0.705822	CKB		cellular chloride ion homeostasis [GO:0030644];cerebellum development [GO:0021549];phosphocreatine biosynthetic process [GO:0046314];substantia nigra development [GO:0021762]	cytosol [GO:0005829];dendrite [GO:0030425];extracellular exosome [GO:0070062];extracellular space [GO:0005615];neuronal cell body [GO:0043025];nucleus [GO:0005634]	ATP binding [GO:0005524];creatine kinase activity [GO:0004111];kinase activity [GO:0016301];ubiquitin protein ligase binding [GO:0031625]	Q03463;Q96DX5	FUNCTION: Reversibly catalyzes the transfer of phosphate between ATP and various phosphogens (e.g. creatine phosphate) (PubMed:8186255). Creatine kinase isoenzymes play a central role in energy transduction in tissues with large, fluctuating energy demands, such as skeletal muscle, heart, brain and spermatozoa (Probable). Acts as a key regulator of adaptive thermogenesis as part of the futile cre…				0.298677	0.626172	0.666265	P12277	P12277	KCRB_HUMAN	Creatine kinase B-type
19.4993	19.9882	18.9667	19.7046	20.1825	20.1825	20.3857	20.2302			0.705552	APMAP		biosynthetic process [GO:0009058]	cell surface [GO:0009986];integral component of membrane [GO:0016021];membrane [GO:0016020]	arylesterase activity [GO:0004064];strictosidine synthase activity [GO:0016844]	Q5JX71	FUNCTION: Exhibits strong arylesterase activity with beta-naphthyl acetate and phenyl acetate. May play a role in adipocyte differentiation. {ECO:0000269|PubMed:18513186}.				1.72644	0.197434	2.19802	Q9HDC9	Q9HDC9	APMAP_HUMAN	Adipocyte plasma membrane-associated protein
18.7197	19.1017	18.8069	18.1099	19.5279	19.5789	19.398	19.0534			0.704953	PRKRIP1		mRNA processing [GO:0006397];negative regulation of phosphorylation [GO:0042326];negative regulation of protein kinase activity [GO:0006469];renal system process [GO:0003014];RNA splicing [GO:0008380]	extracellular exosome [GO:0070062];nucleolus [GO:0005730];spliceosomal complex [GO:0005681]	double-stranded RNA binding [GO:0003725];protein kinase binding [GO:0019901];protein kinase inhibitor activity [GO:0004860]	Q12933;Q8NHQ1	FUNCTION: Required for pre-mRNA splicing as component of the spliceosome (PubMed:28502770, PubMed:30705154). Binds double-stranded RNA. Inhibits EIF2AK2 kinase activity (By similarity). {ECO:0000250|UniProtKB:Q9CWV6, ECO:0000269|PubMed:28502770, ECO:0000269|PubMed:30705154}.				1.58763	0.2072	2.07626	Q9H875	Q9H875	PKRI1_HUMAN	PRKR-interacting protein 1
17.8526	18.5051	17.8644	18.3417	18.9264	19.3316	18.1913	18.9317			0.704292	GPS1		inactivation of MAPK activity [GO:0000188];JNK cascade [GO:0007254];protein deneddylation [GO:0000338]	COP9 signalosome [GO:0008180];cytosol [GO:0005829];nucleoplasm [GO:0005654]	GTPase inhibitor activity [GO:0005095]	P61201;Q92905;Q99627;Q9NZN8	FUNCTION: Essential component of the COP9 signalosome complex (CSN), a complex involved in various cellular and developmental processes. The CSN complex is an essential regulator of the ubiquitin (Ubl) conjugation pathway by mediating the deneddylation of the cullin subunits of SCF-type E3 ligase complexes, leading to decrease the Ubl ligase activity of SCF-type complexes such as SCF, CSA or DDB2…				1.28911	0.224097	1.80484	Q13098	Q13098	CSN1_HUMAN	COP9 signalosome complex subunit 1
NaN	18.8343	NaN	18.641	NaN	20.5165	NaN	18.3672			0.704188	ATP6V1H		endocytosis [GO:0006897];proton transmembrane transport [GO:1902600];regulation of macroautophagy [GO:0016241];vacuolar acidification [GO:0007035]	cytosol [GO:0005829];extracellular exosome [GO:0070062];lysosomal membrane [GO:0005765];plasma membrane [GO:0005886];vacuolar proton-transporting V-type ATPase, V1 domain [GO:0000221]	enzyme regulator activity [GO:0030234];proton-transporting ATPase activity, rotational mechanism [GO:0046961]	O15079;P42772;P42858;Q96IK1-2;Q96Q35-2;Q9BZL4;Q9UM82	FUNCTION: Subunit of the peripheral V1 complex of vacuolar ATPase. Subunit H activates the ATPase activity of the enzyme and couples ATPase activity to proton flow. Vacuolar ATPase is responsible for acidifying a variety of intracellular compartments in eukaryotic cells, thus providing most of the energy required for transport processes in the vacuolar system (By similarity). Involved in the endo…				0.235835	0.691461	0.597278	Q9UI12	Q9UI12	VATH_HUMAN	V-type proton ATPase subunit H
17.2885	17.303	16.8566	NaN	17.7149	18.5952	17.6012	17.5022			0.704001	PAK1IP1		cell population proliferation [GO:0008283];negative regulation of signal transduction [GO:0009968];regulation of signal transduction by p53 class mediator [GO:1901796];ribosomal large subunit biogenesis [GO:0042273];roof of mouth development [GO:0060021]	nucleolus [GO:0005730]		Q6FHY5;Q9H8W4	FUNCTION: Negatively regulates the PAK1 kinase. PAK1 is a member of the PAK kinase family, which has been shown to play a positive role in the regulation of signaling pathways involving MAPK8 and RELA. PAK1 exists as an inactive homodimer, which is activated by binding of small GTPases such as CDC42 to an N-terminal regulatory domain. PAK1IP1 also binds to the N-terminus of PAK1, and inhibits the…				1.09685	0.261196	1.67087	Q9NWT1	Q9NWT1	PK1IP_HUMAN	p21-activated protein kinase-interacting protein 1
16.7792	17.625	17.4014	17.5743	NaN	17.9277	17.9455	18.269			0.702436	JMY		actin polymerization-dependent cell motility [GO:0070358];Arp2/3 complex-mediated actin nucleation [GO:0034314];'de novo' actin filament nucleation [GO:0070060];DNA repair [GO:0006281];intrinsic apoptotic signaling pathway by p53 class mediator [GO:0072332];positive regulation of apoptotic process [GO:0043065];positive regulation of DNA-binding transcription factor activity [GO:0051091];regulatio…	cell leading edge [GO:0031252];cytoplasm [GO:0005737];cytoskeleton [GO:0005856];nucleoplasm [GO:0005654];nucleus [GO:0005634]	actin binding [GO:0003779];Arp2/3 complex binding [GO:0071933];transcription coactivator activity [GO:0003713]	A6NEM1;Q00987;Q5JR59-3;Q5RL73;Q6NUQ1;Q96JN2-2	FUNCTION: Acts both as a nuclear p53/TP53-cofactor and a cytoplasmic regulator of actin dynamics depending on conditions. In nucleus, acts as a cofactor that increases p53/TP53 response via its interaction with p300/EP300. Increases p53/TP53-dependent transcription and apoptosis, suggesting an important role in p53/TP53 stress response such as DNA damage. In cytoplasm, acts as a nucleation-promot…				1.43556	0.215455	2.01721	Q8N9B5	Q8N9B5	JMY_HUMAN	Junction-mediating and -regulatory protein
NaN	17.4916	18.1887	NaN	NaN	18.3402	NaN	18.74			0.699903	LRFN4		regulation of postsynaptic density assembly [GO:0099151];regulation of presynapse assembly [GO:1905606];synaptic membrane adhesion [GO:0099560]	cell surface [GO:0009986];GABA-ergic synapse [GO:0098982];glutamatergic synapse [GO:0098978];integral component of postsynaptic density membrane [GO:0099061];plasma membrane [GO:0005886]		A8MQ03;P07237;P0DPK4;P60410;Q07627;Q3LI66;Q6UY14-3;Q7Z3S9	FUNCTION: Promotes neurite outgrowth in hippocampal neurons. May play a role in redistributing DLG4 to the cell periphery (By similarity). {ECO:0000250}.				0.65047	0.387868	1.39485	Q6PJG9	Q6PJG9	LRFN4_HUMAN	Leucine-rich repeat and fibronectin type-III domain-containing protein 4
22.3752	22.0526	22.1825	22.2185	22.5938	23.9847	22.7348	22.3045			0.697258	MYH14;MYH9		actin cytoskeleton reorganization [GO:0031532];actin filament-based movement [GO:0030048];actomyosin structure organization [GO:0031032];angiogenesis [GO:0001525];blood vessel endothelial cell migration [GO:0043534];cortical granule exocytosis [GO:0060471];cytokinetic process [GO:0032506];establishment of meiotic spindle localization [GO:0051295];establishment of T cell polarity [GO:0001768];in u…	actin cytoskeleton [GO:0015629];actomyosin [GO:0042641];actomyosin contractile ring [GO:0005826];adherens junction [GO:0005912];brush border [GO:0005903];cell leading edge [GO:0031252];cleavage furrow [GO:0032154];cortical granule [GO:0060473];cytoplasm [GO:0005737];cytoplasmic side of plasma membrane [GO:0009898];cytosol [GO:0005829];extracellular exosome [GO:0070062];focal adhesion [GO:0005925]…	actin binding [GO:0003779];actin filament binding [GO:0051015];ADP binding [GO:0043531];ATP binding [GO:0005524];ATPase [GO:0016887];cadherin binding [GO:0045296];calmodulin binding [GO:0005516];identical protein binding [GO:0042802];integrin binding [GO:0005178];microfilament motor activity [GO:0000146];motor activity [GO:0003774];protein domain specific binding [GO:0019904];protein homodimeriza…	Itself;O00255;O00255-2;O46385;P04271;P06703;P19338;P23297;P25815;P26447;P29034;P33763;P61073;P62993	FUNCTION: Cellular myosin that appears to play a role in cytokinesis, cell shape, and specialized functions such as secretion and capping. {ECO:0000250}.;FUNCTION: Cellular myosin that appears to play a role in cytokinesis, cell shape, and specialized functions such as secretion and capping. Required for cortical actin clearance prior to oocyte exocytosis (By similarity). Promotes cell motility i…				0.943778	0.304643	1.46195	P35579;Q7Z406	Q7Z406;P35749;P35579	MYH14_HUMAN;MYH9_HUMAN	Myosin-9
19.2345	18.3088	19.0369	19.2917	20.2764	19.7337	19.3286	19.3168			0.695906	BLVRB		heme catabolic process [GO:0042167]	cytosol [GO:0005829];extracellular exosome [GO:0070062];intracellular membrane-bounded organelle [GO:0043231];nucleoplasm [GO:0005654];plasma membrane [GO:0005886];terminal bouton [GO:0043195]	biliberdin reductase NAD+ activity [GO:0106276];biliverdin reductase (NAD(P)+) activity [GO:0004074];biliverdin reductase (NADP+) activity [GO:0106277];riboflavin reductase (NADPH) activity [GO:0042602]	Q9UJ72	FUNCTION: Broad specificity oxidoreductase that catalyzes the NADPH-dependent reduction of a variety of flavins, such as riboflavin, FAD or FMN, biliverdins, methemoglobin and PQQ (pyrroloquinoline quinone). Contributes to heme catabolism and metabolizes linear tetrapyrroles. Can also reduce the complexed Fe(3+) iron to Fe(2+) in the presence of FMN and NADPH. In the liver, converts biliverdin to…				1.13954	0.252405	1.65732	P30043	P30043	BLVRB_HUMAN	Flavin reductase (NADPH)
17.0026	NaN	17.987	18.6652	19.0745	18.406	NaN	18.2573			0.69436	RANBP9		cell surface receptor signaling pathway [GO:0007166];cytoskeleton organization [GO:0007010];microtubule nucleation [GO:0007020];negative regulation of ERK1 and ERK2 cascade [GO:0070373];positive regulation of amyloid precursor protein catabolic process [GO:1902993];protein-containing complex assembly [GO:0065003]	cytoplasm [GO:0005737];cytosol [GO:0005829];microtubule associated complex [GO:0005875];nuclear body [GO:0016604];nucleoplasm [GO:0005654];nucleus [GO:0005634];plasma membrane [GO:0005886];ubiquitin ligase complex [GO:0000151]	enzyme binding [GO:0019899];small GTPase binding [GO:0031267]	P05067;P31151;P31421;P35372;P36873-2;P49961;Q9NRI5;Q9Y463	FUNCTION: May act as scaffolding protein, and as adapter protein to couple membrane receptors to intracellular signaling pathways (Probable). Acts as a mediator of cell spreading and actin cytoskeleton rearrangement (PubMed:18710924). Core component of the CTLH E3 ubiquitin-protein ligase complex that selectively accepts ubiquitin from UBE2H and mediates ubiquitination and subsequent proteasomal …				0.567028	0.420035	1.07794	Q96S59	Q96S59	RANB9_HUMAN	Ran-binding protein 9
19.9248	18.1158	19.7118	19.7316	21.4118	20.2419	18.6768	19.9296			0.694034	RPLP2		cytoplasmic translational elongation [GO:0002182];translation [GO:0006412]	cytosol [GO:0005829];cytosolic large ribosomal subunit [GO:0022625];extracellular exosome [GO:0070062];focal adhesion [GO:0005925];membrane [GO:0016020]	structural constituent of ribosome [GO:0003735]	P05386	FUNCTION: Plays an important role in the elongation step of protein synthesis.				0.442236	0.499562	0.865035	P05387	P05387	RLA2_HUMAN	60S acidic ribosomal protein P2
19.5957	19.1478	18.7708	19.4471	20.1079	20.2066	19.7478	19.6694			0.692596	USP48		protein deubiquitination [GO:0016579];ubiquitin-dependent protein catabolic process [GO:0006511]	cytosol [GO:0005829];mitochondrion [GO:0005739];nucleoplasm [GO:0005654];nucleus [GO:0005634]	cysteine-type endopeptidase activity [GO:0004197];thiol-dependent deubiquitinase [GO:0004843]	Q13148	FUNCTION: Recognizes and hydrolyzes the peptide bond at the C-terminal Gly of ubiquitin. Involved in the processing of poly-ubiquitin precursors as well as that of ubiquitinated proteins. May be involved in the regulation of NF-kappa-B activation by TNF receptor superfamily via its interactions with RELA and TRAF2. May also play a regulatory role at postsynaptic sites. {ECO:0000269|PubMed:1621404…				1.6636	0.201006	2.13134	Q86UV5	Q86UV5	UBP48_HUMAN	Ubiquitin carboxyl-terminal hydrolase 48
20.9316	20.5731	20.5915	20.3321	20.7307	23.5983	20.6364	20.2302			0.691842	TOP2A;TOP2B		apoptotic chromosome condensation [GO:0030263];axonogenesis [GO:0007409];cellular response to DNA damage stimulus [GO:0006974];chromosome segregation [GO:0007059];DNA ligation [GO:0006266];DNA topological change [GO:0006265];embryonic cleavage [GO:0040016];female meiotic nuclear division [GO:0007143];forebrain development [GO:0030900];hematopoietic progenitor cell differentiation [GO:0002244];neg…	chromosome, centromeric region [GO:0000775];condensed chromosome [GO:0000793];cytoplasm [GO:0005737];cytosol [GO:0005829];DNA topoisomerase type II (double strand cut, ATP-hydrolyzing) complex [GO:0009330];nucleolus [GO:0005730];nucleoplasm [GO:0005654];nucleus [GO:0005634];protein-containing complex [GO:0032991];ribonucleoprotein complex [GO:1990904]	ATP binding [GO:0005524];ATPase, acting on DNA [GO:0008094];chromatin binding [GO:0003682];DNA binding [GO:0003677];DNA binding, bending [GO:0008301];DNA topoisomerase type II (double strand cut, ATP-hydrolyzing) activity [GO:0003918];enzyme binding [GO:0019899];histone deacetylase binding [GO:0042826];magnesium ion binding [GO:0000287];metal ion binding [GO:0046872];protein C-terminus binding [G…	O14497-1;P35222;P38398;Q05655	FUNCTION: Key decatenating enzyme that alters DNA topology by binding to two double-stranded DNA molecules, generating a double-stranded break in one of the strands, passing the intact strand through the broken strand, and religating the broken strand (PubMed:17567603, PubMed:18790802, PubMed:22013166, PubMed:22323612). May play a role in regulating the period length of ARNTL/BMAL1 transcriptiona…				0.385717	0.547004	0.782739	P11388;Q02880	P11388;Q02880	TOP2A_HUMAN;TOP2B_HUMAN	DNA topoisomerase 2-alpha
18.4277	19.304	18.725	18.3542	NaN	19.8293	19.3348	19.0184			0.691431	RAB9A		negative regulation by host of symbiont molecular function [GO:0052405];positive regulation of exocytosis [GO:0045921];protein transport [GO:0015031];Rab protein signal transduction [GO:0032482];regulation of protein localization [GO:0032880];retrograde transport, endosome to Golgi [GO:0042147]	cytosol [GO:0005829];endoplasmic reticulum membrane [GO:0005789];extracellular exosome [GO:0070062];late endosome [GO:0005770];lysosome [GO:0005764];melanosome [GO:0042470];phagocytic vesicle [GO:0045335];phagocytic vesicle membrane [GO:0030670];plasma membrane [GO:0005886];trans-Golgi network membrane [GO:0032588];transport vesicle [GO:0030133]	GDP binding [GO:0019003];GTP binding [GO:0005525];GTPase activity [GO:0003924]	Q8IWE5;Q9Y2I1	FUNCTION: Involved in the transport of proteins between the endosomes and the trans Golgi network. Involved in the recruitment of SGSM2 to melanosomes and is required for the proper trafficking of melanogenic enzymes TYR, TYRP1 and DCT/TYRP2 to melanosomes in melanocytes. {ECO:0000250|UniProtKB:P24408, ECO:0000250|UniProtKB:Q9R0M6}.				1.07001	0.267773	1.63532	P51151	P51151;Q9NP90	RAB9A_HUMAN	Ras-related protein Rab-9A
22.3129	22.5309	22.5093	22.7451	23.1332	24.002	22.7286	22.9951			0.690171	HSP90AA1		activation of innate immune response [GO:0002218];axon extension [GO:0048675];cellular response to heat [GO:0034605];cellular response to virus [GO:0098586];central nervous system neuron axonogenesis [GO:0021955];chaperone-mediated autophagy [GO:0061684];chaperone-mediated protein complex assembly [GO:0051131];establishment of cell polarity [GO:0030010];mitochondrial transport [GO:0006839];positi…	axonal growth cone [GO:0044295];cytoplasm [GO:0005737];cytosol [GO:0005829];dendritic growth cone [GO:0044294];endocytic vesicle lumen [GO:0071682];extracellular exosome [GO:0070062];extracellular region [GO:0005576];ficolin-1-rich granule lumen [GO:1904813];lysosomal lumen [GO:0043202];melanosome [GO:0042470];membrane [GO:0016020];mitochondrion [GO:0005739];myelin sheath [GO:0043209];neuronal ce…	ATP binding [GO:0005524];ATP hydrolysis activity [GO:0140603];disordered domain specific binding [GO:0097718];DNA polymerase binding [GO:0070182];GTPase binding [GO:0051020];histone deacetylase binding [GO:0042826];identical protein binding [GO:0042802];MHC class II protein complex binding [GO:0023026];nitric-oxide synthase regulator activity [GO:0030235];protein homodimerization activity [GO:004…	A0A0C4DFM3;Itself;O15111;O43318-2;O95433;P00533;P04049;P04150;P04626;P05067;P05412;P06239;P06241;P10599;P12931;P17612;P26882;P35222;P35467;P43034;P50750;P53041;P61247;Q02790;Q13451;Q14194;Q14318;Q15185;Q15438;Q15831;Q16543;Q6PK50;Q6QEF8-4;Q6UY14-3;Q6VAB6;Q7L3B6;Q8IWD4;Q8WVJ2;Q92993-2;Q96G23;Q96LI6-3;Q99558;Q9BV29;Q9H0C5;Q9H6R7-2;Q9H6T3;Q9UHD1;Q9UHH9;Q9UNE7;Q9UQM7;Q9Y6K9	FUNCTION: Molecular chaperone that promotes the maturation, structural maintenance and proper regulation of specific target proteins involved for instance in cell cycle control and signal transduction. Undergoes a functional cycle that is linked to its ATPase activity which is essential for its chaperone activity. This cycle probably induces conformational changes in the client proteins, thereby …				1.26457	0.231942	1.77262	P07900	P07900	HS90A_HUMAN	Heat shock protein HSP 90-alpha
18.8749	19.0183	17.7659	18.69	20.2302	19.2027	18.4109	19.2634			0.689508	MEF2D		adult heart development [GO:0007512];apoptotic process [GO:0006915];cell differentiation [GO:0030154];chondrocyte differentiation [GO:0002062];endochondral ossification [GO:0001958];muscle organ development [GO:0007517];nervous system development [GO:0007399];osteoblast differentiation [GO:0001649];positive regulation of transcription by RNA polymerase II [GO:0045944];positive regulation of vascu…	chromatin [GO:0000785];cytoplasm [GO:0005737];intracellular membrane-bounded organelle [GO:0043231];nucleoplasm [GO:0005654];nucleus [GO:0005634]	DNA-binding transcription activator activity, RNA polymerase II-specific [GO:0001228];DNA-binding transcription factor activity [GO:0003700];DNA-binding transcription factor activity, RNA polymerase II-specific [GO:0000981];DNA-binding transcription factor binding [GO:0140297];histone deacetylase binding [GO:0042826];protein heterodimerization activity [GO:0046982];protein homodimerization activi…		FUNCTION: Transcriptional activator which binds specifically to the MEF2 element, 5'-YTA[AT](4)TAR-3', found in numerous muscle-specific, growth factor- and stress-induced genes. Mediates cellular functions not only in skeletal and cardiac muscle development, but also in neuronal differentiation and survival. Plays diverse roles in the control of cell growth, survival and apoptosis via p38 MAPK s…				0.720424	0.366824	1.21585	Q14814	Q14814	MEF2D_HUMAN	Myocyte-specific enhancer factor 2D
21.4526	21.1395	21.0426	21.2125	21.68	22.5285	21.7675	21.6276			0.689095	SDC2		cell migration [GO:0016477];dendrite morphogenesis [GO:0048813];regulation of dendrite morphogenesis [GO:0048814]	cell surface [GO:0009986];collagen-containing extracellular matrix [GO:0062023];endoplasmic reticulum lumen [GO:0005788];Golgi lumen [GO:0005796];integral component of membrane [GO:0016021];lysosomal lumen [GO:0043202];plasma membrane [GO:0005886]	identical protein binding [GO:0042802];PDZ domain binding [GO:0030165]	G5E9A7;Itself;O14936;O15354;O60333-2;O60506-4;O60784-2;O75056;O76024;P18827;P21359;P27986-2;P28799;P28799-2;P31431;P41271-2;Q12797-6;Q13387-4;Q6NXG1;Q7Z699;Q9Y3C5	FUNCTION: Cell surface proteoglycan that bears heparan sulfate. Regulates dendritic arbor morphogenesis (By similarity). {ECO:0000250}.				1.62779	0.203785	2.09713	P34741	P34741	SDC2_HUMAN	Syndecan-2
20.6006	20.6453	20.2302	20.5356	20.9882	22.417	20.6006	20.7471			0.68529	DNM1L	MOM	calcium ion transport [GO:0006816];cellular response to oxygen-glucose deprivation [GO:0090650];cellular response to thapsigargin [GO:1904579];dynamin family protein polymerization involved in mitochondrial fission [GO:0003374];heart contraction [GO:0060047];intracellular distribution of mitochondria [GO:0048312];membrane fusion [GO:0061025];mitochondrial fission [GO:0000266];mitochondrial fragme…	brush border [GO:0005903];clathrin-coated pit [GO:0005905];cytoplasm [GO:0005737];cytosol [GO:0005829];endoplasmic reticulum [GO:0005783];endoplasmic reticulum membrane [GO:0005789];Golgi apparatus [GO:0005794];Golgi membrane [GO:0000139];intracellular membrane-bounded organelle [GO:0043231];membrane [GO:0016020];microtubule [GO:0005874];mitochondrial membrane [GO:0031966];mitochondrial outer mem…	BH2 domain binding [GO:0051433];clathrin binding [GO:0030276];GTP binding [GO:0005525];GTPase activator activity [GO:0005096];GTPase activity [GO:0003924];GTP-dependent protein binding [GO:0030742];identical protein binding [GO:0042802];lipid binding [GO:0008289];microtubule binding [GO:0008017];protein homodimerization activity [GO:0042803];protein-containing complex binding [GO:0044877];small G…	Itself;O43257;O95563;P03372;P21980-2;Q14160;Q5S007;Q8N7X4;Q96C03;Q9GZY8;Q9NQG6;Q9NVI7;Q9NVI7-2;Q9Y3D6;Q9Y512	FUNCTION: [Isoform 1]: Inhibits peroxisomal division when overexpressed. {ECO:0000269|PubMed:12618434}.;FUNCTION: [Isoform 4]: Inhibits peroxisomal division when overexpressed. {ECO:0000269|PubMed:12618434}.;FUNCTION: Functions in mitochondrial and peroxisomal division (PubMed:9570752, PubMed:9786947, PubMed:11514614, PubMed:12499366, PubMed:17301055, PubMed:17553808, PubMed:17460227, PubMed:1869…	MitoCarta3.0	literature, yeast mito homolog+, mito protein domain, induction	Mitochondrial dynamics and surveillance > Fission	0.795321	0.353343	1.29867	O00429	O00429	DNM1L_HUMAN	Dynamin-1-like protein
19.6369	19.6763	19.5227	19.9165	20.5069	20.7715	19.7368	20.4775			0.685072	SF3A2		mRNA 3'-splice site recognition [GO:0000389];mRNA processing [GO:0006397];mRNA splicing, via spliceosome [GO:0000398];positive regulation of neuron projection development [GO:0010976];spliceosomal complex assembly [GO:0000245];U2-type prespliceosome assembly [GO:1903241]	catalytic step 2 spliceosome [GO:0071013];nuclear speck [GO:0016607];nucleoplasm [GO:0005654];nucleus [GO:0005634];spliceosomal complex [GO:0005681];U2 snRNP [GO:0005686];U2-type precatalytic spliceosome [GO:0071005];U2-type prespliceosome [GO:0071004]	RNA binding [GO:0003723];zinc ion binding [GO:0008270]	O43143;O43639;P07947;P09661;P11142;P25490;P62304;P62306;P62993;Q12797-6;Q14119;Q15459;Q15637;Q15642-2;Q6MZP7;Q7RTV0;Q8IVT2;Q8NDZ0;Q92734;Q96I25;Q99459;Q9UQB8-6	FUNCTION: Involved in pre-mRNA splicing as a component of the splicing factor SF3A complex that contributes to the assembly of the 17S U2 snRNP, and the subsequent assembly of the pre-spliceosome 'E' complex and the pre-catalytic spliceosome 'A' complex (PubMed:10882114, PubMed:11533230). Involved in pre-mRNA splicing as a component of pre-catalytic spliceosome 'B' complexes, including the Bact c…				1.55713	0.215085	2.03213	Q15428	Q15428	SF3A2_HUMAN	Splicing factor 3A subunit 2
22.0054	21.714	21.6671	21.9459	22.3403	24.1565	21.8461	21.7265			0.684267	BAZ1B		cellular response to DNA damage stimulus [GO:0006974];chromatin assembly or disassembly [GO:0006333];chromatin remodeling [GO:0006338];histone phosphorylation [GO:0016572];regulation of transcription by RNA polymerase II [GO:0006357]	condensed chromosome [GO:0000793];nuclear body [GO:0016604];nucleoplasm [GO:0005654];pericentric heterochromatin [GO:0005721]	ATP binding [GO:0005524];histone binding [GO:0042393];histone kinase activity [GO:0035173];non-membrane spanning protein tyrosine kinase activity [GO:0004715];protein tyrosine kinase activity [GO:0004713];transmembrane receptor protein tyrosine kinase activity [GO:0004714];zinc ion binding [GO:0008270]	O60264	FUNCTION: Atypical tyrosine-protein kinase that plays a central role in chromatin remodeling and acts as a transcription regulator (PubMed:19092802). Involved in DNA damage response by phosphorylating 'Tyr-142' of histone H2AX (H2AXY142ph) (PubMed:19092802, PubMed:19234442). H2AXY142ph plays a central role in DNA repair and acts as a mark that distinguishes between apoptotic and repair responses …				0.562147	0.423624	1.02357	Q9UIG0	Q9UIG0	BAZ1B_HUMAN	Tyrosine-protein kinase BAZ1B
19.0052	19.544	19.2702	19.5858	19.4829	20.6628	19.8242	20.1704			0.683752	POLR2A		DNA-templated transcription, termination [GO:0006353];positive regulation of RNA splicing [GO:0033120];regulation of transcription, DNA-templated [GO:0006355];transcription by RNA polymerase II [GO:0006366]	chromosome [GO:0005694];cytoplasm [GO:0005737];nucleoplasm [GO:0005654];nucleus [GO:0005634];RNA polymerase II, core complex [GO:0005665]	DNA binding [GO:0003677];DNA-directed 5'-3' RNA polymerase activity [GO:0003899];kinase binding [GO:0019900];metal ion binding [GO:0046872];promoter-specific chromatin binding [GO:1990841];protein C-terminus binding [GO:0008022];RNA binding [GO:0003723];RNA-directed 5'-3' RNA polymerase activity [GO:0003968];ubiquitin protein ligase binding [GO:0031625]	L8B1Q7;O00267;O14744;O94762-1;P17844;P23193;Q16637;Q67020;Q6P1J9;Q7Z333;Q8N108-16;Q8N7H5;Q8WTV1;Q96H20;Q96P16;Q98140;Q9H7E2;Q9HCS7;Q9NQG5;Q9NWX5;Q9UPY3-1	FUNCTION: (Microbial infection) Acts as an RNA-dependent RNA polymerase when associated with small delta antigen of Hepatitis delta virus, acting both as a replicate and transcriptase for the viral RNA circular genome. {ECO:0000269|PubMed:18032511}.;FUNCTION: DNA-dependent RNA polymerase catalyzes the transcription of DNA into RNA using the four ribonucleoside triphosphates as substrates. Largest…				1.26885	0.231424	1.77232	P24928	P24928	RPB1_HUMAN	DNA-directed RNA polymerase II subunit RPB1
NaN	17.8051	17.3213	NaN	18.8423	18.4805	17.682	17.9826			0.683611	AGMAT	Matrix	agmatine biosynthetic process [GO:0097055];putrescine biosynthetic process from arginine, using agmatinase [GO:0033389];spermidine biosynthetic process [GO:0008295]	mitochondrion [GO:0005739]	agmatinase activity [GO:0008783];metal ion binding [GO:0046872]			MitoCarta3.0	literature, targetP signal, mito protein domain, MS/MS+	Metabolism > Amino acid metabolism	0.758912	0.356735	1.32941	Q9BSE5	Q9BSE5	SPEB_HUMAN	Agmatinase, mitochondrial
20.8876	21.0951	21.0088	21.0292	20.7056	24.3444	20.9742	20.7307			0.683525	CD44		cartilage development [GO:0051216];cell adhesion [GO:0007155];cell migration [GO:0016477];cell-cell adhesion [GO:0098609];cell-matrix adhesion [GO:0007160];cellular response to fibroblast growth factor stimulus [GO:0044344];cytokine-mediated signaling pathway [GO:0019221];hyaluronan catabolic process [GO:0030214];inflammatory response [GO:0006954];monocyte aggregation [GO:0070487];negative regula…	apical plasma membrane [GO:0016324];basolateral plasma membrane [GO:0016323];cell projection [GO:0042995];cell surface [GO:0009986];cytosol [GO:0005829];extracellular exosome [GO:0070062];focal adhesion [GO:0005925];Golgi apparatus [GO:0005794];integral component of plasma membrane [GO:0005887];lamellipodium membrane [GO:0031258];macrophage migration inhibitory factor receptor complex [GO:0035692…	collagen binding [GO:0005518];hyaluronic acid binding [GO:0005540];transmembrane signaling receptor activity [GO:0004888]	P04233;P18011;P26038;Q9UPY5	FUNCTION: Cell-surface receptor that plays a role in cell-cell interactions, cell adhesion and migration, helping them to sense and respond to changes in the tissue microenvironment (PubMed:16541107, PubMed:19703720, PubMed:22726066). Participates thereby in a wide variety of cellular functions including the activation, recirculation and homing of T-lymphocytes, hematopoiesis, inflammation and re…				0.327136	0.599214	0.691586	P16070	P16070	CD44_HUMAN	CD44 antigen
16.0472	17.9122	19.155	16.2429	19.9742	18.792	15.8694	17.45			0.682111	TALDO1		carbohydrate metabolic process [GO:0005975];fructose 6-phosphate metabolic process [GO:0006002];glyceraldehyde-3-phosphate metabolic process [GO:0019682];pentose-phosphate shunt, non-oxidative branch [GO:0009052]	cytoplasm [GO:0005737];cytosol [GO:0005829];extracellular exosome [GO:0070062];nucleus [GO:0005634]	monosaccharide binding [GO:0048029];transaldolase activity [GO:0004801]	P42858;Q9NYB0	FUNCTION: Transaldolase is important for the balance of metabolites in the pentose-phosphate pathway.				0.240596	0.685597	0.545821	P37837	P37837	TALDO_HUMAN	Transaldolase
17.2259	17.0148	17.2437	NaN	17.62	19.134	16.7986	17.8188			0.681369	PLRG1		mRNA splicing, via spliceosome [GO:0000398];positive regulation of G1/S transition of mitotic cell cycle [GO:1900087];protein localization to nucleus [GO:0034504]	catalytic step 2 spliceosome [GO:0071013];Cul4-RING E3 ubiquitin ligase complex [GO:0080008];fibrillar center [GO:0001650];nuclear membrane [GO:0031965];nuclear speck [GO:0016607];nucleoplasm [GO:0005654];nucleus [GO:0005634];Prp19 complex [GO:0000974];U2-type catalytic step 2 spliceosome [GO:0071007]		P52272;P54253	FUNCTION: Involved in pre-mRNA splicing as component of the spliceosome (PubMed:28502770, PubMed:28076346). Component of the PRP19-CDC5L complex that forms an integral part of the spliceosome and is required for activating pre-mRNA splicing (PubMed:11101529, PubMed:11544257). {ECO:0000269|PubMed:11101529, ECO:0000269|PubMed:11544257, ECO:0000269|PubMed:28076346, ECO:0000269|PubMed:28502770}.				0.538012	0.437655	1.00852	O43660	O43660	PLRG1_HUMAN	Pleiotropic regulator 1
20.5165	20.5356	20.265	20.0156	21.002	21.3962	20.8034	20.85			0.679691	DDX23		cis assembly of pre-catalytic spliceosome [GO:0000354];mRNA splicing, via spliceosome [GO:0000398];R-loop disassembly [GO:0062176];RNA splicing [GO:0008380];RNA splicing, via transesterification reactions [GO:0000375]	catalytic step 2 spliceosome [GO:0071013];chromatin [GO:0000785];extracellular exosome [GO:0070062];nucleolus [GO:0005730];nucleoplasm [GO:0005654];nucleus [GO:0005634];U4/U6 x U5 tri-snRNP complex [GO:0046540];U5 snRNP [GO:0005682]	ATP binding [GO:0005524];ATP hydrolysis activity [GO:0140603];RNA binding [GO:0003723];RNA helicase activity [GO:0003724]	P54274;Q96DI7	FUNCTION: Involved in pre-mRNA splicing and its phosphorylated form (by SRPK2) is required for spliceosomal B complex formation (PubMed:18425142). Independently of its spliceosome formation function, required for the suppression of incorrect R-loops formed during transcription;R-loops are composed of a DNA:RNA hybrid and the associated non-template single-stranded DNA (PubMed:28076779). {ECO:0000…				2.01367	0.180592	2.41004	Q9BUQ8	Q9BUQ8	DDX23_HUMAN	Probable ATP-dependent RNA helicase DDX23
NaN	18.3525	NaN	16.7094	18.4375	19.5742	17.9142	16.9069			0.677256	CDCA2		cell cycle [GO:0007049];cell division [GO:0051301];chromosome segregation [GO:0007059];positive regulation of protein dephosphorylation [GO:0035307]	chromosome [GO:0005694];cytosol [GO:0005829];nucleoplasm [GO:0005654]			FUNCTION: Regulator of chromosome structure during mitosis required for condensin-depleted chromosomes to retain their compact architecture through anaphase. Acts by mediating the recruitment of phopsphatase PP1-gamma subunit (PPP1CC) to chromatin at anaphase and into the following interphase. At anaphase onset, its association with chromatin targets a pool of PPP1CC to dephosphorylate substrates…				0.280103	0.648359	0.631239	Q69YH5	Q69YH5	CDCA2_HUMAN	Cell division cycle-associated protein 2
20.9882	20.2877	21.1143	20.6714	21.6186	21.823	21.3592	20.9459			0.671294	FLNB;FLNC		actin cytoskeleton organization [GO:0030036];cellular response to interferon-gamma [GO:0071346];epithelial cell morphogenesis [GO:0003382];keratinocyte development [GO:0003334];muscle cell development [GO:0055001];signal transduction [GO:0007165];skeletal muscle tissue development [GO:0007519]	actin cytoskeleton [GO:0015629];brush border [GO:0005903];cell cortex [GO:0005938];costamere [GO:0043034];cytoplasm [GO:0005737];cytoskeleton [GO:0005856];cytosol [GO:0005829];extracellular exosome [GO:0070062];focal adhesion [GO:0005925];integral component of membrane [GO:0016021];neuron projection [GO:0043005];neuronal cell body [GO:0043025];nucleus [GO:0005634];phagocytic vesicle [GO:0045335];…	actin binding [GO:0003779];actin filament binding [GO:0051015];ankyrin binding [GO:0030506];cadherin binding [GO:0045296];cytoskeletal protein binding [GO:0008092];identical protein binding [GO:0042802];RNA binding [GO:0003723]	Itself;O70511-7;P00519;P05161;P16333;P21333;P46108;P62993;P63000;Q13233;Q702N8;Q9ERP3;Q9UBF9;Q9Y6R4	FUNCTION: Connects cell membrane constituents to the actin cytoskeleton. May promote orthogonal branching of actin filaments and links actin filaments to membrane glycoproteins. Anchors various transmembrane proteins to the actin cytoskeleton. Interaction with FLNA may allow neuroblast migration from the ventricular zone into the cortical plate. Various interactions and localizations of isoforms …				1.35633	0.217179	1.84327	O75369;Q14315	Q14315;O75369	FLNB_HUMAN;FLNC_HUMAN	Filamin-B
16.6788	16.4178	16.9259	16.4903	17.1895	17.6297	17.268	17.1108			0.671286	MGAT5		negative regulation of protein tyrosine phosphatase activity [GO:1903614];positive regulation of cell migration [GO:0030335];positive regulation of receptor signaling pathway via STAT [GO:1904894];protein N-linked glycosylation [GO:0006487];protein N-linked glycosylation via asparagine [GO:0018279];viral protein processing [GO:0019082]	extracellular exosome [GO:0070062];Golgi apparatus [GO:0005794];Golgi membrane [GO:0000139];integral component of membrane [GO:0016021];membrane [GO:0016020]	alpha-1,6-mannosylglycoprotein 6-beta-N-acetylglucosaminyltransferase activity [GO:0030144];manganese ion binding [GO:0030145];protein phosphatase inhibitor activity [GO:0004864]		FUNCTION: [Secreted alpha-1,6-mannosylglycoprotein 6-beta-N-acetylglucosaminyltransferase A]: Promotes proliferation of umbilical vein endothelial cells and angiogenesis, at least in part by promoting the release of the growth factor FGF2 from the extracellular matrix. {ECO:0000269|PubMed:11872751}.;FUNCTION: Catalyzes the addition of N-acetylglucosamine (GlcNAc) in beta 1-6 linkage to the alpha-…				2.2267	0.153051	2.56901	Q09328	Q09328	MGT5A_HUMAN	Alpha-1,6-mannosylglycoprotein 6-beta-N-acetylglucosaminyltransferase A
18.7503	22.3619	20.6096	21.417	21.2707	22.5356	20.1457	21.8689			0.670544	LMNB1;LMNB2			cytosol [GO:0005829];intermediate filament [GO:0005882];lamin filament [GO:0005638];membrane [GO:0016020];nuclear envelope [GO:0005635];nuclear inner membrane [GO:0005637];nuclear matrix [GO:0016363];nuclear membrane [GO:0031965];nucleoplasm [GO:0005654];nucleus [GO:0005634]	identical protein binding [GO:0042802];phospholipase binding [GO:0043274];sequence-specific double-stranded DNA binding [GO:1990837];structural molecule activity [GO:0005198]	A2BDD9;A6NC98;Itself;O14753;O60684;O75604;O95295;P02545;P02545-1;P02545-2;P07954;P14373;P20700;P35219;P52294;P55081;P78424;Q03252;Q05322;Q05BL1;Q08379;Q15911-2;Q16543;Q3SY00;Q4G0R1;Q53FD0-2;Q5JST6;Q7KZS0;Q8TC57;Q8WWB5;Q96HB5;Q96KQ4;Q9GZQ8;Q9H3R5;Q9NPF5;Q9NVV9;Q9UBB9;Q9UJV3-2;Q9Y250;Q9Y2J4;Q9Y3C0;Q9Y6X4	FUNCTION: Lamins are components of the nuclear lamina, a fibrous layer on the nucleoplasmic side of the inner nuclear membrane, which is thought to provide a framework for the nuclear envelope and may also interact with chromatin.				0.3069	0.61839	0.657768	P20700;Q03252	Q03252;P20700	LMNB1_HUMAN;LMNB2_HUMAN	Lamin-B1
20.8034	21.2243	20.7876	20.953	21.3699	22.3857	21.4874	21.2066			0.6703	RANBP2;RGPD8		centrosome localization [GO:0051642];mRNA transport [GO:0051028];NLS-bearing protein import into nucleus [GO:0006607];positive regulation of glucokinase activity [GO:0033133];protein folding [GO:0006457];protein peptidyl-prolyl isomerization [GO:0000413];protein sumoylation [GO:0016925];regulation of catalytic activity [GO:0050790];regulation of gluconeogenesis [GO:0006111];response to amphetamin…	annulate lamellae [GO:0005642];cytoplasm [GO:0005737];cytoplasmic periphery of the nuclear pore complex [GO:1990723];cytosol [GO:0005829];intracellular membrane-bounded organelle [GO:0043231];membrane [GO:0016020];mitochondrion [GO:0005739];nuclear envelope [GO:0005635];nuclear inclusion body [GO:0042405];nuclear membrane [GO:0031965];nuclear pore [GO:0005643];nuclear pore cytoplasmic filaments […	metal ion binding [GO:0046872];protein-containing complex binding [GO:0044877];RNA binding [GO:0003723];small GTPase binding [GO:0031267];SUMO ligase activity [GO:0061665];SUMO transferase activity [GO:0019789]	O60260;P04626;P46060;P62826;P63279;Q53GG5;Q8TD16;Q921C5-1	FUNCTION: E3 SUMO-protein ligase which facilitates SUMO1 and SUMO2 conjugation by UBE2I (PubMed:11792325, PubMed:12032081, PubMed:15378033, PubMed:22194619, PubMed:15931224). Involved in transport factor (Ran-GTP, karyopherin)-mediated protein import via the F-G repeat-containing domain which acts as a docking site for substrates (PubMed:7775481). Binds single-stranded RNA (in vitro) (PubMed:7775…				1.25538	0.236469	1.75077	O14715;P49792	O14715;Q99666;Q7Z3J3;P49792;A6NKT7;P0DJD1;P0DJD0	RBP2_HUMAN;RGPD8_HUMAN	RANBP2-like and GRIP domain-containing protein 8
20.0821	20.8191	20.0559	20.6096	20.8802	21.2185	20.6714	21.4775			0.670204	POM121		mRNA transport [GO:0051028];protein import into nucleus [GO:0006606];RNA export from nucleus [GO:0006405]	endoplasmic reticulum membrane [GO:0005789];integral component of membrane [GO:0016021];nuclear envelope [GO:0005635];nuclear membrane [GO:0031965];nuclear pore [GO:0005643];nucleoplasm [GO:0005654]	nuclear localization sequence binding [GO:0008139];structural constituent of nuclear pore [GO:0017056]	A1KXE4-2;O60684;O60711;O95994;P0C870;P0CI25;P14373;P25963;P36406;P40199;P40763;P51116;P54253;P63010-2;Q08379;Q10567-3;Q12933;Q13114;Q15654;Q2TAC2-2;Q5VZ52;Q6ZW49-2;Q7L8S5;Q8IYF3;Q8N9W6-4;Q8TAP6;Q93062;Q96R06;Q9H0C1;Q9NSC5;Q9UBB9;Q9UHD9;Q9Y2V7;Q9Y5V3	FUNCTION: Essential component of the nuclear pore complex (NPC). The repeat-containing domain may be involved in anchoring components of the pore complex to the pore membrane. When overexpressed in cells induces the formation of cytoplasmic annulate lamellae (AL). {ECO:0000269|PubMed:17900573}.				1.3683	0.214291	1.85318	Q96HA1	Q96HA1	P121A_HUMAN	Nuclear envelope pore membrane protein POM 121
14.3433	15.4687	14.311	NaN	15.9397	16.1164	13.5977	15.8569			0.669994	POMGNT2		neuron migration [GO:0001764];protein O-linked glycosylation [GO:0006493];protein O-linked mannosylation [GO:0035269]	endoplasmic reticulum [GO:0005783];endoplasmic reticulum membrane [GO:0005789];integral component of membrane [GO:0016021]	acetylglucosaminyltransferase activity [GO:0008375];glycosyltransferase activity [GO:0016757];protein O-GlcNAc transferase activity [GO:0097363]	Q7Z3S9	FUNCTION: O-linked mannose beta-1,4-N-acetylglucosaminyltransferase that transfers UDP-N-acetyl-D-glucosamine to the 4-position of the mannose to generate N-acetyl-D-glucosamine-beta-1,4-O-D-mannosylprotein. Involved in the biosynthesis of the phosphorylated O-mannosyl trisaccharide (N-acetylgalactosamine-beta-3-N-acetylglucosamine-beta-4-(phosphate-6-)mannose), a carbohydrate structure present i…				0.370576	0.559993	0.766987	Q8NAT1	Q8NAT1	PMGT2_HUMAN	Protein O-linked-mannose beta-1,4-N-acetylglucosaminyltransferase 2
19.4139	NaN	18.7878	18.9755	19.5431	20.0292	19.4298	19.9044			0.667556	RBM19		mRNA splicing, via spliceosome [GO:0000398];positive regulation of embryonic development [GO:0040019]	chromosome [GO:0005694];cytoplasm [GO:0005737];membrane [GO:0016020];nuclear speck [GO:0016607];nucleolus [GO:0005730];nucleoplasm [GO:0005654]	RNA binding [GO:0003723]		FUNCTION: Plays a role in embryo pre-implantation development. {ECO:0000250}.				1.47566	0.216512	2.02601	Q9Y4C8	Q9Y4C8	RBM19_HUMAN	Probable RNA-binding protein 19
18.5752	19.9202	18.7495	19.3481	19.9021	20.265	19.3825	19.7136			0.667527	CPSF2		mRNA 3'-end processing by stem-loop binding and cleavage [GO:0006398];mRNA polyadenylation [GO:0006378];pre-mRNA cleavage required for polyadenylation [GO:0098789]	membrane [GO:0016020];mRNA cleavage and polyadenylation specificity factor complex [GO:0005847];nucleoplasm [GO:0005654]	RNA binding [GO:0003723]	P33240;Q92797	FUNCTION: Component of the cleavage and polyadenylation specificity factor (CPSF) complex that play a key role in pre-mRNA 3'-end formation, recognizing the AAUAAA signal sequence and interacting with poly(A) polymerase and other factors to bring about cleavage and poly(A) addition. Involved in the histone 3' end pre-mRNA processing. {ECO:0000269|PubMed:14749727, ECO:0000269|PubMed:18688255}.				0.955391	0.304	1.46023	Q9P2I0	Q9P2I0	CPSF2_HUMAN	Cleavage and polyadenylation specificity factor subunit 2
18.1281	18.1258	17.6271	17.8518	18.7608	19.3359	18.0013	18.3036			0.667187	CHD3		ATP-dependent chromatin remodeling [GO:0043044];centrosome cycle [GO:0007098];chromatin assembly or disassembly [GO:0006333];negative regulation of transcription by RNA polymerase II [GO:0000122];regulation of transcription by RNA polymerase II [GO:0006357];regulation of transcription, DNA-templated [GO:0006355];spindle organization [GO:0007051]	centriolar satellite [GO:0034451];centrosome [GO:0005813];cytoplasm [GO:0005737];nucleolus [GO:0005730];nucleoplasm [GO:0005654];nucleus [GO:0005634];NuRD complex [GO:0016581];PML body [GO:0016605]	ATP binding [GO:0005524];ATP hydrolysis activity [GO:0140603];DNA binding [GO:0003677];DNA helicase activity [GO:0003678];double-stranded DNA helicase activity [GO:0036121];helicase activity [GO:0004386];nucleosome-dependent ATPase activity [GO:0070615];RNA binding [GO:0003723];transcription cis-regulatory region binding [GO:0000976];zinc ion binding [GO:0008270]	O60341;O75400;O95365;P17844;P42858;P61956;Q13263;Q8NC51;Q99728;Q9Y2X7	FUNCTION: Component of the histone deacetylase NuRD complex which participates in the remodeling of chromatin by deacetylating histones (PubMed:9804427, PubMed:30397230). Involved in transcriptional repressiobn as part of the NuRD complex (PubMed:27068747). Required for anchoring centrosomal pericentrin in both interphase and mitosis, for spindle organization and centrosome integrity (PubMed:1762…				1.10594	0.262681	1.60842	Q12873	Q12873	CHD3_HUMAN	Chromodomain-helicase-DNA-binding protein 3
19.0739	19.2015	18.7918	19.0268	20.5545	19.5521	19.4002	19.2544			0.666786	ADRM1		proteasome assembly [GO:0043248];transcription elongation from RNA polymerase II promoter [GO:0006368];ubiquitin-dependent protein catabolic process [GO:0006511]	cytosol [GO:0005829];nucleoplasm [GO:0005654];plasma membrane [GO:0005886];proteasome complex [GO:0000502];proteasome regulatory particle, lid subcomplex [GO:0008541]	endopeptidase activator activity [GO:0061133];protease binding [GO:0002020];proteasome binding [GO:0070628];ubiquitin binding [GO:0043130]	O35593;P0CG48;P48510;P54727;P55036;Q13200;Q99460;Q9UHD9;Q9UMX0;Q9Y5K5;Q9Y5K5-3	FUNCTION: Component of the 26S proteasome, a multiprotein complex involved in the ATP-dependent degradation of ubiquitinated proteins. This complex plays a key role in the maintenance of protein homeostasis by removing misfolded or damaged proteins, which could impair cellular functions, and by removing proteins whose functions are no longer required. Therefore, the proteasome participates in num…				1.13917	0.257231	1.6399	Q16186	Q16186	ADRM1_HUMAN	Proteasomal ubiquitin receptor ADRM1
20.9388	21.1079	20.7796	20.6453	21.1395	22.4247	21.265	21.2989			0.664153	MPRIP		actin filament organization [GO:0007015]	actin cytoskeleton [GO:0015629];cytosol [GO:0005829];focal adhesion [GO:0005925]	actin filament binding [GO:0051015];cadherin binding [GO:0045296]	P63104;Q10728	FUNCTION: Targets myosin phosphatase to the actin cytoskeleton. Required for the regulation of the actin cytoskeleton by RhoA and ROCK1. Depletion leads to an increased number of stress fibers in smooth muscle cells through stabilization of actin fibers by phosphorylated myosin. Overexpression of MRIP as well as its F-actin-binding region leads to disassembly of stress fibers in neuronal cells. {…				1.09625	0.266715	1.59737	Q6WCQ1	Q6WCQ1	MPRIP_HUMAN	Myosin phosphatase Rho-interacting protein
19.22	19.9601	18.854	19.6872	20.8346	20.1825	19.0834	20.2764			0.663904	RBM4		cap-independent translational initiation [GO:0002190];cell differentiation [GO:0030154];circadian regulation of translation [GO:0097167];entrainment of circadian clock by photoperiod [GO:0043153];IRES-dependent translational initiation of linear mRNA [GO:0002192];miRNA mediated inhibition of translation [GO:0035278];mRNA splicing, via spliceosome [GO:0000398];negative regulation of translation [G…	cytoplasm [GO:0005737];cytoplasmic stress granule [GO:0010494];cytosol [GO:0005829];nuclear speck [GO:0016607];nucleolus [GO:0005730];nucleoplasm [GO:0005654];nucleus [GO:0005634]	cyclin binding [GO:0030332];miRNA binding [GO:0035198];mRNA 3'-UTR binding [GO:0003730];mRNA binding [GO:0003729];pre-mRNA intronic binding [GO:0097157];pre-mRNA intronic pyrimidine-rich binding [GO:0097158];RNA binding [GO:0003723];zinc ion binding [GO:0008270]	A0A140G945;P01100;P22607;P60842;P62993;Q04637;Q86V38;Q92876;Q99814	FUNCTION: RNA-binding factor involved in multiple aspects of cellular processes like alternative splicing of pre-mRNA and translation regulation. Modulates alternative 5'-splice site and exon selection. Acts as a muscle cell differentiation-promoting factor. Activates exon skipping of the PTB pre-mRNA during muscle cell differentiation. Antagonizes the activity of the splicing factor PTBP1 to mod…				0.737711	0.360045	1.22714	Q9BWF3	Q9BWF3	RBM4_HUMAN	RNA-binding protein 4
16.1828	17.9606	17.1623	17.9624	17.7961	18.6246	17.4588	18.0418			0.663299	CDC40		mRNA splicing, via spliceosome [GO:0000398]	catalytic step 2 spliceosome [GO:0071013];nuclear speck [GO:0016607];nucleoplasm [GO:0005654];U2-type catalytic step 2 spliceosome [GO:0071007]	RNA binding [GO:0003723]	Q9UMS4	FUNCTION: Required for pre-mRNA splicing as component of the activated spliceosome. {ECO:0000269|PubMed:28076346, ECO:0000269|PubMed:28502770, ECO:0000269|PubMed:29301961, ECO:0000269|PubMed:29360106, ECO:0000269|PubMed:29361316, ECO:0000269|PubMed:30705154, ECO:0000269|PubMed:9830021}.				0.650694	0.387824	1.12674	O60508	O60508	PRP17_HUMAN	Pre-mRNA-processing factor 17
19.0627	19.9742	20.4576	19.5824	19.3534	21.1519	20.4676	20.7553			0.662838	TMEM33		endoplasmic reticulum tubular network organization [GO:0071786];membrane organization [GO:0061024];positive regulation of IRE1-mediated unfolded protein response [GO:1903896];positive regulation of PERK-mediated unfolded protein response [GO:1903899];regulation of endoplasmic reticulum tubular network organization [GO:1903371];response to endoplasmic reticulum stress [GO:0034976]	endoplasmic reticulum [GO:0005783];endoplasmic reticulum membrane [GO:0005789];integral component of endoplasmic reticulum membrane [GO:0030176];melanosome [GO:0042470];nuclear envelope [GO:0005635]		P48039;Q96FB2	FUNCTION: Acts as a regulator of the tubular endoplasmic reticulum (ER) network. Suppresses the RTN3/4-induced formation of the ER tubules (PubMed:25612671). Positively regulates PERK-mediated and IRE1-mediated unfolded protein response signaling (PubMed:26268696). {ECO:0000269|PubMed:25612671, ECO:0000269|PubMed:26268696}.				0.654077	0.38758	1.13061	P57088	P57088	TMM33_HUMAN	Transmembrane protein 33
18.5168	18.9455	18.5253	17.8418	19.4975	19.6485	18.7315	18.5994			0.661865	DDX24		RNA metabolic process [GO:0016070]	membrane [GO:0016020];nucleolus [GO:0005730]	ATP binding [GO:0005524];ATP hydrolysis activity [GO:0140603];RNA binding [GO:0003723];RNA helicase activity [GO:0003724]		FUNCTION: ATP-dependent RNA helicase. {ECO:0000305}.				0.968936	0.298735	1.47114	Q9GZR7	Q9GZR7	DDX24_HUMAN	ATP-dependent RNA helicase DDX24
22.9079	22.7796	23.1795	23.2434	22.8576	25.4583	23.2021	23.2375			0.661278	STOM	Membrane	positive regulation by host of viral genome replication [GO:0044829];positive regulation of protein targeting to membrane [GO:0090314];positive regulation of viral process [GO:0048524];regulation of acid-sensing ion channel activity [GO:1901585]	azurophil granule membrane [GO:0035577];blood microparticle [GO:0072562];cytoskeleton [GO:0005856];endoplasmic reticulum [GO:0005783];extracellular exosome [GO:0070062];extracellular space [GO:0005615];integral component of plasma membrane [GO:0005887];melanosome [GO:0042470];membrane [GO:0016020];membrane raft [GO:0045121];mitochondrion [GO:0005739];perinuclear region of cytoplasm [GO:0048471];p…	identical protein binding [GO:0042802];protein homodimerization activity [GO:0042803];RNA polymerase binding [GO:0070063]	A0A0C4DFN3;A0PK00;A0PK11;C9JKN6;I3L0A0;Itself;O00155;O00180;O00767;O14798;O43169;O43752;O43916;O60883;O75379;O95562;P00387;P01375;P02652;P02730;P06681;P0DJD7;P27449;P30519;P42167;P50281;P54709;P54849;Q01453;Q12981;Q13635-3;Q14416;Q14508;Q16617;Q4LDR2;Q5BVD1;Q5QGT7;Q5TGU0;Q86UP2-3;Q8N661;Q8N6F1-2;Q8N6R1;Q8TBE1;Q8TBM7;Q8TD22;Q8WV19;Q8WWP7;Q92843;Q92997;Q969S0;Q969S6;Q96DZ9-2;Q96EC8;Q96F15;Q96IV6;Q9…	FUNCTION: Regulates ion channel activity and transmembrane ion transport. Regulates ASIC2 and ASIC3 channel activity.	MitoCarta3.0	yeast mito homolog+, Rickettsial homolog, mito protein domain, MS/MS	0	0.498801	0.464958	0.936554	P27105	P27105	STOM_HUMAN	Erythrocyte band 7 integral membrane protein
19.6759	19.5225	19.703	19.585	20.5165	21.2764	19.7742	19.5574			0.659513	RAB1A		autophagosome assembly [GO:0000045];autophagy [GO:0006914];cell migration [GO:0016477];COPII-coated vesicle cargo loading [GO:0090110];defense response to bacterium [GO:0042742];endocytosis [GO:0006897];endoplasmic reticulum to Golgi vesicle-mediated transport [GO:0006888];Golgi organization [GO:0007030];growth hormone secretion [GO:0030252];intracellular protein transport [GO:0006886];melanosome…	cytosol [GO:0005829];early endosome [GO:0005769];endomembrane system [GO:0012505];endoplasmic reticulum [GO:0005783];extracellular exosome [GO:0070062];Golgi apparatus [GO:0005794];Golgi membrane [GO:0000139];melanosome [GO:0042470];transport vesicle membrane [GO:0030658]	cadherin binding [GO:0045296];G protein activity [GO:0003925];GTP binding [GO:0005525];GTPase activity [GO:0003924]	P31150;P42345;P47224;P50395;Q01968;Q29ST3;Q5ZSQ3;Q6X1Y7;Q8N122;Q96LT7-1;Q96LT7-2	FUNCTION: The small GTPases Rab are key regulators of intracellular membrane trafficking, from the formation of transport vesicles to their fusion with membranes (PubMed:20639577, PubMed:20861236, PubMed:21303926, PubMed:22939626). Rabs cycle between an inactive GDP-bound form and an active GTP-bound form that is able to recruit to membranes different sets of downstream effectors directly respons…				0.842278	0.339344	1.33948	P62820	P62820	RAB1A_HUMAN	Ras-related protein Rab-1A
21.632	22.0122	21.6497	21.5451	22.2707	23.5983	21.9423	21.6584			0.657697	RCC1		cell division [GO:0051301];chromosome segregation [GO:0007059];G1/S transition of mitotic cell cycle [GO:0000082];mitotic nuclear membrane reassembly [GO:0007084];mitotic spindle organization [GO:0007052];regulation of mitotic nuclear division [GO:0007088];spindle assembly [GO:0051225];viral process [GO:0016032]	chromatin [GO:0000785];chromosome [GO:0005694];condensed nuclear chromosome [GO:0000794];cytoplasm [GO:0005737];nuclear membrane [GO:0031965];nucleoplasm [GO:0005654];nucleus [GO:0005634];protein-containing complex [GO:0032991]	chromatin binding [GO:0003682];guanyl-nucleotide exchange factor activity [GO:0005085];histone binding [GO:0042393];nucleosomal DNA binding [GO:0031492];nucleosome binding [GO:0031491];protein heterodimerization activity [GO:0046982];small GTPase binding [GO:0031267];sulfate binding [GO:0043199]	P02281;P62826;Q9BV86;Q9H6Z4	FUNCTION: Guanine-nucleotide releasing factor that promotes the exchange of Ran-bound GDP by GTP, and thereby plays an important role in RAN-mediated functions in nuclear import and mitosis (PubMed:1944575, PubMed:17435751, PubMed:20668449, PubMed:22215983, PubMed:11336674). Contributes to the generation of high levels of chromosome-associated, GTP-bound RAN, which is important for mitotic spindl…				0.728973	0.366949	1.21521	P18754	P18754	RCC1_HUMAN	Regulator of chromosome condensation
18.8768	19.3231	19.2777	18.8086	18.9776	21.4526	19.3996	19.0843			0.656995	SLC2A1		cellular hyperosmotic response [GO:0071474];cellular response to glucose starvation [GO:0042149];cellular response to mechanical stimulus [GO:0071260];central nervous system development [GO:0007417];cerebral cortex development [GO:0021987];female pregnancy [GO:0007565];glucose import across plasma membrane [GO:0098708];glucose transmembrane transport [GO:1904659];L-ascorbic acid metabolic process…	apical plasma membrane [GO:0016324];basolateral plasma membrane [GO:0016323];blood microparticle [GO:0072562];caveola [GO:0005901];cortical actin cytoskeleton [GO:0030864];cytosol [GO:0005829];extracellular exosome [GO:0070062];female pronucleus [GO:0001939];Golgi membrane [GO:0000139];integral component of plasma membrane [GO:0005887];intercalated disc [GO:0014704];melanosome [GO:0042470];membra…	dehydroascorbic acid transmembrane transporter activity [GO:0033300];D-glucose transmembrane transporter activity [GO:0055056];glucose transmembrane transporter activity [GO:0005355];identical protein binding [GO:0042802];kinase binding [GO:0019900];long-chain fatty acid transporter activity [GO:0005324];protein self-association [GO:0043621];xenobiotic transmembrane transporter activity [GO:00429…	Itself;O43889-2	can transport a wide range of aldoses including both pentoses and hexoses (PubMed:18245775, PubMed:19449892). Most important energy carrier of the brain: present at the blood-brain barrier and assures the energy-independent, facilitative transport of glucose into the brain (PubMed:10227690). In association with BSG and NXNL1, promotes retinal cone survival by increasing glucose uptake into photor…				0.504364	0.460366	0.943027	P11166	P11166	GTR1_HUMAN	Solute carrier family 2, facilitated glucose transporter member 1
22.6231	22.5754	22.6141	22.5615	22.8519	24.7234	22.7756	22.6497			0.656569	DSG2		bundle of His cell-Purkinje myocyte adhesion involved in cell communication [GO:0086073];cell adhesion [GO:0007155];cell-cell adhesion [GO:0098609];desmosome organization [GO:0002934];homophilic cell adhesion via plasma membrane adhesion molecules [GO:0007156];Purkinje myocyte development [GO:0003165];regulation of heart rate by cardiac conduction [GO:0086091];regulation of ventricular cardiac mu…	cell junction [GO:0030054];cell surface [GO:0009986];cell-cell junction [GO:0005911];cornified envelope [GO:0001533];desmosome [GO:0030057];extracellular exosome [GO:0070062];integral component of membrane [GO:0016021];intercalated disc [GO:0014704];intracellular membrane-bounded organelle [GO:0043231];plasma membrane [GO:0005886]	calcium ion binding [GO:0005509];cell adhesion molecule binding [GO:0050839];cell adhesive protein binding involved in bundle of His cell-Purkinje myocyte communication [GO:0086083]		FUNCTION: Component of intercellular desmosome junctions. Involved in the interaction of plaque proteins and intermediate filaments mediating cell-cell adhesion.				0.635721	0.390219	1.10705	Q14126	Q14126	DSG2_HUMAN	Desmoglein-2
NaN	NaN	16.0056	15.5001	16.5791	16.534	16.2969	16.2227			0.655309	EIF4A2		cellular response to leukemia inhibitory factor [GO:1990830];cytoplasmic translational initiation [GO:0002183];negative regulation of RNA-directed 5'-3' RNA polymerase activity [GO:1900260];regulation of translational initiation [GO:0006446]	cytosol [GO:0005829];eukaryotic translation initiation factor 4F complex [GO:0016281];perinuclear region of cytoplasm [GO:0048471]	ATP binding [GO:0005524];ATP hydrolysis activity [GO:0140603];ATPase [GO:0016887];helicase activity [GO:0004386];RNA binding [GO:0003723];RNA helicase activity [GO:0003724];translation initiation factor activity [GO:0003743]	P04792;P27958;P42858;P54253;Q53EL6;Q6ZNG0;Q7L190;Q7RTY1;Q8WWB5;Q96D03;Q99750;Q9HCM9;Q9NQ86;Q9UI26;Q9Y2D8	FUNCTION: ATP-dependent RNA helicase which is a subunit of the eIF4F complex involved in cap recognition and is required for mRNA binding to ribosome. In the current model of translation initiation, eIF4A unwinds RNA secondary structures in the 5'-UTR of mRNAs which is necessary to allow efficient binding of the small ribosomal subunit, and subsequent scanning for the initiator codon.				1.49497	0.217647	2.16335	Q14240	Q14240	IF4A2_HUMAN	Eukaryotic initiation factor 4A-II
18.116	18.7395	17.9972	17.5422	18.8139	19.6013	18.053	18.5432			0.65411	SIN3A		activation of innate immune response [GO:0002218];aging [GO:0007568];cellular protein localization [GO:0034613];cellular response to dopamine [GO:1903351];cellular response to glucose stimulus [GO:0071333];cerebral cortex neuron differentiation [GO:0021895];DNA replication [GO:0006260];hematopoietic progenitor cell differentiation [GO:0002244];histone deacetylation [GO:0016575];in utero embryonic…	chromatin [GO:0000785];histone deacetylase complex [GO:0000118];kinetochore [GO:0000776];nucleolus [GO:0005730];nucleoplasm [GO:0005654];nucleus [GO:0005634];Sin3 complex [GO:0016580];transcription repressor complex [GO:0017053]	chromatin binding [GO:0003682];DNA binding [GO:0003677];protein-containing complex binding [GO:0044877];RNA binding [GO:0003723];RNA polymerase II-specific DNA-binding transcription factor binding [GO:0061629];transcription coactivator activity [GO:0003713];transcription corepressor activity [GO:0003714];transcription regulator inhibitor activity [GO:0140416]	P04637;P12755;P23246;P42858;P51608;P51610;Q13547;Q92769;Q9H160;Q9UQ80	FUNCTION: Acts as a transcriptional repressor. Corepressor for REST. Interacts with MXI1 to repress MYC responsive genes and antagonize MYC oncogenic activities. Also interacts with MXD1-MAX heterodimers to repress transcription by tethering SIN3A to DNA. Acts cooperatively with OGT to repress transcription in parallel with histone deacetylation. Involved in the control of the circadian rhythms. …				0.798056	0.355445	1.29	Q96ST3	Q96ST3	SIN3A_HUMAN	Paired amphipathic helix protein Sin3a
21.0224	21.0886	20.9882	20.8423	20.7307	24.002	20.9098	20.9098			0.652664	SLC7A5		amino acid import across plasma membrane [GO:0089718];leucine import across plasma membrane [GO:0098713];L-leucine import across plasma membrane [GO:1903801];L-tryptophan transmembrane transport [GO:1904556];negative regulation of gene expression [GO:0010629];neutral amino acid transport [GO:0015804];phenylalanine transport [GO:0015823];positive regulation of cytokine production involved in immun…	amino acid transport complex [GO:1990184];apical plasma membrane [GO:0016324];basal plasma membrane [GO:0009925];basolateral plasma membrane [GO:0016323];cytosol [GO:0005829];external side of apical plasma membrane [GO:0098591];extracellular exosome [GO:0070062];integral component of membrane [GO:0016021];intracellular membrane-bounded organelle [GO:0043231];lysosomal membrane [GO:0005765];membra…	amino acid transmembrane transporter activity [GO:0015171];aromatic amino acid transmembrane transporter activity [GO:0015173];L-amino acid transmembrane transporter activity [GO:0015179];L-leucine transmembrane transporter activity [GO:0015190];L-tryptophan transmembrane transporter activity [GO:0015196];neutral amino acid transmembrane transporter activity [GO:0015175];peptide antigen binding […	P08195;P08195-1	FUNCTION: (Microbial infection) In case of hepatitis C virus/HCV infection, the complex formed by SLC3A2 and SLC7A5/LAT1 plays a role in HCV propagation by facilitating viral entry into host cell and increasing L-leucine uptake-mediated mTORC1 signaling activation, thereby contributing to HCV-mediated pathogenesis. {ECO:0000269|PubMed:30341327}.;FUNCTION: The heterodimer with SLC3A2 functions as …				0.355786	0.575407	0.732656	Q01650	Q01650	LAT1_HUMAN	Large neutral amino acids transporter small subunit 1
18.9326	19.4191	18.8851	19.0973	20.5823	19.2897	19.0283	20.0426			0.652205	KHSRP		3'-UTR-mediated mRNA destabilization [GO:0061158];cellular response to cytokine stimulus [GO:0071345];miRNA metabolic process [GO:0010586];mRNA processing [GO:0006397];mRNA transport [GO:0051028];negative regulation of low-density lipoprotein particle clearance [GO:0010989];negative regulation of nitric oxide biosynthetic process [GO:0045019];positive regulation of mRNA catabolic process [GO:0061…	cytoplasm [GO:0005737];cytosol [GO:0005829];membrane [GO:0016020];nucleoplasm [GO:0005654];nucleus [GO:0005634]	DNA binding [GO:0003677];mRNA 3'-UTR AU-rich region binding [GO:0035925];mRNA binding [GO:0003729];RNA binding [GO:0003723]	P63101;Q9UPY3-1	FUNCTION: Binds to the dendritic targeting element and may play a role in mRNA trafficking (By similarity). Part of a ternary complex that binds to the downstream control sequence (DCS) of the pre-mRNA. Mediates exon inclusion in transcripts that are subject to tissue-specific alternative splicing. May interact with single-stranded DNA from the far-upstream element (FUSE). May activate gene expre…				0.877959	0.333115	1.37377	Q92945	Q92945	FUBP2_HUMAN	Far upstream element-binding protein 2
23.8191	24.002	23.6757	24.2096	24.1946	25.7871	24.0854	24.2463			0.651742	YKT6		endoplasmic reticulum to Golgi vesicle-mediated transport [GO:0006888];protein transport [GO:0015031];retrograde transport, endosome to Golgi [GO:0042147];vesicle docking involved in exocytosis [GO:0006904];vesicle targeting [GO:0006903]	apical dendrite [GO:0097440];basal dendrite [GO:0097441];cytoplasm [GO:0005737];cytoplasmic vesicle membrane [GO:0030659];cytosol [GO:0005829];endoplasmic reticulum [GO:0005783];endoplasmic reticulum-Golgi intermediate compartment membrane [GO:0033116];endosome [GO:0005768];Golgi apparatus [GO:0005794];Golgi membrane [GO:0000139];integral component of plasma membrane [GO:0005887];mitochondrion [G…	cadherin binding [GO:0045296];protein-cysteine S-palmitoyltransferase activity [GO:0019706];SNAP receptor activity [GO:0005484]		as part of a SNARE complex composed of BET1L, GOSR1 and STX5. Has a S-palmitoyl transferase activity. {ECO:0000269|PubMed:15215310, ECO:0000269|PubMed:9211930}.;as part of a SNARE complex composed of GOSR1, GOSR2 and STX5. Functions in early/recycling endosome to TGN transport;FUNCTION: Vesicular soluble NSF attachment protein receptor (v-SNARE) mediating vesicle docking and fusion to a specific …				0.76414	0.35644	1.25216	O15498	O15498	YKT6_HUMAN	Synaptobrevin homolog YKT6
18.8605	19.4094	19.2934	18.8677	20.002	19.9042	19.5607	19.5697			0.651425	EPB41L4A		actomyosin structure organization [GO:0031032]	cytoplasm [GO:0005737];cytoskeleton [GO:0005856]	cytoskeletal protein binding [GO:0008092]						1.92901	0.1858	2.3064	Q9HCS5	Q9HCS5	E41LA_HUMAN	Band 4.1-like protein 4A
22.0658	22.5638	22.4726	22.7776	23.019	23.3511	22.5045	23.6096			0.651115	CARMIL2		actin filament network formation [GO:0051639];establishment or maintenance of cell polarity [GO:0007163];establishment or maintenance of monopolar cell polarity [GO:0061339];maintenance of cell polarity [GO:0030011];negative regulation of barbed-end actin filament capping [GO:2000813];positive regulation of cell migration [GO:0030335];positive regulation of extracellular matrix disassembly [GO:00…	actin cytoskeleton [GO:0015629];cell leading edge [GO:0031252];cytoplasm [GO:0005737];extrinsic component of cytoplasmic side of plasma membrane [GO:0031234];intermediate filament cytoskeleton [GO:0045111];lamellipodium [GO:0030027];macropinosome [GO:0044354];membrane [GO:0016020];plasma membrane [GO:0005886];ruffle [GO:0001726]	phospholipid binding [GO:0005543];protein-containing complex binding [GO:0044877]		FUNCTION: Cell membrane-cytoskeleton-associated protein that plays a role in the regulation of actin polymerization at the barbed end of actin filaments. Prevents F-actin heterodimeric capping protein (CP) activity at the leading edges of migrating cells, and hence generates uncapped barbed ends and enhances actin polymerization (PubMed:26466680). Plays a role in cell protrusion formations;involv…				1.22306	0.238299	1.70797	Q6F5E8	Q6F5E8	CARL2_HUMAN	Capping protein, Arp2/3 and myosin-I linker protein 2
18.0008	18.9527	18.371	18.6255	19.1898	19.9112	18.4428	19.0097			0.650867	POLR2H		transcription by RNA polymerase II [GO:0006366]	cytosol [GO:0005829];nucleoplasm [GO:0005654];nucleus [GO:0005634];protein-DNA complex [GO:0032993];RNA polymerase I complex [GO:0005736];RNA polymerase II, core complex [GO:0005665];RNA polymerase III complex [GO:0005666]	DNA-directed 5'-3' RNA polymerase activity [GO:0003899];single-stranded DNA binding [GO:0003697]		FUNCTION: DNA-dependent RNA polymerase catalyzes the transcription of DNA into RNA using the four ribonucleoside triphosphates as substrates. Common component of RNA polymerases I, II and III which synthesize ribosomal RNA precursors, mRNA precursors and many functional non-coding RNAs, and small RNAs, such as 5S rRNA and tRNAs, respectively. {ECO:0000269|PubMed:9852112}.				0.907935	0.321899	1.40404	P52434	P52434	RPAB3_HUMAN	DNA-directed RNA polymerases I, II, and III subunit RPABC3
17.856	18.7236	19.1742	18.7133	19.4894	19.1337	19.3959	19.046			0.649468	RPP30		RNA phosphodiester bond hydrolysis, endonucleolytic [GO:0090502];rRNA processing [GO:0006364];tRNA 5'-leader removal [GO:0001682];tRNA processing [GO:0008033]	multimeric ribonuclease P complex [GO:0030681];nucleolar ribonuclease P complex [GO:0005655];nucleoplasm [GO:0005654];nucleus [GO:0005634];ribonuclease MRP complex [GO:0000172]	ribonuclease P activity [GO:0004526];ribonuclease P RNA binding [GO:0033204];RNA binding [GO:0003723]	O95059;Q969H6;Q9NP66	FUNCTION: Component of ribonuclease P, a ribonucleoprotein complex that generates mature tRNA molecules by cleaving their 5'-ends (PubMed:9037013, PubMed:9630247, PubMed:30454648). Also a component of the MRP ribonuclease complex, which cleaves pre-rRNA sequences (PubMed:28115465). {ECO:0000269|PubMed:28115465, ECO:0000269|PubMed:30454648, ECO:0000269|PubMed:9037013, ECO:0000269|PubMed:9630247}.				1.15601	0.255155	1.64496	P78346	P78346	RPP30_HUMAN	Ribonuclease P protein subunit p30
19.9113	19.8371	21.0426	20.714	20.68	21.1457	21.0426	21.2302			0.648386	SYTL1		exocytosis [GO:0006887];intracellular protein transport [GO:0006886]	exocytic vesicle [GO:0070382];extracellular exosome [GO:0070062];extrinsic component of plasma membrane [GO:0019897];melanosome [GO:0042470];microvillus membrane [GO:0031528];plasma membrane [GO:0005886]	neurexin family protein binding [GO:0042043];small GTPase binding [GO:0031267]	P51159	FUNCTION: May play a role in vesicle trafficking (By similarity). Binds phosphatidylinositol 3,4,5-trisphosphate. Acts as a RAB27A effector protein and may play a role in cytotoxic granule exocytosis in lymphocytes (By similarity). {ECO:0000250, ECO:0000269|PubMed:11278853, ECO:0000269|PubMed:18266782}.				1.04401	0.279955	1.53801	Q8IYJ3	Q8IYJ3	SYTL1_HUMAN	Synaptotagmin-like protein 1
19.5551	19.6595	18.2993	19.9601	20.0951	19.8269	20.1704	19.9742			0.648159	AKAP8L		cell cycle G2/M phase transition [GO:0044839];mitotic chromosome condensation [GO:0007076];mRNA processing [GO:0006397];nuclear membrane disassembly [GO:0051081];positive regulation of histone deacetylation [GO:0031065];positive regulation of transcription by RNA polymerase II [GO:0045944];regulation of histone phosphorylation [GO:0033127];regulation of mRNA export from nucleus [GO:0010793];RNA s…	chromatin [GO:0000785];cytoplasm [GO:0005737];nuclear matrix [GO:0016363];nuclear speck [GO:0016607];nucleus [GO:0005634];PML body [GO:0016605];ribonucleoprotein complex [GO:1990904]	DEAD/H-box RNA helicase binding [GO:0017151];DNA binding [GO:0003677];histone deacetylase binding [GO:0042826];lamin binding [GO:0005521];metal ion binding [GO:0046872];protein kinase A regulatory subunit binding [GO:0034237];RNA binding [GO:0003723]	A8K8V0;O14964;O15379;O43559;O95872;P09234;P29597;P29991;P33240;P54646;P62328;P78337;Q01085-2;Q02930-3;Q08117-2;Q0VD86;Q12950;Q13227;Q14129;Q14657;Q14D33;Q15915;Q16512;Q3SY00;Q494U1-3;Q5T749;Q64LD2-2;Q68DV7;Q7L5A3;Q7Z5V6-2;Q7Z6R9;Q86VE0;Q8IYX7;Q8N4L8;Q8N5M1;Q8N895;Q8NE01;Q8NEC5;Q8TAP9;Q8TEC5;Q8WU58;Q8WW24;Q96A09;Q96HB5;Q96M29;Q96RU7;Q9BTL3;Q9BVN2;Q9H0I2;Q9H0L4;Q9HBE1-4;Q9NP98;Q9NQL9;Q9NYB9-2;Q9R1C…	FUNCTION: (Microbial infection) Can synergize with DHX9 to activate the CTE-mediated gene expression of type D retroviruses. {ECO:0000269|PubMed:11402034}.;FUNCTION: (Microbial infection) In case of EBV infection, may target PRKACA to EBNA-LP-containing nuclear sites to modulate transcription from specific promoters. {ECO:0000269|PubMed:11884601}.;FUNCTION: (Microbial infection) In case of HIV-1 …				0.873014	0.334701	1.36684	Q9ULX6	Q9ULX6	AKP8L_HUMAN	A-kinase anchor protein 8-like
19.3922	20.5545	19.7993	19.9459	20.4676	21.5915	20.1825	20.0426			0.648086	SPECC1L		actin cytoskeleton organization [GO:0030036];cell adhesion [GO:0007155];cell cycle [GO:0007049];cell division [GO:0051301]	actin cytoskeleton [GO:0015629];cytoplasm [GO:0005737];filamentous actin [GO:0031941];gap junction [GO:0005921];microtubule organizing center [GO:0005815];spindle [GO:0005819]		P15622-3;Q13573;Q14241;Q15911-2;Q8N7B9-2;Q9BZL4	FUNCTION: Involved in cytokinesis and spindle organization. May play a role in actin cytoskeleton organization and microtubule stabilization and hence required for proper cell adhesion and migration. {ECO:0000269|PubMed:21703590}.				0.746975	0.361233	1.2319	Q69YQ0	Q69YQ0	CYTSA_HUMAN	Cytospin-A
[truncated: 3,926 more rows]
