# Supplementary material for: Ribonucleotide synthesis by NME6 fuels mitochondrial gene expression
Source: EMBO J. 2023 Jul 13;42(18):e113256. doi: 10.15252/embj.2022113256 (PMC10505918; doi:10.15252/embj.2022113256)
Supplement: Supplementary file 6 — Dataset EV4 [file EMBJ-42-e113256-s008.xlsx]

## Sheet: Legend
EV4	Proteomics results used for Figure 5B

## Sheet: Sheet2
WT_Control_01	WT_Control_02	WT_5d-rNTPs_01	WT_5d-rNTPs_02	WT_5d-rNTPs_03	NME6-KO_Control_03	NME6-KO_Control_01	NME6-KO_Control_02	NME6-KO_5d-rNTPs_01	NME6-KO_5d-rNTPs_02	NME6-KO_5d-rNTPs_03	Genes	MitoCarta3.0_List	ANOVA Significant	T-test log2FC NME6-KO_5d-rNTPs_NME6-KO_Control	T-test Significant NME6-KO_5d-rNTPs_WT_5d-rNTPs	-Log T-test p-value NME6-KO_5d-rNTPs_NME6-KO_Control	T-test q-value NME6-KO_5d-rNTPs_NME6-KO_Control	T-test Test statistic NME6-KO_5d-rNTPs_NME6-KO_Control	Gene ontology (biological process)	Gene ontology (cellular component)	Gene ontology (molecular function)	Function [CC]	MitoCarta3.0_List	MitoCarta3.0_Evidence	MitoCarta3.0_SubMitoLocalization	MitoCarta3.0_MitoPathways	T-test Significant WT_5d-rNTPs_WT_Control	T-test Significant NME6-KO_5d-rNTPs_NME6-KO_Control	T-test Significant NME6-KO_Control_WT_Control	T-test significant	-Log ANOVA p value	ANOVA q-value	-Log T-test p-value WT_5d-rNTPs_WT_Control	T-test q-value WT_5d-rNTPs_WT_Control	T-test log2FC WT_5d-rNTPs_WT_Control	T-test Test statistic WT_5d-rNTPs_WT_Control	-Log T-test p-value NME6-KO_5d-rNTPs_WT_5d-rNTPs	T-test q-value NME6-KO_5d-rNTPs_WT_5d-rNTPs	T-test log2FC NME6-KO_5d-rNTPs_WT_5d-rNTPs	T-test Test statistic NME6-KO_5d-rNTPs_WT_5d-rNTPs	-Log T-test p-value NME6-KO_Control_WT_Control	T-test q-value NME6-KO_Control_WT_Control	T-test log2FC NME6-KO_Control_WT_Control	T-test Test statistic NME6-KO_Control_WT_Control	Protein.Group	Protein.Ids	Protein.Names	Genes	First.Protein.Description
21.4972	21.4972	21.5404	21.8764	21.8987	20.0691	20.5069	19.1417	21.2933	21.8876	21.4425	MT-CYB	MitoCarta3.0	+	1.63528		1.68663	0.190182	3.02681	animal organ regeneration [GO:0031100];electron transport coupled proton transport [GO:0015990];hyperosmotic salinity response [GO:0042538];mitochondrial electron transport, ubiquinol to cytochrome c [GO:0006122];response to cadmium ion [GO:0046686];response to calcium ion [GO:0051592];response to cobalamin [GO:0033590];response to copper ion [GO:0046688];response to drug [GO:0042493];response to…	integral component of mitochondrial inner membrane [GO:0031305];mitochondrial inner membrane [GO:0005743];mitochondrial respiratory chain complex III [GO:0005750];mitochondrion [GO:0005739]	metal ion binding [GO:0046872];protein-containing complex binding [GO:0044877];ubiquinol-cytochrome-c reductase activity [GO:0008121]	FUNCTION: Component of the ubiquinol-cytochrome c reductase complex (complex III or cytochrome b-c1 complex) that is part of the mitochondrial respiratory chain. The b-c1 complex mediates electron transfer from ubiquinol to cytochrome c. Contributes to the generation of a proton gradient across the mitochondrial membrane that is then used for ATP synthesis. {ECO:0000250|UniProtKB:P00157}.	MitoCarta3.0	literature, yeast mito homolog++, Rickettsial homolog, mito protein domain	MIM	Metabolism > Electron carriers > Cytochromes;Metabolism > Metals and cofactors > Heme-containing proteins;OXPHOS > Complex III > CIII subunits;OXPHOS > OXPHOS subunits					2.44261	0.0101397	0.785797	0.407436	0.274682	1.1003	0.469298	0.4451	-0.230684	-0.737392	1.26062	0.0530368	-1.59128	-2.56838	P00156	P00156	CYB_HUMAN	MT-CYB	Cytochrome b
20.9316	21.0292	21.2302	21.2066	20.7389	19.6988	19.8177	17.6854	20.5165	20.7955	20.7634	MT-ND5	MitoCarta3.0	+	1.62452		1.09528	0.38611	2.03732	electron transport coupled proton transport [GO:0015990];mitochondrial electron transport, NADH to ubiquinone [GO:0006120];mitochondrial respiratory chain complex I assembly [GO:0032981];response to hydrogen peroxide [GO:0042542];response to hypoxia [GO:0001666];response to organonitrogen compound [GO:0010243]	mitochondrial inner membrane [GO:0005743];mitochondrial respiratory chain complex I [GO:0005747];neuron projection [GO:0043005]	NADH dehydrogenase (ubiquinone) activity [GO:0008137];NADH dehydrogenase activity [GO:0003954]	FUNCTION: Core subunit of the mitochondrial membrane respiratory chain NADH dehydrogenase (Complex I) which catalyzes electron transfer from NADH through the respiratory chain, using ubiquinone as an electron acceptor (PubMed:15250827). Essential for the catalytic activity and assembly of complex I (PubMed:15250827). {ECO:0000269|PubMed:15250827}.	MitoCarta3.0	literature, APEX_IMS, APEX_matrix, Rickettsial homolog, mito protein domain+, MS/MS+	MIM	OXPHOS > Complex I > CI subunits;OXPHOS > OXPHOS subunits					1.57399	0.033156	0.134305	0.772449	0.0782019	0.252507	0.939068	0.254391	-0.366748	-1.29756	0.914279	0.0825775	-1.91307	-1.92493	P03915	P03915	NU5M_HUMAN	MT-ND5	NADH-ubiquinone oxidoreductase chain 5
23.8764	23.8191	23.6865	23.5983	23.6209	22.5545	22.6714	22.4144	23.5404	23.6431	23.6431	NDUFA7	MitoCarta3.0	+	1.06206		3.6925	0.094	5.84203	mitochondrial electron transport, NADH to ubiquinone [GO:0006120];mitochondrial translation [GO:0032543]	mitochondrial inner membrane [GO:0005743];mitochondrial respiratory chain complex I [GO:0005747];mitochondrial ribosome [GO:0005761];mitochondrion [GO:0005739]	NADH dehydrogenase (ubiquinone) activity [GO:0008137];structural constituent of ribosome [GO:0003735]	FUNCTION: Accessory subunit of the mitochondrial membrane respiratory chain NADH dehydrogenase (Complex I), that is believed not to be involved in catalysis. Complex I functions in the transfer of electrons from NADH to the respiratory chain. The immediate electron acceptor for the enzyme is believed to be ubiquinone. {ECO:0000269|PubMed:27626371}.	MitoCarta3.0	literature, APEX_matrix, mito protein domain+, coexpression++, MS/MS++	MIM	OXPHOS > Complex I > CI subunits;OXPHOS > OXPHOS subunits			+	NME6-KO_Control_WT_Control	5.94435	0.0016	1.87761	0.336084	-0.212543	-1.51532	0.240492	0.852895	-0.0263824	-0.184175	3.03107	0.0102353	-1.30098	-6.56203	O95182	O95182	NDUA7_HUMAN	NDUFA7	NADH dehydrogenase [ubiquinone] 1 alpha subcomplex subunit 7
21.0088	20.9098	20.8034	20.6364	20.9024	21.0359	20.8346	20.6628	20.8191	22.3778	22.3857	ABCB8	MitoCarta3.0		1.01647		0.890689	0.383575	1.60847	potassium ion transmembrane transport [GO:0071805];transmembrane transport [GO:0055085]	ATP-binding cassette (ABC) transporter complex [GO:0043190];integral component of membrane [GO:0016021];mitochondrial ATP-gated potassium channel complex [GO:0062157];mitochondrial inner membrane [GO:0005743];mitochondrial membrane [GO:0031966];mitochondrion [GO:0005739];nucleolus [GO:0005730];nucleoplasm [GO:0005654]	ATP binding [GO:0005524];ATPase-coupled transmembrane transporter activity [GO:0042626]	FUNCTION: ATP-binding subunit of the mitochondrial potassium channel located in the mitochondrial inner membrane (PubMed:31435016). Together with CCDC51/MITOK, forms a protein complex localized in the mitochondria that mediates ATP-dependent potassium currents across the inner membrane (that is, mitoK(ATP) channel) (PubMed:31435016). Plays a role in mitochondrial iron transport (PubMed:30623799).…	MitoCarta3.0	literature, targetP signal+, Rickettsial homolog, mito protein domain, coexpression++, MS/MS++	MIM	Small molecule transport > ABC transporters					0.993112	0.0913883	0.714141	0.450356	-0.17853	-0.863374	0.960293	0.166978	1.08013	1.72365	0.315679	0.458972	-0.114866	-0.470722	Q9NUT2	Q9NUT2	ABCB8_HUMAN	ABCB8	ATP-binding cassette sub-family B member 8, mitochondrial
21.2764	20.9098	21.0224	21.0951	21.7307	19.707	20.2989	19.6948	20.7223	20.9672	20.9742	NDUFB1	MitoCarta3.0	+	0.98765		1.99044	0.189243	3.12663	mitochondrial electron transport, NADH to ubiquinone [GO:0006120];mitochondrial respiratory chain complex I assembly [GO:0032981]	mitochondrial inner membrane [GO:0005743];mitochondrial respiratory chain complex I [GO:0005747];mitochondrion [GO:0005739];nuclear speck [GO:0016607]	NADH dehydrogenase (ubiquinone) activity [GO:0008137]	FUNCTION: Accessory subunit of the mitochondrial membrane respiratory chain NADH dehydrogenase (Complex I) that is believed not to be involved in catalysis. Complex I functions in the transfer of electrons from NADH to the respiratory chain. The immediate electron acceptor for the enzyme is believed to be ubiquinone. {ECO:0000269|PubMed:27626371}.	MitoCarta3.0	literature, mito protein domain+	MIM	OXPHOS > Complex I > CI subunits;OXPHOS > OXPHOS subunits			+	NME6-KO_Control_WT_Control	2.40779	0.0117112	0.224627	0.622354	0.189635	0.450496	0.757202	0.285057	-0.3948	-1.16217	1.57901	0.0436774	-1.19282	-3.04754	O75438	O75438	NDUB1_HUMAN	NDUFB1	NADH dehydrogenase [ubiquinone] 1 beta subcomplex subunit 1
23.5045	23.5869	23.5522	23.7286	23.5754	22.4972	22.6907	22.7553	23.2375	23.5638	23.5869	NDUFB9	MitoCarta3.0	+	0.815029		2.3985	0.148258	3.44039	mitochondrial electron transport, NADH to ubiquinone [GO:0006120];mitochondrial respiratory chain complex I assembly [GO:0032981];sensory perception of sound [GO:0007605]	mitochondrial inner membrane [GO:0005743];mitochondrial respiratory chain complex I [GO:0005747];mitochondrion [GO:0005739]	NADH dehydrogenase (ubiquinone) activity [GO:0008137]	FUNCTION: Accessory subunit of the mitochondrial membrane respiratory chain NADH dehydrogenase (Complex I), that is believed to be not involved in catalysis. Complex I functions in the transfer of electrons from NADH to the respiratory chain. The immediate electron acceptor for the enzyme is believed to be ubiquinone. {ECO:0000269|PubMed:27626371}.	MitoCarta3.0	literature, APEX_IMS, APEX_matrix, targetP signal, mito protein domain+, induction, coexpression++, MS/MS++	MIM	OXPHOS > Complex I > CI subunits;OXPHOS > OXPHOS subunits			+	NME6-KO_Control_WT_Control	3.68571	0.00394595	0.379877	0.650286	0.0730317	0.410814	0.549194	0.470839	-0.155955	-0.691128	2.47683	0.0176901	-0.897952	-4.38583	Q9Y6M9	Q9Y6M9	NDUB9_HUMAN	NDUFB9	NADH dehydrogenase [ubiquinone] 1 beta subcomplex subunit 9
23.8093	23.7594	23.654	23.5869	23.6865	22.8346	22.8288	22.5731	23.5869	23.3645	23.48	NDUFV3	MitoCarta3.0	+	0.731641		2.61345	0.138207	3.52597	mitochondrial ATP synthesis coupled electron transport [GO:0042775];mitochondrial electron transport, NADH to ubiquinone [GO:0006120]	mitochondrial inner membrane [GO:0005743];mitochondrial respiratory chain complex I [GO:0005747];mitochondrion [GO:0005739]	NADH dehydrogenase (ubiquinone) activity [GO:0008137];RNA binding [GO:0003723]	FUNCTION: Accessory subunit of the mitochondrial membrane respiratory chain NADH dehydrogenase (Complex I), that is believed not to be involved in catalysis. Complex I functions in the transfer of electrons from NADH to the respiratory chain. The immediate electron acceptor for the enzyme is believed to be ubiquinone. May be the terminally assembled subunit of Complex I. {ECO:0000269|PubMed:27626…	MitoCarta3.0	literature, APEX_matrix, targetP signal, induction, coexpression++, MS/MS++	MIM	OXPHOS > Complex I > CI subunits;OXPHOS > OXPHOS subunits			+	NME6-KO_Control_WT_Control	4.49375	0.00296667	1.36074	0.42851	-0.14188	-0.997993	1.10127	0.337402	-0.165319	-0.969115	2.56686	0.0173171	-1.03884	-4.88071	P56181	P56181	NDUV3_HUMAN	NDUFV3	NADH dehydrogenase [ubiquinone] flavoprotein 3, mitochondrial
24.848	24.895	24.8528	24.8811	24.9628	23.8093	23.8191	23.7695	24.4041	24.6153	24.5404	UQCRQ	MitoCarta3.0	+	0.720594		3.4595	0.104154	4.40309	cerebellar Purkinje cell layer development [GO:0021680];hippocampus development [GO:0021766];hypothalamus development [GO:0021854];midbrain development [GO:0030901];mitochondrial electron transport, ubiquinol to cytochrome c [GO:0006122];pons development [GO:0021548];proton transmembrane transport [GO:1902600];pyramidal neuron development [GO:0021860];subthalamus development [GO:0021539];thalamus…	mitochondrial inner membrane [GO:0005743];mitochondrial respiratory chain complex III [GO:0005750];mitochondrion [GO:0005739]		FUNCTION: Component of the ubiquinol-cytochrome c oxidoreductase, a multisubunit transmembrane complex that is part of the mitochondrial electron transport chain which drives oxidative phosphorylation. The respiratory chain contains 3 multisubunit complexes succinate dehydrogenase (complex II, CII), ubiquinol-cytochrome c oxidoreductase (cytochrome b-c1 complex, complex III, CIII) and cytochrome …	MitoCarta3.0	literature, APEX_IMS, targetP signal, yeast mito homolog++, mito protein domain+, induction, coexpression++, MS/MS++	MIM	OXPHOS > Complex III > CIII subunits;OXPHOS > OXPHOS subunits			+	NME6-KO_Control_WT_Control	6.10863	0.00153846	0.22614	0.828257	0.0273577	0.187347	2.24737	0.0991512	-0.379002	-2.22855	4.49014	0.02175	-1.07224	-8.49187	O14949	O14949	QCR8_HUMAN	UQCRQ	Cytochrome b-c1 complex subunit 8
23.5522	23.391	23.5522	23.4425	23.2961	22.4923	22.6364	22.6497	23.2448	23.3239	23.3376	NDUFS4	MitoCarta3.0	+	0.709294		3.58759	0.105818	4.48632	brain development [GO:0007420];cellular respiration [GO:0045333];mitochondrial electron transport, NADH to ubiquinone [GO:0006120];mitochondrial respiratory chain complex I assembly [GO:0032981];positive regulation of fibroblast proliferation [GO:0048146];reactive oxygen species metabolic process [GO:0072593];regulation of protein phosphorylation [GO:0001932];response to cAMP [GO:0051591]	mitochondrial inner membrane [GO:0005743];mitochondrial respiratory chain complex I [GO:0005747];mitochondrion [GO:0005739]	NADH dehydrogenase (ubiquinone) activity [GO:0008137]	FUNCTION: Accessory subunit of the mitochondrial membrane respiratory chain NADH dehydrogenase (Complex I), that is believed not to be involved in catalysis. Complex I functions in the transfer of electrons from NADH to the respiratory chain. The immediate electron acceptor for the enzyme is believed to be ubiquinone. {ECO:0000269|PubMed:11181577, ECO:0000269|PubMed:12611891, ECO:0000269|PubMed:9…	MitoCarta3.0	literature, APEX_matrix, targetP signal+, mito protein domain+, coexpression++, MS/MS++	MIM	OXPHOS > Complex I > CI subunits;OXPHOS > OXPHOS subunits			+	NME6-KO_Control_WT_Control	4.38606	0.00320548	0.131345	0.823003	-0.0413027	-0.193894	0.73857	0.458762	-0.128188	-0.713767	2.6623	0.0162909	-0.878784	-4.66082	O43181	O43181	NDUS4_HUMAN	NDUFS4	NADH dehydrogenase [ubiquinone] iron-sulfur protein 4, mitochondrial
23.9406	23.8576	23.9406	23.9672	23.9495	23.2375	22.9548	22.8014	23.6649	23.7389	23.6431	NDUFA12	MitoCarta3.0	+	0.684369		2.1935	0.191404	2.96295	mitochondrial ATP synthesis coupled electron transport [GO:0042775];mitochondrial respiratory chain complex I assembly [GO:0032981];respiratory gaseous exchange by respiratory system [GO:0007585];response to oxidative stress [GO:0006979]	cytosol [GO:0005829];mitochondrial inner membrane [GO:0005743];mitochondrial respiratory chain complex I [GO:0005747];mitochondrion [GO:0005739]	NADH dehydrogenase (ubiquinone) activity [GO:0008137]	FUNCTION: Accessory subunit of the mitochondrial membrane respiratory chain NADH dehydrogenase (Complex I), that is believed not to be involved in catalysis. Complex I functions in the transfer of electrons from NADH to the respiratory chain. The immediate electron acceptor for the enzyme is believed to be ubiquinone. {ECO:0000269|PubMed:27626371}.	MitoCarta3.0	literature, APEX_matrix, Rickettsial homolog, coexpression++, MS/MS++	MIM	OXPHOS > Complex I > CI subunits;OXPHOS > OXPHOS subunits			+	NME6-KO_Control_WT_Control	3.90805	0.00327273	0.699833	0.656938	0.0533498	0.402529	3.07206	0.111249	-0.27011	-2.07709	1.89848	0.0269429	-0.901129	-3.36537	Q9UI09	Q9UI09	NDUAC_HUMAN	NDUFA12	NADH dehydrogenase [ubiquinone] 1 alpha subcomplex subunit 12
23.417	23.5404	23.5285	23.4425	23.9584	22.3672	22.6907	22.3348	23.3511	22.9847	23.0542	UQCRB	MitoCarta3.0	+	0.665756		1.85163	0.279183	2.56264	aerobic respiration [GO:0009060];mitochondrial electron transport, ubiquinol to cytochrome c [GO:0006122];oxidative phosphorylation [GO:0006119]	mitochondrial inner membrane [GO:0005743];mitochondrial respirasome [GO:0005746];mitochondrial respiratory chain complex III [GO:0005750]		FUNCTION: Component of the ubiquinol-cytochrome c oxidoreductase, a multisubunit transmembrane complex that is part of the mitochondrial electron transport chain which drives oxidative phosphorylation. The respiratory chain contains 3 multisubunit complexes succinate dehydrogenase (complex II, CII), ubiquinol-cytochrome c oxidoreductase (cytochrome b-c1 complex, complex III, CIII) and cytochrome …	MitoCarta3.0	literature, APEX_matrix, yeast mito homolog++, mito protein domain+, MS/MS++	MIM	OXPHOS > Complex III > CIII subunits;OXPHOS > OXPHOS subunits			+	NME6-KO_Control_WT_Control	2.91004	0.00649735	0.307411	0.576044	0.164447	0.528665	1.2349	0.16428	-0.513124	-1.73852	2.14978	0.0199101	-1.01443	-3.99821	P14927	P14927	QCR7_HUMAN	UQCRB	Cytochrome b-c1 complex subunit 7
21.7796	22.3936	22.3699	22.0723	22.0526	21.7876	21.5356	21.4576	21.9637	22.4947	NaN	GFER	MitoCarta3.0		0.635585		1.12958	0.379875	1.89172	liver development [GO:0001889]	cytosol [GO:0005829];extracellular region [GO:0005576];mitochondrial intermembrane space [GO:0005758];mitochondrion [GO:0005739]	flavin adenine dinucleotide binding [GO:0050660];flavin-linked sulfhydryl oxidase activity [GO:0016971];growth factor activity [GO:0008083];protein-disulfide reductase activity [GO:0015035]	FUNCTION: [Isoform 1]: FAD-dependent sulfhydryl oxidase that regenerates the redox-active disulfide bonds in CHCHD4/MIA40, a chaperone essential for disulfide bond formation and protein folding in the mitochondrial intermembrane space. The reduced form of CHCHD4/MIA40 forms a transient intermolecular disulfide bridge with GFER/ERV1, resulting in regeneration of the essential disulfide bonds in CH…	MitoCarta3.0	literature, GFP, yeast mito homolog++, mito protein domain, coexpression, MS/MS	IMS	Protein import, sorting and homeostasis > Protein import and sorting > MIA40					0.951024	0.111759	0.104377	0.802589	0.0783374	0.214959	0.0943228	0.852004	0.0642665	0.190045	0.804203	0.138636	-0.492982	-1.36008	P55789	P55789	ALR_HUMAN	GFER	FAD-linked sulfhydryl oxidase ALR
24.2961	24.2463	24.317	24.5345	24.48	23.8764	23.8093	24.0105	24.4614	24.5165	24.6153	NDUFB3	MitoCarta3.0	+	0.632309		2.98001	0.131923	3.62719	mitochondrial electron transport, NADH to ubiquinone [GO:0006120];mitochondrial respiratory chain complex I assembly [GO:0032981]	mitochondrial inner membrane [GO:0005743];mitochondrial respiratory chain complex I [GO:0005747]	NADH dehydrogenase (ubiquinone) activity [GO:0008137]	FUNCTION: Accessory subunit of the mitochondrial membrane respiratory chain NADH dehydrogenase (Complex I), that is believed not to be involved in catalysis. Complex I functions in the transfer of electrons from NADH to the respiratory chain. The immediate electron acceptor for the enzyme is believed to be ubiquinone. {ECO:0000269|PubMed:27626371}.	MitoCarta3.0	literature, APEX_IMS, APEX_matrix, mito protein domain+, coexpression+, MS/MS++	MIM	OXPHOS > Complex I > CI subunits;OXPHOS > OXPHOS subunits					3.51639	0.00626519	0.855432	0.435668	0.172616	0.926235	0.477295	0.600945	0.0872428	0.486484	1.74925	0.07975	-0.37245	-2.08554	O43676	O43676	NDUB3_HUMAN	NDUFB3	NADH dehydrogenase [ubiquinone] 1 beta subcomplex subunit 3
26.9203	26.9203	27.0296	26.976	27.0296	25.8623	25.8312	25.8191	26.4394	26.3926	26.4785	UQCRC2	MitoCarta3.0	+	0.599279	+	4.55334	0.122	4.68383	aerobic respiration [GO:0009060];oxidative phosphorylation [GO:0006119];proteolysis [GO:0006508];response to drug [GO:0042493]	mitochondrial inner membrane [GO:0005743];mitochondrial respiratory chain complex III [GO:0005750];mitochondrial respiratory chain complex IV [GO:0005751];mitochondrion [GO:0005739];nucleoplasm [GO:0005654]	metal ion binding [GO:0046872];protein-containing complex binding [GO:0044877]	FUNCTION: Component of the ubiquinol-cytochrome c oxidoreductase, a multisubunit transmembrane complex that is part of the mitochondrial electron transport chain which drives oxidative phosphorylation. The respiratory chain contains 3 multisubunit complexes succinate dehydrogenase (complex II, CII), ubiquinol-cytochrome c oxidoreductase (cytochrome b-c1 complex, complex III, CIII) and cytochrome …	MitoCarta3.0	literature, APEX_matrix, targetP signal, yeast mito homolog+, Rickettsial homolog, mito protein domain+, induction, coexpression++, MS/MS++	MIM	Protein import, sorting and homeostasis > Protein import and sorting > Preprotein cleavage;OXPHOS > Complex III > CIII subunits;OXPHOS > OXPHOS subunits			+	NME6-KO_5d-rNTPs_WT_5d-rNTPs;NME6-KO_Control_WT_Control	8.63878	0	1.5421	0.490611	0.0914675	0.743146	4.32668	0.0302941	-0.5749	-4.4027	5.09914	0.0348	-1.08271	-9.2847	P22695	P22695	QCR2_HUMAN	UQCRC2	Cytochrome b-c1 complex subunit 2, mitochondrial
18.7814	18.7086	19.3425	19.2423	18.5615	18.2247	18.6226	18.7689	18.6326	NaN	19.6274	SIRT3	MitoCarta3.0		0.591283		0.58619	0.433324	1.124	aerobic respiration [GO:0009060];aging [GO:0007568];negative regulation of ERK1 and ERK2 cascade [GO:0070373];negative regulation of reactive oxygen species metabolic process [GO:2000378];peptidyl-lysine deacetylation [GO:0034983];positive regulation of catalase activity [GO:1902553];positive regulation of ceramide biosynthetic process [GO:2000304];positive regulation of insulin secretion [GO:003…	mitochondrial matrix [GO:0005759];mitochondrion [GO:0005739];nucleoplasm [GO:0005654];nucleus [GO:0005634];protein-containing complex [GO:0032991]	enzyme binding [GO:0019899];NAD+ ADP-ribosyltransferase activity [GO:0003950];NAD+ binding [GO:0070403];NAD-dependent histone deacetylase activity [GO:0017136];NAD-dependent protein deacetylase activity [GO:0034979];sequence-specific DNA binding [GO:0043565];zinc ion binding [GO:0008270]	FUNCTION: NAD-dependent protein deacetylase (PubMed:12186850, PubMed:12374852, PubMed:16788062, PubMed:18680753, PubMed:18794531, PubMed:23283301, PubMed:24121500, PubMed:24252090, PubMed:19535340). Activates or deactivates mitochondrial target proteins by deacetylating key lysine residues (PubMed:12186850, PubMed:12374852, PubMed:16788062, PubMed:18680753, PubMed:18794531, PubMed:23283301, PubMe…	MitoCarta3.0	literature, APEX_matrix, mito protein domain, induction, coexpression, MS/MS+	Matrix	Metabolism > Metals and cofactors > NAD biosynthesis and metabolism;Signaling					0.397237	0.292641	0.38742	0.49302	0.303763	0.726872	0.0563788	0.895335	0.0812562	0.138277	0.396138	0.334691	-0.206264	-0.661841	Q9NTG7	Q9NTG7	SIR3_HUMAN	SIRT3	NAD-dependent protein deacetylase sirtuin-3, mitochondrial
20.0951	19.7901	20.3645	20.1704	20.1079	19.7759	19.0057	20.3962	20.3857	20.2877	20.2185	CHCHD6	MitoCarta3.0		0.571355		0.635927	0.43053	1.13116	cellular response to DNA damage stimulus [GO:0006974];cristae formation [GO:0042407];inner mitochondrial membrane organization [GO:0007007]	cytosol [GO:0005829];MIB complex [GO:0140275];MICOS complex [GO:0061617];mitochondrial inner membrane [GO:0005743];mitochondrion [GO:0005739];SAM complex [GO:0001401]		FUNCTION: Component of the MICOS complex, a large protein complex of the mitochondrial inner membrane that plays crucial roles in the maintenance of crista junctions, inner membrane architecture, and formation of contact sites to the outer membrane. {ECO:0000269|PubMed:22228767}.	MitoCarta3.0	literature, APEX_IMS, APEX_matrix, coexpression, MS/MS++	MIM	Mitochondrial dynamics and surveillance > Cristae formation > MICOS complex					0.465148	0.258285	0.768857	0.413207	0.27169	1.08144	0.382746	0.644017	0.0830441	0.434228	0.148165	0.575107	-0.216621	-0.343014	Q9BRQ6	Q9BRQ6	MIC25_HUMAN	CHCHD6	MICOS complex subunit MIC25
25.3612	25.1253	25.1095	24.8288	24.3376	25.2353	23.6757	24.5345	24.8433	25.632	24.6757	FTH1	MitoCarta3.0		0.568488		0.454815	0.47145	0.889915	cellular iron ion homeostasis [GO:0006879];immune response [GO:0006955];intracellular sequestering of iron ion [GO:0006880];iron ion transport [GO:0006826];negative regulation of cell population proliferation [GO:0008285];negative regulation of fibroblast proliferation [GO:0048147]	autolysosome [GO:0044754];cytoplasm [GO:0005737];cytosol [GO:0005829];extracellular exosome [GO:0070062];extracellular region [GO:0005576];ficolin-1-rich granule lumen [GO:1904813];intracellular ferritin complex [GO:0008043];nucleus [GO:0005634];tertiary granule lumen [GO:1904724]	ferric iron binding [GO:0008199];ferrous iron binding [GO:0008198];ferroxidase activity [GO:0004322];iron ion binding [GO:0005506]	FUNCTION: Stores iron in a soluble, non-toxic, readily available form. Important for iron homeostasis. Has ferroxidase activity. Iron is taken up in the ferrous form and deposited as ferric hydroxides after oxidation. Also plays a role in delivery of iron to cells. Mediates iron uptake in capsule cells of the developing kidney (By similarity). {ECO:0000250}.	MitoCarta3.0	mito protein domain, MS/MS++	unknown	Metabolism > Metals and cofactors > Iron homeostasis					0.337865	0.326168	0.679082	0.388416	-0.484644	-1.19902	0.322466	0.513337	0.291714	0.619046	0.542806	0.184613	-0.761418	-1.10539	P02794	P02794	FRIH_HUMAN	FTH1	Ferritin heavy chain
22.3457	22.4898	22.6276	22.2302	22.6006	21.7056	22.4273	22.2877	22.5731	22.953	22.5846	MPC1	MitoCarta3.0		0.563417		1.04279	0.379752	1.59249	mitochondrial pyruvate transmembrane transport [GO:0006850]	integral component of mitochondrial inner membrane [GO:0031305];mitochondrion [GO:0005739]	pyruvate transmembrane transporter activity [GO:0050833]	FUNCTION: Mediates the uptake of pyruvate into mitochondria. {ECO:0000269|PubMed:22628558}.	MitoCarta3.0	GFP, yeast mito homolog+, mito protein domain+, MS/MS++	MIM	Metabolism > Carbohydrate metabolism > Gluconeogenesis;Metabolism > Carbohydrate metabolism > Pyruvate metabolism;Metabolism > Carbohydrate metabolism > TCA-associated;Small molecule transport					0.78067	0.156518	0.142271	0.774698	0.0683575	0.249491	0.536198	0.424267	0.21747	0.779785	0.387688	0.312152	-0.27759	-0.711159	Q9Y5U8	Q9Y5U8	MPC1_HUMAN	MPC1	Mitochondrial pyruvate carrier 1
24.8623	25.0772	25.0443	25.2499	24.9406	24.1871	24.3975	24.6375	24.976	25.0813	24.7846	MT-ATP6	MitoCarta3.0	+	0.539896		1.58441	0.384144	2.1052	aging [GO:0007568];ATP synthesis coupled proton transport [GO:0015986];mitochondrial ATP synthesis coupled proton transport [GO:0042776];response to hyperoxia [GO:0055093]	integral component of membrane [GO:0016021];mitochondrial inner membrane [GO:0005743];mitochondrial proton-transporting ATP synthase complex [GO:0005753];proton-transporting ATP synthase complex, coupling factor F(o) [GO:0045263]	proton transmembrane transporter activity [GO:0015078]	FUNCTION: Mitochondrial membrane ATP synthase (F(1)F(0) ATP synthase or Complex V) produces ATP from ADP in the presence of a proton gradient across the membrane which is generated by electron transport complexes of the respiratory chain. F-type ATPases consist of two structural domains, F(1) - containing the extramembraneous catalytic core and F(0) - containing the membrane proton channel, linke…	MitoCarta3.0	literature, yeast mito homolog++, Rickettsial homolog, mito protein domain+, MS/MS+	MIM	OXPHOS > Complex V > CV subunits;OXPHOS > OXPHOS subunits					2.0069	0.029841	0.300355	0.624424	0.108461	0.44804	0.448062	0.538235	-0.130955	-0.580161	1.24652	0.0821815	-0.56239	-1.96556	P00846	P00846	ATP6_HUMAN	MT-ATP6	ATP synthase subunit a
24.1095	24.2096	23.9406	24.0854	24.0609	23.4041	23.4676	23.7286	24.0691	24.0935	24.002	NDUFA2	MitoCarta3.0	+	0.521409		2.14465	0.278857	2.56863	blastocyst hatching [GO:0001835];mitochondrial electron transport, NADH to ubiquinone [GO:0006120];mitochondrial respiratory chain complex I assembly [GO:0032981]	mitochondrial inner membrane [GO:0005743];mitochondrial membrane [GO:0031966];mitochondrial respiratory chain complex I [GO:0005747]	NADH dehydrogenase (ubiquinone) activity [GO:0008137]	FUNCTION: Accessory subunit of the mitochondrial membrane respiratory chain NADH dehydrogenase (Complex I), that is believed not to be involved in catalysis. Complex I functions in the transfer of electrons from NADH to the respiratory chain. The immediate electron acceptor for the enzyme is believed to be ubiquinone. {ECO:0000269|PubMed:27626371}.	MitoCarta3.0	literature, APEX_matrix, targetP signal, mito protein domain, induction, coexpression++, MS/MS++	MIM	OXPHOS > Complex I > CI subunits;OXPHOS > OXPHOS subunits			+	NME6-KO_Control_WT_Control	3.00821	0.011206	0.813169	0.475944	-0.130591	-0.773819	0.18889	0.866122	0.0259012	0.169901	1.7369	0.0499627	-0.626099	-2.68137	O43678	O43678	NDUA2_HUMAN	NDUFA2	NADH dehydrogenase [ubiquinone] 1 alpha subcomplex subunit 2
24.4041	24.1642	24.9933	24.7745	24.8191	23.5754	23.1642	23.7594	23.9406	24.4738	23.632	MT-ND4	MitoCarta3.0	+	0.515784		0.787254	0.403822	1.28196	aerobic respiration [GO:0009060];aging [GO:0007568];cerebellum development [GO:0021549];electron transport coupled proton transport [GO:0015990];in utero embryonic development [GO:0001701];mitochondrial electron transport, NADH to ubiquinone [GO:0006120];mitochondrial respiratory chain complex I assembly [GO:0032981];response to ethanol [GO:0045471];response to hypoxia [GO:0001666];response to ni…	mitochondrial inner membrane [GO:0005743];mitochondrial respiratory chain complex I [GO:0005747]	NADH dehydrogenase (ubiquinone) activity [GO:0008137];ubiquinone binding [GO:0048039]	FUNCTION: Core subunit of the mitochondrial membrane respiratory chain NADH dehydrogenase (Complex I) which catalyzes electron transfer from NADH through the respiratory chain, using ubiquinone as an electron acceptor (PubMed:8644732, PubMed:8344246, PubMed:15250827). Essential for the catalytic activity and assembly of complex I (PubMed:8644732, PubMed:8344246, PubMed:15250827). {ECO:0000269|Pub…	MitoCarta3.0	literature, APEX_IMS, APEX_matrix, Rickettsial homolog, mito protein domain+, MS/MS+	MIM	OXPHOS > Complex I > CI subunits;OXPHOS > OXPHOS subunits					2.32867	0.013178	1.72854	0.182683	0.578186	2.57932	1.53354	0.0850141	-0.846865	-2.38699	1.3115	0.073702	-0.784462	-2.27988	P03905	P03905	NU4M_HUMAN	MT-ND4	NADH-ubiquinone oxidoreductase chain 4
19.3305	NaN	22.1734	21.6971	20.3101	20.1825	19.0333	19.6333	18.25	21.3484	20.7876	AKR1B10	MitoCarta3.0		0.512283		0.194862	0.650506	0.461808	cellular detoxification of aldehyde [GO:0110095];daunorubicin metabolic process [GO:0044597];doxorubicin metabolic process [GO:0044598];farnesol catabolic process [GO:0016488];retinoid metabolic process [GO:0001523]	cytosol [GO:0005829];extracellular region [GO:0005576];lysosome [GO:0005764];mitochondrion [GO:0005739]	alcohol dehydrogenase (NADP+) activity [GO:0008106];alditol:NADP+ 1-oxidoreductase activity [GO:0004032];aldo-keto reductase (NADP) activity [GO:0004033];allyl-alcohol dehydrogenase activity [GO:0047655];D-threo-aldose 1-dehydrogenase activity [GO:0047834];geranylgeranyl reductase activity [GO:0045550];indanol dehydrogenase activity [GO:0047718];NADP-retinol dehydrogenase activity [GO:0052650];re…	FUNCTION: Catalyzes the NADPH-dependent reduction of a wide variety of carbonyl-containing compounds to their corresponding alcohols (PubMed:9565553, PubMed:18087047, PubMed:12732097, PubMed:19013440, PubMed:19563777). Displays strong enzymatic activity toward all-trans-retinal, 9-cis-retinal, and 13-cis-retinal (PubMed:12732097, PubMed:18087047). Plays a critical role in detoxifying dietary and …	MitoCarta3.0	induction, coexpression, MS/MS++	unknown	Metabolism > Detoxification > Xenobiotic metabolism;Metabolism > Vitamin metabolism > Vitamin A metabolism					0.635487	0.157302	NaN	1	0	NaN	0.500091	0.313082	-1.26488	-1.04973	NaN	1	0	NaN	O60218	O60218;C9JRZ8	AK1BA_HUMAN	AKR1B10	Aldo-keto reductase family 1 member B10
23.1825	23.1504	23.1158	23.0542	23.0886	22.4551	22.8876	22.1765	23.0838	23.0359	22.9352	DNAJC30	MitoCarta3.0	+	0.511873		1.13832	0.38929	1.64339	ATP biosynthetic process [GO:0006754];brain development [GO:0007420];regulation of mitochondrial ATP synthesis coupled proton transport [GO:1905706]	integral component of membrane [GO:0016021];mitochondrial inner membrane [GO:0005743]		FUNCTION: Mitochondrial protein enriched in neurons that acts as a regulator of mitochondrial respiration (By similarity). Associates with the ATP synthase complex and facilitates ATP synthesis (By similarity). {ECO:0000250|UniProtKB:P59041}.	MitoCarta3.0	APEX_matrix, GFP, targetP signal+, Rickettsial homolog, mito protein domain, MS/MS	MIM	0					1.6953	0.0452556	1.27025	0.531337	-0.0802062	-0.636818	0.649823	0.620296	-0.0679576	-0.461428	1.04494	0.0960527	-0.660036	-1.79668	Q96LL9	Q96LL9	DJC30_HUMAN	DNAJC30	DnaJ homolog subfamily C member 30, mitochondrial
21.0493	21.2419	20.1457	21.0691	22.0224	20.4273	20.8727	20.2877	21.2302	20.8034	21.0359	CCSMST1	MitoCarta3.0		0.493965		1.07874	0.375255	1.56687		integral component of membrane [GO:0016021]			MitoCarta3.0	APEX_IMS, targetP signal+, induction, coexpression, MS/MS	IMS	0					0.257439	0.409694	0.0312422	0.9309	-0.0665232	-0.0828309	0.0339839	0.939175	-0.0558815	-0.0852296	1.0879	0.094867	-0.616369	-1.81944	Q4G0I0	Q4G0I0	CSMT1_HUMAN	CCSMST1	Protein CCSMST1
17.8395	17.6255	17.8305	17.8362	18.2918	17.925	17.7879	18.0843	17.5614	19.2597	18.4127	EXOG	MitoCarta3.0		0.478861		0.408448	0.494687	0.801208	apoptotic DNA fragmentation [GO:0006309]	mitochondrial inner membrane [GO:0005743];mitochondrion [GO:0005739];nucleus [GO:0005634];protein-containing complex [GO:0032991]	5'-3' exonuclease activity [GO:0008409];endonuclease activity [GO:0004519];endoribonuclease activity [GO:0004521];metal ion binding [GO:0046872];nucleic acid binding [GO:0003676];single-stranded DNA endodeoxyribonuclease activity [GO:0000014]	FUNCTION: Endo/exonuclease with nicking activity towards supercoiled DNA, a preference for single-stranded DNA and 5'-3' exonuclease activity. {ECO:0000269|PubMed:18187503}.	MitoCarta3.0	APEX_IMS, targetP signal, mito protein domain, MS/MS++	MIM	Mitochondrial central dogma > mtDNA maintenance > mtDNA repair;Mitochondrial central dogma > mtDNA maintenance > mtDNA replication;Mitochondrial central dogma > mtDNA maintenance > mtDNA stability and decay					0.317391	0.351392	0.496287	0.462481	0.253656	0.810945	0.342697	0.469587	0.425144	0.692963	0.622091	0.255895	0.199938	0.846054	Q9Y2C4	Q9Y2C4	EXOG_HUMAN	EXOG	Nuclease EXOG, mitochondrial
20.4775	20.0156	20.6276	20.7634	20.4576	20.1079	20.4576	20.654	20.3211	21.3266	20.9742	SLC25A33	MitoCarta3.0		0.467472		0.628105	0.434358	1.07447	cellular response to insulin stimulus [GO:0032869];cellular response to insulin-like growth factor stimulus [GO:1990314];mitochondrial genome maintenance [GO:0000002];mitochondrial respiratory chain complex III assembly [GO:0034551];mitochondrial transcription [GO:0006390];mitochondria-nucleus signaling pathway [GO:0031930];mitochondrion organization [GO:0007005];positive regulation of cell growt…	integral component of membrane [GO:0016021];mitochondrial inner membrane [GO:0005743];mitochondrial membrane [GO:0031966]	pyrimidine nucleotide transmembrane transporter activity [GO:0015218]	FUNCTION: Mitochondrial transporter that imports/exports pyrimidine nucleotides into and from mitochondria (PubMed:25320081). Transports preferentially uracil, thymine, and cytosine (deoxy)nucleoside di- and triphosphates by an antiport mechanism (PubMed:25320081). Also transports guanine but not adenine (deoxy)nucleotides (PubMed:25320081). Is inhibited strongly by pyridoxal 5'-phosphate, 4,7-di…	MitoCarta3.0	literature, yeast mito homolog+, mito protein domain+	MIM	Metabolism > Nucleotide metabolism > Nucleotide import;Small molecule transport > SLC25A family					0.567844	0.215557	0.765707	0.385268	0.36963	1.20566	0.347653	0.50555	0.257778	0.632503	0.226593	0.487295	0.159936	0.433896	Q9BSK2	Q9BSK2	S2533_HUMAN	SLC25A33	Solute carrier family 25 member 33
20.343	20.5069	20.0951	19.9742	20.2419	20.3538	20.3645	19.9742	20.5165	20.9672	20.6006	SDHAF4	MitoCarta3.0		0.463925		1.15599	0.381013	1.60681	cellular respiration [GO:0045333];innate immune response [GO:0045087];mitochondrial respiratory chain complex II assembly [GO:0034553];positive regulation of succinate dehydrogenase activity [GO:1904231]	mitochondrial matrix [GO:0005759];mitochondrion [GO:0005739]	enzyme activator activity [GO:0008047]	FUNCTION: Plays an essential role in the assembly of succinate dehydrogenase (SDH), an enzyme complex (also referred to as respiratory complex II) that is a component of both the tricarboxylic acid (TCA) cycle and the mitochondrial electron transport chain, and which couples the oxidation of succinate to fumarate with the reduction of ubiquinone (coenzyme Q) to ubiquinol (PubMed:24954416). Binds …	MitoCarta3.0	yeast mito homolog++, Rickettsial homolog, mito protein domain+, induction, coexpression++, MS/MS	Matrix	OXPHOS > Complex II > CII assembly factors;OXPHOS > OXPHOS assembly factors					1.48382	0.0615286	1.1477	0.339486	-0.321208	-1.47948	1.6919	0.0909292	0.591043	2.28615	0.453397	0.316077	-0.194091	-0.701693	Q5VUM1	Q5VUM1	SDHF4_HUMAN	SDHAF4	Succinate dehydrogenase assembly factor 4, mitochondrial
19.8468	19.7305	20.2989	19.842	19.6252	NaN	19.6073	20.7307	19.7342	21.1395	20.9742	MCEE	MitoCarta3.0		0.446991		0.241635	0.608593	0.552353	L-methylmalonyl-CoA metabolic process [GO:0046491];short-chain fatty acid catabolic process [GO:0019626]	mitochondrial matrix [GO:0005759]	metal ion binding [GO:0046872];methylmalonyl-CoA epimerase activity [GO:0004493]	FUNCTION: Methylmalonyl-CoA epimerase involved in propionyl-CoA metabolism. {ECO:0000269|PubMed:11481338}.	MitoCarta3.0	targetP signal, induction, coexpression++, MS/MS++	Matrix	Metabolism > Carbohydrate metabolism > Propanoate metabolism;Metabolism > Lipid metabolism > Fatty acid oxidation					0.356769	0.304468	0.191636	0.681715	0.13341	0.370617	0.645034	0.279135	0.693891	1.18436	0.244094	0.40768	0.38031	0.572162	Q96PE7	Q96PE7	MCEE_HUMAN	MCEE	Methylmalonyl-CoA epimerase, mitochondrial
24.1946	24.2961	24.2679	24.1253	24.3844	23.8191	23.6865	23.7077	24.1795	24.1642	24.2096	NDUFV1	MitoCarta3.0	+	0.446685		3.30513	0.189211	3.11853	mitochondrial ATP synthesis coupled electron transport [GO:0042775];mitochondrial electron transport, NADH to ubiquinone [GO:0006120]	cytosol [GO:0005829];mitochondrial inner membrane [GO:0005743];mitochondrial respiratory chain complex I [GO:0005747];mitochondrion [GO:0005739]	4 iron, 4 sulfur cluster binding [GO:0051539];FMN binding [GO:0010181];metal ion binding [GO:0046872];NAD binding [GO:0051287];NADH dehydrogenase (ubiquinone) activity [GO:0008137]	FUNCTION: Core subunit of the mitochondrial membrane respiratory chain NADH dehydrogenase (Complex I) which catalyzes electron transfer from NADH through the respiratory chain, using ubiquinone as an electron acceptor. {ECO:0000250|UniProtKB:P25708}.	MitoCarta3.0	literature, APEX_matrix, targetP signal, Rickettsial homolog, mito protein domain, induction, coexpression++, MS/MS++	MIM	Metabolism > Metals and cofactors > Fe-S-containing proteins;OXPHOS > Complex I > CI subunits;OXPHOS > OXPHOS subunits			+	NME6-KO_Control_WT_Control	3.38014	0.00913242	0.0445723	0.944264	0.013835	0.067866	0.418667	0.64975	-0.0747808	-0.424671	2.35549	0.0429613	-0.507631	-3.07268	P49821	P49821	NDUV1_HUMAN	NDUFV1	NADH dehydrogenase [ubiquinone] flavoprotein 1, mitochondrial
19.5401	19.2182	18.1424	19.2435	19.1133	18.4495	18.9131	19.5	19.3866	NaN	19.3975	BNIP3L	MitoCarta3.0		0.437869		0.461113	0.480262	0.889182	cellular response to hypoxia [GO:0071456];defense response to virus [GO:0051607];mitochondrial outer membrane permeabilization [GO:0097345];mitochondrial protein catabolic process [GO:0035694];negative regulation of apoptotic process [GO:0043066];negative regulation of cell death [GO:0060548];negative regulation of mitochondrial membrane potential [GO:0010917];positive regulation of apoptotic pro…	cytosol [GO:0005829];endoplasmic reticulum [GO:0005783];integral component of membrane [GO:0016021];intrinsic component of membrane [GO:0031224];mitochondrial outer membrane [GO:0005741];mitochondrion [GO:0005739];nuclear envelope [GO:0005635];nuclear speck [GO:0016607];nucleus [GO:0005634]	identical protein binding [GO:0042802];lamin binding [GO:0005521];protein homodimerization activity [GO:0042803]	FUNCTION: Induces apoptosis. Interacts with viral and cellular anti-apoptosis proteins. Can overcome the suppressors BCL-2 and BCL-XL, although high levels of BCL-XL expression will inhibit apoptosis. Inhibits apoptosis induced by BNIP3. Involved in mitochondrial quality control via its interaction with SPATA18/MIEAP: in response to mitochondrial damage, participates in mitochondrial protein cata…	MitoCarta3.0	literature, mito protein domain+, coexpression	MOM	Mitochondrial dynamics and surveillance > Apoptosis					0.308615	0.356712	0.489009	0.43086	-0.546074	-0.967793	0.52131	0.333532	0.558995	1.01914	0.42418	0.261578	-0.424948	-0.832667	O60238	O60238	BNI3L_HUMAN	BNIP3L	BCL2/adenovirus E1B 19 kDa protein-interacting protein 3-like
24.9406	24.9043	24.9134	24.848	24.9584	24.3778	24.3307	24.3444	24.7695	24.7594	24.7594	NDUFS1	MitoCarta3.0	+	0.411791		5.05174	0.129214	3.59986	apoptotic mitochondrial changes [GO:0008637];ATP metabolic process [GO:0046034];cellular respiration [GO:0045333];mitochondrial electron transport, NADH to ubiquinone [GO:0006120];mitochondrial respiratory chain complex I assembly [GO:0032981];reactive oxygen species metabolic process [GO:0072593];regulation of mitochondrial membrane potential [GO:0051881]	mitochondrial intermembrane space [GO:0005758];mitochondrial matrix [GO:0005759];mitochondrial respiratory chain complex I [GO:0005747];mitochondrion [GO:0005739]	2 iron, 2 sulfur cluster binding [GO:0051537];4 iron, 4 sulfur cluster binding [GO:0051539];electron transfer activity [GO:0009055];metal ion binding [GO:0046872];NADH dehydrogenase (ubiquinone) activity [GO:0008137]	FUNCTION: Core subunit of the mitochondrial membrane respiratory chain NADH dehydrogenase (Complex I) which catalyzes electron transfer from NADH through the respiratory chain, using ubiquinone as an electron acceptor (PubMed:30879903, PubMed:31557978). Essential for catalysing the entry and efficient transfer of electrons within complex I (PubMed:31557978). Plays a key role in the assembly and s…	MitoCarta3.0	literature, APEX_matrix, targetP signal, Rickettsial homolog, mito protein domain+, induction, coexpression++, MS/MS++	MIM	Metabolism > Metals and cofactors > Fe-S-containing proteins;OXPHOS > Complex I > CI subunits;OXPHOS > OXPHOS subunits			+	NME6-KO_Control_WT_Control	6.20859	0.00191667	0.130416	0.901465	-0.0157973	-0.110081	1.9545	0.302464	-0.143849	-1.08807	3.86959	0.0165926	-0.571437	-4.66234	P28331	P28331	NDUS1_HUMAN	NDUFS1	NADH-ubiquinone oxidoreductase 75 kDa subunit, mitochondrial
24.6971	24.7182	24.6264	24.604	24.5522	23.632	24.3376	24.5754	24.5522	24.5869	24.6375	FKBP10;FKBP9	MitoCarta3.0		0.410543		0.65306	0.436895	1.06812	aorta morphogenesis [GO:0035909];collagen fibril organization [GO:0030199];extracellular matrix assembly [GO:0085029];in utero embryonic development [GO:0001701];peptidyl-lysine hydroxylation [GO:0017185];peptidyl-proline modification [GO:0018208];protein folding [GO:0006457];wound healing [GO:0042060]	endoplasmic reticulum [GO:0005783];endoplasmic reticulum lumen [GO:0005788];membrane [GO:0016020];mitochondrial intermembrane space [GO:0005758]	calcium ion binding [GO:0005509];FK506 binding [GO:0005528];peptidyl-prolyl cis-trans isomerase activity [GO:0003755]	FUNCTION: PPIases accelerate the folding of proteins during protein synthesis.	MitoCarta3.0	APEX_IMS, mito protein domain	IMS	Protein import, sorting and homeostasis > Protein homeostasis > Chaperones					0.728456	0.171954	1.5094	0.447956	-0.113434	-0.876176	0.0200207	0.986923	-0.00199254	-0.0149652	0.609007	0.181612	-0.52597	-1.12919	O95302;Q96AY3	O95302;Q96AY3	FKB10_HUMAN;FKBP9_HUMAN	FKBP10;FKBP9	Peptidyl-prolyl cis-trans isomerase FKBP9
23.5983	23.3511	23.2506	23.5285	23.5754	23.1961	23.0054	23.2535	23.5522	23.7492	23.3778	NDUFA11	MitoCarta3.0		0.408061		1.44849	0.371551	1.76738	mitochondrial respiratory chain complex I assembly [GO:0032981]	mitochondrial inner membrane [GO:0005743];mitochondrial respiratory chain complex I [GO:0005747];mitochondrion [GO:0005739]		FUNCTION: Accessory subunit of the mitochondrial membrane respiratory chain NADH dehydrogenase (Complex I), that is believed not to be involved in catalysis. Complex I functions in the transfer of electrons from NADH to the respiratory chain. The immediate electron acceptor for the enzyme is believed to be ubiquinone. {ECO:0000269|PubMed:27626371}.	MitoCarta3.0	literature, APEX_IMS, mito protein domain+, induction, MS/MS++	MIM	OXPHOS > Complex I > CI subunits;OXPHOS > OXPHOS subunits					1.07208	0.121815	0.0487061	0.924242	-0.0232042	-0.0892341	0.297501	0.641678	0.108212	0.43707	1.02502	0.134418	-0.323053	-1.38267	Q86Y39	Q86Y39	NDUAB_HUMAN	NDUFA11	NADH dehydrogenase [ubiquinone] 1 alpha subcomplex subunit 11
21.0426	21.1581	21.1581	21.1269	20.8269	21.5069	20.265	21.0756	21.3376	NaN	21.3538	PLD6	MitoCarta3.0		0.396518		0.336465	0.540195	0.695638	DNA methylation involved in gamete generation [GO:0043046];lipid catabolic process [GO:0016042];meiotic cell cycle [GO:0051321];mitochondrial fusion [GO:0008053];P granule organization [GO:0030719];piRNA metabolic process [GO:0034587];positive regulation of mitochondrial fusion [GO:0010636];spermatid development [GO:0007286]	integral component of membrane [GO:0016021];mitochondrial outer membrane [GO:0005741]	cardiolipin hydrolase activity [GO:0035755];endonuclease activity [GO:0004519];metal ion binding [GO:0046872];protein homodimerization activity [GO:0042803]	FUNCTION: Presents phospholipase and nuclease activities, depending on the different physiological conditions (PubMed:17028579, PubMed:24599962, PubMed:21397847, PubMed:28063496). Interaction with Mitoguardin (MIGA1 or MIGA2) affects the dimer conformation, facilitating the lipase activity over the nuclease activity (PubMed:26711011). Plays a key role in mitochondrial fusion and fission via its p…	MitoCarta3.0	literature, Rickettsial homolog, mito protein domain	MOM	Metabolism > Lipid metabolism > Cardiolipin synthesis;Mitochondrial dynamics and surveillance > Fusion					0.141387	0.600458	0.161769	0.767001	-0.0630503	-0.259519	0.962892	0.269222	0.308393	1.30424	0.113661	0.66555	-0.151176	-0.264324	Q8N2A8	Q8N2A8	PLD6_HUMAN	PLD6	Mitochondrial cardiolipin hydrolase
21.7915	21.9812	21.9098	21.8876	21.8727	20.8576	20.9812	20.2535	21.2877	20.7715	21.1946	DHTKD1	MitoCarta3.0	+	0.387193	+	0.634003	0.439721	1.03179	generation of precursor metabolites and energy [GO:0006091];glycolytic process [GO:0006096];hematopoietic progenitor cell differentiation [GO:0002244];tricarboxylic acid cycle [GO:0006099]	mitochondrial matrix [GO:0005759];mitochondrion [GO:0005739]	oxoglutarate dehydrogenase (succinyl-transferring) activity [GO:0004591];thiamine pyrophosphate binding [GO:0030976]	FUNCTION: The 2-oxoglutarate dehydrogenase complex catalyzes the overall conversion of 2-oxoglutarate to succinyl-CoA and CO(2). It contains multiple copies of three enzymatic components: 2-oxoglutarate dehydrogenase (E1), dihydrolipoamide succinyltransferase (E2) and lipoamide dehydrogenase (E3) (By similarity). {ECO:0000250}.	MitoCarta3.0	APEX_matrix, targetP signal, yeast mito homolog+, Rickettsial homolog, mito protein domain+, MS/MS	Matrix	Metabolism > Amino acid metabolism > Lysine metabolism			+	NME6-KO_5d-rNTPs_WT_5d-rNTPs;NME6-KO_Control_WT_Control	2.6604	0.00890741	0.0164855	0.977864	0.00365225	0.0212294	2.14358	0.0460441	-0.805407	-3.10729	1.54707	0.0426332	-1.18895	-2.98194	Q96HY7	Q96HY7	DHTK1_HUMAN	DHTKD1	Probable 2-oxoglutarate dehydrogenase E1 component DHKTD1, mitochondrial
21.5731	21.5069	21.3211	21.8913	22.0224	22.0325	21.2006	21.7756	22.1795	22.2736	21.714	COX14	MitoCarta3.0		0.386109		0.571151	0.455095	0.963618	mitochondrial cytochrome c oxidase assembly [GO:0033617]	integral component of membrane [GO:0016021];mitochondrial membrane [GO:0031966];mitochondrion [GO:0005739]		FUNCTION: Core component of the MITRAC (mitochondrial translation regulation assembly intermediate of cytochrome c oxidase complex) complex, that regulates cytochrome c oxidase assembly. Requires for coordination of the early steps of cytochrome c oxidase assembly with the synthesis of MT-CO1. {ECO:0000269|PubMed:22243966, ECO:0000269|PubMed:22356826}.	MitoCarta3.0	literature, GFP, mito protein domain+, induction, coexpression++, MS/MS+	MIM	Mitochondrial central dogma > Translation > Translation factors;OXPHOS > Complex IV > CIV assembly factors;OXPHOS > OXPHOS assembly factors					0.381332	0.319939	0.287542	0.571438	0.204967	0.540806	0.490138	0.399413	0.310711	0.825998	0.147886	0.610363	0.129569	0.30963	Q96I36	Q96I36	COX14_HUMAN	COX14	Cytochrome c oxidase assembly protein COX14
26.2571	26.17	26.2996	26.2679	26.3204	25.3342	25.4923	25.3545	25.902	25.6595	25.772	UQCRC1	MitoCarta3.0	+	0.38419		1.9569	0.372129	2.0669	aerobic respiration [GO:0009060];mitochondrial electron transport, ubiquinol to cytochrome c [GO:0006122];oxidative phosphorylation [GO:0006119];response to activity [GO:0014823];response to alkaloid [GO:0043279]	mitochondrial inner membrane [GO:0005743];mitochondrial respirasome [GO:0005746];mitochondrial respiratory chain complex III [GO:0005750];mitochondrion [GO:0005739]	metal ion binding [GO:0046872];protein-containing complex binding [GO:0044877];ubiquinol-cytochrome-c reductase activity [GO:0008121];ubiquitin protein ligase binding [GO:0031625]	FUNCTION: Component of the ubiquinol-cytochrome c oxidoreductase, a multisubunit transmembrane complex that is part of the mitochondrial electron transport chain which drives oxidative phosphorylation. The respiratory chain contains 3 multisubunit complexes succinate dehydrogenase (complex II, CII), ubiquinol-cytochrome c oxidoreductase (cytochrome b-c1 complex, complex III, CIII) and cytochrome …	MitoCarta3.0	literature, APEX_matrix, targetP signal+, yeast mito homolog+, Rickettsial homolog, mito protein domain+, induction, coexpression++, MS/MS++	MIM	Protein import, sorting and homeostasis > Protein import and sorting > Preprotein cleavage;OXPHOS > Complex III > CIII subunits;OXPHOS > OXPHOS subunits			+	NME6-KO_Control_WT_Control	4.85538	0.00252	0.926245	0.544688	0.0824429	0.59741	2.71097	0.0508138	-0.518152	-3.01767	2.83994	0.0147917	-0.819899	-4.77028	P31930	P31930	QCR1_HUMAN	UQCRC1	Cytochrome b-c1 complex subunit 1, mitochondrial
20.7634	20.654	20.7056	21.0088	21.1825	20.4576	20.6886	20.0691	20.4273	21.0886	20.85	MCL1	MitoCarta3.0		0.383509		0.655695	0.439185	1.05159	cell fate determination [GO:0001709];cellular homeostasis [GO:0019725];extrinsic apoptotic signaling pathway in absence of ligand [GO:0097192];intrinsic apoptotic signaling pathway in response to DNA damage [GO:0008630];negative regulation of anoikis [GO:2000811];negative regulation of apoptotic process [GO:0043066];negative regulation of autophagy [GO:0010507];negative regulation of extrinsic ap…	Bcl-2 family protein complex [GO:0097136];cytoplasm [GO:0005737];cytosol [GO:0005829];integral component of membrane [GO:0016021];membrane [GO:0016020];mitochondrial outer membrane [GO:0005741];mitochondrion [GO:0005739];nucleoplasm [GO:0005654];nucleus [GO:0005634]	BH3 domain binding [GO:0051434];protein heterodimerization activity [GO:0046982];protein homodimerization activity [GO:0042803];protein transmembrane transporter activity [GO:0008320]	FUNCTION: Involved in the regulation of apoptosis versus cell survival, and in the maintenance of viability but not of proliferation. Mediates its effects by interactions with a number of other regulators of apoptosis. Isoform 1 inhibits apoptosis. Isoform 2 promotes apoptosis. {ECO:0000269|PubMed:10766760, ECO:0000269|PubMed:16543145}.	MitoCarta3.0	manual, mito protein domain	MOM	Mitochondrial dynamics and surveillance > Apoptosis					0.729786	0.167753	0.588315	0.442536	0.256896	0.90301	0.301974	0.574604	-0.177025	-0.523194	0.537584	0.24006	-0.303639	-0.901289	Q07820	Q07820	MCL1_HUMAN	MCL1	Induced myeloid leukemia cell differentiation protein Mcl-1
26.1312	26.2021	26.1738	25.9606	26.2944	25.726	25.6622	25.5725	26.0084	26.0338	26.0505	UQCRFS1	MitoCarta3.0	+	0.377324		2.91375	0.284507	2.58157	mitochondrial respiratory chain complex III assembly [GO:0034551];respiratory electron transport chain [GO:0022904]	mitochondrial inner membrane [GO:0005743];mitochondrial respiratory chain complex III [GO:0005750];mitochondrial respiratory chain complex IV [GO:0005751];mitochondrion [GO:0005739]	2 iron, 2 sulfur cluster binding [GO:0051537];metal ion binding [GO:0046872];oxidoreductase activity [GO:0016491];ubiquinol-cytochrome-c reductase activity [GO:0008121]	FUNCTION: [Cytochrome b-c1 complex subunit 9]: Component of the ubiquinol-cytochrome c oxidoreductase (cytochrome b-c1 complex, complex III, CIII). UQCRFS1 undergoes proteolytic processing once it is incorporated in the complex III dimer. One of the fragments, called subunit 9, corresponds to its mitochondrial targeting sequence (MTS). The proteolytic processing is necessary for the correct inser…	MitoCarta3.0	literature, APEX_matrix, targetP signal, yeast mito homolog++, Rickettsial homolog, mito protein domain+, coexpression++, MS/MS++	MIM	Metabolism > Metals and cofactors > Fe-S-containing proteins;OXPHOS > Complex III > CIII subunits;OXPHOS > OXPHOS subunits			+	NME6-KO_Control_WT_Control	2.73532	0.0173422	0.0627864	0.909727	-0.0237494	-0.103833	0.497137	0.546685	-0.112019	-0.564736	2.40749	0.0389884	-0.513092	-3.14327	P47985	P47985;P0C7P4	UCRI_HUMAN	UQCRFS1	Cytochrome b-c1 complex subunit Rieske, mitochondrial
23.5754	23.6096	23.4676	23.5869	23.5285	22.9985	22.9423	23.1316	23.4298	23.2419	23.5165	NDUFS5	MitoCarta3.0	+	0.37192		1.70858	0.398472	1.87283	mitochondrial electron transport, NADH to ubiquinone [GO:0006120];mitochondrial respiratory chain complex I assembly [GO:0032981]	mitochondrial inner membrane [GO:0005743];mitochondrial intermembrane space [GO:0005758];mitochondrial respiratory chain complex I [GO:0005747];mitochondrion [GO:0005739]	NADH dehydrogenase (ubiquinone) activity [GO:0008137]	FUNCTION: Accessory subunit of the mitochondrial membrane respiratory chain NADH dehydrogenase (Complex I), that is believed not to be involved in catalysis. Complex I functions in the transfer of electrons from NADH to the respiratory chain. The immediate electron acceptor for the enzyme is believed to be ubiquinone. {ECO:0000269|PubMed:27626371}.	MitoCarta3.0	literature, APEX_IMS, mito protein domain+, induction, coexpression++, MS/MS++	MIM	OXPHOS > Complex I > CI subunits;OXPHOS > OXPHOS subunits			+	NME6-KO_Control_WT_Control	3.00796	0.0124497	0.592664	0.629141	-0.0648508	-0.443407	0.679009	0.466507	-0.131595	-0.699732	2.34586	0.0254581	-0.568365	-3.27451	O43920	O43920	NDUS5_HUMAN	NDUFS5	NADH dehydrogenase [ubiquinone] iron-sulfur protein 5
23.211	23.0376	23.074	23.2346	22.7512	22.4576	22.5777	23.2463	22.7265	23.6096	23.0292	MRPL33	MitoCarta3.0		0.361229		0.43341	0.49764	0.790746	translation [GO:0006412]	mitochondrial inner membrane [GO:0005743];mitochondrial large ribosomal subunit [GO:0005762];mitochondrion [GO:0005739]	structural constituent of ribosome [GO:0003735]		MitoCarta3.0	literature, yeast mito homolog++, Rickettsial homolog, mito protein domain, coexpression, MS/MS++	Matrix	Mitochondrial central dogma > Translation > Mitochondrial ribosome					0.214032	0.492707	0.201438	0.696016	-0.104366	-0.354327	0.126227	0.793893	0.101828	0.257446	0.465548	0.253176	-0.363766	-0.859481	O75394	O75394	RM33_HUMAN	MRPL33	39S ribosomal protein L33, mitochondrial
22.6141	22.6051	22.5662	22.6628	22.7244	22.6074	22.3752	22.1916	22.7655	22.6843	22.7161	TTC19	MitoCarta3.0		0.330568		1.26523	0.382835	1.48506	mitochondrial respiratory chain complex III assembly [GO:0034551];mitotic cytokinesis [GO:0000281]	centrosome [GO:0005813];midbody [GO:0030496];mitochondrial inner membrane [GO:0005743];mitochondrion [GO:0005739];respirasome [GO:0070469]		FUNCTION: Required for the preservation of the structural and functional integrity of mitochondrial respiratory complex III by allowing the physiological turnover of the Rieske protein UQCRFS1 (PubMed:21278747, PubMed:28673544). Involved in the clearance of UQCRFS1 N-terminal fragments, which are produced upon incorporation of UQCRFS1 into the complex III and whose presence is detrimental for its…	MitoCarta3.0	literature, APEX_IMS, targetP signal+, mito protein domain, induction, MS/MS+	MIM	OXPHOS > Complex III > CIII assembly factors;OXPHOS > OXPHOS assembly factors					1.25511	0.1132	0.270657	0.766561	0.0414794	0.259974	0.61456	0.617061	0.0708402	0.466806	0.593998	0.254346	-0.218249	-0.854723	Q6DKK2	Q6DKK2	TTC19_HUMAN	TTC19	Tetratricopeptide repeat protein 19, mitochondrial
26.3256	26.3629	26.3239	26.3877	26.2589	25.9628	25.9869	26.2021	26.2463	26.4488	26.4282	NDUFS3	MitoCarta3.0		0.323866		1.50339	0.38849	1.62215	mitochondrial electron transport, NADH to ubiquinone [GO:0006120];mitochondrial respiratory chain complex I assembly [GO:0032981];negative regulation of cell growth [GO:0030308];negative regulation of intrinsic apoptotic signaling pathway [GO:2001243];reactive oxygen species metabolic process [GO:0072593];substantia nigra development [GO:0021762]	mitochondrial inner membrane [GO:0005743];mitochondrial matrix [GO:0005759];mitochondrial membrane [GO:0031966];mitochondrial respiratory chain complex I [GO:0005747];mitochondrion [GO:0005739];nuclear body [GO:0016604]	electron transfer activity [GO:0009055];NADH dehydrogenase (ubiquinone) activity [GO:0008137];NADH dehydrogenase activity [GO:0003954]	FUNCTION: Core subunit of the mitochondrial membrane respiratory chain NADH dehydrogenase (Complex I) which catalyzes electron transfer from NADH through the respiratory chain, using ubiquinone as an electron acceptor (PubMed:14729820, PubMed:30140060). Essential for the catalytic activity and assembly of complex I (PubMed:14729820, PubMed:24028823, PubMed:30140060). {ECO:0000269|PubMed:14729820,…	MitoCarta3.0	literature, APEX_matrix, targetP signal+, Rickettsial homolog, mito protein domain, MS/MS++	MIM	OXPHOS > Complex I > CI subunits;OXPHOS > OXPHOS subunits					1.73798	0.0718148	0.151083	0.875148	-0.0207294	-0.138217	0.275073	0.760141	0.050944	0.292217	1.22532	0.12298	-0.293651	-1.47421	O75489	O75489	NDUS3_HUMAN	NDUFS3	NADH dehydrogenase [ubiquinone] iron-sulfur protein 3, mitochondrial
22.3348	22.7816	22.741	22.7013	22.7098	21.823	21.9812	21.6276	22.2679	22.0054	22.1206	COX7A2L	MitoCarta3.0	+	0.320698	+	1.18349	0.389704	1.41032	mitochondrial electron transport, cytochrome c to oxygen [GO:0006123];mitochondrial respirasome assembly [GO:0097250];regulation of oxidative phosphorylation [GO:0002082]	mitochondrial inner membrane [GO:0005743];mitochondrial respirasome [GO:0005746];mitochondrial respiratory chain complex IV [GO:0005751];mitochondrion [GO:0005739];nucleolus [GO:0005730]	cytochrome-c oxidase activity [GO:0004129]	FUNCTION: Involved in the regulation of oxidative phosphorylation and energy metabolism (By similarity). Necessary for the assembly of mitochondrial respiratory supercomplex (By similarity). {ECO:0000250|UniProtKB:Q61387}.	MitoCarta3.0	literature, APEX_IMS, APEX_matrix, mito protein domain+, MS/MS+	MIM	OXPHOS > Complex IV > CIV subunits;OXPHOS > OXPHOS assembly factors;OXPHOS > OXPHOS subunits;OXPHOS > Respirasome assembly				NME6-KO_5d-rNTPs_WT_5d-rNTPs	2.88061	0.00883962	0.385748	0.545054	0.159164	0.595646	2.79813	0.0377477	-0.586086	-3.31298	1.40936	0.0624033	-0.74762	-2.39247	O14548	O14548	COX7R_HUMAN	COX7A2L	Cytochrome c oxidase subunit 7A-related protein, mitochondrial
26.8264	26.8264	26.8142	26.9088	26.8741	26.2207	26.2021	26.2408	26.5595	26.5898	26.4738	PMPCB;UQCRC1	MitoCarta3.0	+	0.319832		3.03027	0.365857	2.34351	aerobic respiration [GO:0009060];mitochondrial calcium ion transmembrane transport [GO:0006851];mitochondrial electron transport, ubiquinol to cytochrome c [GO:0006122];oxidative phosphorylation [GO:0006119];protein processing involved in protein targeting to mitochondrion [GO:0006627];response to activity [GO:0014823];response to alkaloid [GO:0043279]	mitochondrial inner membrane [GO:0005743];mitochondrial processing peptidase complex [GO:0017087];mitochondrial respirasome [GO:0005746];mitochondrial respiratory chain complex III [GO:0005750];mitochondrion [GO:0005739]	metal ion binding [GO:0046872];metalloendopeptidase activity [GO:0004222];protein-containing complex binding [GO:0044877];ubiquinol-cytochrome-c reductase activity [GO:0008121];ubiquitin protein ligase binding [GO:0031625]	FUNCTION: Catalytic subunit of the essential mitochondrial processing protease (MPP), which cleaves the mitochondrial sequence off newly imported precursors proteins (PubMed:29576218) (Probable). Preferentially, cleaves after an arginine at position P2 (By similarity). Required for PINK1 turnover by coupling PINK1 mitochondrial import and cleavage, which results in subsequent PINK1 proteolysis (P…	MitoCarta3.0	literature, APEX_matrix, targetP signal+, yeast mito homolog+, Rickettsial homolog, mito protein domain+, induction, coexpression++, MS/MS++	Matrix;MIM	Protein import, sorting and homeostasis > Protein import and sorting > Preprotein cleavage;OXPHOS > Complex III > CIII subunits;OXPHOS > OXPHOS subunits;Protein import, sorting and homeostasis > Protein homeostasis > Proteases"			+	NME6-KO_Control_WT_Control	5.88621	0.00195556	0.45488	0.741722	0.0393283	0.28986	2.73132	0.0978576	-0.324689	-2.24889	4.52489	0.0229032	-0.605192	-5.28855	O75439;P31930	O75439;P31930	MPPB_HUMAN;QCR1_HUMAN	PMPCB;UQCRC1	Mitochondrial-processing peptidase subunit beta
23.0122	23.1734	23.2258	23.1673	23.1285	22.9654	22.7594	23.3101	23.1348	23.5165	23.3239	ABCB10;ABCB8;TAP2	MitoCarta3.0		0.31343		0.737734	0.435249	1.06316	adaptive immune response [GO:0002250];antigen processing and presentation of endogenous peptide antigen via MHC class I [GO:0019885];antigen processing and presentation of endogenous peptide antigen via MHC class Ib via ER pathway, TAP-dependent [GO:0002489];cytosol to endoplasmic reticulum transport [GO:0046967];erythrocyte development [GO:0048821];heme biosynthetic process [GO:0006783];mitochon…	ATP-binding cassette (ABC) transporter complex [GO:0043190];endoplasmic reticulum [GO:0005783];endoplasmic reticulum membrane [GO:0005789];endoplasmic reticulum-Golgi intermediate compartment membrane [GO:0033116];integral component of endoplasmic reticulum membrane [GO:0030176];integral component of membrane [GO:0016021];integral component of mitochondrial membrane [GO:0032592];membrane [GO:0016…	ABC-type peptide antigen transporter activity [GO:0015433];ABC-type peptide transporter activity [GO:0015440];ATP binding [GO:0005524];ATP hydrolysis activity [GO:0140603];ATPase-coupled transmembrane transporter activity [GO:0042626];metal ion binding [GO:0046872];MHC class Ib protein binding [GO:0023029];peptide antigen binding [GO:0042605];protein homodimerization activity [GO:0042803];TAP1 bi…	FUNCTION: ABC transporter associated with antigen processing. In complex with TAP1 mediates unidirectional translocation of peptide antigens from cytosol to endoplasmic reticulum (ER) for loading onto MHC class I (MHCI) molecules (PubMed:25656091, PubMed:25377891). Uses the chemical energy of ATP to export peptides against the concentration gradient (PubMed:25377891). During the transport cycle a…	MitoCarta3.0	literature, APEX_matrix, yeast mito homolog+, Rickettsial homolog, mito protein domain, induction, coexpression, MS/MS+;"literature, targetP signal+, Rickettsial homolog, mito protein domain, coexpression++, MS/MS++"	MIM	Metabolism > Metals and cofactors > Heme synthesis and processing;Small molecule transport > ABC transporters					0.52701	0.28394	0.478261	0.607621	0.0810521	0.475938	0.594073	0.461285	0.151193	0.707238	0.135533	0.675983	-0.0811844	-0.256985	Q03519;Q9NRK6;Q9NUT2	Q03519;Q9NRK6;Q9NUT2	ABCB8_HUMAN;ABCBA_HUMAN;TAP2_HUMAN	ABCB10;ABCB8;TAP2	Antigen peptide transporter 2
23.0122	22.8727	23.1886	23.2492	23.1206	23.0409	23.0139	22.9584	23.417	23.0854	23.4298	TMEM126B	MitoCarta3.0		0.30632		1.24701	0.389483	1.42257	mitochondrial respiratory chain complex I assembly [GO:0032981]	integral component of membrane [GO:0016021];mitochondrial inner membrane [GO:0005743];mitochondrion [GO:0005739]		FUNCTION: Chaperone protein involved in the assembly of the mitochondrial NADH:ubiquinone oxidoreductase complex (complex I). Participates in constructing the membrane arm of complex I. {ECO:0000269|PubMed:24191001, ECO:0000269|PubMed:27374773, ECO:0000269|PubMed:27374774}.	MitoCarta3.0	targetP signal, mito protein domain+, MS/MS	MIM	OXPHOS > Complex I > CI assembly factors;OXPHOS > OXPHOS assembly factors					1.5063	0.081424	1.38629	0.338896	0.243664	1.42718	0.452199	0.545067	0.124615	0.56981	0.417049	0.531416	0.0619593	0.385464	Q8IUX1	Q8IUX1	T126B_HUMAN	TMEM126B	Complex I assembly factor TMEM126B, mitochondrial
26.5135	26.4425	26.5522	26.6865	26.5898	26.3477	26.4504	26.3629	26.6458	26.7129	26.7129	ATP5MD	MitoCarta3.0	+	0.303555		2.83076	0.389852	2.18306		integral component of membrane [GO:0016021];mitochondrial proton-transporting ATP synthase complex [GO:0005753];mitochondrion [GO:0005739]		FUNCTION: Mitochondrial membrane ATP synthase (F(1)F(0) ATP synthase or Complex V) produces ATP from ADP in the presence of a proton gradient across the membrane which is generated by electron transport complexes of the respiratory chain. F-type ATPases consist of two structural domains, F(1) - containing the extramembraneous catalytic core and F(0) - containing the membrane proton channel, linke…	MitoCarta3.0	GFP, MS/MS++	MIM	Mitochondrial dynamics and surveillance > Cristae formation;OXPHOS > Complex V > CV subunits;OXPHOS > OXPHOS subunits					2.90949	0.0323333	0.964992	0.46294	0.131438	0.831766	0.819471	0.552361	0.0810935	0.556081	0.794248	0.361706	-0.0910234	-0.610627	Q96IX5	Q96IX5	ATPMD_HUMAN	ATP5MD	ATP synthase membrane subunit DAPIT, mitochondrial
20.6714	20.5261	20.8113	20.3538	20.7389	20.4476	NaN	20.3211	20.5823	NaN	20.7876	IMMP2L	MitoCarta3.0		0.300586		0.885639	0.416718	1.36304	blood circulation [GO:0008015];brain development [GO:0007420];cellular response to DNA damage stimulus [GO:0006974];cerebellum vasculature development [GO:0061300];mitochondrial respiratory chain complex assembly [GO:0033108];ovarian follicle development [GO:0001541];ovulation [GO:0030728];protein processing involved in protein targeting to mitochondrion [GO:0006627];respiratory electron transpor…	integral component of membrane [GO:0016021];mitochondrial inner membrane peptidase complex [GO:0042720]	peptidase activity [GO:0008233];serine-type endopeptidase activity [GO:0004252]	FUNCTION: Catalyzes the removal of transit peptides required for the targeting of proteins from the mitochondrial matrix, across the inner membrane, into the inter-membrane space. Known to process the nuclear encoded protein DIABLO. {ECO:0000269|PubMed:15814844}.	MitoCarta3.0	literature, yeast mito homolog++, mito protein domain, coexpression, MS/MS	MIM	Protein import, sorting and homeostasis > Protein import and sorting > Preprotein cleavage;Protein import, sorting and homeostasis > Protein homeostasis > Proteases					0.373683	0.372546	0.063992	0.891088	0.0358992	0.123313	0.0880411	0.869085	0.0502787	0.168376	0.807124	0.210841	-0.214408	-1.0922	Q96T52	Q96T52	IMP2L_HUMAN	IMMP2L	Mitochondrial inner membrane protease subunit 2
20.8727	20.9951	20.8113	20.6886	21.1395	21.1519	20.9388	20.6886	21.2933	21.0426	21.3266	HSCB	MitoCarta3.0		0.294438		0.848749	0.432106	1.12756	[2Fe-2S] cluster assembly [GO:0044571];iron-sulfur cluster assembly [GO:0016226];protein complex oligomerization [GO:0051259];protein maturation by iron-sulfur cluster transfer [GO:0097428]	cytoplasm [GO:0005737];cytosol [GO:0005829];mitochondrion [GO:0005739];nucleoplasm [GO:0005654]	ATPase activator activity [GO:0001671];chaperone binding [GO:0051087];identical protein binding [GO:0042802];metal ion binding [GO:0046872]	FUNCTION: Acts as a co-chaperone in iron-sulfur cluster assembly in both mitochondria and the cytoplasm (PubMed:20668094, PubMed:29309586). Required for incorporation of iron-sulfur clusters into SDHB, the iron-sulfur protein subunit of succinate dehydrogenase that is involved in complex II of the mitochondrial electron transport chain (PubMed:26749241). Recruited to SDHB by interaction with SDHA…	MitoCarta3.0	APEX_matrix, GFP, targetP signal, yeast mito homolog++, Rickettsial homolog, mito protein domain, MS/MS	Matrix	Metabolism > Metals and cofactors > Fe-S cluster biosynthesis					0.642242	0.225141	0.106256	0.823581	-0.0540978	-0.193457	0.988941	0.255106	0.341081	1.30329	0.0135164	0.961976	-0.00745487	-0.0267424	Q8IWL3	Q8IWL3	HSC20_HUMAN	HSCB	Iron-sulfur cluster co-chaperone protein HscB
22.0156	22.0918	22.1704	22.0821	22.1015	21.7471	21.6843	21.8651	22.0918	21.9777	22.0951	PGS1	MitoCarta3.0	+	0.28934		1.93655	0.381926	1.74759	cardiolipin biosynthetic process [GO:0032049];diacylglycerol metabolic process [GO:0046339];phosphatidylglycerol biosynthetic process [GO:0006655]	endoplasmic reticulum [GO:0005783];mitochondrial inner membrane [GO:0005743];mitochondrion [GO:0005739]	ATP binding [GO:0005524];calcium ion binding [GO:0005509];CDP-diacylglycerol-glycerol-3-phosphate 3-phosphatidyltransferase activity [GO:0008444]	FUNCTION: Functions in the biosynthesis of the anionic phospholipids phosphatidylglycerol and cardiolipin. {ECO:0000250}.	MitoCarta3.0	targetP signal, yeast mito homolog++, mito protein domain	MIM	Metabolism > Lipid metabolism > Cardiolipin synthesis;Metabolism > Lipid metabolism > Phospholipid metabolism					2.75813	0.0276856	0.60831	0.628911	0.0642548	0.443949	0.601768	0.648023	-0.0631186	-0.429468	1.52115	0.104859	-0.288204	-1.65552	Q32NB8	Q32NB8	PGPS1_HUMAN	PGS1	CDP-diacylglycerol--glycerol-3-phosphate 3-phosphatidyltransferase, mitochondrial
24.6153	24.5812	24.5696	24.4234	24.654	24.1719	24.3376	24.2317	24.6153	24.417	24.5463	NDUFB4	MitoCarta3.0		0.279135		1.67729	0.377418	1.58913	mitochondrial electron transport, NADH to ubiquinone [GO:0006120];mitochondrial respiratory chain complex I assembly [GO:0032981];response to oxidative stress [GO:0006979]	mitochondrial inner membrane [GO:0005743];mitochondrial respiratory chain complex I [GO:0005747];mitochondrion [GO:0005739];nucleoplasm [GO:0005654]	NADH dehydrogenase (ubiquinone) activity [GO:0008137]	FUNCTION: Accessory subunit of the mitochondrial membrane respiratory chain NADH dehydrogenase (Complex I), that is believed not to be involved in catalysis. Complex I functions in the transfer of electrons from NADH to the respiratory chain. The immediate electron acceptor for the enzyme is believed to be ubiquinone. {ECO:0000269|PubMed:27626371}.	MitoCarta3.0	literature, mito protein domain+, MS/MS++	MIM	OXPHOS > Complex I > CI subunits;OXPHOS > OXPHOS subunits					1.92154	0.0587078	0.211297	0.765577	-0.0491918	-0.261812	0.0915441	0.909437	-0.0228532	-0.120938	1.92777	0.077416	-0.35118	-2.1438	O95168	O95168	NDUB4_HUMAN	NDUFB4	NADH dehydrogenase [ubiquinone] 1 beta subcomplex subunit 4
22.3988	22.5285	22.4849	22.4775	22.6431	22.5309	22.3988	22.3017	22.6342	22.7655	22.6671	FUNDC1	MitoCarta3.0		0.27844		1.64493	0.377518	1.57107	autophagy of mitochondrion [GO:0000422];response to hypoxia [GO:0001666];response to organonitrogen compound [GO:0010243]	integral component of mitochondrial outer membrane [GO:0031307];mitochondrial outer membrane [GO:0005741]		FUNCTION: Acts as an activator of hypoxia-induced mitophagy, an important mechanism for mitochondrial quality control. {ECO:0000269|PubMed:22267086}.	MitoCarta3.0	yeast mito homolog, mito protein domain+, MS/MS	MOM	Mitochondrial dynamics and surveillance > Autophagy;Mitochondrial dynamics and surveillance > Mitophagy					1.4004	0.113855	0.336218	0.666891	0.0715005	0.386893	1.08121	0.359337	0.153753	0.921499	0.203132	0.660955	-0.0531867	-0.268065	Q8IVP5	Q8IVP5	FUND1_HUMAN	FUNDC1	FUN14 domain-containing protein 1
24.9361	24.8576	24.9672	24.9628	24.8191	24.6595	24.5045	24.7895	24.945	24.8858	24.9495	NDUFA10	MitoCarta3.0		0.275597		1.50143	0.38537	1.49032	mitochondrial electron transport, NADH to ubiquinone [GO:0006120];mitochondrial respiratory chain complex I assembly [GO:0032981]	cytoplasm [GO:0005737];mitochondrial inner membrane [GO:0005743];mitochondrial matrix [GO:0005759];mitochondrial respiratory chain complex I [GO:0005747];mitochondrion [GO:0005739]	NADH dehydrogenase (ubiquinone) activity [GO:0008137]	FUNCTION: Accessory subunit of the mitochondrial membrane respiratory chain NADH dehydrogenase (Complex I), that is believed not to be involved in catalysis. Complex I functions in the transfer of electrons from NADH to the respiratory chain. The immediate electron acceptor for the enzyme is believed to be ubiquinone. {ECO:0000269|PubMed:27626371}.	MitoCarta3.0	literature, targetP signal, mito protein domain, coexpression++, MS/MS++	MIM	OXPHOS > Complex I > CI subunits;OXPHOS > OXPHOS subunits					1.6057	0.0881831	0.0989366	0.897901	0.0195386	0.115418	0.0688384	0.951036	0.010404	0.0680858	0.949379	0.171893	-0.245654	-1.16793	O95299	O95299	NDUAA_HUMAN	NDUFA10	NADH dehydrogenase [ubiquinone] 1 alpha subcomplex subunit 10, mitochondrial
21.5731	21.4476	21.4726	21.8113	21.6628	21.3156	21.3805	21.3857	21.4015	21.7265	21.7634	SPG7	MitoCarta3.0		0.269857		1.08253	0.409281	1.24248	anterograde axonal transport [GO:0008089];cristae formation [GO:0042407];mitochondrial fusion [GO:0008053];mitochondrial outer membrane permeabilization involved in programmed cell death [GO:1902686];mitochondrial protein processing [GO:0034982];nervous system development [GO:0007399];protein-containing complex assembly [GO:0065003];proteolysis [GO:0006508];regulation of mitochondrial membrane pe…	axon cytoplasm [GO:1904115];m-AAA complex [GO:0005745];mitochondrial inner membrane [GO:0005743];mitochondrial permeability transition pore complex [GO:0005757];mitochondrion [GO:0005739]	ATP binding [GO:0005524];ATP-dependent peptidase activity [GO:0004176];metalloendopeptidase activity [GO:0004222];peptidase activity [GO:0008233];unfolded protein binding [GO:0051082];zinc ion binding [GO:0008270]	FUNCTION: ATP-dependent zinc metalloprotease. Plays a role in the formation and regulation of the mitochondrial permeability transition pore (mPTP) and its proteolytic activity is dispensable for this function (PubMed:26387735). {ECO:0000269|PubMed:26387735, ECO:0000305}.	MitoCarta3.0	literature, targetP signal, Rickettsial homolog, mito protein domain+, coexpression+, MS/MS	MIM	Protein import, sorting and homeostasis > Protein homeostasis > Proteases					0.842759	0.186417	0.420127	0.546646	0.138522	0.589682	0.0414662	0.948632	-0.0184034	-0.0732896	1.13849	0.22147	-0.149738	-0.965436	Q9UQ90	Q9UQ90	SPG7_HUMAN	SPG7	Paraplegin
20.7796	20.8876	20.7876	21.1015	20.9024	20.4874	20.1079	20.895	20.654	21.1825	20.3538	MT-CO3	MitoCarta3.0		0.233349		0.283082	0.607527	0.539949	aerobic respiration [GO:0009060];mitochondrial electron transport, cytochrome c to oxygen [GO:0006123];respiratory chain complex IV assembly [GO:0008535]	integral component of membrane [GO:0016021];mitochondrial inner membrane [GO:0005743];mitochondrion [GO:0005739];respiratory chain complex IV [GO:0045277]	cytochrome-c oxidase activity [GO:0004129];electron transfer activity [GO:0009055];oxidoreduction-driven active transmembrane transporter activity [GO:0015453]	FUNCTION: Component of the cytochrome c oxidase, the last enzyme in the mitochondrial electron transport chain which drives oxidative phosphorylation. The respiratory chain contains 3 multisubunit complexes succinate dehydrogenase (complex II, CII), ubiquinol-cytochrome c oxidoreductase (cytochrome b-c1 complex, complex III, CIII) and cytochrome c oxidase (complex IV, CIV), that cooperate to tran…	MitoCarta3.0	literature, yeast mito homolog++, Rickettsial homolog, mito protein domain	MIM	OXPHOS > Complex IV > CIV subunits;OXPHOS > OXPHOS subunits					0.345129	0.354969	0.305479	0.638486	0.0968959	0.430546	0.316631	0.551795	-0.20037	-0.558106	0.471033	0.254467	-0.336823	-0.850203	P00414	P00414	COX3_HUMAN	MT-CO3	Cytochrome c oxidase subunit 3
21.5261	21.4375	21.5685	21.4015	21.0493	21.1079	21.265	21.4324	21.0156	21.7836	21.6971	SLC25A26	MitoCarta3.0		0.23035		0.370412	0.55796	0.639332	ion transport [GO:0006811];S-adenosyl-L-methionine transport [GO:0015805]	integral component of membrane [GO:0016021];mitochondrial inner membrane [GO:0005743];mitochondrion [GO:0005739]	S-adenosyl-L-methionine transmembrane transporter activity [GO:0000095]	FUNCTION: Mitochondrial solute carriers shuttle metabolites, nucleotides, and cofactors through the mitochondrial inner membrane. Specifically mediates the transport of S-adenosylmethionine (SAM) into the mitochondria. {ECO:0000269|PubMed:14674884, ECO:0000269|PubMed:26522469}.	MitoCarta3.0	literature, yeast mito homolog++, mito protein domain+, coexpression, MS/MS	MIM	Small molecule transport > SLC25A family					0.136319	0.638741	0.276256	0.608779	-0.142055	-0.473036	0.215334	0.660667	0.159034	0.410891	0.727356	0.226787	-0.213371	-0.946721	Q70HW3	Q70HW3	SAMC_HUMAN	SLC25A26	S-adenosylmethionine mitochondrial carrier protein
24.9088	24.8811	25.0359	25.0275	25.0233	24.7645	24.7182	24.7077	24.848	25.0484	24.976	DHX30	MitoCarta3.0	+	0.227382		1.68883	0.390111	1.41124	central nervous system development [GO:0007417];mitochondrial large ribosomal subunit assembly [GO:1902775]	cytoplasm [GO:0005737];cytosol [GO:0005829];mitochondrial nucleoid [GO:0042645];mitochondrion [GO:0005739];ribonucleoprotein granule [GO:0035770]	ATP binding [GO:0005524];ATP hydrolysis activity [GO:0140603];chromatin binding [GO:0003682];double-stranded RNA binding [GO:0003725];RNA binding [GO:0003723];RNA helicase activity [GO:0003724]	FUNCTION: RNA-dependent helicase (PubMed:29100085). Plays an important role in the assembly of the mitochondrial large ribosomal subunit (PubMed:25683715, PubMed:29100085). Required for optimal function of the zinc-finger antiviral protein ZC3HAV1 (By similarity). Associates with mitochondrial DNA (PubMed:18063578). Involved in nervous system development and differentiation through its involvemen…	MitoCarta3.0	literature, mito protein domain	Matrix	Mitochondrial central dogma > mtRNA metabolism > mtRNA granules;Mitochondrial central dogma > Translation > Mitochondrial ribosome assembly					2.69772	0.0397907	2.87777	0.388732	0.133913	1.20212	0.53663	0.62975	-0.0714086	-0.449966	2.15988	0.14566	-0.164878	-1.32133	Q7L2E3	Q7L2E3	DHX30_HUMAN	DHX30	ATP-dependent RNA helicase DHX30
20.8876	20.8576	20.895	21.2821	21.0756	19.8714	21.3645	20.4273	21.1765	20.4273	20.7307	CASP9	MitoCarta3.0		0.223719		0.174048	0.707692	0.381129	activation of cysteine-type endopeptidase activity involved in apoptotic process [GO:0006919];activation of cysteine-type endopeptidase activity involved in apoptotic process by cytochrome c [GO:0008635];aging [GO:0007568];apoptotic process [GO:0006915];cellular response to dexamethasone stimulus [GO:0071549];cellular response to DNA damage stimulus [GO:0006974];cellular response to UV [GO:003464…	apoptosome [GO:0043293];cytoplasm [GO:0005737];cytosol [GO:0005829];mitochondrion [GO:0005739];nucleus [GO:0005634];protein-containing complex [GO:0032991]	cysteine-type endopeptidase activity [GO:0004197];cysteine-type endopeptidase activity involved in apoptotic process [GO:0097153];cysteine-type endopeptidase activity involved in apoptotic signaling pathway [GO:0097199];cysteine-type endopeptidase activity involved in execution phase of apoptosis [GO:0097200];enzyme activator activity [GO:0008047];identical protein binding [GO:0042802];peptidase …	FUNCTION: Involved in the activation cascade of caspases responsible for apoptosis execution. Binding of caspase-9 to Apaf-1 leads to activation of the protease which then cleaves and activates caspase-3. Promotes DNA damage-induced apoptosis in a ABL1/c-Abl-dependent manner. Proteolytically cleaves poly(ADP-ribose) polymerase (PARP).;FUNCTION: Isoform 2 lacks activity is an dominant-negative inh…	MitoCarta3.0	literature, targetP signal, mito protein domain	IMS	Protein import, sorting and homeostasis > Protein homeostasis > Proteases;Mitochondrial dynamics and surveillance > Apoptosis					0.225026	0.459055	0.619899	0.449563	0.211644	0.864643	0.554427	0.372383	-0.306116	-0.888274	0.21381	0.450591	-0.31819	-0.480231	P55211	P55211	CASP9_HUMAN	CASP9	Caspase-9
24.7945	24.7594	24.9043	24.9316	24.9716	24.6209	24.5869	24.632	24.7846	24.867	24.8576	NDUFB6	MitoCarta3.0	+	0.223123		2.7929	0.387682	1.72467	mitochondrial ATP synthesis coupled electron transport [GO:0042775];mitochondrial electron transport, NADH to ubiquinone [GO:0006120];mitochondrial respiratory chain complex I assembly [GO:0032981]	mitochondrial inner membrane [GO:0005743];mitochondrial membrane [GO:0031966];mitochondrial respiratory chain complex I [GO:0005747];mitochondrion [GO:0005739];nucleoplasm [GO:0005654]	NADH dehydrogenase (ubiquinone) activity [GO:0008137]	FUNCTION: Accessory subunit of the mitochondrial membrane respiratory chain NADH dehydrogenase (Complex I), that is believed not to be involved in catalysis. Complex I functions in the transfer of electrons from NADH to the respiratory chain. The immediate electron acceptor for the enzyme is believed to be ubiquinone. {ECO:0000269|PubMed:27626371}.	MitoCarta3.0	literature, APEX_IMS, APEX_matrix, mito protein domain+, induction, coexpression++, MS/MS++	MIM	OXPHOS > Complex I > CI subunits;OXPHOS > OXPHOS subunits					4.29118	0.0130489	1.94604	0.375009	0.158853	1.23686	1.42078	0.438473	-0.0994161	-0.749896	2.30688	0.141562	-0.163686	-1.34324	O95139	O95139	NDUB6_HUMAN	NDUFB6	NADH dehydrogenase [ubiquinone] 1 beta subcomplex subunit 6
22.6886	22.4923	22.6606	22.4825	22.4221	22.6096	22.4324	22.953	22.3457	23.5045	22.8054	COX19	MitoCarta3.0		0.220161		0.233754	0.645895	0.468505	cellular copper ion homeostasis [GO:0006878];mitochondrial cytochrome c oxidase assembly [GO:0033617]	cytosol [GO:0005829];mitochondrial intermembrane space [GO:0005758];mitochondrion [GO:0005739]		FUNCTION: Required for the transduction of an SCO1-dependent redox signal from the mitochondrion to ATP7A to regulate cellular copper homeostasis (PubMed:23345593). May be required for the assembly of mitochondrial cytochrome c oxidase (By similarity). {ECO:0000250|UniProtKB:Q3E731, ECO:0000269|PubMed:23345593}.	MitoCarta3.0	yeast mito homolog, mito protein domain, induction, coexpression+, MS/MS	IMS	Metabolism > Metals and cofactors > Copper metabolism;OXPHOS > Complex IV > CIV assembly factors;OXPHOS > OXPHOS assembly factors					0.190423	0.52541	0.22124	0.725794	-0.0687084	-0.31538	0.454947	0.402767	0.363453	0.817862	0.126986	0.697412	0.0745831	0.240252	Q49B96	Q49B96	COX19_HUMAN	COX19	Cytochrome c oxidase assembly protein COX19
24.989	24.7745	25.0443	24.5983	24.9361	24.7077	24.239	24.7024	24.7182	24.8385	24.7492	ATP5F1D	MitoCarta3.0		0.218916		0.616561	0.486162	0.843661	aerobic respiration [GO:0009060];ATP synthesis coupled proton transport [GO:0015986];mitochondrial ATP synthesis coupled proton transport [GO:0042776];mitochondrial proton-transporting ATP synthase complex assembly [GO:0033615];response to copper ion [GO:0046688]	mitochondrial inner membrane [GO:0005743];mitochondrial matrix [GO:0005759];mitochondrial proton-transporting ATP synthase complex [GO:0005753];mitochondrial proton-transporting ATP synthase complex, catalytic sector F(1) [GO:0000275];mitochondrion [GO:0005739]	proton-transporting ATP synthase activity, rotational mechanism [GO:0046933]	FUNCTION: Mitochondrial membrane ATP synthase (F(1)F(0) ATP synthase or Complex V) produces ATP from ADP in the presence of a proton gradient across the membrane which is generated by electron transport complexes of the respiratory chain (PubMed:29478781). F-type ATPases consist of two structural domains, F(1) - containing the extramembraneous catalytic core, and F(0) - containing the membrane pr…	MitoCarta3.0	literature, APEX_matrix, targetP signal, yeast mito homolog++, Rickettsial homolog, mito protein domain+, induction, coexpression++, MS/MS+	MIM	OXPHOS > Complex V > CV subunits;OXPHOS > OXPHOS subunits					0.55561	0.261885	0.038737	0.937389	-0.0222286	-0.0764093	0.260612	0.685535	-0.09095	-0.380459	0.654397	0.196471	-0.332095	-1.05126	P30049	P30049	ATPD_HUMAN	ATP5F1D	ATP synthase subunit delta, mitochondrial
24.7846	24.7543	24.8576	24.8044	24.8142	24.5165	24.4362	24.7796	24.848	25.1174	24.4234	ALDH3A1;ALDH3A2;ALDH3B1;ALDH3B2	MitoCarta3.0		0.218872		0.409293	0.54195	0.669194	aging [GO:0007568];alcohol metabolic process [GO:0006066];aldehyde catabolic process [GO:0046185];cellular aldehyde metabolic process [GO:0006081];cellular response to oxidative stress [GO:0034599];central nervous system development [GO:0007417];epidermis development [GO:0008544];ethanol catabolic process [GO:0006068];fatty acid metabolic process [GO:0006631];hexadecanal metabolic process [GO:004…	cytoplasm [GO:0005737];cytosol [GO:0005829];endoplasmic reticulum [GO:0005783];endoplasmic reticulum membrane [GO:0005789];extracellular exosome [GO:0070062];extracellular space [GO:0005615];integral component of membrane [GO:0016021];intracellular membrane-bounded organelle [GO:0043231];lipid droplet [GO:0005811];peroxisomal membrane [GO:0005778];peroxisome [GO:0005777];plasma membrane [GO:00058…	3-chloroallyl aldehyde dehydrogenase activity [GO:0004028];alcohol dehydrogenase (NADP+) activity [GO:0008106];aldehyde dehydrogenase (NAD+) activity [GO:0004029];aldehyde dehydrogenase [NAD(P)+] activity [GO:0004030];benzaldehyde dehydrogenase (NAD+) activity [GO:0018479];benzaldehyde dehydrogenase (NADP+) activity [GO:0018477];glyceraldehyde-3-phosphate dehydrogenase (NAD+) (non-phosphorylating…	FUNCTION: ALDHs play a major role in the detoxification of alcohol-derived acetaldehyde (Probable). They are involved in the metabolism of corticosteroids, biogenic amines, neurotransmitters, and lipid peroxidation (Probable). Oxidizes medium and long chain aldehydes into non-toxic fatty acids (PubMed:1737758). Preferentially oxidizes aromatic aldehyde substrates (PubMed:1737758). Comprises about…	MitoCarta3.0	targetP signal+, mito protein domain, coexpression	Membrane	Metabolism > Detoxification > ROS and glutathione metabolism					0.290105	0.453644	0.994641	0.622933	0.0559594	0.45159	0.0492447	0.930442	-0.0290915	-0.0961171	0.605049	0.266289	-0.192004	-0.819324	P30838;P43353;P48448;P51648	P43353;P51648;P48448;P30838	AL3A1_HUMAN;AL3A2_HUMAN;AL3B1_HUMAN;AL3B2_HUMAN	ALDH3A1;ALDH3A2;ALDH3B1;ALDH3B2	Aldehyde dehydrogenase, dimeric NADP-preferring
24.2317	24.2243	24.2243	24.217	24.5463	24.3712	24.217	24.0443	24.1795	24.5812	24.5225	UQCR10	MitoCarta3.0		0.216927		0.621786	0.48686	0.844497	aerobic respiration [GO:0009060];mitochondrial electron transport, ubiquinol to cytochrome c [GO:0006122]	mitochondrial inner membrane [GO:0005743];mitochondrial respiratory chain complex III [GO:0005750]	ubiquinol-cytochrome-c reductase activity [GO:0008121]	FUNCTION: Component of the ubiquinol-cytochrome c oxidoreductase, a multisubunit transmembrane complex that is part of the mitochondrial electron transport chain which drives oxidative phosphorylation. The respiratory chain contains 3 multisubunit complexes succinate dehydrogenase (complex II, CII), ubiquinol-cytochrome c oxidoreductase (cytochrome b-c1 complex, complex III, CIII) and cytochrome …	MitoCarta3.0	literature, yeast mito homolog++, mito protein domain+, induction, coexpression++, MS/MS++	MIM	OXPHOS > Complex III > CIII subunits;OXPHOS > OXPHOS subunits					0.316797	0.45015	0.281836	0.646275	0.101179	0.421267	0.233433	0.69359	0.0985374	0.37077	0.0473534	0.897782	-0.0172103	-0.0775477	Q9UDW1	Q9UDW1	QCR9_HUMAN	UQCR10	Cytochrome b-c1 complex subunit 9
23.1734	22.9864	23.2535	23.391	23.1825	23.2961	23.0641	23.3645	23.4041	23.5638	23.4041	TMEM70	MitoCarta3.0		0.215712		0.958602	0.438474	1.05044	mitochondrial proton-transporting ATP synthase complex assembly [GO:0033615]	integral component of mitochondrial membrane [GO:0032592];mitochondrial inner membrane [GO:0005743];mitochondrion [GO:0005739];nucleoplasm [GO:0005654]		FUNCTION: Involved in biogenesis of mitochondrial ATP synthase. {ECO:0000269|PubMed:18953340, ECO:0000269|PubMed:20937241}.	MitoCarta3.0	literature, APEX_matrix, mito protein domain+, coexpression++, MS/MS	MIM	OXPHOS > Complex I > CI assembly factors;OXPHOS > Complex V > CV assembly factors;OXPHOS > OXPHOS assembly factors					1.2057	0.121306	0.795613	0.433706	0.195762	0.953337	1.05199	0.326826	0.181641	1.00285	0.492905	0.325634	0.161692	0.683738	Q9BUB7	Q9BUB7	TMM70_HUMAN	TMEM70	Transmembrane protein 70, mitochondrial
26.0105	25.9869	26.1681	26.2481	26.1814	25.895	25.9428	25.9562	26.0212	26.2499	26.1661	SLIRP	MitoCarta3.0		0.214397		1.43762	0.406058	1.26606	flagellated sperm motility [GO:0030317];mitochondrion morphogenesis [GO:0070584];negative regulation of mitochondrial RNA catabolic process [GO:0000961];single fertilization [GO:0007338];spermatid development [GO:0007286]	acrosomal vesicle [GO:0001669];mitochondrion [GO:0005739];nucleus [GO:0005634];perinuclear region of cytoplasm [GO:0048471];ribonucleoprotein complex [GO:1990904];sperm flagellum [GO:0036126]	RNA binding [GO:0003723]	FUNCTION: RNA-binding protein that acts as a nuclear receptor corepressor. Probably acts by binding the SRA RNA, and repressing the SRA-mediated nuclear receptor coactivation. Binds the STR7 loop of SRA RNA. Also able to repress glucocorticoid (GR), androgen (AR), thyroid (TR) and VDR-mediated transactivation. {ECO:0000269|PubMed:16762838}.	MitoCarta3.0	literature, APEX_matrix, GFP, targetP signal+, mito protein domain, induction, coexpression, MS/MS++	Matrix	Mitochondrial central dogma > mtRNA metabolism > mtRNA stability and decay;Mitochondrial central dogma > Translation					2.14845	0.0626667	2.04261	0.340244	0.200491	1.50578	0.305494	0.740635	-0.0534484	-0.312104	1.10955	0.411153	-0.0673539	-0.536598	Q9GZT3	Q9GZT3	SLIRP_HUMAN	SLIRP	SRA stem-loop-interacting RNA-binding protein, mitochondrial
21.8538	21.9134	21.5731	21.9098	21.9882	21.6757	21.8423	21.3538	21.953	21.8651	21.6886	SLC25A19	MitoCarta3.0		0.21165		0.57809	0.495843	0.804434	deoxynucleotide transport [GO:0030302];thiamine pyrophosphate transmembrane transport [GO:0030974];thiamine-containing compound metabolic process [GO:0042723]	integral component of mitochondrial inner membrane [GO:0031305];mitochondrial inner membrane [GO:0005743];nucleus [GO:0005634]	deoxynucleotide transmembrane transporter activity [GO:0030233];thiamine pyrophosphate transmembrane transporter activity [GO:0090422];thiamine transmembrane transporter activity [GO:0015234]	FUNCTION: Mitochondrial transporter mediating uptake of thiamine pyrophosphate (ThPP) into mitochondria. {ECO:0000269|PubMed:18280798}.	MitoCarta3.0	literature, yeast mito homolog++, mito protein domain+, induction, coexpression, MS/MS	MIM	Metabolism > Vitamin metabolism > Vitamin B1 metabolism;Small molecule transport > SLC25A family					0.344726	0.411469	0.129689	0.793505	-0.0599171	-0.225378	0.0267958	0.964281	0.0119171	0.0478259	0.588449	0.238037	-0.25965	-0.906514	Q9HC21	Q9HC21	TPC_HUMAN	SLC25A19	Mitochondrial thiamine pyrophosphate carrier
22.0592	22.1765	22.0292	22.0156	22.2361	21.9134	21.9061	22.002	22.0088	22.3725	22.0723	RMND1	MitoCarta3.0		0.210734		0.840911	0.45419	0.97422	positive regulation of mitochondrial translation [GO:0070131];translation [GO:0006412]	mitochondrion [GO:0005739]		FUNCTION: Required for mitochondrial translation, possibly by coordinating the assembly or maintenance of the mitochondrial ribosome (PubMed:23022098, PubMed:25604853). {ECO:0000269|PubMed:23022098, ECO:0000269|PubMed:25604853}.	MitoCarta3.0	literature, GFP, targetP signal, yeast mito homolog++, Rickettsial homolog, mito protein domain, MS/MS	MIM	Mitochondrial central dogma > mtRNA metabolism > mtRNA granules;Mitochondrial central dogma > Translation					0.529612	0.330345	0.0821623	0.893332	-0.0241988	-0.119837	0.162963	0.802789	0.0575962	0.24728	1.23952	0.184038	-0.177337	-1.11472	Q9NWS8	Q9NWS8	RMND1_HUMAN	RMND1	Required for meiotic nuclear division protein 1 homolog
21.9134	21.9951	22.2821	21.6186	21.8913	22.0426	21.9243	21.9061	22.0854	22.1765	22.239	SDR39U1	MitoCarta3.0		0.209264		1.55853	0.403649	1.29331		nucleus [GO:0005634]	oxidoreductase activity [GO:0016491]	FUNCTION: Putative NADP-dependent oxidoreductase. {ECO:0000305}.	MitoCarta3.0	mito protein domain, coexpression, MS/MS++	unknown	0					0.351434	0.408345	0.0310752	0.944235	-0.0235685	-0.0672607	0.525914	0.415135	0.236265	0.793836	0.017719	0.967326	0.00343196	0.0210467	Q9NRG7	Q9NRG7	D39U1_HUMAN	SDR39U1	Epimerase family protein SDR39U1
24.1719	24.1174	24.2317	24.3101	24.217	24.1946	24.141	24.3511	24.4234	24.417	24.4738	RARS2	MitoCarta3.0		0.209171		1.47933	0.406549	1.26359	arginyl-tRNA aminoacylation [GO:0006420];mitochondrial translation [GO:0032543];tRNA aminoacylation for protein translation [GO:0006418]	mitochondrial matrix [GO:0005759];mitochondrion [GO:0005739]	arginine-tRNA ligase activity [GO:0004814];ATP binding [GO:0005524];RNA binding [GO:0003723]		MitoCarta3.0	literature, APEX_matrix, GFP, Rickettsial homolog, mito protein domain, coexpression, MS/MS++	Matrix	Mitochondrial central dogma > Translation > mt-tRNA synthetases					2.04574	0.071928	1.07569	0.484426	0.108255	0.759857	2.25671	0.235935	0.185168	1.38156	0.409978	0.468252	0.0842514	0.458243	Q5T160	Q5T160	SYRM_HUMAN	RARS2	Probable arginine--tRNA ligase, mitochondrial
24.7745	24.8433	24.824	24.8764	24.918	24.6971	24.7234	24.6971	24.976	24.989	24.7796	NDUFC2	MitoCarta3.0		0.208986		1.42386	0.408539	1.24167	mitochondrial electron transport, NADH to ubiquinone [GO:0006120];mitochondrial respiratory chain complex I assembly [GO:0032981]	azurophil granule membrane [GO:0035577];cytoplasm [GO:0005737];mitochondrial inner membrane [GO:0005743];mitochondrial respiratory chain complex I [GO:0005747];mitochondrion [GO:0005739];plasma membrane [GO:0005886]	NADH dehydrogenase (ubiquinone) activity [GO:0008137]	FUNCTION: Accessory subunit of the mitochondrial membrane respiratory chain NADH dehydrogenase (Complex I), that is believed not to be involved in catalysis. Complex I functions in the transfer of electrons from NADH to the respiratory chain. The immediate electron acceptor for the enzyme is believed to be ubiquinone. {ECO:0000269|PubMed:27626371}.	MitoCarta3.0	literature, APEX_IMS, mito protein domain+, coexpression++, MS/MS++	MIM	OXPHOS > Complex I > CI subunits;OXPHOS > OXPHOS subunits					1.42969	0.142184	0.623531	0.627916	0.0638851	0.445307	0.225203	0.805513	0.0420609	0.243121	1.45922	0.273876	-0.10304	-0.805044	O95298	O95298	NDUC2_HUMAN	NDUFC2	NADH dehydrogenase [ubiquinone] 1 subunit C2
29.267	29.1724	29.3828	29.3704	29.267	28.8974	29.027	29.094	29.2891	29.3066	29.0401	XPNPEP3	MitoCarta3.0		0.205847		0.928371	0.442541	1.0109	glomerular filtration [GO:0003094];protein processing [GO:0016485];proteolysis [GO:0006508]	cytoplasm [GO:0005737];cytosol [GO:0005829];mitochondrion [GO:0005739]	aminopeptidase activity [GO:0004177];manganese ion binding [GO:0030145];metalloaminopeptidase activity [GO:0070006];peptidase activity [GO:0008233];protein homodimerization activity [GO:0042803]	FUNCTION: [Isoform 1]: Promotes TNFRSF1B-mediated phosphorylation of MAPK8/JNK1 and MAPK9/JNK2, suggesting a function as an adapter protein for TNFRSF1B;FUNCTION: Catalyzes the removal of a penultimate prolyl residue from the N-termini of peptides, such as Leu-Pro-Ala (PubMed:25609706, PubMed:28476889). Also shows low activity towards peptides with Ala or Ser at the P1 position (PubMed:28476889).…	MitoCarta3.0	literature, APEX_matrix, yeast mito homolog, Rickettsial homolog, mito protein domain, coexpression, MS/MS+	Matrix	Protein import, sorting and homeostasis > Protein import and sorting > Preprotein cleavage;Protein import, sorting and homeostasis > Protein homeostasis > Proteases					1.47794	0.0944	0.87183	0.486724	0.120374	0.756737	0.614625	0.488569	-0.128093	-0.661724	1.09156	0.17149	-0.213566	-1.17074	Q9NQH7	Q9NQH7	XPP3_HUMAN	XPNPEP3	Xaa-Pro aminopeptidase 3
22.5638	22.4375	22.5615	22.5892	22.7876	22.0854	22.4923	22.5356	22.4501	22.6843	22.5961	2022-03-02	MitoCarta3.0		0.205725		0.576826	0.496803	0.794796	cellular detoxification of nitrogen compound [GO:0070458];detoxification of nitrogen compound [GO:0051410];nitrate metabolic process [GO:0042126];nitric oxide biosynthetic process [GO:0006809]	mitochondrial outer membrane [GO:0005741];mitochondrion [GO:0005739];peroxisome [GO:0005777]	molybdenum ion binding [GO:0030151];molybdopterin cofactor binding [GO:0043546];nitrate reductase activity [GO:0008940];nitrite reductase activity [GO:0098809];oxidoreductase activity, acting on other nitrogenous compounds as donors [GO:0016661];pyridoxal phosphate binding [GO:0030170]	FUNCTION: Catalyzes the reduction of N-oxygenated molecules, acting as a counterpart of cytochrome P450 and flavin-containing monooxygenases in metabolic cycles (PubMed:21029045, PubMed:24423752). As a component of prodrug-converting system, reduces a multitude of N-hydroxylated prodrugs particularly amidoximes, leading to increased drug bioavailability (PubMed:21029045, PubMed:24423752). May be …	MitoCarta3.0	literature, targetP signal, mito protein domain+, induction, coexpression, MS/MS++	MOM	Metabolism > Detoxification > Amidoxime reducing complex;Metabolism > Detoxification > Xenobiotic metabolism;Metabolism > Metals and cofactors > Molybdenum cofactor synthesis and proteins					0.53863	0.29238	0.595606	0.497289	0.145443	0.715538	0.282935	0.710773	-0.0692673	-0.348699	0.262562	0.47793	-0.129549	-0.445128	Q969Z3	Q969Z3	MARC2_HUMAN	2022-03-02	Mitochondrial amidoxime reducing component 2
23.3376	23.0805	23.6649	23.2288	23.4425	23.2679	23.3511	23.6209	23.5285	23.6757	23.632	LYRM7	MitoCarta3.0		0.198804		0.797771	0.46492	0.924076	cellular respiration [GO:0045333];mitochondrial respiratory chain complex III assembly [GO:0034551]	mitochondrial matrix [GO:0005759];mitochondrial membrane [GO:0031966]		FUNCTION: Assembly factor required for Rieske Fe-S protein UQCRFS1 incorporation into the cytochrome b-c1 (CIII) complex. Functions as a chaperone, binding to this subunit within the mitochondrial matrix and stabilizing it prior to its translocation and insertion into the late CIII dimeric intermediate within the mitochondrial inner membrane. {ECO:0000269|PubMed:23168492}.	MitoCarta3.0	literature, APEX_matrix, targetP signal, yeast mito homolog++, mito protein domain+, MS/MS++	Matrix	OXPHOS > Complex III > CIII assembly factors;OXPHOS > OXPHOS assembly factors					0.76122	0.19531	0.524231	0.46235	0.236372	0.818782	0.554054	0.458526	0.166676	0.714521	0.508475	0.290181	0.204244	0.763187	Q5U5X0	Q5U5X0	LYRM7_HUMAN	LYRM7	Complex III assembly factor LYRM7
23.8858	23.8191	24.1174	24.0772	24.2317	24.4362	24.4105	24.4862	24.4984	24.7441	24.6865	MFF	MitoCarta3.0	+	0.198673		1.20582	0.431721	1.11972	mitochondrial fission [GO:0000266];mitochondrial fragmentation involved in apoptotic process [GO:0043653];mitochondrial fusion [GO:0008053];mitochondrion morphogenesis [GO:0070584];peroxisome fission [GO:0016559];positive regulation of mitochondrial fission [GO:0090141];positive regulation of protein targeting to membrane [GO:0090314];positive regulation of release of cytochrome c from mitochondr…	integral component of mitochondrial membrane [GO:0032592];integral component of mitochondrial outer membrane [GO:0031307];mitochondrial outer membrane [GO:0005741];mitochondrion [GO:0005739];peroxisome [GO:0005777];protein-containing complex [GO:0032991];synaptic vesicle [GO:0008021]	identical protein binding [GO:0042802];protein homodimerization activity [GO:0042803]	FUNCTION: Plays a role in mitochondrial and peroxisomal fission. Promotes the recruitment and association of the fission mediator dynamin-related protein 1 (DNM1L) to the mitochondrial surface. May be involved in regulation of synaptic vesicle membrane dynamics by recruitment of DNM1L to clathrin-containing vesicles. {ECO:0000269|PubMed:18353969, ECO:0000269|PubMed:23530241}.	MitoCarta3.0	literature, induction, MS/MS	MOM	Mitochondrial dynamics and surveillance > Fission			+	NME6-KO_Control_WT_Control	4.0723	0.00403509	1.68285	0.292558	0.289695	1.75907	2.33758	0.0681053	0.500845	2.67226	3.24252	0.016973	0.591866	4.29096	Q9GZY8	Q9GZY8	MFF_HUMAN	MFF	Mitochondrial fission factor
22.821	22.6562	22.8442	22.7715	22.8519	22.4298	22.1916	22.5451	22.6209	22.6006	22.538	NDUFV2	MitoCarta3.0	+	0.197653		0.858492	0.454783	0.954706	cardiac muscle tissue development [GO:0048738];mitochondrial electron transport, NADH to ubiquinone [GO:0006120];nervous system development [GO:0007399]	cytosol [GO:0005829];mitochondrial inner membrane [GO:0005743];mitochondrial respiratory chain complex I [GO:0005747];mitochondrion [GO:0005739];nucleoplasm [GO:0005654]	2 iron, 2 sulfur cluster binding [GO:0051537];electron transfer activity [GO:0009055];metal ion binding [GO:0046872];NADH dehydrogenase (ubiquinone) activity [GO:0008137]	FUNCTION: Core subunit of the mitochondrial membrane respiratory chain NADH dehydrogenase (Complex I) which catalyzes electron transfer from NADH through the respiratory chain, using ubiquinone as an electron acceptor. {ECO:0000250|UniProtKB:P04394}.	MitoCarta3.0	literature, APEX_matrix, targetP signal+, Rickettsial homolog, induction, coexpression++, MS/MS++	MIM	Metabolism > Metals and cofactors > Fe-S-containing proteins;OXPHOS > Complex I > CI subunits;OXPHOS > OXPHOS subunits					2.00834	0.0450866	0.501291	0.596063	0.0839052	0.49428	2.56495	0.163795	-0.236045	-1.73898	1.00556	0.129094	-0.349793	-1.41189	P19404	P19404	NDUV2_HUMAN	NDUFV2	NADH dehydrogenase [ubiquinone] flavoprotein 2, mitochondrial
24.6757	24.632	24.8142	24.8044	24.7745	24.7594	24.7338	24.8191	24.9539	24.9716	24.976	ALDH3A2	MitoCarta3.0	+	0.196414		2.77362	0.37509	1.55685	cellular aldehyde metabolic process [GO:0006081];central nervous system development [GO:0007417];epidermis development [GO:0008544];fatty acid metabolic process [GO:0006631];hexadecanal metabolic process [GO:0046458];peripheral nervous system development [GO:0007422];phytol metabolic process [GO:0033306];sesquiterpenoid metabolic process [GO:0006714]	cytosol [GO:0005829];endoplasmic reticulum membrane [GO:0005789];integral component of membrane [GO:0016021];intracellular membrane-bounded organelle [GO:0043231];peroxisomal membrane [GO:0005778];peroxisome [GO:0005777]	3-chloroallyl aldehyde dehydrogenase activity [GO:0004028];aldehyde dehydrogenase (NAD+) activity [GO:0004029];glyceraldehyde-3-phosphate dehydrogenase (NAD+) (non-phosphorylating) activity [GO:0043878];long-chain-alcohol oxidase activity [GO:0046577];long-chain-aldehyde dehydrogenase activity [GO:0050061];medium-chain-aldehyde dehydrogenase activity [GO:0052814];protein homodimerization activity…	FUNCTION: Catalyzes the oxidation of medium and long chain aliphatic aldehydes to fatty acids. Active on a variety of saturated and unsaturated aliphatic aldehydes between 6 and 24 carbons in length (PubMed:9133646, PubMed:22633490, PubMed:25047030, PubMed:18035827, PubMed:9662422, PubMed:18182499). Responsible for conversion of the sphingosine 1-phosphate (S1P) degradation product hexadecenal to…	MitoCarta3.0	targetP signal+, mito protein domain, coexpression	Membrane	Metabolism > Detoxification > ROS and glutathione metabolism					4.38163	0.0166278	2.11517	0.388799	0.14385	1.17507	3.61026	0.213328	0.169442	1.49031	1.30824	0.2543	0.116879	0.856396	P51648	P51648	AL3A2_HUMAN	ALDH3A2	Aldehyde dehydrogenase family 3 member A2
28.362	28.341	28.459	28.459	28.3578	28.3787	28.2625	28.3066	28.4433	28.5536	28.5352	ATP5MG	MitoCarta3.0		0.194797		1.81145	0.402283	1.31565	ATP synthesis coupled proton transport [GO:0015986];mitochondrial ATP synthesis coupled proton transport [GO:0042776]	mitochondrial inner membrane [GO:0005743];mitochondrial proton-transporting ATP synthase complex [GO:0005753];mitochondrial proton-transporting ATP synthase complex, coupling factor F(o) [GO:0000276];mitochondrion [GO:0005739]	proton transmembrane transporter activity [GO:0015078]	FUNCTION: Mitochondrial membrane ATP synthase (F(1)F(0) ATP synthase or Complex V) produces ATP from ADP in the presence of a proton gradient across the membrane which is generated by electron transport complexes of the respiratory chain. F-type ATPases consist of two structural domains, F(1) - containing the extramembraneous catalytic core, and F(0) - containing the membrane proton channel, link…	MitoCarta3.0	literature, APEX_matrix, yeast mito homolog++, mito protein domain+, MS/MS++	MIM	Mitochondrial dynamics and surveillance > Cristae formation;OXPHOS > Complex V > CV subunits;OXPHOS > OXPHOS subunits					1.81451	0.120124	0.712396	0.58154	0.0738182	0.511716	0.824859	0.540719	0.0854041	0.577141	0.317271	0.690705	-0.0355746	-0.24635	O75964	O75964	ATP5L_HUMAN	ATP5MG	ATP synthase subunit g, mitochondrial
21.9777	21.9812	22.4349	22.2506	22.3884	22.155	22.1765	22.1673	22.2621	22.4118	22.4067	TAMM41	MitoCarta3.0	+	0.193957		1.76398	0.404	1.29777	cardiolipin biosynthetic process [GO:0032049];CDP-diacylglycerol biosynthetic process [GO:0016024]	extrinsic component of membrane [GO:0019898];extrinsic component of mitochondrial inner membrane [GO:0031314];mitochondrial inner membrane [GO:0005743];mitochondrion [GO:0005739]	phosphatidate cytidylyltransferase activity [GO:0004605]	FUNCTION: Catalyzes the conversion of phosphatidic acid (PA) to CDP-diacylglycerol (CDP-DAG), an essential intermediate in the synthesis of phosphatidylglycerol, cardiolipin and phosphatidylinositol. {ECO:0000250|UniProtKB:D3ZKT0}.	MitoCarta3.0	GFP, yeast mito homolog++, mito protein domain+, MS/MS++	MIM	Metabolism > Lipid metabolism > Cardiolipin synthesis;Metabolism > Lipid metabolism > Phospholipid metabolism					2.84821	0.024932	1.88186	0.267111	0.378512	2.20772	0.0099686	0.988888	0.00223796	0.0128653	3.74285	0.101778	0.186793	1.72744	Q96BW9	Q96BW9	TAM41_HUMAN	TAMM41	Phosphatidate cytidylyltransferase, mitochondrial
22.3672	22.3348	22.4825	22.4324	22.4349	22.4067	22.3101	22.3884	22.5285	22.5237	22.632	PCCA	MitoCarta3.0		0.193043		1.85908	0.399989	1.32132	short-chain fatty acid catabolic process [GO:0019626]	cytosol [GO:0005829];mitochondrial matrix [GO:0005759];mitochondrion [GO:0005739]	ATP binding [GO:0005524];biotin binding [GO:0009374];CoA carboxylase activity [GO:0016421];enzyme binding [GO:0019899];metal ion binding [GO:0046872];propionyl-CoA carboxylase activity [GO:0004658]	FUNCTION: This is one of the 2 subunits of the biotin-dependent propionyl-CoA carboxylase (PCC), a mitochondrial enzyme involved in the catabolism of odd chain fatty acids, branched-chain amino acids isoleucine, threonine, methionine, and valine and other metabolites (PubMed:8434582, PubMed:6765947). Propionyl-CoA carboxylase catalyzes the carboxylation of propionyl-CoA/propanoyl-CoA to D-methylm…	MitoCarta3.0	literature, targetP signal, Rickettsial homolog, mito protein domain, induction, coexpression+, MS/MS++	Matrix	Metabolism > Carbohydrate metabolism > Propanoate metabolism;Metabolism > Lipid metabolism > Fatty acid oxidation;Metabolism > Vitamin metabolism > Biotin utilizing proteins					2.41012	0.076023	1.57509	0.468315	0.0989024	0.796029	1.3406	0.409796	0.111493	0.802687	0.158394	0.841814	0.0173524	0.123862	P05165	P05165	PCCA_HUMAN	PCCA	Propionyl-CoA carboxylase alpha chain, mitochondrial
23.0359	23.1488	23.1749	23.2155	23.1673	23.0542	22.9968	23.217	23.2679	23.3511	23.2229	TEFM	MitoCarta3.0		0.191277		1.18499	0.434616	1.08751	DNA metabolic process [GO:0006259];mitochondrial transcription [GO:0006390];oxidative phosphorylation [GO:0006119];transcription elongation from mitochondrial promoter [GO:0006392]	mitochondrial matrix [GO:0005759];mitochondrial nucleoid [GO:0042645];mitochondrion [GO:0005739];ribonucleoprotein complex [GO:1990904]	DNA polymerase processivity factor activity [GO:0030337];RNA binding [GO:0003723]	FUNCTION: Transcription elongation factor which increases mitochondrial RNA polymerase processivity. Regulates transcription of the mitochondrial genome, including genes important for the oxidative phosphorylation machinery. {ECO:0000269|PubMed:21278163}.	MitoCarta3.0	APEX_matrix, targetP signal, induction, coexpression++, MS/MS	Matrix	Mitochondrial central dogma > mtRNA metabolism > Transcription					1.18098	0.178746	0.864768	0.530159	0.0935532	0.639498	1.10147	0.482093	0.0947062	0.674401	0.0102621	0.974409	-0.00301711	-0.015476	Q96QE5	Q96QE5	TEFM_HUMAN	TEFM	Transcription elongation factor, mitochondrial
23.7389	23.7695	23.7995	23.5045	23.8385	23.5522	23.48	23.7286	23.7182	23.8288	23.7796	COX5A	MitoCarta3.0		0.188599		1.10205	0.440107	1.04504	mitochondrial electron transport, cytochrome c to oxygen [GO:0006123]	mitochondrial inner membrane [GO:0005743];mitochondrial respiratory chain complex IV [GO:0005751]	cytochrome-c oxidase activity [GO:0004129];electron transfer activity [GO:0009055];metal ion binding [GO:0046872]	FUNCTION: Component of the cytochrome c oxidase, the last enzyme in the mitochondrial electron transport chain which drives oxidative phosphorylation. The respiratory chain contains 3 multisubunit complexes succinate dehydrogenase (complex II, CII), ubiquinol-cytochrome c oxidoreductase (cytochrome b-c1 complex, complex III, CIII) and cytochrome c oxidase (complex IV, CIV), that cooperate to tran…	MitoCarta3.0	literature, APEX_IMS, APEX_matrix, targetP signal+, yeast mito homolog++, mito protein domain+, induction, coexpression++, MS/MS++	MIM	OXPHOS > Complex IV > CIV subunits;OXPHOS > OXPHOS subunits					0.480456	0.372668	0.103324	0.843247	-0.0400909	-0.169449	0.216699	0.760321	0.0613861	0.292054	0.74539	0.253712	-0.167304	-0.853606	P20674	P20674	COX5A_HUMAN	COX5A	Cytochrome c oxidase subunit 5A, mitochondrial
21.7471	21.4726	21.5117	21.8913	21.8876	21.5869	21.7512	21.6929	21.9207	21.9707	21.6971	SDHAF2	MitoCarta3.0		0.185836		0.894247	0.458047	0.943844	mitochondrial electron transport, succinate to ubiquinone [GO:0006121];mitochondrial respiratory chain complex II assembly [GO:0034553];negative regulation of canonical Wnt signaling pathway [GO:0090090];negative regulation of epithelial to mesenchymal transition [GO:0010719];protein dephosphorylation [GO:0006470];protein-FAD linkage [GO:0018293];tricarboxylic acid cycle [GO:0006099]	cytosol [GO:0005829];mitochondrial matrix [GO:0005759];mitochondrion [GO:0005739];nucleolus [GO:0005730]		FUNCTION: Plays an essential role in the assembly of succinate dehydrogenase (SDH), an enzyme complex (also referred to as respiratory complex II) that is a component of both the tricarboxylic acid (TCA) cycle and the mitochondrial electron transport chain, and which couples the oxidation of succinate to fumarate with the reduction of ubiquinone (coenzyme Q) to ubiquinol. Required for flavinylati…	MitoCarta3.0	GFP, targetP signal, yeast mito homolog++, Rickettsial homolog, mito protein domain+, induction, coexpression, MS/MS	Matrix	OXPHOS > Complex II > CII assembly factors;OXPHOS > OXPHOS assembly factors					0.402593	0.382481	0.316822	0.576784	0.153693	0.526183	0.261314	0.67483	0.09928	0.394852	0.211831	0.614957	0.0671371	0.305607	Q9NX18	Q9NX18	SDHF2_HUMAN	SDHAF2	Succinate dehydrogenase assembly factor 2, mitochondrial
22.3884	22.3672	22.6628	22.5869	22.7265	22.5165	22.5261	22.6562	22.7056	22.8576	22.6907	MTX3	MitoCarta3.0	+	0.184997		1.24446	0.435731	1.08951	inner mitochondrial membrane organization [GO:0007007];mitochondrion organization [GO:0007005];protein transport [GO:0015031]	cytoplasm [GO:0005737];MIB complex [GO:0140275];SAM complex [GO:0001401]		FUNCTION: Could function in transport of proteins into the mitochondrion. {ECO:0000250}.	MitoCarta3.0	manual, mito protein domain+, MS/MS	MOM	Mitochondrial dynamics and surveillance > Intramitochondrial membrane interactions					2.28491	0.0483275	1.88986	0.285781	0.280939	1.84006	0.622608	0.553409	0.0925611	0.554729	1.31076	0.167995	0.188504	1.18785	Q5HYI7	Q5HYI7	MTX3_HUMAN	MTX3	Metaxin-3
25.2535	25.1946	25.4202	25.4738	25.4073	24.9803	24.9361	24.9847	25.019	25.3101	25.1253	CPT1A	MitoCarta3.0	+	0.184458		1.00108	0.451292	0.989392	carnitine metabolic process [GO:0009437];carnitine shuttle [GO:0006853];cellular response to fatty acid [GO:0071398];eating behavior [GO:0042755];epithelial cell differentiation [GO:0030855];fatty acid beta-oxidation [GO:0006635];fatty acid metabolic process [GO:0006631];glucose metabolic process [GO:0006006];liver regeneration [GO:0097421];long-chain fatty acid metabolic process [GO:0001676];pos…	integral component of mitochondrial outer membrane [GO:0031307];membrane [GO:0016020];mitochondrial outer membrane [GO:0005741];mitochondrion [GO:0005739]	carnitine O-palmitoyltransferase activity [GO:0004095];identical protein binding [GO:0042802];palmitoleoyltransferase activity [GO:1990698]	FUNCTION: Catalyzes the transfer of the acyl group of long-chain fatty acid-CoA conjugates onto carnitine, an essential step for the mitochondrial uptake of long-chain fatty acids and their subsequent beta-oxidation in the mitochondrion (PubMed:9691089, PubMed:11350182, PubMed:14517221). Plays an important role in hepatic triglyceride metabolism (By similarity). {ECO:0000250|UniProtKB:P32198, ECO…	MitoCarta3.0	literature, yeast mito homolog+, mito protein domain, induction, coexpression, MS/MS++	MOM	Metabolism > Lipid metabolism > Fatty acid oxidation;Metabolism > Metals and cofactors > Carnitine shuttle;Metabolism > Metals and cofactors > Carnitine synthesis and transport					2.78069	0.0216193	2.05772	0.327545	0.209731	1.56224	1.49464	0.209054	-0.282297	-1.50611	2.48756	0.082991	-0.257024	-1.98128	P50416	P50416	CPT1A_HUMAN	CPT1A	Carnitine O-palmitoyltransferase 1, liver isoform
22.8538	22.9152	22.9079	23.0088	23.1749	22.8365	22.8727	22.9566	23.0658	23.1363	23.0139	L2HGDH	MitoCarta3.0		0.183416		1.66272	0.407434	1.22091	2-oxoglutarate metabolic process [GO:0006103];cellular protein metabolic process [GO:0044267]	integral component of membrane [GO:0016021];integral component of mitochondrial inner membrane [GO:0031305];mitochondrial inner membrane [GO:0005743];mitochondrion [GO:0005739]	(S)-2-hydroxy-acid oxidase activity [GO:0003973];2-hydroxyglutarate dehydrogenase activity [GO:0047545]		MitoCarta3.0	literature, APEX_matrix, targetP signal+, mito protein domain, induction, coexpression, MS/MS++	MIM	Metabolism > Carbohydrate metabolism > TCA-associated					1.06595	0.189307	0.599512	0.498893	0.146053	0.719225	0.184922	0.823051	0.04146	0.223455	0.0262273	0.961951	0.00409635	0.0270724	Q9H9P8	Q9H9P8	L2HDH_HUMAN	L2HGDH	L-2-hydroxyglutarate dehydrogenase, mitochondrial
22.6051	22.6757	23.0426	23.0691	23.2155	23.2051	23.1719	22.8519	23.2243	23.4041	23.1504	LACTB	MitoCarta3.0	+	0.18331		0.60646	0.502689	0.778429	lipid metabolic process [GO:0006629];proteolysis [GO:0006508];regulation of lipid metabolic process [GO:0019216]	cytosol [GO:0005829];mitochondrion [GO:0005739]	identical protein binding [GO:0042802];peptidase activity [GO:0008233]	FUNCTION: Mitochondrial serine protease that acts as a regulator of mitochondrial lipid metabolism (PubMed:28329758). Acts by decreasing protein levels of PISD, a mitochondrial enzyme that converts phosphatidylserine (PtdSer) to phosphatidylethanolamine (PtdEtn), thereby affecting mitochondrial lipid metabolism (PubMed:28329758). It is unclear whether it acts directly by mediating proteolysis of …	MitoCarta3.0	literature, APEX_IMS, targetP signal+, Rickettsial homolog, mito protein domain, coexpression, MS/MS++	IMS	Protein import, sorting and homeostasis > Protein homeostasis > Proteases;Metabolism > Lipid metabolism > Phospholipid metabolism					2.02111	0.0367352	2.09519	0.206485	0.468627	2.68972	0.746757	0.422379	0.150531	0.781792	1.22165	0.0988313	0.435849	1.75924	P83111	P83111	LACTB_HUMAN	LACTB	Serine beta-lactamase-like protein LACTB, mitochondrial
23.9225	23.9134	23.8385	23.895	24.1095	23.7895	23.9316	23.7594	23.867	24.1871	23.976	RHOT1	MitoCarta3.0		0.183186		0.783024	0.475224	0.881102	cellular homeostasis [GO:0019725];establishment of mitochondrion localization by microtubule attachment [GO:0034640];mitochondrial outer membrane permeabilization [GO:0097345];mitochondrion organization [GO:0007005];mitochondrion transport along microtubule [GO:0047497];regulation of mitochondrion organization [GO:0010821];regulation of neurotransmitter secretion [GO:0046928];regulation of organe…	integral component of mitochondrial outer membrane [GO:0031307];membrane [GO:0016020];mitochondrial outer membrane [GO:0005741];mitochondrion [GO:0005739]	calcium ion binding [GO:0005509];GTP binding [GO:0005525];GTPase activity [GO:0003924]	FUNCTION: Mitochondrial GTPase involved in mitochondrial trafficking (PubMed:12482879, PubMed:16630562, PubMed:22396657). Probably involved in control of anterograde transport of mitochondria and their subcellular distribution (PubMed:12482879, PubMed:16630562, PubMed:22396657). {ECO:0000269|PubMed:12482879, ECO:0000269|PubMed:16630562, ECO:0000269|PubMed:22396657}.	MitoCarta3.0	literature, mito protein domain+, MS/MS+	MOM	Mitochondrial dynamics and surveillance > Trafficking;Signaling > Calcium homeostasis > EF hand proteins					0.386582	0.442074	0.0975929	0.869386	0.0296898	0.143694	0.190976	0.77547	0.0623582	0.277079	0.558911	0.409072	-0.0911376	-0.540501	Q8IXI2	Q8IXI2	MIRO1_HUMAN	RHOT1	Mitochondrial Rho GTPase 1
19.9316	20.9672	20.7955	20.3101	21.4067	21.2593	20.7796	19.7492	21.3805	20.3538	20.5915	PTCD2	MitoCarta3.0		0.179257		0.12043	0.785598	0.278829	kidney development [GO:0001822];liver development [GO:0001889];mitochondrion organization [GO:0007005];mRNA processing [GO:0006397];muscle cell development [GO:0055001];regulation of gene expression [GO:0010468];regulation of mRNA processing [GO:0050684];ventricular cardiac muscle tissue morphogenesis [GO:0055010]	mitochondrion [GO:0005739]	RNA binding [GO:0003723]	FUNCTION: Involved in mitochondrial RNA maturation and mitochondrial respiratory chain function. {ECO:0000250}.	MitoCarta3.0	literature, mito protein domain+, induction, coexpression, MS/MS	Matrix	Mitochondrial central dogma > mtRNA metabolism > mtRNA granules;Mitochondrial central dogma > mtRNA metabolism > Polycistronic mtRNA processing					0.0437361	0.823729	0.267569	0.549148	0.388034	0.585479	0.0479959	0.914106	-0.0621586	-0.114312	0.0726725	0.76685	0.146618	0.18498	Q8WV60	Q8WV60	PTCD2_HUMAN	PTCD2	Pentatricopeptide repeat-containing protein 2, mitochondrial
24.7129	24.6811	24.7441	24.824	24.6865	24.5696	24.632	24.6865	24.6209	24.976	24.8288	DNA2	MitoCarta3.0		0.179178		0.76028	0.480117	0.859806	base-excision repair [GO:0006284];DNA double-strand break processing [GO:0000729];DNA replication [GO:0006260];DNA replication checkpoint signaling [GO:0000076];DNA replication, Okazaki fragment processing [GO:0033567];DNA replication, removal of RNA primer [GO:0043137];G-quadruplex DNA unwinding [GO:0044806];mitochondrial DNA repair [GO:0043504];mitochondrial DNA replication [GO:0006264];mitotic…	chromosome, telomeric region [GO:0000781];cytoplasm [GO:0005737];mitochondrial nucleoid [GO:0042645];mitochondrion [GO:0005739];nucleoplasm [GO:0005654];nucleus [GO:0005634]	4 iron, 4 sulfur cluster binding [GO:0051539];5'-3' DNA helicase activity [GO:0043139];5'-flap endonuclease activity [GO:0017108];ATP binding [GO:0005524];ATP hydrolysis activity [GO:0140603];DNA binding [GO:0003677];DNA helicase activity [GO:0003678];helicase activity [GO:0004386];metal ion binding [GO:0046872];nuclease activity [GO:0004518];RNA binding [GO:0003723];single-stranded DNA helicase …	FUNCTION: Key enzyme involved in DNA replication and DNA repair in nucleus and mitochondrion. Involved in Okazaki fragments processing by cleaving long flaps that escape FEN1: flaps that are longer than 27 nucleotides are coated by replication protein A complex (RPA), leading to recruit DNA2 which cleaves the flap until it is too short to bind RPA and becomes a substrate for FEN1. Also involved i…	MitoCarta3.0	literature, mito protein domain	Matrix	Metabolism > Metals and cofactors > Fe-S-containing proteins;Mitochondrial central dogma > mtDNA maintenance > mtDNA replication					0.531567	0.365358	0.422279	0.694557	0.0544783	0.356494	0.198788	0.782912	0.0570532	0.271098	0.636344	0.462533	-0.0676467	-0.466037	P51530	P51530	DNA2_HUMAN	DNA2	DNA replication ATP-dependent helicase/nuclease DNA2
20.9459	20.7796	21.0426	20.953	20.9171	20.5731	20.6276	20.8034	20.6971	20.8423	21.002	LETMD1	MitoCarta3.0		0.179092		0.731527	0.486231	0.844139		integral component of membrane [GO:0016021];mitochondrial inner membrane [GO:0005743];mitochondrial outer membrane [GO:0005741];mitochondrion [GO:0005739];nucleolus [GO:0005730];nucleoplasm [GO:0005654]	ribosome binding [GO:0043022]	FUNCTION: Involved in tumorigenesis and may function as a negative regulator of the p53/TP53. {ECO:0000269|PubMed:12879013}.	MitoCarta3.0	GFP, targetP signal+, yeast mito homolog+, mito protein domain+, induction, coexpression, MS/MS++	Membrane	Small molecule transport					1.07504	0.149021	0.581474	0.540631	0.108161	0.605876	0.576498	0.505528	-0.123785	-0.632778	0.764071	0.229987	-0.194716	-0.931424	Q6P1Q0	Q6P1Q0	LTMD1_HUMAN	LETMD1	LETM1 domain-containing protein 1
24.3101	24.3444	24.4234	24.4234	24.391	24.0275	24.0105	24.1719	24.275	24.2961	24.1719	NDUFB5	MitoCarta3.0	+	0.177702		1.3014	0.434195	1.08365	mitochondrial electron transport, NADH to ubiquinone [GO:0006120];mitochondrial respiratory chain complex I assembly [GO:0032981]	mitochondrial inner membrane [GO:0005743];mitochondrial respiratory chain complex I [GO:0005747];mitochondrion [GO:0005739];nucleoplasm [GO:0005654]	NADH dehydrogenase (ubiquinone) activity [GO:0008137]	FUNCTION: Accessory subunit of the mitochondrial membrane respiratory chain NADH dehydrogenase (Complex I), that is believed not to be involved in catalysis. Complex I functions in the transfer of electrons from NADH to the respiratory chain. The immediate electron acceptor for the enzyme is believed to be ubiquinone. {ECO:0000269|PubMed:27626371}.	MitoCarta3.0	literature, APEX_IMS, APEX_matrix, targetP signal+, mito protein domain+, induction, coexpression++, MS/MS+	MIM	OXPHOS > Complex I > CI subunits;OXPHOS > OXPHOS subunits					2.86393	0.029241	1.69231	0.4984	0.0853996	0.718156	1.8412	0.279861	-0.164948	-1.17926	1.50117	0.117871	-0.25725	-1.53753	O43674	O43674	NDUB5_HUMAN	NDUFB5	NADH dehydrogenase [ubiquinone] 1 beta subcomplex subunit 5, mitochondrial
21.9098	21.7182	21.5731	21.7955	21.391	21.5069	21.5685	21.8727	21.8034	21.7915	21.8727	ACAD8	MitoCarta3.0		0.173195		0.679254	0.495286	0.802322	branched-chain amino acid catabolic process [GO:0009083];lipid metabolic process [GO:0006629];valine catabolic process [GO:0006574]	mitochondrial matrix [GO:0005759]	acyl-CoA dehydrogenase activity [GO:0003995];flavin adenine dinucleotide binding [GO:0050660]	FUNCTION: Isobutyryl-CoA dehydrogenase which catalyzes one of the steps of the valine catabolic pathway (PubMed:11013134, PubMed:12359132, PubMed:16857760). To a lesser extent, is also able to catalyze the oxidation of (2S)-2-methylbutanoyl-CoA (PubMed:11013134, PubMed:12359132). {ECO:0000269|PubMed:11013134, ECO:0000269|PubMed:12359132, ECO:0000269|PubMed:16857760}.	MitoCarta3.0	literature, APEX_matrix, targetP signal+, mito protein domain+, coexpression, MS/MS++	Matrix	Metabolism > Amino acid metabolism > Branched-chain amino acid metabolism					0.529087	0.300054	0.574185	0.452356	-0.227423	-0.851671	0.921258	0.305129	0.236001	1.07435	0.413799	0.352721	-0.164617	-0.627107	Q9UKU7	Q9UKU7	ACAD8_HUMAN	ACAD8	Isobutyryl-CoA dehydrogenase, mitochondrial
27.5898	27.611	27.8264	27.8623	27.8916	27.7195	27.6663	27.6595	27.8081	27.9146	27.8385	TXNRD1	MitoCarta3.0	+	0.171956		2.01774	0.405203	1.25596	cell population proliferation [GO:0008283];cell redox homeostasis [GO:0045454];mesoderm formation [GO:0001707];signal transduction [GO:0007165]	cytoplasm [GO:0005737];cytosol [GO:0005829];extracellular exosome [GO:0070062];fibrillar center [GO:0001650];mitochondrion [GO:0005739];nucleoplasm [GO:0005654]	flavin adenine dinucleotide binding [GO:0050660];glutathione oxidoreductase activity [GO:0097573];thioredoxin-disulfide reductase activity [GO:0004791]	FUNCTION: Isoform 1 may possess glutaredoxin activity as well as thioredoxin reductase activity and induces actin and tubulin polymerization, leading to formation of cell membrane protrusions. Isoform 4 enhances the transcriptional activity of estrogen receptors alpha and beta while isoform 5 enhances the transcriptional activity of the beta receptor only. Isoform 5 also mediates cell death induc…	MitoCarta3.0	GFP, Rickettsial homolog, mito protein domain, coexpression, MS/MS	unknown	Metabolism > Detoxification > ROS and glutathione metabolism;Metabolism > Detoxification > Selenoproteins					3.53675	0.0262857	2.6904	0.269139	0.259673	2.06757	0.0600504	0.965424	-0.00638517	-0.046657	1.29372	0.34099	0.0813319	0.64686	Q16881	Q16881	TRXR1_HUMAN	TXNRD1	Thioredoxin reductase 1, cytoplasmic
24.9361	24.8717	24.9134	24.9406	24.9225	24.6703	24.5696	24.5285	24.824	24.7338	24.7234	NDUFS2	MitoCarta3.0	+	0.170874		1.49608	0.431658	1.1178	cellular response to oxygen levels [GO:0071453];gliogenesis [GO:0042063];mitochondrial ATP synthesis coupled electron transport [GO:0042775];mitochondrial electron transport, NADH to ubiquinone [GO:0006120];mitochondrial respiratory chain complex I assembly [GO:0032981];neural precursor cell proliferation [GO:0061351];neurogenesis [GO:0022008];response to oxidative stress [GO:0006979]	mitochondrial matrix [GO:0005759];mitochondrial respiratory chain complex I [GO:0005747];mitochondrion [GO:0005739];nucleoplasm [GO:0005654]	4 iron, 4 sulfur cluster binding [GO:0051539];electron transfer activity [GO:0009055];metal ion binding [GO:0046872];NAD binding [GO:0051287];NADH dehydrogenase (ubiquinone) activity [GO:0008137];oxygen sensor activity [GO:0019826];quinone binding [GO:0048038];ubiquitin protein ligase binding [GO:0031625]	FUNCTION: Core subunit of the mitochondrial membrane respiratory chain NADH dehydrogenase (Complex I) which catalyzes electron transfer from NADH through the respiratory chain, using ubiquinone as an electron acceptor (PubMed:30922174, PubMed:22036843). Essential for the catalytic activity of complex I (PubMed:30922174, PubMed:22036843). Essential for the assembly of complex I (By similarity). Re…	MitoCarta3.0	literature, APEX_matrix, targetP signal, Rickettsial homolog, mito protein domain, induction, coexpression++, MS/MS++	MIM	Metabolism > Metals and cofactors > Fe-S-containing proteins;OXPHOS > Complex I > CI subunits;OXPHOS > OXPHOS subunits					3.37537	0.0193622	0.329292	0.841802	0.0215988	0.171293	2.1306	0.26924	-0.165133	-1.24238	1.88003	0.0825986	-0.314408	-1.97196	O75306	O75306	NDUS2_HUMAN	NDUFS2	NADH dehydrogenase [ubiquinone] iron-sulfur protein 2, mitochondrial
22.5638	22.4092	22.4947	22.3619	22.3831	22.3211	22.3565	22.3184	22.2419	22.5777	22.6865	ARMC10	MitoCarta3.0		0.170031		0.561646	0.517337	0.725521	negative regulation of apoptotic process [GO:0043066];negative regulation of intrinsic apoptotic signaling pathway by p53 class mediator [GO:1902254];positive regulation of growth rate [GO:0040010];regulation of growth [GO:0040008]	endoplasmic reticulum [GO:0005783];endoplasmic reticulum membrane [GO:0005789];integral component of membrane [GO:0016021];mitochondrion [GO:0005739]	DNA binding domain binding [GO:0050692];p53 binding [GO:0002039]	FUNCTION: May play a role in cell survival and cell growth. May suppress the transcriptional activity of p53/TP53. {ECO:0000269|PubMed:12839973, ECO:0000269|PubMed:17904127}.	MitoCarta3.0	GFP, MS/MS	MOM	Mitochondrial dynamics and surveillance > Fission;Mitochondrial dynamics and surveillance > Trafficking					0.320671	0.487686	0.377982	0.650195	-0.0733115	-0.410899	0.251549	0.694207	0.0888023	0.370014	1.08977	0.22034	-0.15454	-0.967381	Q8N2F6	Q8N2F6	ARM10_HUMAN	ARMC10	Armadillo repeat-containing protein 10
22.2593	22.1111	22.4476	21.9352	22.3778	22.0983	21.9459	22.3321	22.1825	22.4849	22.2155	CROT	MitoCarta3.0		0.168878		0.499796	0.539191	0.682056	carnitine metabolic process [GO:0009437];coenzyme A metabolic process [GO:0015936];fatty acid beta-oxidation [GO:0006635];fatty acid beta-oxidation using acyl-CoA oxidase [GO:0033540];fatty acid metabolic process [GO:0006631];fatty acid transport [GO:0015908];generation of precursor metabolites and energy [GO:0006091];medium-chain fatty acid metabolic process [GO:0051791]	cytosol [GO:0005829];intracellular membrane-bounded organelle [GO:0043231];peroxisomal matrix [GO:0005782];peroxisome [GO:0005777]	carnitine O-octanoyltransferase activity [GO:0008458]	FUNCTION: Beta-oxidation of fatty acids. The highest activity concerns the C6 to C10 chain length substrate. Converts the end product of pristanic acid beta oxidation, 4,8-dimethylnonanoyl-CoA, to its corresponding carnitine ester. {ECO:0000269|PubMed:10486279}.	MitoCarta3.0	yeast mito homolog+, mito protein domain, induction, coexpression, MS/MS	unknown	Metabolism > Lipid metabolism > Fatty acid oxidation					0.115719	0.710791	0.113098	0.800786	0.0683584	0.217446	0.0768132	0.888598	0.0407893	0.142192	0.139115	0.703743	-0.0597302	-0.234103	Q9UKG9	Q9UKG9	OCTC_HUMAN	CROT	Peroxisomal carnitine O-octanoyltransferase
19.3371	19.3063	19.5446	19.5295	19.8374	20.1079	19.5746	19.8076	20.002	19.8689	20.1206	MRS2	MitoCarta3.0		0.16712		0.417018	0.568883	0.617536	lactate metabolic process [GO:0006089];magnesium ion transport [GO:0015693];mitochondrial magnesium ion transmembrane transport [GO:0045016];transmembrane transport [GO:0055085]	integral component of membrane [GO:0016021];mitochondrial inner membrane [GO:0005743];mitochondrion [GO:0005739]	magnesium ion transmembrane transporter activity [GO:0015095]	FUNCTION: Magnesium transporter that mediates the influx of magnesium into the mitochondrial matrix (PubMed:11401429, PubMed:18384665). Required for normal expression of the mitochondrial respiratory complex I subunits (PubMed:18384665). {ECO:0000269|PubMed:11401429, ECO:0000269|PubMed:18384665}.	MitoCarta3.0	APEX_matrix, GFP, targetP signal, yeast mito homolog++, coexpression	MIM	Signaling;Small molecule transport					1.61806	0.0527246	1.02955	0.347128	0.315462	1.37229	1.35866	0.186451	0.359969	1.6084	1.07471	0.101934	0.508311	1.6966	Q9HD23	Q9HD23	MRS2_HUMAN	MRS2	Magnesium transporter MRS2 homolog, mitochondrial
24.1174	24.1488	24.0275	23.976	24.0609	23.8191	23.7077	23.8576	23.867	23.9134	24.1015	COX7A2	MitoCarta3.0		0.16587		0.915424	0.469519	0.898486	mitochondrial electron transport, cytochrome c to oxygen [GO:0006123];mitochondrial respirasome assembly [GO:0097250];regulation of oxidative phosphorylation [GO:0002082]	integral component of membrane [GO:0016021];mitochondrial respirasome [GO:0005746];mitochondrial respiratory chain complex IV [GO:0005751]	electron transfer activity [GO:0009055]	FUNCTION: Component of the cytochrome c oxidase, the last enzyme in the mitochondrial electron transport chain which drives oxidative phosphorylation. The respiratory chain contains 3 multisubunit complexes succinate dehydrogenase (complex II, CII), ubiquinol-cytochrome c oxidoreductase (cytochrome b-c1 complex, complex III, CIII) and cytochrome c oxidase (complex IV, CIV), that cooperate to tran…	MitoCarta3.0	literature, mito protein domain+, induction, coexpression++, MS/MS++	MIM	OXPHOS > Complex IV > CIV subunits;OXPHOS > OXPHOS subunits					1.87599	0.0720785	1.3363	0.461507	-0.111682	-0.833742	0.330109	0.712884	-0.0607878	-0.345743	1.9737	0.0782053	-0.338339	-2.12536	P14406	P14406	CX7A2_HUMAN	COX7A2	Cytochrome c oxidase subunit 7A2, mitochondrial
23.9316	23.9225	23.8576	23.867	23.8858	23.7389	23.7695	23.7594	23.848	23.9672	23.9406	FLAD1	MitoCarta3.0		0.162657		1.92248	0.416882	1.18547	FAD biosynthetic process [GO:0006747];riboflavin metabolic process [GO:0006771]	cytosol [GO:0005829];mitochondrial matrix [GO:0005759];plasma membrane [GO:0005886]	ATP binding [GO:0005524];FMN adenylyltransferase activity [GO:0003919];identical protein binding [GO:0042802]	FUNCTION: Catalyzes the adenylation of flavin mononucleotide (FMN) to form flavin adenine dinucleotide (FAD) coenzyme. {ECO:0000269|PubMed:16643857, ECO:0000269|PubMed:27259049}.	MitoCarta3.0	APEX_matrix, targetP signal, mito protein domain, induction, coexpression	Matrix	Metabolism > Vitamin metabolism > Vitamin B2 metabolism					2.60309	0.0914433	1.83067	0.581699	-0.0569248	-0.511847	0.583743	0.707799	0.0484772	0.353737	3.11638	0.119775	-0.171104	-1.52644	Q8NFF5	Q8NFF5	FAD1_HUMAN	FLAD1	FAD synthase
22.5823	22.538	22.6649	22.7895	22.7512	22.6714	22.7512	22.7244	22.7553	22.9619	22.9152	MTIF2	MitoCarta3.0		0.161797		1.139	0.453954	0.969979	mitochondrial translational initiation [GO:0070124];regulation of translational initiation [GO:0006446];ribosome disassembly [GO:0032790]	mitochondrion [GO:0005739];nucleoplasm [GO:0005654]	GTP binding [GO:0005525];GTPase activity [GO:0003924];ribosomal small subunit binding [GO:0043024];RNA binding [GO:0003723];translation factor activity, RNA binding [GO:0008135];translation initiation factor activity [GO:0003743]	FUNCTION: One of the essential components for the initiation of protein synthesis. Protects formylmethionyl-tRNA from spontaneous hydrolysis and promotes its binding to the 30S ribosomal subunits. Also involved in the hydrolysis of GTP during the formation of the 70S ribosomal complex.	MitoCarta3.0	literature, APEX_matrix, targetP signal, yeast mito homolog++, Rickettsial homolog, mito protein domain, induction, coexpression++, MS/MS	Matrix	Mitochondrial central dogma > Translation > Translation factors					1.93698	0.0759831	1.39604	0.387873	0.175064	1.16426	0.914897	0.40038	0.142254	0.824167	1.69087	0.174608	0.15552	1.15638	P46199	P46199	IF2M_HUMAN	MTIF2	Translation initiation factor IF-2, mitochondrial
24.1174	24.0609	24.2679	24.2243	24.2243	24.0443	24.0105	24.1174	24.2535	24.2463	24.1488	SLC25A12	MitoCarta3.0		0.158779		1.57857	0.435795	1.08597	aspartate family amino acid metabolic process [GO:0009066];aspartate transmembrane transport [GO:0015810];gluconeogenesis [GO:0006094];glutamate biosynthetic process [GO:0006537];L-glutamate transmembrane transport [GO:0015813];malate-aspartate shuttle [GO:0043490];negative regulation of glucose catabolic process to lactate via pyruvate [GO:1904024];positive regulation of ATP biosynthetic process…	integral component of membrane [GO:0016021];mitochondrial inner membrane [GO:0005743];mitochondrion [GO:0005739]	acidic amino acid transmembrane transporter activity [GO:0015172];calcium ion binding [GO:0005509];identical protein binding [GO:0042802];L-aspartate transmembrane transporter activity [GO:0015183];L-glutamate transmembrane transporter activity [GO:0005313];transmembrane transporter activity [GO:0022857]	FUNCTION: Mitochondrial and calcium-binding carrier that catalyzes the calcium-dependent exchange of cytoplasmic glutamate with mitochondrial aspartate across the mitochondrial inner membrane (PubMed:11566871, PubMed:25410934). May have a function in the urea cycle (PubMed:11566871). {ECO:0000269|PubMed:11566871, ECO:0000269|PubMed:25410934}.	MitoCarta3.0	literature, yeast mito homolog+, mito protein domain+, induction, MS/MS++	MIM	Metabolism > Amino acid metabolism > Glutamate metabolism;Metabolism > Carbohydrate metabolism > Malate-aspartate shuttle;Signaling > Calcium homeostasis > EF hand proteins;Small molecule transport > SLC25A family					2.24055	0.0883283	1.88445	0.38742	0.149707	1.16778	0.243584	0.869142	-0.0226638	-0.165742	0.268589	0.722819	-0.0317357	-0.217559	O75746	O75746	CMC1_HUMAN	SLC25A12	Calcium-binding mitochondrial carrier protein Aralar1
25.0275	25.0359	25.2679	25.2426	25.2714	25.0732	24.9977	24.976	25.2426	25.1293	25.1488	HSDL2	MitoCarta3.0	+	0.157976		1.58565	0.434586	1.08396		membrane [GO:0016020];mitochondrion [GO:0005739];peroxisome [GO:0005777]	oxidoreductase activity [GO:0016491]	FUNCTION: Has apparently no steroid dehydrogenase activity. {ECO:0000269|PubMed:19703561}.	MitoCarta3.0	APEX_matrix, GFP, Rickettsial homolog, mito protein domain+, induction, coexpression+, MS/MS++	Matrix	0					3.12439	0.0370876	3.49082	0.263258	0.228937	2.04211	1.13287	0.501433	-0.0870654	-0.639514	0.154019	0.850778	-0.0161041	-0.116562	Q6YN16	Q6YN16	HSDL2_HUMAN	HSDL2	Hydroxysteroid dehydrogenase-like protein 2
24.1642	24.141	24.1946	24.239	24.2961	24.317	24.2317	24.141	24.2961	24.4234	24.4425	MCU	MitoCarta3.0		0.15746		1.0806	0.458532	0.934477	actin filament reorganization [GO:0090527];calcium import into the mitochondrion [GO:0036444];calcium-mediated signaling [GO:0019722];glucose homeostasis [GO:0042593];mitochondrial calcium ion homeostasis [GO:0051560];mitochondrial calcium ion transmembrane transport [GO:0006851];positive regulation of insulin secretion [GO:0032024];positive regulation of mitochondrial calcium ion concentration […	calcium channel complex [GO:0034704];integral component of mitochondrial inner membrane [GO:0031305];mitochondrial inner membrane [GO:0005743];mitochondrion [GO:0005739];uniplex complex [GO:1990246]	calcium channel activity [GO:0005262];identical protein binding [GO:0042802];uniporter activity [GO:0015292]	at higher Ca(2+) levels MICU1 increases MCU activity (PubMed:24560927, PubMed:26903221). Mitochondrial calcium homeostasis plays key roles in cellular physiology and regulates cell bioenergetics, cytoplasmic calcium signals and activation of cell death pathways. Involved in buffering the amplitude of systolic calcium rises in cardiomyocytes (PubMed:22822213). While dispensable for baseline homeos…	MitoCarta3.0	literature, GFP, mito protein domain+, MS/MS++	MIM	Signaling > Calcium homeostasis > Calcium cycle;Small molecule transport > Calcium uniporter					1.47899	0.135708	0.990296	0.524375	0.0906216	0.65236	1.24084	0.35607	0.144117	0.932562	0.485224	0.463004	0.0772791	0.465086	Q8NE86	Q8NE86	MCU_HUMAN	MCU	Calcium uniporter protein, mitochondrial
22.2419	22.7327	22.6822	22.6822	22.5731	22.3239	22.0325	22.7715	22.2155	23.0723	22.3101	CLYBL	MitoCarta3.0		0.156652		0.171182	0.729227	0.351195	positive regulation of cobalamin metabolic process [GO:0106121];protein homotrimerization [GO:0070207];regulation of cobalamin metabolic process [GO:0106064]	mitochondrion [GO:0005739]	(S)-citramalyl-CoA lyase activity [GO:0047777];hydrolase activity [GO:0016787];magnesium ion binding [GO:0000287];malate synthase activity [GO:0004474]	FUNCTION: Mitochondrial citramalyl-CoA lyase indirectly involved in the vitamin B12 metabolism (PubMed:29056341). Converts citramalyl-CoA into acetyl-CoA and pyruvate in the C5-dicarboxylate catabolism pathway (PubMed:29056341). The C5-dicarboxylate catabolism pathway is required to detoxify itaconate, a vitamin B12-poisoning metabolite (PubMed:29056341). Also acts as a malate synthase in vitro, …	MitoCarta3.0	APEX_matrix, targetP signal+, induction, coexpression+, MS/MS++	Matrix	Metabolism > Carbohydrate metabolism > Itaconate metabolism					0.0865393	0.730699	0.334519	0.566611	0.158503	0.548754	0.154662	0.750417	-0.113182	-0.302903	0.119373	0.675272	-0.111331	-0.25752	Q8N0X4	Q8N0X4	CLYBL_HUMAN	CLYBL	Citramalyl-CoA lyase, mitochondrial
24.3712	24.4425	24.4298	24.3376	24.275	23.7077	23.6096	23.8764	23.8764	23.9406	23.8288	NME3	MitoCarta3.0	+	0.150685		0.827855	0.49282	0.817294	apoptotic process [GO:0006915];CTP biosynthetic process [GO:0006241];GTP biosynthetic process [GO:0006183];UTP biosynthetic process [GO:0006228]	cytosol [GO:0005829]	ATP binding [GO:0005524];metal ion binding [GO:0046872];nucleoside diphosphate kinase activity [GO:0004550]	FUNCTION: Major role in the synthesis of nucleoside triphosphates other than ATP. The ATP gamma phosphate is transferred to the NDP beta phosphate via a ping-pong mechanism, using a phosphorylated active-site intermediate. Probably has a role in normal hematopoiesis by inhibition of granulocyte differentiation and induction of apoptosis.	MitoCarta3.0	GFP, Rickettsial homolog, mito protein domain	MOM	Metabolism > Nucleotide metabolism > Nucleotide synthesis and processing			+	NME6-KO_Control_WT_Control	3.93342	0.00426772	0.375904	0.689872	-0.0594082	-0.362563	2.95909	0.0512667	-0.465521	-2.99537	2.12994	0.0263067	-0.675614	-3.31122	Q13232	Q13232	NDK3_HUMAN	NME3	Nucleoside diphosphate kinase 3
25.9977	25.9473	26.0995	26.0772	26.0629	25.9933	26.0127	26.019	26.1055	26.1273	26.2426	HTATIP2	MitoCarta3.0		0.150137		1.59286	0.439655	1.04814	angiogenesis [GO:0001525];apoptotic process [GO:0006915];cell differentiation [GO:0030154];import into nucleus [GO:0051170];negative regulation of apoptotic process [GO:0043066];positive regulation of programmed cell death [GO:0043068];positive regulation of transcription by RNA polymerase II [GO:0045944];protein autophosphorylation [GO:0046777];regulation of angiogenesis [GO:0045765];regulation …	cytoplasm [GO:0005737];cytosol [GO:0005829];membrane [GO:0016020];nuclear envelope [GO:0005635];nucleus [GO:0005634]	oxidoreductase activity [GO:0016491];protein serine/threonine kinase activity [GO:0004674];transcription coactivator activity [GO:0003713]	FUNCTION: Oxidoreductase required for tumor suppression. NAPDH-bound form inhibits nuclear import by competing with nuclear import substrates for binding to a subset of nuclear transport receptors. May act as a redox sensor linked to transcription through regulation of nuclear import. Isoform 1 is a metastasis suppressor with proapoptotic as well as antiangiogenic properties. Isoform 2 has an ant…	MitoCarta3.0	yeast mito homolog, mito protein domain+, MS/MS	Membrane	0					2.13591	0.111188	1.71836	0.447183	0.107423	0.871446	0.830971	0.558048	0.078598	0.546363	0.72108	0.62657	0.0358836	0.295915	Q9BUP3	Q9BUP3	HTAI2_HUMAN	HTATIP2	Oxidoreductase HTATIP2
23.391	23.2679	23.4425	23.2821	23.4923	23.1015	22.928	23.2199	23.2006	23.2448	23.2521	NDUFS8	MitoCarta3.0		0.149363		0.799904	0.494486	0.801758	aerobic respiration [GO:0009060];mitochondrial electron transport, NADH to ubiquinone [GO:0006120];mitochondrial respiratory chain complex I assembly [GO:0032981];response to oxidative stress [GO:0006979]	mitochondrial matrix [GO:0005759];mitochondrial respiratory chain complex I [GO:0005747];mitochondrion [GO:0005739]	4 iron, 4 sulfur cluster binding [GO:0051539];metal ion binding [GO:0046872];NADH dehydrogenase (ubiquinone) activity [GO:0008137]	FUNCTION: Core subunit of the mitochondrial membrane respiratory chain NADH dehydrogenase (Complex I) which catalyzes electron transfer from NADH through the respiratory chain, using ubiquinone as an electron acceptor (PubMed:22499348). Essential for the catalytic activity and assembly of complex I (PubMed:22499348). {ECO:0000269|PubMed:22499348}.	MitoCarta3.0	literature, APEX_matrix, targetP signal, Rickettsial homolog, mito protein domain, induction, coexpression++, MS/MS++	MIM	Metabolism > Metals and cofactors > Fe-S-containing proteins;OXPHOS > Complex I > CI subunits;OXPHOS > OXPHOS subunits					1.4687	0.0954785	0.322069	0.662161	0.0761995	0.393047	1.24244	0.314463	-0.173137	-1.04656	0.887414	0.182561	-0.246301	-1.12627	O00217	O00217	NDUS8_HUMAN	NDUFS8	NADH dehydrogenase [ubiquinone] iron-sulfur protein 8, mitochondrial
23.9672	23.9043	24.1095	24.1095	24.1719	24.1488	24.0275	24.0443	24.1642	24.3239	24.1795	AIFM2	MitoCarta3.0		0.149017		1.10414	0.467363	0.911623	apoptotic mitochondrial changes [GO:0008637];negative regulation of ferroptosis [GO:0110076];positive regulation of apoptotic process [GO:0043065];regulation of cellular response to oxidative stress [GO:1900407];ubiquinone metabolic process [GO:0006743]	cytoplasm [GO:0005737];cytosol [GO:0005829];extracellular space [GO:0005615];integral component of membrane [GO:0016021];lipid droplet [GO:0005811];mitochondrial outer membrane [GO:0005741];mitochondrion [GO:0005739];nucleus [GO:0005634];plasma membrane [GO:0005886]	DNA binding [GO:0003677];electron-transferring-flavoprotein dehydrogenase activity [GO:0004174];flavin adenine dinucleotide binding [GO:0050660];oxidoreductase activity, acting on NAD(P)H, quinone or similar compound as acceptor [GO:0016655]	FUNCTION: A NAD(P)H-dependent oxidoreductase involved in cellular oxidative stress response. At the plasma membrane, catalyzes reduction of coenzyme Q/ubiquinone-10 to ubiquinol-10, a lipophilic radical-trapping antioxidant that prevents lipid oxidative damage and consequently ferroptosis. Cooperates with GPX4 to suppress phospholipid peroxidation and ferroptosis. This anti-ferroptotic function i…	MitoCarta3.0	literature, Rickettsial homolog, mito protein domain, coexpression	Membrane	Metabolism > Detoxification > ROS and glutathione metabolism;Mitochondrial dynamics and surveillance > Apoptosis					1.9949	0.0801968	1.9176	0.336516	0.194558	1.43425	0.773381	0.529927	0.0922527	0.595355	1.07102	0.242945	0.137794	0.89293	Q9BRQ8	Q9BRQ8	AIFM2_HUMAN	AIFM2	Apoptosis-inducing factor 2
25.8599	25.8457	25.7594	25.8118	25.9473	25.6348	25.7415	25.6998	25.945	25.867	25.7077	LRPPRC;PNPLA8	MitoCarta3.0		0.1479		0.902715	0.485817	0.838256	arachidonic acid metabolic process [GO:0019369];arachidonic acid secretion [GO:0050482];cardiolipin metabolic process [GO:0032048];cell death [GO:0008219];fatty acid metabolic process [GO:0006631];linoleic acid metabolic process [GO:0043651];lipid homeostasis [GO:0055088];mitochondrion transport along microtubule [GO:0047497];mRNA transport [GO:0051028];negative regulation of mitochondrial RNA ca…	condensed nuclear chromosome [GO:0000794];cytoskeleton [GO:0005856];endoplasmic reticulum membrane [GO:0005789];integral component of membrane [GO:0016021];membrane [GO:0016020];microtubule [GO:0005874];mitochondrial membrane [GO:0031966];mitochondrial nucleoid [GO:0042645];mitochondrion [GO:0005739];nuclear inner membrane [GO:0005637];nuclear outer membrane [GO:0005640];nucleoplasm [GO:0005654];…	ATP binding [GO:0005524];beta-tubulin binding [GO:0048487];calcium-independent phospholipase A2 activity [GO:0047499];lysophospholipase activity [GO:0004622];microtubule binding [GO:0008017];phosphatidyl phospholipase B activity [GO:0102545];phospholipase activity [GO:0004620];RNA binding [GO:0003723];single-stranded DNA binding [GO:0003697];ubiquitin protein ligase binding [GO:0031625]	FUNCTION: Calcium-independent and membrane-bound phospholipase, that catalyzes the esterolytic cleavage of fatty acids from glycerophospholipids to yield free fatty acids and lysophospholipids, hence regulating membrane physical properties and the release of lipid second messengers and growth factors (PubMed:10833412, PubMed:10744668, PubMed:15695510, PubMed:15908428, PubMed:17213206, PubMed:1817…	MitoCarta3.0	APEX_matrix, Rickettsial homolog, induction, coexpression++, MS/MS+;"literature, APEX_matrix, targetP signal+, yeast mito homolog++, mito protein domain, induction, coexpression++, MS/MS++"	Matrix;MIM	Metabolism > Lipid metabolism > Cardiolipin synthesis;Metabolism > Lipid metabolism > Phospholipid metabolism;Mitochondrial central dogma > mtRNA metabolism > mtRNA stability and decay;Mitochondrial central dogma > Translation					0.742973	0.294826	0.0625767	0.93701	-0.0133263	-0.0772718	0.00160162	0.995795	0.000439326	0.00231822	1.54599	0.17661	-0.160787	-1.14492	P42704;Q9NP80	Q9NP80;P42704	LPPRC_HUMAN;PLPL8_HUMAN	LRPPRC;PNPLA8	Leucine-rich PPR motif-containing protein, mitochondrial
18.3974	19.3818	20.1946	18.6258	19.5956	19.1989	19.6427	19.3596	19.2962	NaN	19.7981	NAT8L	MitoCarta3.0		0.146766		0.221915	0.689468	0.418045	aspartate family amino acid metabolic process [GO:0009066]	cytoplasm [GO:0005737];integral component of membrane [GO:0016021];mitochondrial matrix [GO:0005759];mitochondrial membrane [GO:0031966];mitochondrion [GO:0005739];rough endoplasmic reticulum membrane [GO:0030867]	aspartate N-acetyltransferase activity [GO:0017188];N-acetyltransferase activity [GO:0008080]	FUNCTION: Plays a role in the regulation of lipogenesis by producing N-acetylaspartate acid (NAA), a brain-specific metabolite. NAA occurs in high concentration in brain and its hydrolysis plays a significant part in the maintenance of intact white matter. Promotes dopamine uptake by regulating TNF-alpha expression. Attenuates methamphetamine-induced inhibition of dopamine uptake. {ECO:0000269|Pu…	MitoCarta3.0	literature	Membrane	Metabolism > Amino acid metabolism > Glutamate metabolism					0.18144	0.505319	0.334021	0.491582	0.582432	0.732779	0.0404551	0.925691	0.0751419	0.104508	0.530596	0.20824	0.510808	1.01491	Q8N9F0	Q8N9F0	NAT8L_HUMAN	NAT8L	N-acetylaspartate synthetase
23.7286	23.9043	23.7077	23.9043	23.8093	23.6431	23.48	23.4298	23.848	23.5754	23.5638	ATP5MPL	MitoCarta3.0		0.144807		0.569857	0.540029	0.679868		integral component of membrane [GO:0016021];mitochondrial proton-transporting ATP synthase complex [GO:0005753]		FUNCTION: Mitochondrial membrane ATP synthase (F(1)F(0) ATP synthase or Complex V) produces ATP from ADP in the presence of a proton gradient across the membrane which is generated by electron transport complexes of the respiratory chain. F-type ATPases consist of two structural domains, F(1) - containing the extramembraneous catalytic core and F(0) - containing the membrane proton channel, linke…	MitoCarta3.0	induction, coexpression++, MS/MS+	MIM	OXPHOS > Complex V > CV subunits;OXPHOS > OXPHOS subunits					1.0942	0.137914	0.03139	0.955141	-0.00933965	-0.0471066	0.594164	0.469485	-0.144646	-0.692624	1.17718	0.124913	-0.298793	-1.45191	P56378	P56378	ATP68_HUMAN	ATP5MPL	ATP synthase subunit ATP5MPL, mitochondrial
22.5892	22.8385	22.6141	22.7816	22.9316	22.8727	22.7955	22.7035	22.741	23.1301	22.9334	OSGEPL1	MitoCarta3.0		0.14426		0.516767	0.553799	0.648336	tRNA threonylcarbamoyladenosine modification [GO:0002949]	mitochondrion [GO:0005739]	metal ion binding [GO:0046872];N(6)-L-threonylcarbamoyladenine synthase activity [GO:0061711]	FUNCTION: Required for the formation of a threonylcarbamoyl group on adenosine at position 37 (t(6)A37) in mitochondrial tRNAs that read codons beginning with adenine. Probably involved in the transfer of the threonylcarbamoyl moiety of threonylcarbamoyl-AMP (TC-AMP) to the N6 group of A37. Involved in mitochondrial genome maintenance. {ECO:0000255|HAMAP-Rule:MF_03179}.	MitoCarta3.0	APEX_matrix, targetP signal, yeast mito homolog, Rickettsial homolog, mito protein domain, coexpression	Matrix	Mitochondrial central dogma > mtRNA metabolism > mt-tRNA modifications					0.330865	0.454545	0.149794	0.776631	0.0619256	0.247251	0.475922	0.495962	0.159046	0.649207	0.264689	0.556416	0.076712	0.361302	Q9H4B0	Q9H4B0	OSGP2_HUMAN	OSGEPL1	Probable tRNA N6-adenosine threonylcarbamoyltransferase, mitochondrial
23.632	23.7389	23.2463	23.1441	23.5165	23.5522	23.5045	23.9134	23.5869	24.0854	23.7286	AURKAIP1	MitoCarta3.0		0.143614		0.296181	0.6363	0.48417	mRNA processing [GO:0006397];negative regulation of mitotic nuclear division [GO:0045839];positive regulation of proteolysis [GO:0045862]	intracellular membrane-bounded organelle [GO:0043231];mitochondrial inner membrane [GO:0005743];mitochondrion [GO:0005739];nucleoplasm [GO:0005654];nucleus [GO:0005634];ribosome [GO:0005840]		FUNCTION: May act as a negative regulator of Aurora-A kinase, by down-regulation through proteasome-dependent degradation.	MitoCarta3.0	GFP, targetP signal, yeast mito homolog++, mito protein domain, coexpression+	Matrix	Mitochondrial central dogma > Translation > Mitochondrial ribosome					0.999134	0.12126	1.08511	0.327747	-0.383154	-1.53968	1.26126	0.162229	0.497981	1.74553	0.0568603	0.864324	-0.0287879	-0.106082	Q9NWT8	Q9NWT8	AKIP_HUMAN	AURKAIP1	Aurora kinase A-interacting protein
23.5285	23.5869	23.5754	23.48	23.5165	23.1581	23.214	23.1673	23.391	23.3101	23.2679	NDUFA6	MitoCarta3.0	+	0.143184		1.63275	0.439768	1.02228	mitochondrial electron transport, NADH to ubiquinone [GO:0006120];mitochondrial respiratory chain complex I assembly [GO:0032981];response to oxidative stress [GO:0006979]	mitochondrial inner membrane [GO:0005743];mitochondrial membrane [GO:0031966];mitochondrial respiratory chain complex I [GO:0005747]	NADH dehydrogenase (ubiquinone) activity [GO:0008137]	FUNCTION: Accessory subunit of the mitochondrial membrane respiratory chain NADH dehydrogenase (Complex I), that is believed to be not involved in catalysis. Required for proper complex I assembly (PubMed:30245030). Complex I functions in the transfer of electrons from NADH to the respiratory chain. The immediate electron acceptor for the enzyme is believed to be ubiquinone. {ECO:0000269|PubMed:2…	MitoCarta3.0	literature, APEX_matrix, mito protein domain+, induction, coexpression++, MS/MS++	MIM	OXPHOS > Complex I > CI subunits;OXPHOS > OXPHOS subunits			+	NME6-KO_Control_WT_Control	3.94848	0.0110449	0.318349	0.785024	-0.0337248	-0.237545	1.93536	0.236143	-0.201009	-1.3807	2.91676	0.0440714	-0.377918	-2.88044	P56556	P56556	NDUA6_HUMAN	NDUFA6	NADH dehydrogenase [ubiquinone] 1 alpha subcomplex subunit 6
27.2625	27.2803	27.3494	27.3578	27.3992	27.1984	27.1795	27.17	27.3324	27.3494	27.2891	LRPPRC	MitoCarta3.0		0.141054		2.68812	0.41746	1.17746	mitochondrion transport along microtubule [GO:0047497];mRNA transport [GO:0051028];negative regulation of mitochondrial RNA catabolic process [GO:0000961];regulation of mitochondrial translation [GO:0070129]	condensed nuclear chromosome [GO:0000794];cytoskeleton [GO:0005856];membrane [GO:0016020];microtubule [GO:0005874];mitochondrial nucleoid [GO:0042645];mitochondrion [GO:0005739];nuclear inner membrane [GO:0005637];nuclear outer membrane [GO:0005640];nucleoplasm [GO:0005654];nucleus [GO:0005634];perinuclear region of cytoplasm [GO:0048471];ribonucleoprotein complex [GO:1990904]	beta-tubulin binding [GO:0048487];microtubule binding [GO:0008017];RNA binding [GO:0003723];single-stranded DNA binding [GO:0003697];ubiquitin protein ligase binding [GO:0031625]	FUNCTION: May play a role in RNA metabolism in both nuclei and mitochondria. In the nucleus binds to HNRPA1-associated poly(A) mRNAs and is part of nmRNP complexes at late stages of mRNA maturation which are possibly associated with nuclear mRNA export. May bind mature mRNA in the nucleus outer membrane. In mitochondria binds to poly(A) mRNA. Plays a role in translation or stability of mitochondr…	MitoCarta3.0	literature, APEX_matrix, targetP signal+, yeast mito homolog++, mito protein domain, induction, coexpression++, MS/MS++	Matrix	Mitochondrial central dogma > mtRNA metabolism > mtRNA stability and decay;Mitochondrial central dogma > Translation					3.81829	0.0524482	1.728	0.46215	0.0974185	0.805579	0.890274	0.69899	-0.0451469	-0.365157	2.22632	0.279032	-0.0887826	-0.788143	P42704	P42704	LPPRC_HUMAN	LRPPRC	Leucine-rich PPR motif-containing protein, mitochondrial
23.9316	23.9933	24.002	24.0105	24.0105	23.9584	23.9225	23.9134	24.1253	24.0526	24.0359	AARS2	MitoCarta3.0		0.139839		1.98419	0.436745	1.06997	alanyl-tRNA aminoacylation [GO:0006419];mitochondrial alanyl-tRNA aminoacylation [GO:0070143];tRNA modification [GO:0006400]	mitochondrion [GO:0005739]	alanine-tRNA ligase activity [GO:0004813];amino acid binding [GO:0016597];aminoacyl-tRNA editing activity [GO:0002161];ATP binding [GO:0005524];tRNA binding [GO:0000049];zinc ion binding [GO:0008270]	FUNCTION: Catalyzes the attachment of alanine to tRNA(Ala) in a two-step reaction: alanine is first activated by ATP to form Ala-AMP and then transferred to the acceptor end of tRNA(Ala). Also edits incorrectly charged tRNA(Ala) via its editing domain. {ECO:0000255|HAMAP-Rule:MF_03133}.	MitoCarta3.0	literature, APEX_matrix, targetP signal+, Rickettsial homolog, mito protein domain, MS/MS	Matrix	Mitochondrial central dogma > Translation > mt-tRNA synthetases					2.18182	0.15464	0.830152	0.687253	0.0452089	0.366611	1.08331	0.591343	0.0636107	0.498498	0.439043	0.697428	-0.0310189	-0.240368	Q5JTZ9	Q5JTZ9	SYAM_HUMAN	AARS2	Alanine--tRNA ligase, mitochondrial
22.8538	23.0576	22.0756	22.58	22.5615	22.4476	22.3184	22.5592	22.6096	22.5961	22.5356	CBR4	MitoCarta3.0		0.138731		0.882918	0.494621	0.801004	daunorubicin metabolic process [GO:0044597];doxorubicin metabolic process [GO:0044598];fatty acid biosynthetic process [GO:0006633];protein heterotetramerization [GO:0051290];protein homotetramerization [GO:0051289]	mitochondrial matrix [GO:0005759];oxidoreductase complex [GO:1990204]	3-oxoacyl-[acyl-carrier-protein] reductase (NADPH) activity [GO:0004316];3-oxo-glutaryl-[acp] methyl ester reductase activity [GO:0102131];3-oxo-pimeloyl-[acp] methyl ester reductase activity [GO:0102132];NAD(P)H dehydrogenase (quinone) activity [GO:0003955];NADPH binding [GO:0070402];NADPH dehydrogenase (quinone) activity [GO:0008753];oxidoreductase activity, acting on the CH-OH group of donors,…	FUNCTION: Component of the heterotetramer complex KAR (3-ketoacyl-[acyl carrier protein] reductase or 3-ketoacyl-[ACP] reductase) that forms part of the mitochondrial fatty acid synthase (mtFAS). Beta-subunit of the KAR heterotetramer complex, responsible for the 3-ketoacyl-ACP reductase activity of the mtFAS, reduces 3-oxoacyl-[ACP] to (3R)-hydroxyacyl-[ACP] in a NADPH-dependent manner with no c…	MitoCarta3.0	literature, APEX_matrix, Rickettsial homolog, mito protein domain, induction, coexpression+, MS/MS++	Matrix	Metabolism > Lipid metabolism > Type II fatty acid synthesis					1.35624	0.0778459	1.02996	0.304551	-0.549939	-1.68529	0.45134	0.492919	0.174725	0.655144	1.65418	0.0665528	-0.513945	-2.36162	Q8N4T8	Q8N4T8	CBR4_HUMAN	CBR4	Carbonyl reductase family member 4
26.0484	26.0105	26.1273	26.1565	26.1095	26.065	26.0526	26.1507	26.1585	26.3578	26.1623	SLC25A12;SLC25A13	MitoCarta3.0		0.136772		0.875884	0.497932	0.79196	aspartate family amino acid metabolic process [GO:0009066];aspartate transmembrane transport [GO:0015810];ATP biosynthetic process [GO:0006754];cellular respiration [GO:0045333];gluconeogenesis [GO:0006094];glutamate biosynthetic process [GO:0006537];L-glutamate transmembrane transport [GO:0015813];malate-aspartate shuttle [GO:0043490];mitochondrial transport [GO:0006839];negative regulation of g…	integral component of membrane [GO:0016021];integral component of plasma membrane [GO:0005887];mitochondrial inner membrane [GO:0005743];mitochondrion [GO:0005739]	acidic amino acid transmembrane transporter activity [GO:0015172];calcium ion binding [GO:0005509];identical protein binding [GO:0042802];L-aspartate transmembrane transporter activity [GO:0015183];L-glutamate transmembrane transporter activity [GO:0005313];transmembrane transporter activity [GO:0022857]	FUNCTION: Mitochondrial and calcium-binding carrier that catalyzes the calcium-dependent exchange of cytoplasmic glutamate with mitochondrial aspartate across the mitochondrial inner membrane (PubMed:11566871, PubMed:25410934). May have a function in the urea cycle (PubMed:11566871). {ECO:0000269|PubMed:11566871, ECO:0000269|PubMed:25410934}.	MitoCarta3.0	literature, yeast mito homolog+, mito protein domain+, coexpression, MS/MS++;"literature, yeast mito homolog+, mito protein domain+, induction, MS/MS++"	MIM	Metabolism > Amino acid metabolism > Glutamate metabolism;Metabolism > Amino acid metabolism > Urea cycle;Metabolism > Carbohydrate metabolism > Malate-aspartate shuttle;Signaling > Calcium homeostasis > EF hand proteins;Small molecule transport > SLC25A family					1.14886	0.207197	1.68505	0.462848	0.101635	0.828646	0.637913	0.545532	0.0950921	0.568601	0.600071	0.499337	0.0599546	0.421404	O75746;Q9UJS0	O75746;Q9UJS0	CMC1_HUMAN;CMC2_HUMAN	SLC25A12;SLC25A13	Calcium-binding mitochondrial carrier protein Aralar1
20.3101	20.3645	20.2535	20.3962	20.4375	20.4676	19.2196	20.6628	20.1825	20.9024	19.6633	CMC1	MitoCarta3.0		0.132775		0.0812278	0.849846	0.196		mitochondrion [GO:0005739]	metal ion binding [GO:0046872]	FUNCTION: Component of the MITRAC (mitochondrial translation regulation assembly intermediate of cytochrome c oxidase complex) complex, that regulates cytochrome c oxidase assembly. {ECO:0000250}.	MitoCarta3.0	APEX_IMS, GFP, yeast mito homolog++, mito protein domain+, induction, coexpression, MS/MS+	IMS	OXPHOS > Complex IV > CIV assembly factors;OXPHOS > OXPHOS assembly factors					0.0248509	0.898021	0.119621	0.86931	0.0250934	0.143587	0.112652	0.805616	-0.112968	-0.243701	0.136268	0.597211	-0.220649	-0.322609	Q7Z7K0	Q7Z7K0	COXM1_HUMAN	CMC1	COX assembly mitochondrial protein homolog
21.1886	21.4375	21.5638	21.6096	21.5309	21.5869	21.3592	21.7756	21.502	21.8423	21.7675	HDHD3	MitoCarta3.0		0.130059		0.338948	0.62674	0.502969		intracellular membrane-bounded organelle [GO:0043231];nucleolus [GO:0005730]	hydrolase activity [GO:0016787]		MitoCarta3.0	APEX_matrix, MS/MS++	Matrix	0					0.794389	0.190032	1.10279	0.367682	0.255101	1.2928	0.571385	0.489471	0.13582	0.660174	0.610605	0.231038	0.260863	0.928409	Q9BSH5	Q9BSH5	HDHD3_HUMAN	HDHD3	Haloacid dehalogenase-like hydrolase domain-containing protein 3
25.4831	25.4425	25.4614	25.4707	25.3844	25.239	25.0275	25.3444	25.3135	25.3844	25.2996	MRPL23	MitoCarta3.0		0.128923		0.595676	0.550593	0.655122	mitochondrial translation [GO:0032543];translation [GO:0006412]	fibrillar center [GO:0001650];mitochondrial inner membrane [GO:0005743];mitochondrial large ribosomal subunit [GO:0005762];mitochondrion [GO:0005739]	RNA binding [GO:0003723];structural constituent of ribosome [GO:0003735]		MitoCarta3.0	literature, APEX_matrix, targetP signal, yeast mito homolog++, mito protein domain, MS/MS++	Matrix	Mitochondrial central dogma > Translation > Mitochondrial ribosome					1.29878	0.13022	0.238896	0.839995	-0.0239582	-0.173109	1.31348	0.426876	-0.106312	-0.770894	0.913424	0.171171	-0.259193	-1.17165	Q16540	Q16540	RM23_HUMAN	MRPL23	39S ribosomal protein L23, mitochondrial
22.8876	22.9916	22.895	23.0409	23.0037	23.087	23.0292	23.1612	23.1765	23.2679	23.217	ECSIT	MitoCarta3.0		0.127984		1.2915	0.477661	0.873881	innate immune response [GO:0045087];regulation of oxidoreductase activity [GO:0051341];regulation of protein complex stability [GO:0061635]	cytoplasm [GO:0005737];cytosol [GO:0005829];mitochondrial inner membrane [GO:0005743];mitochondrion [GO:0005739];nucleoplasm [GO:0005654];nucleus [GO:0005634]		FUNCTION: Adapter protein of the Toll-like and IL-1 receptor signaling pathway that is involved in the activation of NF-kappa-B via MAP3K1. Promotes proteolytic activation of MAP3K1. Involved in the BMP signaling pathway. Required for normal embryonic development (By similarity). {ECO:0000250}.;FUNCTION: Required for efficient assembly of mitochondrial NADH:ubiquinone oxidoreductase.	MitoCarta3.0	literature, APEX_matrix, targetP signal, mito protein domain, induction, coexpression+	MIM	OXPHOS > Complex I > CI assembly factors;OXPHOS > OXPHOS assembly factors					2.19691	0.062466	0.223256	0.783704	0.0402619	0.238927	2.03262	0.18818	0.240545	1.59165	1.03257	0.227658	0.152823	0.939191	Q9BQ95	Q9BQ95	ECSIT_HUMAN	ECSIT	Evolutionarily conserved signaling intermediate in Toll pathway, mitochondrial
23.1704	23.4298	23.3101	23.391	23.2821	23.2961	23.1931	23.074	23.1379	23.5404	23.2679	FASTKD5	MitoCarta3.0		0.127636		0.400686	0.605463	0.543485	mitochondrial RNA processing [GO:0000963];mRNA processing [GO:0006397];regulation of mitochondrial mRNA stability [GO:0044528]	mitochondrial nucleoid [GO:0042645];mitochondrion [GO:0005739];ribonucleoprotein granule [GO:0035770]	RNA binding [GO:0003723];rRNA binding [GO:0019843]	FUNCTION: Plays an important role in the processing of non-canonical mitochondrial mRNA precursors (PubMed:25683715). {ECO:0000269|PubMed:25683715}.	MitoCarta3.0	APEX_matrix, targetP signal, coexpression	Matrix	Mitochondrial central dogma > mtRNA metabolism > mtRNA granules;Mitochondrial central dogma > mtRNA metabolism > mtRNA stability and decay;Mitochondrial central dogma > mtRNA metabolism > Polycistronic mtRNA processing					0.188382	0.633129	0.09133	0.879408	0.0276286	0.134453	0.0338934	0.959769	-0.0123386	-0.0553288	0.353962	0.440173	-0.112346	-0.494163	Q7L8L6	Q7L8L6	FAKD5_HUMAN	FASTKD5	FAST kinase domain-containing protein 5, mitochondrial
23.6865	23.6865	23.7796	23.7389	23.8576	23.7492	23.6431	23.8191	23.8576	23.8576	23.8764	MRPL46	MitoCarta3.0		0.126739		1.15597	0.485232	0.836241		cell junction [GO:0030054];mitochondrial inner membrane [GO:0005743];mitochondrial large ribosomal subunit [GO:0005762];mitochondrion [GO:0005739];nucleoplasm [GO:0005654]	hydrolase activity [GO:0016787];structural constituent of ribosome [GO:0003735]		MitoCarta3.0	literature, APEX_matrix, targetP signal+, yeast mito homolog++, mito protein domain, induction, coexpression++, MS/MS++	Matrix	Mitochondrial central dogma > Translation > Mitochondrial ribosome					1.32713	0.198384	0.998246	0.492707	0.105563	0.728316	0.950315	0.569015	0.0718352	0.530642	0.30189	0.615499	0.0506592	0.305058	Q9H2W6	Q9H2W6	RM46_HUMAN	MRPL46	39S ribosomal protein L46, mitochondrial
21.3156	21.8538	22.1301	22.1856	22.0983	22.3017	22.1946	22.1174	21.7553	22.8054	22.4324	HIGD1A	MitoCarta3.0		0.126433		0.151199	0.762275	0.306918	mitochondrial respirasome assembly [GO:0097250];negative regulation of apoptotic process [GO:0043066]	integral component of membrane [GO:0016021];mitochondrial inner membrane [GO:0005743];mitochondrion [GO:0005739];nucleoplasm [GO:0005654];protein-containing complex [GO:0032991];respirasome [GO:0070469]		FUNCTION: Proposed subunit of cytochrome c oxidase (COX, complex IV), which is the terminal component of the mitochondrial respiratory chain that catalyzes the reduction of oxygen to water. May play a role in the assembly of respiratory supercomplexes. {ECO:0000269|PubMed:22342701}.	MitoCarta3.0	literature, APEX_IMS, mito protein domain+, induction, MS/MS++	MIM	OXPHOS > Complex IV > CIV assembly factors;OXPHOS > OXPHOS assembly factors;OXPHOS > Respirasome assembly					0.789939	0.144245	1.1402	0.281525	0.553276	1.82455	0.247755	0.612831	0.193055	0.472723	1.21215	0.0828525	0.619898	1.98629	Q9Y241	Q9Y241;A8MV81	HIG1A_HUMAN	HIGD1A	HIG1 domain family member 1A, mitochondrial
22.8633	22.8034	22.976	22.6497	22.6475	22.3988	22.3565	22.6006	22.3857	22.6096	22.7389	C8orf82	MitoCarta3.0		0.126125		0.420987	0.603509	0.553838					MitoCarta3.0	APEX_matrix, targetP signal, coexpression+, MS/MS++	Matrix	0					1.02947	0.133458	0.198809	0.727618	-0.0756369	-0.311714	0.526073	0.457235	-0.179591	-0.717848	1.50162	0.0832186	-0.381353	-1.90918	Q6P1X6	Q6P1X6	CH082_HUMAN	C8orf82	UPF0598 protein C8orf82
22.2273	22.0559	22.1581	22.1825	22.1238	22.1581	22.1047	21.9707	22.1426	22.4947	21.9742	RPUSD3	MitoCarta3.0		0.126013		0.316029	0.64003	0.478839	enzyme-directed rRNA pseudouridine synthesis [GO:0000455];mRNA processing [GO:0006397];positive regulation of mitochondrial translation [GO:0070131]	mitochondrial matrix [GO:0005759];mitochondrion [GO:0005739];ribonucleoprotein granule [GO:0035770]	pseudouridine synthase activity [GO:0009982];RNA binding [GO:0003723]	FUNCTION: Catalyzes uridine to pseudouridine isomerization (pseudouridylation) of specific mitochondrial mRNAs (mt-mRNAs), a post-transcriptional modification necessary for their translation. Acts at position 390 in COXI mt-mRNA and at position 697-699 in mitochondrial COXIII mt-mRNA (PubMed:27974379). As a component of a functional protein-RNA module, consisting of RCC1L, NGRN, RPUSD3, RPUSD4, T…	MitoCarta3.0	APEX_matrix, targetP signal, yeast mito homolog++, Rickettsial homolog, mito protein domain, coexpression	Matrix	Mitochondrial central dogma > mtRNA metabolism > mtRNA granules;Mitochondrial central dogma > mtRNA metabolism > mt-rRNA modifications					0.0913259	0.78616	0.0667043	0.936274	0.0131957	0.0787526	0.115508	0.847104	0.04905	0.192887	0.255825	0.594787	-0.0637671	-0.32499	Q6P087	Q6P087	RUSD3_HUMAN	RPUSD3	Mitochondrial mRNA pseudouridine synthase RPUSD3
23.0805	22.969	23.1015	23.1519	23.214	22.9899	23.0576	22.9601	23.1063	23.1581	23.1158	NDUFAF7	MitoCarta3.0		0.124215		1.70881	0.458789	0.934504	mitochondrial respiratory chain complex I assembly [GO:0032981];peptidyl-arginine methylation, to symmetrical-dimethyl arginine [GO:0019918]	extracellular space [GO:0005615];mitochondrial matrix [GO:0005759];mitochondrion [GO:0005739]	enzyme binding [GO:0019899];methyltransferase activity [GO:0008168];protein-arginine omega-N symmetric methyltransferase activity [GO:0035243]	FUNCTION: Arginine methyltransferase involved in the assembly or stability of mitochondrial NADH:ubiquinone oxidoreductase complex (complex I) (PubMed:20406883, PubMed:24089531, PubMed:24838397). Acts by mediating symmetric dimethylation of 'Arg-118' of NDUFS2 after it assembles into the complex I, stabilizing the early intermediate complex (PubMed:24089531). {ECO:0000269|PubMed:20406883, ECO:000…	MitoCarta3.0	APEX_matrix, GFP, targetP signal, Rickettsial homolog, mito protein domain+, coexpression, MS/MS	MIM	OXPHOS > Complex I > CI assembly factors;OXPHOS > OXPHOS assembly factors					1.59549	0.16005	0.945858	0.462551	0.131074	0.823838	0.330385	0.830309	-0.0290604	-0.213334	0.144298	0.818345	-0.0222022	-0.142511	Q7L592	Q7L592	NDUF7_HUMAN	NDUFAF7	Protein arginine methyltransferase NDUFAF7, mitochondrial
26.506	26.632	26.604	26.6865	26.7389	26.7645	26.673	26.7771	26.8623	26.8623	26.8623	OAT	MitoCarta3.0		0.124123		1.71397	0.45913	0.934819	arginine catabolic process to glutamate [GO:0019544];arginine catabolic process to proline via ornithine [GO:0010121];L-proline biosynthetic process [GO:0055129];visual perception [GO:0007601]	cytoplasm [GO:0005737];mitochondrial matrix [GO:0005759];mitochondrion [GO:0005739];nucleoplasm [GO:0005654]	identical protein binding [GO:0042802];ornithine(lysine) transaminase activity [GO:0050155];ornithine-oxo-acid transaminase activity [GO:0004587];pyridoxal phosphate binding [GO:0030170]	FUNCTION: Catalyzes the reversible interconversion of L-ornithine and 2-oxoglutarate to L-glutamate semialdehyde and L-glutamate. {ECO:0000269|PubMed:1737786, ECO:0000269|PubMed:23076989}.	MitoCarta3.0	literature, APEX_matrix, targetP signal+, mito protein domain, coexpression, MS/MS++	Matrix	Metabolism > Amino acid metabolism > Proline metabolism					2.3292	0.0614228	0.661956	0.531445	0.107468	0.635483	2.04158	0.246482	0.185848	1.33444	1.12328	0.201384	0.169193	1.0366	P04181	P04181	OAT_HUMAN	OAT	Ornithine aminotransferase, mitochondrial
23.5165	23.5754	23.4298	23.4676	23.4551	23.2961	23.3101	23.391	23.4425	23.417	23.5045	PLPBP	MitoCarta3.0		0.122254		1.44378	0.477289	0.87729		cytoplasm [GO:0005737];cytosol [GO:0005829]	pyridoxal phosphate binding [GO:0030170]	FUNCTION: Pyridoxal 5'-phosphate (PLP)-binding protein, which may be involved in intracellular homeostatic regulation of pyridoxal 5'-phosphate (PLP), the active form of vitamin B6. {ECO:0000255|HAMAP-Rule:MF_03225, ECO:0000269|PubMed:27912044}.	MitoCarta3.0	APEX_matrix, coexpression, MS/MS++	Matrix	Metabolism > Vitamin metabolism > Vitamin B6 metabolism					2.37062	0.0938698	1.44286	0.487931	-0.0951211	-0.753578	0.0460643	0.977494	0.00380452	0.0296656	1.77649	0.122532	-0.213571	-1.48275	O94903	O94903	PLPHP_HUMAN	PLPBP	Pyridoxal phosphate homeostasis protein
24.989	25.0813	25.1015	25.1174	25.1293	24.867	24.9847	24.9406	24.9271	25.1135	25.1174	MRPS2	MitoCarta3.0		0.121896		0.785809	0.526029	0.710466	mitochondrial ribosome assembly [GO:0061668];mitochondrial translation [GO:0032543]	mitochondrial inner membrane [GO:0005743];mitochondrial small ribosomal subunit [GO:0005763];mitochondrion [GO:0005739]	structural constituent of ribosome [GO:0003735]	FUNCTION: Required for mitoribosome formation and stability, and mitochondrial translation. {ECO:0000269|PubMed:29576219}.	MitoCarta3.0	literature, APEX_matrix, targetP signal, yeast mito homolog++, Rickettsial homolog, mito protein domain, induction, coexpression+, MS/MS+	Matrix	Mitochondrial central dogma > Translation > Mitochondrial ribosome					1.1097	0.212478	0.959447	0.54477	0.0809008	0.595155	0.42798	0.679882	-0.0634168	-0.38829	0.797049	0.333312	-0.104412	-0.668939	Q9Y399	Q9Y399	RT02_HUMAN	MRPS2	28S ribosomal protein S2, mitochondrial
26.1642	26.1565	26.1984	26.217	26.1908	26.0894	26.0955	26.17	26.2188	26.2996	26.2002	ACADM	MitoCarta3.0		0.121274		1.41136	0.478165	0.866085	cardiac muscle cell differentiation [GO:0055007];carnitine biosynthetic process [GO:0045329];carnitine metabolic process, CoA-linked [GO:0019254];fatty acid beta-oxidation [GO:0006635];fatty acid beta-oxidation using acyl-CoA dehydrogenase [GO:0033539];glycogen biosynthetic process [GO:0005978];liver development [GO:0001889];medium-chain fatty acid catabolic process [GO:0051793];medium-chain fatt…	axon [GO:0030424];mitochondrial matrix [GO:0005759];mitochondrial membrane [GO:0031966];mitochondrion [GO:0005739];nucleus [GO:0005634]	acyl-CoA dehydrogenase activity [GO:0003995];flavin adenine dinucleotide binding [GO:0050660];identical protein binding [GO:0042802];medium-chain-acyl-CoA dehydrogenase activity [GO:0070991]	FUNCTION: Medium-chain specific acyl-CoA dehydrogenase is one of the acyl-CoA dehydrogenases that catalyze the first step of mitochondrial fatty acid beta-oxidation, an aerobic process breaking down fatty acids into acetyl-CoA and allowing the production of energy from fats (PubMed:1970566, PubMed:8823175, PubMed:21237683, PubMed:2251268). The first step of fatty acid beta-oxidation consists in t…	MitoCarta3.0	literature, APEX_matrix, targetP signal, mito protein domain+, induction, coexpression++, MS/MS++	Matrix	Metabolism > Lipid metabolism > Fatty acid oxidation					1.56047	0.242601	1.55164	0.674729	0.0416743	0.377388	0.523691	0.767126	0.0375061	0.285246	0.524919	0.60468	-0.0420933	-0.31516	P11310	P11310	ACADM_HUMAN	ACADM	Medium-chain specific acyl-CoA dehydrogenase, mitochondrial
20.2989	20.4576	20.2302	20.8113	20.3211	20.3962	20.4273	20.6276	NaN	20.8113	20.3962	ACOT2	MitoCarta3.0		0.120068		0.256428	0.683451	0.427616	acyl-CoA metabolic process [GO:0006637];fatty acid metabolic process [GO:0006631];long-chain fatty acid metabolic process [GO:0001676];very long-chain fatty acid metabolic process [GO:0000038]	cytosol [GO:0005829];mitochondrial matrix [GO:0005759];mitochondrion [GO:0005739];peroxisomal matrix [GO:0005782]	acyl-CoA hydrolase activity [GO:0047617];carboxylic ester hydrolase activity [GO:0052689];myristoyl-CoA hydrolase activity [GO:0102991];palmitoyl-CoA hydrolase activity [GO:0016290]	FUNCTION: Catalyzes the hydrolysis of acyl-CoAs into free fatty acids and coenzyme A (CoASH), regulating their respective intracellular levels (PubMed:16940157, PubMed:10944470). Displays higher activity toward long chain acyl CoAs (C14-C20) (PubMed:16940157, PubMed:10944470). The enzyme is involved in enhancing the hepatic fatty acid oxidation in mitochondria (By similarity). {ECO:0000250|UniPro…	MitoCarta3.0	literature, mito protein domain, induction, coexpression, MS/MS++	Matrix	Metabolism > Lipid metabolism					0.0935753	0.739126	0.111939	0.795702	0.0759233	0.223074	0.200731	0.682068	0.149543	0.393916	0.385823	0.435566	0.105399	0.500209	P49753	P49753	ACOT2_HUMAN	ACOT2	Acyl-coenzyme A thioesterase 2, mitochondrial
27.4073	27.391	27.3662	27.4473	27.3662	27.3494	27.2891	27.341	27.4551	27.5014	27.3828	ATP5PO	MitoCarta3.0		0.119945		1.41963	0.480122	0.860842	ATP biosynthetic process [GO:0006754];ATP synthesis coupled proton transport [GO:0015986];mitochondrial ATP synthesis coupled proton transport [GO:0042776];proton transmembrane transport [GO:1902600]	mitochondrial inner membrane [GO:0005743];mitochondrial proton-transporting ATP synthase complex [GO:0005753];mitochondrial proton-transporting ATP synthase, stator stalk [GO:0000274];mitochondrion [GO:0005739];nucleus [GO:0005634];plasma membrane [GO:0005886];proton-transporting ATP synthase complex, catalytic core F(1) [GO:0045261]	proton-transporting ATP synthase activity, rotational mechanism [GO:0046933]	FUNCTION: Mitochondrial membrane ATP synthase (F(1)F(0) ATP synthase or Complex V) produces ATP from ADP in the presence of a proton gradient across the membrane which is generated by electron transport complexes of the respiratory chain. F-type ATPases consist of two structural domains, F(1) - containing the extramembraneous catalytic core and F(0) - containing the membrane proton channel, linke…	MitoCarta3.0	literature, APEX_matrix, targetP signal, yeast mito homolog++, Rickettsial homolog, mito protein domain+, induction, MS/MS++	MIM	OXPHOS > Complex V > CV subunits;OXPHOS > OXPHOS subunits					1.15402	0.308971	0.0566818	0.957147	-0.0059309	-0.0437989	0.53532	0.694315	0.0532239	0.370015	1.20294	0.383168	-0.0726519	-0.580839	P48047	P48047	ATPO_HUMAN	ATP5PO	ATP synthase subunit O, mitochondrial
23.4676	23.391	23.6865	23.5638	23.4551	23.3511	23.417	23.6971	23.5638	23.6971	23.5638	SLC25A20	MitoCarta3.0		0.119857		0.448385	0.600527	0.557484	carnitine shuttle [GO:0006853];carnitine transmembrane transport [GO:1902603];in utero embryonic development [GO:0001701]	cytosol [GO:0005829];integral component of membrane [GO:0016021];mitochondrial inner membrane [GO:0005743];mitochondrion [GO:0005739]	acyl carnitine transmembrane transporter activity [GO:0015227]	FUNCTION: Mediates the transport of acylcarnitines of different length across the mitochondrial inner membrane from the cytosol to the mitochondrial matrix for their oxidation by the mitochondrial fatty acid-oxidation pathway. {ECO:0000250|UniProtKB:P97521}.	MitoCarta3.0	literature, yeast mito homolog+, mito protein domain+, induction, coexpression, MS/MS++	MIM	Metabolism > Lipid metabolism > Fatty acid oxidation;Metabolism > Metals and cofactors > Carnitine shuttle;Metabolism > Metals and cofactors > Carnitine synthesis and transport;Small molecule transport > SLC25A family					0.361454	0.465066	0.651403	0.493127	0.139164	0.729118	0.189757	0.825043	0.0397847	0.220735	0.154186	0.690591	0.0590913	0.246335	O43772	O43772	MCAT_HUMAN	SLC25A20	Mitochondrial carnitine/acylcarnitine carrier protein
25.065	25.2058	25.2317	25.2317	25.1757	25.1946	25.2679	25.0935	25.275	25.4551	25.1833	HSDL1	MitoCarta3.0		0.119161		0.559266	0.570538	0.612629		intermediate filament cytoskeleton [GO:0045111];intracellular membrane-bounded organelle [GO:0043231];mitochondrion [GO:0005739]	oxidoreductase activity [GO:0016491]		MitoCarta3.0	GFP, Rickettsial homolog, mito protein domain, MS/MS++	unknown	0					0.493866	0.413201	0.566105	0.596706	0.0776272	0.492051	0.485087	0.589236	0.0914389	0.502413	0.22675	0.656273	0.0499051	0.271575	Q3SXM5	Q3SXM5	HSDL1_HUMAN	HSDL1	Inactive hydroxysteroid dehydrogenase-like protein 1
23.9406	24.0691	23.9043	23.9933	24.1871	23.9406	23.6971	23.895	23.8858	24.0526	23.9495	PDF	MitoCarta3.0		0.118378		0.593624	0.56482	0.625864	co-translational protein modification [GO:0043686];N-terminal protein amino acid modification [GO:0031365];peptidyl-methionine modification [GO:0018206];positive regulation of cell population proliferation [GO:0008284];translation [GO:0006412]	mitochondrion [GO:0005739]	metal ion binding [GO:0046872];peptide deformylase activity [GO:0042586]	FUNCTION: Removes the formyl group from the N-terminal Met of newly synthesized proteins. {ECO:0000250}.	MitoCarta3.0	APEX_matrix, Rickettsial homolog, mito protein domain+, coexpression, MS/MS	Matrix	Mitochondrial central dogma > Translation > fMet processing;Protein import, sorting and homeostasis > Protein homeostasis					0.489054	0.37383	0.0678567	0.905949	0.0234098	0.107415	0.272242	0.722224	-0.0656122	-0.333737	0.633038	0.287142	-0.160581	-0.7731	Q9HBH1	Q9HBH1	DEFM_HUMAN	PDF	Peptide deformylase, mitochondrial
23.9672	23.9933	24.002	24.0854	23.9933	23.867	23.8288	24.0526	23.9847	24.1095	24.002	MRPL41	MitoCarta3.0		0.115901		0.661504	0.555041	0.646141	apoptotic process [GO:0006915];cell cycle [GO:0007049];translation [GO:0006412]	mitochondrial inner membrane [GO:0005743];mitochondrial large ribosomal subunit [GO:0005762];mitochondrion [GO:0005739];ribonucleoprotein complex [GO:1990904]	RNA binding [GO:0003723];structural constituent of ribosome [GO:0003735]	FUNCTION: Component of the mitochondrial ribosome large subunit (PubMed:28892042, PubMed:25838379, PubMed:25278503). Also involved in apoptosis and cell cycle (PubMed:16024796, PubMed:16256947). Enhances p53/TP53 stability, thereby contributing to p53/TP53-induced apoptosis in response to growth-inhibitory condition. Enhances p53/TP53 translocation to the mitochondria. Has the ability to arrest t…	MitoCarta3.0	literature, APEX_matrix, yeast mito homolog++, mito protein domain, induction, MS/MS++	Matrix	Mitochondrial central dogma > Translation > Mitochondrial ribosome					0.49344	0.46379	0.496191	0.709469	0.0466245	0.335139	0.0356828	0.972647	0.00514857	0.034591	0.278615	0.580107	-0.0641276	-0.337961	Q8IXM3	Q8IXM3	RM41_HUMAN	MRPL41	39S ribosomal protein L41, mitochondrial
24.6757	24.6649	24.6431	24.6649	24.604	24.5105	24.3844	24.5926	24.5696	24.632	24.632	MRPL27	MitoCarta3.0		0.115363		0.835969	0.530616	0.703355	translation [GO:0006412]	mitochondrial inner membrane [GO:0005743];mitochondrial large ribosomal subunit [GO:0005762];mitochondrion [GO:0005739]	RNA binding [GO:0003723];structural constituent of ribosome [GO:0003735]		MitoCarta3.0	literature, APEX_matrix, targetP signal, yeast mito homolog++, Rickettsial homolog, mito protein domain, MS/MS	Matrix	Mitochondrial central dogma > Translation > Mitochondrial ribosome					1.25217	0.203036	0.597618	0.76152	-0.0329997	-0.267515	0.404124	0.838688	-0.0261072	-0.204953	0.950402	0.217365	-0.17447	-0.978672	Q9P0M9	Q9P0M9	RM27_HUMAN	MRPL27	39S ribosomal protein L27, mitochondrial
21.4825	21.3857	21.4972	21.2877	21.6628	21.4324	21.6276	21.4273	21.6096	21.7796	21.4425	NDUFAF6	MitoCarta3.0		0.114847		0.415878	0.61515	0.527958	biosynthetic process [GO:0009058];mitochondrial respiratory chain complex I assembly [GO:0032981]	cytoplasm [GO:0005737];mitochondrial inner membrane [GO:0005743];mitochondrion [GO:0005739];nucleus [GO:0005634]	transferase activity [GO:0016740]	FUNCTION: Involved in the assembly of mitochondrial NADH:ubiquinone oxidoreductase complex (complex I) at early stages. May play a role in the biogenesis of complex I subunit MT-ND1. {ECO:0000269|PubMed:18614015, ECO:0000269|PubMed:22019594}.	MitoCarta3.0	literature, targetP signal, mito protein domain, induction, coexpression++, MS/MS	MIM	OXPHOS > Complex I > CI assembly factors;OXPHOS > OXPHOS assembly factors					0.219856	0.586232	0.11931	0.818761	0.0484365	0.197982	0.367262	0.575776	0.128035	0.521013	0.257538	0.599268	0.0616252	0.320238	Q330K2	Q330K2	NDUF6_HUMAN	NDUFAF6	NADH dehydrogenase (ubiquinone) complex I, assembly factor 6
22.4324	22.5093	22.5961	22.6562	22.7776	22.5685	22.5892	22.4601	22.7369	22.6431	22.5823	DUS2	MitoCarta3.0		0.114808		0.889121	0.522506	0.716738	negative regulation of cell death [GO:0060548];tRNA dihydrouridine synthesis [GO:0002943]	cytoplasm [GO:0005737];cytosol [GO:0005829];endoplasmic reticulum [GO:0005783]	double-stranded RNA binding [GO:0003725];flavin adenine dinucleotide binding [GO:0050660];FMN binding [GO:0010181];NADPH binding [GO:0070402];protein kinase inhibitor activity [GO:0004860];tRNA binding [GO:0000049];tRNA dihydrouridine synthase activity [GO:0017150];tRNA-dihydrouridine20 synthase activity [GO:0102264]	FUNCTION: Dihydrouridine synthase. Catalyzes the NADPH-dependent synthesis of dihydrouridine, a modified base found in the D-loop of most tRNAs (PubMed:15994936, PubMed:26429968, PubMed:30149704). Negatively regulates the activation of EIF2AK2/PKR (PubMed:18096616). {ECO:0000269|PubMed:15994936, ECO:0000269|PubMed:18096616, ECO:0000269|PubMed:26429968, ECO:0000269|PubMed:30149704}.	MitoCarta3.0	GFP, Rickettsial homolog, mito protein domain	Matrix	Mitochondrial central dogma > mtRNA metabolism > mt-tRNA modifications					1.21142	0.172335	1.15285	0.389162	0.205775	1.17829	0.117465	0.89889	-0.0225258	-0.132674	0.480754	0.490263	0.0684417	0.43022	Q9NX74	Q9NX74	DUS2L_HUMAN	DUS2	tRNA-dihydrouridine(20) synthase [NAD(P)+]-like
23.3376	23.4041	23.3376	23.391	23.4676	23.417	23.4298	23.4041	23.6209	23.4923	23.48	YRDC	MitoCarta3.0		0.114095		1.17494	0.500881	0.78331	negative regulation of transport [GO:0051051];regulation of translational fidelity [GO:0006450]	cytoplasm [GO:0005737];membrane [GO:0016020];mitochondrion [GO:0005739]	double-stranded RNA binding [GO:0003725];nucleotidyltransferase activity [GO:0016779];tRNA binding [GO:0000049]	FUNCTION: May regulate the activity of some transporters. {ECO:0000250}.	MitoCarta3.0	manual, targetP signal+, Rickettsial homolog	Matrix	Mitochondrial central dogma > mtRNA metabolism > mt-tRNA modifications					1.24609	0.217596	0.190602	0.832324	0.0279188	0.18051	1.05803	0.396145	0.132325	0.833439	0.742599	0.553263	0.0461486	0.364591	Q86U90	Q86U90	YRDC_HUMAN	YRDC	YrdC domain-containing protein, mitochondrial
22.8651	22.8595	22.8708	22.8802	23.2346	23.0509	22.9601	22.7512	23.0476	23.0139	23.0426	ALDH5A1	MitoCarta3.0		0.113944		0.566689	0.575942	0.601791	central nervous system development [GO:0007417];gamma-aminobutyric acid catabolic process [GO:0009450];glutamate metabolic process [GO:0006536];neurotransmitter catabolic process [GO:0042135];post-embryonic development [GO:0009791];succinate metabolic process [GO:0006105]	mitochondrial matrix [GO:0005759];mitochondrion [GO:0005739]	identical protein binding [GO:0042802];succinate-semialdehyde dehydrogenase (NAD+) activity [GO:0004777]	FUNCTION: Catalyzes one step in the degradation of the inhibitory neurotransmitter gamma-aminobutyric acid (GABA). {ECO:0000269|PubMed:19300440}.	MitoCarta3.0	APEX_matrix, targetP signal, mito protein domain, MS/MS++	Matrix	Metabolism > Amino acid metabolism > GABA metabolism					0.262149	0.54535	0.34368	0.578635	0.132891	0.521957	0.119853	0.857456	0.0395164	0.179456	0.190438	0.654697	0.0584634	0.272478	P51649	P51649	SSDH_HUMAN	ALDH5A1	Succinate-semialdehyde dehydrogenase, mitochondrial
25.0732	25.1015	25.1984	25.1488	25.1719	25.1135	25.0854	25.2607	25.217	25.3745	25.2058	FAM162A	MitoCarta3.0		0.112593		0.662993	0.560228	0.636278	activation of cysteine-type endopeptidase activity involved in apoptotic process [GO:0006919];cellular response to hypoxia [GO:0071456];neuron apoptotic process [GO:0051402];positive regulation of apoptotic process [GO:0043065];positive regulation of release of cytochrome c from mitochondria [GO:0090200]	cytosol [GO:0005829];integral component of membrane [GO:0016021];mitochondrial membrane [GO:0031966];mitochondrion [GO:0005739]		FUNCTION: Proposed to be involved in regulation of apoptosis;however, the involvement of caspases has been reported conflictingly (By similarity). {ECO:0000250|UniProtKB:Q9D6U8, ECO:0000269|PubMed:15082785}.;the exact mechanism may differ between cell types/tissues (PubMed:15082785). May be involved in hypoxia-induced cell death of transformed cells implicating cytochrome C release and caspase ac…	MitoCarta3.0	APEX_IMS, APEX_matrix, targetP signal, induction, coexpression, MS/MS++	MIM	0					0.872627	0.282505	1.55993	0.50228	0.0856835	0.706462	0.757258	0.531329	0.0927582	0.593403	0.37473	0.531698	0.065849	0.385137	Q96A26	Q96A26	F162A_HUMAN	FAM162A	Protein FAM162A
23.2302	23.1079	23.2961	23.181	23.2036	23.0886	22.9423	23.0918	22.9916	23.2006	23.2679	DCXR	MitoCarta3.0		0.112422		0.50926	0.593531	0.571591	D-xylose metabolic process [GO:0042732];glucose metabolic process [GO:0006006];NADP metabolic process [GO:0006739];positive regulation of reactive oxygen species metabolic process [GO:2000379];xylulose metabolic process [GO:0005997]	brush border [GO:0005903];cytoplasmic microtubule [GO:0005881];extracellular exosome [GO:0070062];microvillus [GO:0005902];nucleus [GO:0005634];plasma membrane [GO:0005886]	carbonyl reductase (NADPH) activity [GO:0004090];identical protein binding [GO:0042802];L-xylulose reductase (NAD+) activity [GO:0044105];L-xylulose reductase (NADP+) activity [GO:0050038];oxidoreductase activity, acting on NAD(P)H, quinone or similar compound as acceptor [GO:0016655]	FUNCTION: Catalyzes the NADPH-dependent reduction of several pentoses, tetroses, trioses, alpha-dicarbonyl compounds and L-xylulose. Participates in the uronate cycle of glucose metabolism. May play a role in the water absorption and cellular osmoregulation in the proximal renal tubules by producing xylitol, an osmolyte, thereby preventing osmolytic stress from occurring in the renal tubules.	MitoCarta3.0	APEX_matrix, targetP signal, Rickettsial homolog, mito protein domain	Matrix	Metabolism > Carbohydrate metabolism					0.620736	0.3257	0.361388	0.697688	0.0578566	0.351946	0.336202	0.680831	-0.0735588	-0.386503	0.698411	0.309641	-0.128125	-0.71862	Q7Z4W1	Q7Z4W1	DCXR_HUMAN	DCXR	L-xylulose reductase
23.3376	23.3239	23.4923	23.4551	23.4551	23.1719	23.2961	23.1658	23.2821	23.3101	23.3778	CPOX	MitoCarta3.0		0.112061		1.02954	0.513827	0.741589	heme biosynthetic process [GO:0006783];protoporphyrinogen IX biosynthetic process [GO:0006782]	cytoplasm [GO:0005737];cytosol [GO:0005829];mitochondrial intermembrane space [GO:0005758];mitochondrion [GO:0005739]	coproporphyrinogen oxidase activity [GO:0004109];protein homodimerization activity [GO:0042803]	FUNCTION: Involved in the heme biosynthesis. Catalyzes the aerobic oxidative decarboxylation of propionate groups of rings A and B of coproporphyrinogen-III to yield the vinyl groups in protoporphyrinogen-IX.	MitoCarta3.0	literature, APEX_IMS, APEX_matrix, Rickettsial homolog, mito protein domain, coexpression, MS/MS++	MIM	Metabolism > Metals and cofactors > Heme synthesis and processing					2.60245	0.0569374	2.41331	0.387258	0.13679	1.17134	2.0151	0.300292	-0.14419	-1.10064	0.926104	0.288694	-0.119461	-0.770359	P36551	P36551	HEM6_HUMAN	CPOX	Oxygen-dependent coproporphyrinogen-III oxidase, mitochondrial
22.0821	22.1856	22.3511	22.2419	22.1047	22.3565	22.1673	22.3484	22.4947	22.3857	22.3266	ATPAF2	MitoCarta3.0		0.111636		0.637487	0.565086	0.623724	proton-transporting ATP synthase complex assembly [GO:0043461]	cytosol [GO:0005829];mitochondrion [GO:0005739];nuclear speck [GO:0016607]		FUNCTION: May play a role in the assembly of the F1 component of the mitochondrial ATP synthase (ATPase). {ECO:0000269|PubMed:11410595}.	MitoCarta3.0	literature, targetP signal, yeast mito homolog++, mito protein domain+, induction, coexpression, MS/MS	Matrix	OXPHOS > Complex V > CV assembly factors;OXPHOS > OXPHOS assembly factors					0.984141	0.188075	0.402996	0.59595	0.0987272	0.49419	0.915199	0.364698	0.169797	0.909786	0.757943	0.26151	0.156888	0.83202	Q8N5M1	Q8N5M1	ATPF2_HUMAN	ATPAF2	ATP synthase mitochondrial F1 complex assembly factor 2
29.8974	29.9259	30.2308	29.995	29.7613	29.8945	29.7357	30.0217	29.5147	30.2869	30.1842	PRDX1;PRDX2	MitoCarta3.0		0.111321		0.163702	0.757591	0.312813	cell population proliferation [GO:0008283];cell redox homeostasis [GO:0045454];cellular response to oxidative stress [GO:0034599];defense response to tumor cell [GO:0002357];erythrocyte homeostasis [GO:0034101];homeostasis of number of cells [GO:0048872];hydrogen peroxide catabolic process [GO:0042744];leukocyte activation [GO:0045321];natural killer cell activation [GO:0030101];natural killer ce…	cytoplasm [GO:0005737];cytosol [GO:0005829];extracellular exosome [GO:0070062];extracellular space [GO:0005615];melanosome [GO:0042470];nucleus [GO:0005634]	antioxidant activity [GO:0016209];cadherin binding [GO:0045296];identical protein binding [GO:0042802];peroxidase activity [GO:0004601];RNA binding [GO:0003723];thioredoxin peroxidase activity [GO:0008379]	FUNCTION: Thiol-specific peroxidase that catalyzes the reduction of hydrogen peroxide and organic hydroperoxides to water and alcohols, respectively. Plays a role in cell protection against oxidative stress by detoxifying peroxides and as sensor of hydrogen peroxide-mediated signaling events. Might participate in the signaling cascades of growth factors and tumor necrosis factor-alpha by regulati…	MitoCarta3.0	GFP, Rickettsial homolog, mito protein domain, coexpression	unknown	Metabolism > Detoxification > ROS and glutathione metabolism					0.0277658	0.906988	0.177563	0.731983	0.08404	0.305277	0.0004794	0.996455	-0.000408173	-0.00108131	0.0898579	0.829636	-0.0276893	-0.133555	P32119;Q06830	Q06830;P32119	PRDX1_HUMAN;PRDX2_HUMAN	PRDX1;PRDX2	Peroxiredoxin-2
23.214	23.3376	23.5522	23.3778	23.4923	23.5869	23.391	23.4041	23.6209	23.5045	23.5869	MMUT	MitoCarta3.0		0.11009		0.696045	0.55789	0.639789	homocysteine metabolic process [GO:0050667];positive regulation of GTPase activity [GO:0043547];post-embryonic development [GO:0009791]	cytoplasm [GO:0005737];mitochondrial matrix [GO:0005759];mitochondrion [GO:0005739]	cobalamin binding [GO:0031419];GTPase activity [GO:0003924];identical protein binding [GO:0042802];metal ion binding [GO:0046872];methylmalonyl-CoA mutase activity [GO:0004494];modified amino acid binding [GO:0072341];protein homodimerization activity [GO:0042803]	FUNCTION: Catalyzes the reversible isomerization of methylmalonyl-CoA (MMCoA) (generated from branched-chain amino acid metabolism and degradation of dietary odd chain fatty acids and cholesterol) to succinyl-CoA (3-carboxypropionyl-CoA), a key intermediate of the tricarboxylic acid cycle. {ECO:0000269|PubMed:1346616, ECO:0000269|PubMed:1978672, ECO:0000269|PubMed:21138732, ECO:0000269|PubMed:244…	MitoCarta3.0	literature, APEX_matrix, targetP signal, mito protein domain+, coexpression, MS/MS++	Matrix	Metabolism > Carbohydrate metabolism > Propanoate metabolism;Metabolism > Lipid metabolism > Fatty acid oxidation;Metabolism > Vitamin metabolism > Vitamin B12 metabolism					1.33518	0.130587	1.04299	0.408497	0.198303	1.09868	0.715772	0.528542	0.0966612	0.597688	0.844287	0.224982	0.184875	0.954265	P22033	P22033	MUTA_HUMAN	MMUT	Methylmalonyl-CoA mutase, mitochondrial
26.4583	26.6998	26.6865	26.604	27.2714	26.5754	26.5551	26.5045	26.604	26.6865	26.673	ATP5F1E;ATP5F1EP2	MitoCarta3.0		0.109507		1.52592	0.49235	0.822538	mitochondrial ATP synthesis coupled proton transport [GO:0042776]	mitochondrial inner membrane [GO:0005743];mitochondrial matrix [GO:0005759];mitochondrial proton-transporting ATP synthase complex [GO:0005753];mitochondrial proton-transporting ATP synthase complex, catalytic sector F(1) [GO:0000275];mitochondrion [GO:0005739]	hydrolase activity [GO:0016787];proton-transporting ATP synthase activity, rotational mechanism [GO:0046933]	FUNCTION: Mitochondrial membrane ATP synthase (F(1)F(0) ATP synthase or Complex V) produces ATP from ADP in the presence of a proton gradient across the membrane which is generated by electron transport complexes of the respiratory chain. F-type ATPases consist of two structural domains, F(1) - containing the extramembraneous catalytic core, and F(0) - containing the membrane proton channel, link…	MitoCarta3.0	literature, yeast mito homolog++, mito protein domain+, induction, coexpression++, MS/MS++	MIM	OXPHOS > Complex V > CV subunits;OXPHOS > OXPHOS subunits					0.453482	0.314693	0.390466	0.498811	0.274949	0.712746	0.398695	0.501631	-0.199462	-0.640055	0.129897	0.778693	-0.0340195	-0.175331	P56381;Q5VTU8	P56381;Q5VTU8	AT5EL_HUMAN;ATP5E_HUMAN	ATP5F1E;ATP5F1EP2	ATP synthase subunit epsilon, mitochondrial
22.7119	22.8519	22.7244	22.8614	22.7574	22.6628	22.5892	22.6971	22.7533	22.7836	22.7389	ATPAF1	MitoCarta3.0		0.108902		1.46715	0.495253	0.810059	mitochondrial proton-transporting ATP synthase complex assembly [GO:0033615]	mitochondrion [GO:0005739]		FUNCTION: May play an essential role for the assembly of the mitochondrial F1-F0 complex. {ECO:0000250}.	MitoCarta3.0	literature, APEX_matrix, yeast mito homolog++, mito protein domain+, MS/MS	Matrix	OXPHOS > Complex V > CV assembly factors;OXPHOS > OXPHOS assembly factors					0.961835	0.285343	0.00354223	0.989851	-0.000823975	-0.00472019	0.199625	0.875862	-0.0224559	-0.156691	0.851989	0.277285	-0.132182	-0.79434	Q5TC12	Q5TC12	ATPF1_HUMAN	ATPAF1	ATP synthase mitochondrial F1 complex assembly factor 1
24.6703	24.6757	24.6209	24.5812	24.654	24.5345	24.5225	24.4298	24.604	24.6971	24.5045	NDUFA13	MitoCarta3.0		0.106251		0.754619	0.555185	0.645078	apoptotic signaling pathway [GO:0097190];cellular response to interferon-beta [GO:0035458];cellular response to retinoic acid [GO:0071300];extrinsic apoptotic signaling pathway [GO:0097191];mitochondrial respiratory chain complex I assembly [GO:0032981];negative regulation of cell growth [GO:0030308];negative regulation of intrinsic apoptotic signaling pathway [GO:2001243];negative regulation of …	cytoplasm [GO:0005737];mitochondrial inner membrane [GO:0005743];mitochondrial membrane [GO:0031966];mitochondrial respirasome [GO:0005746];mitochondrial respiratory chain complex I [GO:0005747];mitochondrion [GO:0005739];nucleoplasm [GO:0005654]	ATP binding [GO:0005524];NADH dehydrogenase (ubiquinone) activity [GO:0008137];NADH dehydrogenase activity [GO:0003954]	FUNCTION: Accessory subunit of the mitochondrial membrane respiratory chain NADH dehydrogenase (Complex I), that is believed not to be involved in catalysis (PubMed:27626371). Complex I functions in the transfer of electrons from NADH to the respiratory chain. The immediate electron acceptor for the enzyme is believed to be ubiquinone (PubMed:27626371). Involved in the interferon/all-trans-retino…	MitoCarta3.0	literature, APEX_IMS, mito protein domain, coexpression++, MS/MS++	MIM	OXPHOS > Complex I > CI subunits;OXPHOS > OXPHOS subunits					1.14186	0.226227	0.853151	0.641954	-0.0543372	-0.426979	0.101785	0.922426	-0.0168438	-0.10562	1.59512	0.15702	-0.177432	-1.24304	Q9P0J0	Q9P0J0	NDUAD_HUMAN	NDUFA13	NADH dehydrogenase [ubiquinone] 1 alpha subcomplex subunit 13
26.7389	26.7389	26.9869	26.8741	26.9316	27.0711	26.965	26.9539	26.976	27.1984	27.1312	ATAD3B	MitoCarta3.0		0.105171		0.624965	0.577472	0.598529	mitochondrion organization [GO:0007005]	ficolin-1-rich granule membrane [GO:0101003];mitochondrial inner membrane [GO:0005743];mitochondrion [GO:0005739];plasma membrane [GO:0005886];secretory granule membrane [GO:0030667]	ATP binding [GO:0005524];zinc ion binding [GO:0008270]	FUNCTION: May play a role in a mitochondrial network organization typical for stem cells, characterized by reduced mitochondrial metabolism, low mtDNA copies and fragmentated mitochondrial network. may act by suppressing ATAD3A function, interfering with ATAD3A interaction with matrix nucleoid complexes. {ECO:0000269|PubMed:22664726}.	MitoCarta3.0	APEX_IMS, APEX_matrix, GFP, Rickettsial homolog, mito protein domain+	MIM	Mitochondrial central dogma > mtDNA maintenance > mtDNA nucleoid;Mitochondrial dynamics and surveillance > Intramitochondrial membrane interactions;Mitochondrial dynamics and surveillance > Organelle contact sites					2.12832	0.0566112	1.70551	0.353993	0.19191	1.3512	1.09453	0.33193	0.171019	0.985895	1.89254	0.100726	0.257758	1.73897	Q5T9A4	Q5T9A4;Q5T2N8	ATD3B_HUMAN	ATAD3B	ATPase family AAA domain-containing protein 3B
22.343	22.2448	22.6431	22.4576	22.3511	22.1015	21.9985	22.3348	21.9951	22.3538	22.3988	YBEY	MitoCarta3.0		0.104291		0.256029	0.696655	0.39818	rRNA processing [GO:0006364]	nucleus [GO:0005634]	endoribonuclease activity [GO:0004521];metal ion binding [GO:0046872];metalloendopeptidase activity [GO:0004222]	FUNCTION: Single strand-specific metallo-endoribonuclease involved in rRNA maturation. {ECO:0000305|PubMed:28153719}.	MitoCarta3.0	APEX_matrix, targetP signal, Rickettsial homolog, MS/MS	Matrix	Mitochondrial central dogma > mtRNA metabolism > Polycistronic mtRNA processing;Mitochondrial central dogma > Translation > Mitochondrial ribosome assembly					0.709046	0.212871	0.698913	0.448885	0.190031	0.879606	0.696238	0.358824	-0.234695	-0.925424	0.460926	0.344386	-0.148955	-0.637787	P58557	P58557	YBEY_HUMAN	YBEY	Endoribonuclease YbeY
23.8288	23.8093	23.7389	23.8576	23.7796	23.7077	23.632	23.6757	23.7594	23.8191	23.7492	UNG	MitoCarta3.0		0.104088		1.55057	0.496995	0.795031	base-excision repair [GO:0006284];base-excision repair, AP site formation via deaminated base removal [GO:0097510];depyrimidination [GO:0045008];DNA repair [GO:0006281];isotype switching [GO:0045190];negative regulation of apoptotic process [GO:0043066];somatic hypermutation of immunoglobulin genes [GO:0016446]	mitochondrion [GO:0005739];nucleoplasm [GO:0005654];nucleus [GO:0005634]	damaged DNA binding [GO:0003684];ribosomal small subunit binding [GO:0043024];uracil DNA N-glycosylase activity [GO:0004844]	FUNCTION: Excises uracil residues from the DNA which can arise as a result of misincorporation of dUMP residues by DNA polymerase or due to deamination of cytosine.	MitoCarta3.0	literature, targetP signal, yeast mito homolog, mito protein domain, induction	Matrix	Mitochondrial central dogma > mtDNA maintenance > mtDNA repair					1.62785	0.192239	0.225977	0.828492	-0.0270418	-0.185822	0.145942	0.914205	-0.0161285	-0.114327	1.8217	0.178044	-0.147258	-1.13951	P13051	P13051	UNG_HUMAN	UNG	Uracil-DNA glycosylase
22.8764	22.9423	22.9951	23.0426	22.9243	22.8423	22.823	22.9495	22.8858	22.9459	23.0951	LYRM4	MitoCarta3.0		0.103993		0.637134	0.577297	0.598999	iron-sulfur cluster assembly [GO:0016226]	L-cysteine desulfurase complex [GO:1990221];mitochondrial matrix [GO:0005759];mitochondrion [GO:0005739];nuclear body [GO:0016604]		FUNCTION: Required for nuclear and mitochondrial iron-sulfur protein biosynthesis. {ECO:0000269|PubMed:17331979, ECO:0000269|PubMed:19454487}.	MitoCarta3.0	literature, APEX_matrix, targetP signal+, yeast mito homolog, mito protein domain+, induction, coexpression, MS/MS++	Matrix	Metabolism > Metals and cofactors > Fe-S cluster biosynthesis					0.520433	0.450278	0.653999	0.579838	0.0779489	0.517227	0.0571493	0.951441	-0.0117505	-0.0686882	0.25892	0.696482	-0.0377947	-0.241617	Q9HD34	Q9HD34	LYRM4_HUMAN	LYRM4	LYR motif-containing protein 4
22.7614	22.6779	22.9316	22.8171	22.6992	22.8519	22.8519	22.7876	22.6276	23.1961	22.9795	MTO1	MitoCarta3.0		0.103947		0.246047	0.702796	0.389247	mitochondrial tRNA wobble uridine modification [GO:0070899];tRNA methylation [GO:0030488];tRNA wobble uridine modification [GO:0002098]	mitochondrion [GO:0005739]	flavin adenine dinucleotide binding [GO:0050660];RNA binding [GO:0003723]	FUNCTION: Involved in the 5-carboxymethylaminomethyl modification (mnm(5)s(2)U34) of the wobble uridine base in mitochondrial tRNAs. {ECO:0000269|PubMed:12011058}.	MitoCarta3.0	literature, APEX_matrix, targetP signal, yeast mito homolog++, Rickettsial homolog, mito protein domain, coexpression++	Matrix	Metabolism > Vitamin metabolism > Folate and 1-C metabolism;Mitochondrial central dogma > mtRNA metabolism > mt-tRNA modifications					0.226609	0.558264	0.429352	0.588178	0.0963284	0.501659	0.264471	0.649744	0.118396	0.424772	1.11709	0.282894	0.110778	0.782038	Q9Y2Z2	Q9Y2Z2	MTO1_HUMAN	MTO1	Protein MTO1 homolog, mitochondrial
24.6153	24.5926	24.6703	24.7492	24.7338	24.4738	24.5404	24.5696	24.7286	24.6209	24.5345	ECHDC1	MitoCarta3.0		0.100018		0.728083	0.570002	0.613973	fatty acid beta-oxidation [GO:0006635]	cytosol [GO:0005829]	carboxy-lyase activity [GO:0016831];enoyl-CoA hydratase activity [GO:0004300]	FUNCTION: Decarboxylates ethylmalonyl-CoA, a potentially toxic metabolite, to form butyryl-CoA, suggesting it might be involved in metabolite proofreading (PubMed:22016388). Also has methylmalonyl-CoA decarboxylase activity at lower level (By similarity). {ECO:0000250|UniProtKB:Q9D9V3, ECO:0000269|PubMed:22016388}.	MitoCarta3.0	yeast mito homolog+, Rickettsial homolog, mito protein domain, coexpression, MS/MS+	unknown	Metabolism > Lipid metabolism					1.36509	0.172986	1.41198	0.451559	0.113813	0.860454	0.666141	0.552179	-0.0897948	-0.557326	0.865858	0.402562	-0.0759999	-0.552494	Q9NTX5	Q9NTX5	ECHD1_HUMAN	ECHDC1	Ethylmalonyl-CoA decarboxylase
25.4583	25.4614	25.6348	25.48	25.4551	25.4394	25.5045	25.5255	25.4769	25.6181	25.673	CHCHD2;CHCHD2P9	MitoCarta3.0		0.0995604		0.711648	0.570795	0.607427	cellular response to oxidative stress [GO:0034599];mitochondrion organization [GO:0007005];positive regulation of mitochondrial ATP synthesis coupled electron transport [GO:1905448];positive regulation of transcription by RNA polymerase II [GO:0045944];regulation of cellular response to hypoxia [GO:1900037]	mitochondrial intermembrane space [GO:0005758];mitochondrion [GO:0005739];nucleus [GO:0005634]	DNA-binding transcription factor binding [GO:0140297];sequence-specific DNA binding [GO:0043565]	FUNCTION: Transcription factor. Binds to the oxygen responsive element of COX4I2 and activates its transcription under hypoxia conditions (4% oxygen), as well as normoxia conditions (20% oxygen) (PubMed:23303788). {ECO:0000269|PubMed:23303788}.	MitoCarta3.0	APEX_IMS, targetP signal, yeast mito homolog+, mito protein domain, coexpression	IMS	Mitochondrial dynamics and surveillance > Apoptosis					0.463288	0.485478	0.350607	0.685278	0.0634788	0.367862	0.336336	0.699239	0.0660356	0.364729	0.359423	0.714547	0.029954	0.224378	Q5T1J5;Q9Y6H1	Q9Y6H1;Q5T1J5	CHCH2_HUMAN;CHCH9_HUMAN	CHCHD2;CHCHD2P9	Putative coiled-coil-helix-coiled-coil-helix domain-containing protein CHCHD2P9, mitochondrial
26.6181	26.5898	26.6181	26.5898	26.6595	26.6458	26.632	26.6458	26.6998	26.7895	26.726	ETFA	MitoCarta3.0		0.0972163		1.64039	0.505164	0.765166	fatty acid beta-oxidation using acyl-CoA dehydrogenase [GO:0033539]	mitochondrial matrix [GO:0005759];mitochondrion [GO:0005739]	electron transfer activity [GO:0009055];flavin adenine dinucleotide binding [GO:0050660];oxidoreductase activity [GO:0016491]	FUNCTION: Heterodimeric electron transfer flavoprotein that accepts electrons from several mitochondrial dehydrogenases, including acyl-CoA dehydrogenases, glutaryl-CoA and sarcosine dehydrogenase (PubMed:27499296, PubMed:15159392, PubMed:15975918, PubMed:9334218, PubMed:10356313). It transfers the electrons to the main mitochondrial respiratory chain via ETF-ubiquinone oxidoreductase (ETF dehydr…	MitoCarta3.0	literature, APEX_matrix, targetP signal, yeast mito homolog++, mito protein domain, induction, coexpression++, MS/MS++	Matrix	Metabolism > Lipid metabolism > Fatty acid oxidation;Metabolism > Amino acid metabolism > Branched-chain amino acid metabolism;Metabolism > Amino acid metabolism > Glycine metabolism;Metabolism > Amino acid metabolism > Lysine metabolism;Metabolism > Electron carriers > Q-linked reactions, other;Metabolism > Vitamin metabolism > Choline and betaine metabolism					2.1502	0.164369	0.253427	0.86887	0.0185213	0.144497	1.59008	0.381874	0.115983	0.868966	1.26695	0.585827	0.0372877	0.332625	P13804	P13804	ETFA_HUMAN	ETFA	Electron transfer flavoprotein subunit alpha, mitochondrial
23.2535	23.0493	23.5404	23.5522	23.417	23.2258	23.3239	23.5638	23.1856	23.5983	23.6209	SLC25A33;SLC25A36	MitoCarta3.0		0.0970688		0.217758	0.725528	0.354916	cellular response to insulin stimulus [GO:0032869];cellular response to insulin-like growth factor stimulus [GO:1990314];mitochondrial genome maintenance [GO:0000002];mitochondrial respiratory chain complex III assembly [GO:0034551];mitochondrial transcription [GO:0006390];mitochondria-nucleus signaling pathway [GO:0031930];mitochondrion organization [GO:0007005];positive regulation of cell growt…	integral component of membrane [GO:0016021];mitochondrial inner membrane [GO:0005743];mitochondrial membrane [GO:0031966];mitochondrion [GO:0005739]	pyrimidine nucleotide transmembrane transporter activity [GO:0015218]	FUNCTION: Mitochondrial transporter that imports/exports pyrimidine nucleotides into and from mitochondria (PubMed:25320081). Transports preferentially uracil, thymine, and cytosine (deoxy)nucleoside di- and triphosphates by an antiport mechanism (PubMed:25320081). Also transports guanine but not adenine (deoxy)nucleotides (PubMed:25320081). Is inhibited strongly by pyridoxal 5'-phosphate, 4,7-di…	MitoCarta3.0	GFP, yeast mito homolog+, mito protein domain+, coexpression;"literature, yeast mito homolog+, mito protein domain+"	MIM	Metabolism > Nucleotide metabolism > Nucleotide import;Small molecule transport > SLC25A family					0.655936	0.231883	1.47325	0.285857	0.351797	1.80986	0.0835567	0.890028	-0.0349255	-0.140856	0.620097	0.247629	0.219803	0.878113	Q96CQ1;Q9BSK2	Q9BSK2;Q96CQ1	S2533_HUMAN;S2536_HUMAN	SLC25A33;SLC25A36	Solute carrier family 25 member 36
22.8054	22.8073	22.8365	22.8802	22.8519	22.7594	22.7098	22.7655	22.8538	22.8171	22.8538	PDPR	MitoCarta3.0		0.0966791		1.96801	0.496776	0.796036		cytoplasm [GO:0005737];mitochondrial matrix [GO:0005759];mitochondrion [GO:0005739]	oxidoreductase activity [GO:0016491]	FUNCTION: Decreases the sensitivity of PDP1 to magnesium ions, and this inhibition is reversed by the polyamine spermine. {ECO:0000250}.	MitoCarta3.0	APEX_matrix, targetP signal+, mito protein domain, MS/MS++	Matrix	Metabolism > Carbohydrate metabolism > Pyruvate metabolism					2.59318	0.177136	1.24482	0.640925	0.0498234	0.427611	0.342648	0.906848	-0.0146306	-0.124332	1.1316	0.435394	-0.0614862	-0.500774	Q8NCN5	Q8NCN5	PDPR_HUMAN	PDPR	Pyruvate dehydrogenase phosphatase regulatory subunit, mitochondrial
24.3844	24.3511	24.5638	24.5983	24.5926	24.5638	24.558	24.48	24.6486	24.6431	24.5983	ABCD3	MitoCarta3.0	+	0.0960325		1.42513	0.515521	0.731067	fatty acid beta-oxidation [GO:0006635];fatty acid biosynthetic process [GO:0006633];long-chain fatty acid import into peroxisome [GO:0015910];peroxisome organization [GO:0007031];response to drug [GO:0042493];response to organic cyclic compound [GO:0014070];very long-chain fatty acid catabolic process [GO:0042760]	cytosol [GO:0005829];integral component of membrane [GO:0016021];intracellular membrane-bounded organelle [GO:0043231];membrane [GO:0016020];mitochondrion [GO:0005739];peroxisomal matrix [GO:0005782];peroxisomal membrane [GO:0005778];peroxisome [GO:0005777]	ATP binding [GO:0005524];ATPase [GO:0016887];ATPase-coupled transmembrane transporter activity [GO:0042626];long-chain fatty acid transporter activity [GO:0005324];protein homodimerization activity [GO:0042803];protein self-association [GO:0043621]	FUNCTION: Broad substrate specificity ATP-dependent transporter of the ATP-binding cassette (ABC) family that catalyzes the transport of long-chain fatty acids (LCFA)-CoA, dicarboxylic acids-CoA, long-branched-chain fatty acids-CoA and bile acids from the cytosol to the peroxisome lumen for beta-oxydation (PubMed:11248239, PubMed:25168382, PubMed:24333844, PubMed:29397936). Has fatty acyl-CoA thi…	MitoCarta3.0	GFP, targetP signal, Rickettsial homolog, mito protein domain, induction, coexpression	Membrane	Small molecule transport > ABC transporters					3.60802	0.0365346	2.87311	0.285829	0.217165	1.83183	1.10579	0.687243	0.0450503	0.378074	1.68518	0.1628	0.166183	1.21272	P28288	P28288	ABCD3_HUMAN	ABCD3	ATP-binding cassette sub-family D member 3
23.8385	23.8191	23.867	23.6757	23.8288	23.9043	23.8191	23.9495	23.895	24.0691	23.9933	PPOX	MitoCarta3.0		0.0948722		0.682038	0.588643	0.581183	heme biosynthetic process [GO:0006783];porphyrin-containing compound biosynthetic process [GO:0006779];protoporphyrinogen IX biosynthetic process [GO:0006782];response to drug [GO:0042493]	integral component of mitochondrial inner membrane [GO:0031305];intrinsic component of mitochondrial inner membrane [GO:0031304];mitochondrial intermembrane space [GO:0005758];mitochondrial membrane [GO:0031966]	flavin adenine dinucleotide binding [GO:0050660];oxidoreductase activity [GO:0016491];oxygen-dependent protoporphyrinogen oxidase activity [GO:0004729]	FUNCTION: Catalyzes the 6-electron oxidation of protoporphyrinogen-IX to form protoporphyrin-IX. {ECO:0000269|PubMed:21048046, ECO:0000269|PubMed:23467411, ECO:0000269|PubMed:7713909}.	MitoCarta3.0	literature, APEX_matrix, yeast mito homolog++, mito protein domain, coexpression, MS/MS	MIM	Metabolism > Metals and cofactors > Heme synthesis and processing					1.05767	0.206348	0.18807	0.800811	-0.0382535	-0.217597	1.18978	0.300368	0.195297	1.10236	0.521398	0.505367	0.0621716	0.414824	P50336	P50336	PPOX_HUMAN	PPOX	Protoporphyrinogen oxidase
24.019	24.0526	23.8191	23.9672	24.2463	24.239	24.1642	23.8093	23.9933	24.4041	24.0935	TRMT61B	MitoCarta3.0		0.0927734		0.19673	0.746772	0.329855	mitochondrial tRNA methylation [GO:0070901];mRNA methylation [GO:0080009];protein homooligomerization [GO:0051260];tRNA methylation [GO:0030488]	mitochondrial matrix [GO:0005759];mitochondrion [GO:0005739];tRNA (m1A) methyltransferase complex [GO:0031515]	mRNA (adenine-N1-)-methyltransferase activity [GO:0061953];rRNA (adenine) methyltransferase activity [GO:0016433];tRNA (adenine-N1-)-methyltransferase activity [GO:0016429]	FUNCTION: Methyltransferase that catalyzes the formation of N(1)-methyladenine at position 58 (m1A58) in various tRNAs in mitochondrion, including tRNA(Leu) (deciphering codons UUA or UUG), tRNA(Lys) and tRNA(Ser) (deciphering codons UCA, UCU, UCG or UCC) (PubMed:23097428). Catalyzes the formation of 1-methyladenosine at position 947 of mitochondrial 16S ribosomal RNA and this modification is mos…	MitoCarta3.0	APEX_matrix, mito protein domain	Matrix	Mitochondrial central dogma > mtRNA metabolism > mt-rRNA modifications;Mitochondrial central dogma > mtRNA metabolism > mt-tRNA modifications;Mitochondrial central dogma > Translation > Mitochondrial ribosome assembly					0.0880249	0.767921	0.0518554	0.919336	-0.0249573	-0.0952005	0.362183	0.554064	0.152769	0.553542	0.0699476	0.834415	0.0350383	0.129026	Q9BVS5	Q9BVS5	TR61B_HUMAN	TRMT61B	tRNA (adenine(58)-N(1))-methyltransferase, mitochondrial
25.8409	25.8528	26.0894	26.0233	26.1833	26.0254	26.0233	25.9803	26.0711	26.2225	26.0127	GLS	MitoCarta3.0		0.0924346		0.650702	0.597986	0.562842	chemical synaptic transmission [GO:0007268];glutamate biosynthetic process [GO:0006537];glutamate homeostasis [GO:0090461];glutamine catabolic process [GO:0006543];protein homotetramerization [GO:0051289];regulation of respiratory gaseous exchange by nervous system process [GO:0002087];suckling behavior [GO:0001967]	cytosol [GO:0005829];mitochondrial matrix [GO:0005759];mitochondrion [GO:0005739];synapse [GO:0045202]	glutaminase activity [GO:0004359]	FUNCTION: [Isoform 2]: Lacks catalytic activity. {ECO:0000269|PubMed:11015561}.;FUNCTION: Catalyzes the first reaction in the primary pathway for the renal catabolism of glutamine. Plays a role in maintaining acid-base homeostasis. Regulates the levels of the neurotransmitter glutamate, the main excitatory neurotransmitter in the brain (PubMed:30575854, PubMed:30239721, PubMed:30970188). {ECO:000…	MitoCarta3.0	literature, APEX_matrix, targetP signal+, Rickettsial homolog, mito protein domain+, MS/MS++	MIM	Metabolism > Amino acid metabolism > Glutamate metabolism					1.63212	0.106666	1.60579	0.32494	0.251821	1.57291	0.0146042	0.984508	0.00343513	0.0193117	2.44571	0.13876	0.162821	1.36291	O94925	O94925	GLSK_HUMAN	GLS	Glutaminase kidney isoform, mitochondrial
25.7182	25.7312	25.6676	25.7182	25.6865	25.5225	25.6068	25.6375	25.6209	25.6918	25.7286	HARS;HARS2	MitoCarta3.0		0.0914485		0.914244	0.565139	0.623352	histidyl-tRNA aminoacylation [GO:0006427];mitochondrial translation [GO:0032543];translation [GO:0006412];tRNA aminoacylation for protein translation [GO:0006418]	cytoplasm [GO:0005737];cytosol [GO:0005829];mitochondrial matrix [GO:0005759];mitochondrion [GO:0005739]	ATP binding [GO:0005524];histidine-tRNA ligase activity [GO:0004821];identical protein binding [GO:0042802];protein homodimerization activity [GO:0042803];RNA binding [GO:0003723]	FUNCTION: Catalyzes the ATP-dependent ligation of histidine to the 3'-end of its cognate tRNA, via the formation of an aminoacyl-adenylate intermediate (His-AMP) (PubMed:29235198). Plays a role in axon guidance (PubMed:26072516). {ECO:0000269|PubMed:26072516, ECO:0000269|PubMed:29235198}.;FUNCTION: Mitochondrial aminoacyl-tRNA synthetase that catalyzes the ATP-dependent ligation of histidine to t…	MitoCarta3.0	literature, APEX_matrix, GFP, targetP signal, Rickettsial homolog, mito protein domain, coexpression, MS/MS+	Matrix	Mitochondrial central dogma > Translation > mt-tRNA synthetases					1.30719	0.257427	0.73834	0.745376	-0.0339181	-0.283495	0.106966	0.946476	-0.0103378	-0.0766447	1.25259	0.227709	-0.135704	-0.938153	P12081;P49590	P12081;P49590	SYHC_HUMAN;SYHM_HUMAN	HARS;HARS2	Histidine--tRNA ligase, cytoplasmic
24.0935	24.2679	24.1719	24.2021	24.1795	23.9495	23.7695	24.1015	24.1253	24.0105	23.9584	MRPS25	MitoCarta3.0		0.0912437		0.351343	0.668206	0.438922		mitochondrial inner membrane [GO:0005743];mitochondrion [GO:0005739];ribosome [GO:0005840]	structural constituent of ribosome [GO:0003735]		MitoCarta3.0	literature, APEX_matrix, targetP signal, mito protein domain, induction, coexpression, MS/MS++	Matrix	Mitochondrial central dogma > Translation > Mitochondrial ribosome					1.04101	0.163531	0.0189449	0.975531	0.00383759	0.0231123	1.42104	0.32233	-0.153083	-1.01956	0.735019	0.211415	-0.240489	-1.00252	P82663	P82663	RT25_HUMAN	MRPS25	28S ribosomal protein S25, mitochondrial
20.9171	20.8576	20.9951	20.9459	20.6364	20.6628	20.85	20.9316	20.7389	21.0691	20.9098	FASTKD1	MitoCarta3.0		0.0911617		0.297946	0.690819	0.406662	mitochondrial RNA metabolic process [GO:0000959];regulation of mitochondrial mRNA stability [GO:0044528]	mitochondrion [GO:0005739]	RNA binding [GO:0003723]	FUNCTION: Involved in the down-regulation of mitochondrial MT-ND3 mRNA levels which leads to decreased respiratory complex I abundance and activity. {ECO:0000269|PubMed:28238724, ECO:0000269|PubMed:28335001}.	MitoCarta3.0	APEX_matrix, induction, coexpression++	Matrix	Mitochondrial central dogma > mtRNA metabolism > mtRNA granules;Mitochondrial central dogma > mtRNA metabolism > mtRNA stability and decay;Mitochondrial central dogma > mtRNA metabolism > Polycistronic mtRNA processing					0.0451757	0.888461	0.0655618	0.898828	-0.0281731	-0.114244	0.115395	0.849766	0.0467745	0.189166	0.26798	0.562504	-0.0725603	-0.353795	Q53R41	Q53R41	FAKD1_HUMAN	FASTKD1	FAST kinase domain-containing protein 1, mitochondrial
23.7995	23.848	23.8764	23.9406	23.9316	23.7895	23.8093	23.8858	23.867	23.9495	23.9406	PTCD3	MitoCarta3.0		0.0908165		1.08685	0.551822	0.652021	mitochondrial translation [GO:0032543];regulation of translation [GO:0006417]	cytosol [GO:0005829];mitochondrial inner membrane [GO:0005743];mitochondrion [GO:0005739];nucleoplasm [GO:0005654];plasma membrane [GO:0005886];ribosome [GO:0005840]	ribosomal small subunit binding [GO:0043024];RNA binding [GO:0003723];rRNA binding [GO:0019843]	FUNCTION: Mitochondrial RNA-binding protein that has a role in mitochondrial translation. {ECO:0000269|PubMed:19427859}.	MitoCarta3.0	literature, APEX_matrix, targetP signal+, mito protein domain+, MS/MS++	Matrix	Mitochondrial central dogma > Translation > Mitochondrial ribosome;Mitochondrial central dogma > Translation > Mitochondrial ribosome assembly					1.25212	0.289533	1.21339	0.503588	0.0924288	0.702427	0.0290075	0.982532	0.00284131	0.0213744	0.0351714	0.956469	0.00445366	0.0313682	Q96EY7	Q96EY7	PTCD3_HUMAN	PTCD3	Pentatricopeptide repeat domain-containing protein 3, mitochondrial
24.4738	24.5165	24.3712	24.4676	24.4298	24.3712	24.3376	24.4234	24.3778	24.4862	24.5404	MRPL15	MitoCarta3.0		0.0907294		0.775405	0.58302	0.589461	cellular response to leukemia inhibitory factor [GO:1990830];translation [GO:0006412]	mitochondrial inner membrane [GO:0005743];mitochondrial large ribosomal subunit [GO:0005762];mitochondrion [GO:0005739]	RNA binding [GO:0003723];structural constituent of ribosome [GO:0003735]		MitoCarta3.0	literature, APEX_matrix, yeast mito homolog++, Rickettsial homolog, mito protein domain, induction, coexpression, MS/MS	Matrix	Mitochondrial central dogma > Translation > Mitochondrial ribosome					0.728955	0.410986	0.78241	0.580334	-0.0723022	-0.518079	0.337208	0.761296	0.0452436	0.291124	1.33174	0.251526	-0.117788	-0.866336	Q9P015	Q9P015	RM15_HUMAN	MRPL15	39S ribosomal protein L15, mitochondrial
19.6762	20.1079	20.417	20.4874	NaN	20.0951	NaN	20.417	20.0951	20.4576	20.4874	SLC25A36	MitoCarta3.0		0.0906649		0.164736	0.772878	0.299981	mitochondrial genome maintenance [GO:0000002];mitochondrion organization [GO:0007005];pyrimidine nucleotide import into mitochondrion [GO:1990519];pyrimidine nucleotide transport [GO:0006864];regulation of mitochondrial membrane potential [GO:0051881]	integral component of membrane [GO:0016021];mitochondrial inner membrane [GO:0005743];mitochondrion [GO:0005739]	pyrimidine nucleotide transmembrane transporter activity [GO:0015218]	FUNCTION: Mitochondrial transporter that imports/exports pyrimidine nucleotides into and from mitochondria. Transports preferentially cytosine and uracil (deoxy)nucleoside mono-, di-, and triphosphates by uniport and antiport mechanism. Also transports guanine but not adenine (deoxy)nucleotides. Is inhibited strongly by pyridoxal 5'-phosphate, 4,7-diphenyl-1,10-phenanthroline, tannic acid, and me…	MitoCarta3.0	GFP, yeast mito homolog+, mito protein domain+, coexpression	MIM	Metabolism > Nucleotide metabolism > Nucleotide import;Small molecule transport > SLC25A family					0.762583	0.159764	0.904538	0.327643	0.560153	1.7576	0.245765	0.679257	-0.105494	-0.398234	0.510015	0.235336	0.363995	0.985734	Q96CQ1	Q96CQ1	S2536_HUMAN	SLC25A36	Solute carrier family 25 member 36
24.391	24.391	24.3376	24.3444	24.3844	24.239	24.275	24.3645	24.317	24.5225	24.3101	MRPL39	MitoCarta3.0		0.0903689		0.499261	0.625282	0.504696		mitochondrial inner membrane [GO:0005743];mitochondrial large ribosomal subunit [GO:0005762];mitochondrial ribosome [GO:0005761];mitochondrion [GO:0005739]	nucleotide binding [GO:0000166];RNA binding [GO:0003723]		MitoCarta3.0	literature, APEX_matrix, targetP signal, Rickettsial homolog, induction, coexpression, MS/MS	Matrix	Mitochondrial central dogma > Translation > Mitochondrial ribosome					0.346867	0.595043	0.806397	0.735322	-0.0355543	-0.299082	0.144747	0.871985	0.0277564	0.162119	0.871661	0.335351	-0.0981668	-0.662474	Q9NYK5	Q9NYK5	RM39_HUMAN	MRPL39	39S ribosomal protein L39, mitochondrial
20.5731	20.6006	19.9742	20.1457	20.7223	19.6481	20.2185	20.1704	20.2989	20.0292	19.9742	NDUFS6	MitoCarta3.0		0.0884584		0.159257	0.779204	0.286862	mitochondrial electron transport, NADH to ubiquinone [GO:0006120]	mitochondrial inner membrane [GO:0005743];mitochondrial respiratory chain complex I [GO:0005747]	electron transfer activity [GO:0009055];NADH dehydrogenase (ubiquinone) activity [GO:0008137]	FUNCTION: Accessory subunit of the mitochondrial membrane respiratory chain NADH dehydrogenase (Complex I), that is believed not to be involved in catalysis. Complex I functions in the transfer of electrons from NADH to the respiratory chain. The immediate electron acceptor for the enzyme is believed to be ubiquinone. {ECO:0000269|PubMed:27626371}.	MitoCarta3.0	literature, APEX_matrix, targetP signal, mito protein domain+, coexpression++, MS/MS++	MIM	OXPHOS > Complex I > CI subunits;OXPHOS > OXPHOS subunits					0.647435	0.196014	0.429536	0.472781	-0.306106	-0.780281	0.294608	0.578657	-0.179972	-0.517864	1.03182	0.102408	-0.574537	-1.71006	O75380	O75380	NDUS6_HUMAN	NDUFS6	NADH dehydrogenase [ubiquinone] iron-sulfur protein 6, mitochondrial
23.5522	23.654	23.8191	23.6209	23.6431	23.5165	23.5404	23.6096	23.8093	23.6649	23.4551	MTFP1	MitoCarta3.0		0.0876052		0.339951	0.677818	0.424141	apoptotic process [GO:0006915];mitochondrial fission [GO:0000266];response to muscle activity [GO:0014850]	integral component of membrane [GO:0016021];mitochondrial inner membrane [GO:0005743];mitochondrion [GO:0005739]		FUNCTION: Involved in the mitochondrial division probably by regulating membrane fission. Loss-of-function induces the release of cytochrome c, which activates the caspase cascade and leads to apoptosis. {ECO:0000269|PubMed:15155745, ECO:0000269|PubMed:15985469}.	MitoCarta3.0	literature, induction, coexpression, MS/MS+	Membrane	Mitochondrial dynamics and surveillance > Fission					0.252079	0.589278	0.417252	0.603972	0.0912476	0.48174	0.159577	0.814996	-0.0512199	-0.232359	0.36604	0.607076	-0.0475775	-0.312279	Q9UDX5	Q9UDX5	MTFP1_HUMAN	MTFP1	Mitochondrial fission process protein 1
27.1214	26.9428	27.217	27.0401	26.9203	27.3066	27.17	27.3828	27.1604	27.5826	27.3745	ATP5MC1;ATP5MC2;ATP5MC3	MitoCarta3.0		0.0860526		0.248992	0.719477	0.363291	ATP synthesis coupled proton transport [GO:0015986]	integral component of membrane [GO:0016021];mitochondrial inner membrane [GO:0005743];mitochondrial outer membrane [GO:0005741];mitochondrial proton-transporting ATP synthase complex [GO:0005753];mitochondrial proton-transporting ATP synthase complex, coupling factor F(o) [GO:0000276];mitochondrion [GO:0005739];proton-transporting ATP synthase complex, coupling factor F(o) [GO:0045263]	lipid binding [GO:0008289];proton transmembrane transporter activity [GO:0015078]	FUNCTION: Mitochondrial membrane ATP synthase (F(1)F(0) ATP synthase or Complex V) produces ATP from ADP in the presence of a proton gradient across the membrane which is generated by electron transport complexes of the respiratory chain. F-type ATPases consist of two structural domains, F(1) - containing the extramembraneous catalytic core and F(0) - containing the membrane proton channel, linke…	MitoCarta3.0	literature, targetP signal, yeast mito homolog+, Rickettsial homolog, mito protein domain, coexpression++;"literature, yeast mito homolog+, Rickettsial homolog, mito protein domain"	MIM	OXPHOS > Complex V > CV subunits;OXPHOS > OXPHOS subunits					0.999308	0.138908	0.0714465	0.895624	0.0270106	0.117617	0.984123	0.264351	0.313401	1.25722	1.0329	0.157091	0.254359	1.24471	P05496;P48201;Q06055	P48201;Q06055;P05496	AT5G1_HUMAN;AT5G2_HUMAN;AT5G3_HUMAN	ATP5MC1;ATP5MC2;ATP5MC3	ATP synthase F(0) complex subunit C1, mitochondrial
24.8717	24.8093	24.824	24.9361	24.8811	24.6096	24.7995	24.8336	24.9088	24.8433	24.7441	ATP5MF	MitoCarta3.0		0.0844752		0.426809	0.652009	0.457739	mitochondrial ATP synthesis coupled proton transport [GO:0042776];proton transmembrane transport [GO:1902600]	integral component of membrane [GO:0016021];mitochondrial inner membrane [GO:0005743];mitochondrial proton-transporting ATP synthase complex [GO:0005753];mitochondrial proton-transporting ATP synthase complex, coupling factor F(o) [GO:0000276];mitochondrion [GO:0005739];nuclear membrane [GO:0031965]		FUNCTION: Mitochondrial membrane ATP synthase (F(1)F(0) ATP synthase or Complex V) produces ATP from ADP in the presence of a proton gradient across the membrane which is generated by electron transport complexes of the respiratory chain. F-type ATPases consist of two structural domains, F(1) - containing the extramembraneous catalytic core and F(0) - containing the membrane proton channel, linke…	MitoCarta3.0	literature, coexpression++, MS/MS++	MIM	OXPHOS > Complex V > CV subunits;OXPHOS > OXPHOS subunits					0.44782	0.476779	0.331813	0.759253	0.0398537	0.269604	0.346549	0.746856	-0.0483195	-0.306194	0.407986	0.449715	-0.092941	-0.48179	P56134	P56134	ATPK_HUMAN	ATP5MF	ATP synthase subunit f, mitochondrial
24.5869	24.6209	24.7338	24.7389	24.7594	24.7645	24.6918	24.6431	24.7695	24.8336	24.7492	NDUFA9	MitoCarta3.0		0.0843455		0.904904	0.584674	0.587802	circadian rhythm [GO:0007623];mitochondrial electron transport, NADH to ubiquinone [GO:0006120];mitochondrial respiratory chain complex I assembly [GO:0032981];response to glucose [GO:0009749];sodium ion transport [GO:0006814];ubiquinone-6 biosynthetic process [GO:1901006]	mitochondrial matrix [GO:0005759];mitochondrial membrane [GO:0031966];mitochondrial respiratory chain complex I [GO:0005747];mitochondrion [GO:0005739];nucleoplasm [GO:0005654];nucleus [GO:0005634]	NADH dehydrogenase (ubiquinone) activity [GO:0008137];NADH dehydrogenase activity [GO:0003954];protein-containing complex binding [GO:0044877]	FUNCTION: Accessory subunit of the mitochondrial membrane respiratory chain NADH dehydrogenase (Complex I), that is believed not to be involved in catalysis. Required for proper complex I assembly (PubMed:28671271). Complex I functions in the transfer of electrons from NADH to the respiratory chain. The immediate electron acceptor for the enzyme is believed to be ubiquinone. {ECO:0000269|PubMed:2…	MitoCarta3.0	literature, APEX_matrix, targetP signal+, mito protein domain, induction, coexpression++, MS/MS++	MIM	OXPHOS > Complex I > CI subunits;OXPHOS > OXPHOS subunits					1.93777	0.14357	2.48884	0.386025	0.14013	1.20604	0.684901	0.737115	0.0400912	0.316614	0.868035	0.339109	0.0958757	0.65107	Q16795	Q16795	NDUA9_HUMAN	NDUFA9	NADH dehydrogenase [ubiquinone] 1 alpha subcomplex subunit 9, mitochondrial
25.0935	25.0567	25.0813	25.0813	24.9847	25.065	24.848	25.0526	25.0484	25.0732	25.0935	MRPL22	MitoCarta3.0		0.0831515		0.509104	0.636166	0.484766	ribosome assembly [GO:0042255];translation [GO:0006412]	large ribosomal subunit [GO:0015934];mitochondrial inner membrane [GO:0005743];mitochondrial large ribosomal subunit [GO:0005762];mitochondrion [GO:0005739]	RNA binding [GO:0003723];structural constituent of ribosome [GO:0003735]		MitoCarta3.0	literature, APEX_matrix, targetP signal, yeast mito homolog++, Rickettsial homolog, mito protein domain, MS/MS++	Matrix	Mitochondrial central dogma > Translation > Mitochondrial ribosome					0.289312	0.651831	0.225786	0.832307	-0.0259864	-0.180736	0.258699	0.867118	0.0225798	0.167577	0.381515	0.473536	-0.086558	-0.451229	Q9NWU5	Q9NWU5	RM22_HUMAN	MRPL22	39S ribosomal protein L22, mitochondrial
23.6431	23.5754	23.6431	23.7182	23.7389	23.6757	23.6971	23.7492	23.7995	23.8191	23.7492	FAHD2A	MitoCarta3.0		0.0819085		1.27423	0.563209	0.629325			hydrolase activity [GO:0016787];hydro-lyase activity [GO:0016836];metal ion binding [GO:0046872]	FUNCTION: May have hydrolase activity. {ECO:0000250}.	MitoCarta3.0	APEX_matrix, targetP signal, mito protein domain, induction, coexpression, MS/MS++	Matrix	0					1.81492	0.159377	0.858642	0.535018	0.090807	0.625136	1.17179	0.491618	0.0891997	0.656883	1.09315	0.312453	0.0980981	0.711903	Q96GK7	Q96GK7	FAH2A_HUMAN	FAHD2A	Fumarylacetoacetate hydrolase domain-containing protein 2A
24.417	24.1565	24.3511	24.317	24.317	24.2535	24.1488	24.0691	24.2607	24.1946	24.2607	MRPL34	MitoCarta3.0		0.0815398		0.636523	0.62086	0.516838	translation [GO:0006412]	mitochondrial inner membrane [GO:0005743];mitochondrial large ribosomal subunit [GO:0005762];mitochondrial ribosome [GO:0005761];mitochondrion [GO:0005739]	structural constituent of ribosome [GO:0003735]		MitoCarta3.0	literature, APEX_matrix, targetP signal, yeast mito homolog++, Rickettsial homolog, mito protein domain, induction, coexpression++, MS/MS	Matrix	Mitochondrial central dogma > Translation > Mitochondrial ribosome					0.699701	0.312156	0.154732	0.809165	0.0416034	0.209936	1.65002	0.456975	-0.0897058	-0.718851	0.448728	0.3741	-0.129642	-0.591814	Q9BQ48	Q9BQ48	RM34_HUMAN	MRPL34	39S ribosomal protein L34, mitochondrial
24.1871	24.2096	24.2961	24.2463	24.217	24.2021	24.1642	24.2096	24.2021	24.3645	24.2535	NOA1	MitoCarta3.0		0.0814145		0.748591	0.605846	0.542969	apoptotic process [GO:0006915];mitochondrial translation [GO:0032543];regulation of cell death [GO:0010941];regulation of cellular respiration [GO:0043457]	mitochondrial inner membrane [GO:0005743];mitochondrion [GO:0005739]	GTP binding [GO:0005525];RNA binding [GO:0003723]	FUNCTION: Involved in regulation of mitochondrial protein translation and respiration. Plays a role in mitochondria-mediated cell death. May act as a scaffolding protein or stabilizer of respiratory chain supercomplexes. Binds GTP. {ECO:0000269|PubMed:19103604}.	MitoCarta3.0	literature, APEX_matrix, targetP signal+, yeast mito homolog++, mito protein domain, coexpression	MIM	Mitochondrial central dogma > mtRNA metabolism > mtRNA granules;Mitochondrial central dogma > Translation > Mitochondrial ribosome assembly					0.601958	0.516834	0.756769	0.646284	0.0548147	0.418465	0.14092	0.899681	0.0202484	0.132159	0.112846	0.931263	-0.00635147	-0.0529471	Q8NC60	Q8NC60	NOA1_HUMAN	NOA1	Nitric oxide-associated protein 1
23.7995	23.7077	23.8385	23.8858	23.8093	23.8764	23.8385	23.8764	23.8288	24.0359	23.9672	NARS2	MitoCarta3.0		0.0801983		0.573832	0.631189	0.494435	asparaginyl-tRNA aminoacylation [GO:0006421]	cytosol [GO:0005829];mitochondrial matrix [GO:0005759];mitochondrion [GO:0005739];nucleoplasm [GO:0005654]	asparagine-tRNA ligase activity [GO:0004816];ATP binding [GO:0005524];nucleic acid binding [GO:0003676]		MitoCarta3.0	GFP, targetP signal, yeast mito homolog++, Rickettsial homolog, mito protein domain, coexpression	Matrix	Mitochondrial central dogma > Translation > mt-tRNA synthetases					1.08772	0.232739	0.870618	0.532944	0.0909437	0.628534	0.699231	0.524961	0.0994568	0.603328	1.20653	0.27547	0.110202	0.799083	Q96I59	Q96I59	SYNM_HUMAN	NARS2	Probable asparagine--tRNA ligase, mitochondrial
27.1214	27.1312	27.1984	27.141	27.4629	27.4707	27.4314	27.3494	27.5898	27.4629	27.4394	C1QBP	MitoCarta3.0		0.0801773		0.611792	0.6255	0.504868	apoptotic process [GO:0006915];complement activation, classical pathway [GO:0006958];immune response [GO:0006955];innate immune response [GO:0045087];mature ribosome assembly [GO:0042256];mRNA processing [GO:0006397];negative regulation of defense response to virus [GO:0050687];negative regulation of interferon-gamma production [GO:0032689];negative regulation of interleukin-12 production [GO:003…	cell surface [GO:0009986];cytoplasm [GO:0005737];cytosol [GO:0005829];extracellular space [GO:0005615];GABA-ergic synapse [GO:0098982];glutamatergic synapse [GO:0098978];membrane [GO:0016020];mitochondrial matrix [GO:0005759];mitochondrion [GO:0005739];nucleolus [GO:0005730];nucleus [GO:0005634];plasma membrane [GO:0005886];presynaptic active zone [GO:0048786]	adrenergic receptor binding [GO:0031690];complement component C1q complex binding [GO:0001849];hyaluronic acid binding [GO:0005540];kininogen binding [GO:0030984];mitochondrial ribosome binding [GO:0097177];mRNA binding [GO:0003729];protein kinase C binding [GO:0005080];transcription corepressor activity [GO:0003714];transcription factor binding [GO:0008134];translation activator activity [GO:000…	FUNCTION: (Microbial infection) In infection processes acts as an attachment site for microbial proteins, including Listeria monocytogenes internalin B (InlB) and Staphylococcus aureus protein A. {ECO:0000269|PubMed:10722602, ECO:0000269|PubMed:10747014, ECO:0000269|PubMed:12411480}.;FUNCTION: (Microbial infection) Involved in HIV-1 replication, presumably by contributing to splicing of viral RNA…	MitoCarta3.0	literature, APEX_matrix, targetP signal+, yeast mito homolog++, mito protein domain, induction, coexpression, MS/MS++	Matrix	Signaling > Immune response					1.58952	0.0798273	0.454827	0.536612	0.141125	0.618838	0.983393	0.301176	0.229923	1.09698	2.08974	0.0831516	0.29087	1.98848	Q07021	Q07021	C1QBP_HUMAN	C1QBP	Complement component 1 Q subcomponent-binding protein, mitochondrial
25.3273	25.3477	25.4583	25.4041	25.4707	25.417	25.2679	25.2961	25.317	25.4769	25.4266	TBRG4	MitoCarta3.0		0.0798512		0.535742	0.638162	0.48181	mitochondrial mRNA processing [GO:0090615];mRNA metabolic process [GO:0016071];positive regulation of cell population proliferation [GO:0008284];regulation of cell cycle [GO:0051726];regulation of mitochondrial mRNA stability [GO:0044528]	mitochondrial matrix [GO:0005759];mitochondrion [GO:0005739]	RNA binding [GO:0003723]	FUNCTION: Plays a role in processing of mitochondrial RNA precursors and in stabilization of a subset of mature mitochondrial RNA species, such as MT-CO1, MT-CO2, MT-CYB, MT-CO3, MT-ND3, MT-ND5 and MT-ATP8/6. May play a role in cell cycle progression (PubMed:9383053). {ECO:0000269|PubMed:28335001, ECO:0000269|PubMed:9383053}.	MitoCarta3.0	literature, APEX_matrix, targetP signal+, coexpression, MS/MS++	Matrix	Mitochondrial central dogma > mtRNA metabolism > mtRNA stability and decay;Mitochondrial central dogma > mtRNA metabolism > Polycistronic mtRNA processing					0.743217	0.370771	1.51978	0.46028	0.106825	0.83788	0.295419	0.802449	-0.0375017	-0.247606	0.0600345	0.91291	-0.0105279	-0.0659928	Q969Z0	Q969Z0	FAKD4_HUMAN	TBRG4	FAST kinase domain-containing protein 4
26.4846	26.4999	26.5507	26.533	26.5898	26.2207	26.2996	26.3222	26.4877	26.2961	26.2979	DUT	MitoCarta3.0		0.0797507		0.492273	0.646669	0.46742	DNA replication [GO:0006260];dUMP biosynthetic process [GO:0006226];dUTP catabolic process [GO:0046081];nucleobase-containing compound metabolic process [GO:0006139]	extracellular exosome [GO:0070062];mitochondrion [GO:0005739];nucleoplasm [GO:0005654];nucleus [GO:0005634]	dUTP diphosphatase activity [GO:0004170];magnesium ion binding [GO:0000287];RNA binding [GO:0003723]	FUNCTION: This enzyme is involved in nucleotide metabolism: it produces dUMP, the immediate precursor of thymidine nucleotides and it decreases the intracellular concentration of dUTP so that uracil cannot be incorporated into DNA. {ECO:0000269|PubMed:17880943, ECO:0000269|PubMed:8631816, ECO:0000269|PubMed:8805593}.	MitoCarta3.0	literature, targetP signal, Rickettsial homolog, MS/MS++	Matrix	Metabolism > Nucleotide metabolism > Nucleotide synthesis and processing					2.1986	0.0600617	1.21325	0.573003	0.0655495	0.535524	1.39871	0.279186	-0.197238	-1.19005	1.87513	0.119692	-0.211439	-1.50881	P33316	P33316	DUT_HUMAN	DUT	Deoxyuridine 5'-triphosphate nucleotidohydrolase, mitochondrial
24.0359	23.9672	24.1015	24.0772	24.0443	24.019	23.9495	24.141	23.9495	24.2317	24.1642	TIMM21	MitoCarta3.0		0.0786222		0.315869	0.702539	0.389517	mitochondrial cytochrome c oxidase assembly [GO:0033617];mitochondrial respiratory chain complex I assembly [GO:0032981];protein import into mitochondrial matrix [GO:0030150]	integral component of membrane [GO:0016021];TIM23 mitochondrial import inner membrane translocase complex [GO:0005744]		FUNCTION: Participates in the translocation of transit peptide-containing proteins across the mitochondrial inner membrane. Also required for assembly of mitochondrial respiratory chain complex I and complex IV as component of the MITRAC (mitochondrial translation regulation assembly intermediate of cytochrome c oxidase complex) complex. Probably shuttles between the presequence translocase and r…	MitoCarta3.0	APEX_IMS, GFP, yeast mito homolog++, mito protein domain+, coexpression, MS/MS	MIM	Mitochondrial central dogma > Translation > Translation factors;OXPHOS > Complex IV > CIV assembly factors;OXPHOS > OXPHOS assembly factors;Protein import, sorting and homeostasis > Protein import and sorting > TIM23 presequence pathway					0.212706	0.673038	0.930798	0.567585	0.0727876	0.545723	0.178887	0.827257	0.0408001	0.218552	0.167913	0.747581	0.0349655	0.197915	Q9BVV7	Q9BVV7	TIM21_HUMAN	TIMM21	Mitochondrial import inner membrane translocase subunit Tim21
25.632	25.6068	25.7024	25.7129	25.6622	25.5374	25.5165	25.5551	25.5463	25.6703	25.6264	GFM1	MitoCarta3.0		0.0780099		0.96152	0.59681	0.56533	mitochondrial translational elongation [GO:0070125]	mitochondrial matrix [GO:0005759];mitochondrion [GO:0005739]	GTP binding [GO:0005525];GTPase activity [GO:0003924];RNA binding [GO:0003723];translation elongation factor activity [GO:0003746]	FUNCTION: Mitochondrial GTPase that catalyzes the GTP-dependent ribosomal translocation step during translation elongation. During this step, the ribosome changes from the pre-translocational (PRE) to the post-translocational (POST) state as the newly formed A-site-bound peptidyl-tRNA and P-site-bound deacylated tRNA move to the P and E sites, respectively. Catalyzes the coordinated movement of t…	MitoCarta3.0	literature, APEX_matrix, targetP signal, yeast mito homolog++, Rickettsial homolog, mito protein domain, induction, coexpression++, MS/MS++	Matrix	Mitochondrial central dogma > Translation > Translation factors					1.96651	0.155586	1.34475	0.544622	0.0730985	0.598929	0.925253	0.549642	-0.0781574	-0.560387	1.77314	0.313253	-0.0830688	-0.70892	Q96RP9	Q96RP9	EFGM_HUMAN	GFM1	Elongation factor G, mitochondrial
21.7876	21.5069	21.8876	21.8987	22.0426	21.7553	21.8152	21.8727	21.8764	21.8764	21.9243	GPAM	MitoCarta3.0		0.0780029		0.975846	0.595929	0.567477	acyl-CoA metabolic process [GO:0006637];CDP-diacylglycerol biosynthetic process [GO:0016024];defense response to virus [GO:0051607];diacylglycerol biosynthetic process [GO:0006651];fatty acid homeostasis [GO:0055089];fatty acid metabolic process [GO:0006631];glycerol-3-phosphate metabolic process [GO:0006072];negative regulation of activation-induced cell death of T cells [GO:0070236];phosphatidi…	integral component of membrane [GO:0016021];mitochondrial membrane [GO:0031966];mitochondrial outer membrane [GO:0005741];plasma membrane [GO:0005886]	glycerol-3-phosphate O-acyltransferase activity [GO:0004366];sn-1-glycerol-3-phosphate C16:0-DCA-CoA acyl transferase activity [GO:0102420]	FUNCTION: Esterifies acyl-group from acyl-ACP to the sn-1 position of glycerol-3-phosphate, an essential step in glycerolipids biosynthesis such as triglycerides, phosphatidic acids and lysophosphatidic acids. {ECO:0000269|PubMed:18238778}.	MitoCarta3.0	literature, mito protein domain, coexpression	Membrane	Metabolism > Lipid metabolism > Cardiolipin synthesis;Metabolism > Lipid metabolism > Phospholipid metabolism					1.29659	0.129587	1.02121	0.364646	0.295768	1.32718	0.410045	0.723453	-0.0505905	-0.331953	0.625619	0.281918	0.167174	0.783464	Q9HCL2	Q9HCL2	GPAT1_HUMAN	GPAM	Glycerol-3-phosphate acyltransferase 1, mitochondrial
23.3511	23.181	23.0805	23.1704	23.654	23.0918	23.0967	23.4923	23.0918	23.417	23.4041	DIABLO	MitoCarta3.0		0.0773646		0.172199	0.779711	0.286527	activation of cysteine-type endopeptidase activity involved in apoptotic process [GO:0006919];activation of cysteine-type endopeptidase activity involved in apoptotic process by cytochrome c [GO:0008635];apoptotic process [GO:0006915];extrinsic apoptotic signaling pathway via death domain receptors [GO:0008625];intrinsic apoptotic signaling pathway [GO:0097193];intrinsic apoptotic signaling pathw…	CD40 receptor complex [GO:0035631];cytoplasmic side of plasma membrane [GO:0009898];cytosol [GO:0005829];mitochondrial intermembrane space [GO:0005758];mitochondrion [GO:0005739]		FUNCTION: Promotes apoptosis by activating caspases in the cytochrome c/Apaf-1/caspase-9 pathway. Acts by opposing the inhibitory activity of inhibitor of apoptosis proteins (IAP). Inhibits the activity of BIRC6/bruce by inhibiting its binding to caspases. Isoform 3 attenuates the stability and apoptosis-inhibiting activity of XIAP/BIRC4 by promoting XIAP/BIRC4 ubiquitination and degradation thro…	MitoCarta3.0	literature, APEX_IMS, targetP signal+, mito protein domain+, MS/MS	IMS	Mitochondrial dynamics and surveillance > Apoptosis					0.0120138	0.959721	0.050169	0.908164	0.0355708	0.105082	0.00420971	0.990418	0.00266774	0.00867819	0.0736009	0.823018	-0.0391261	-0.138428	Q9NR28	Q9NR28	DBLOH_HUMAN	DIABLO	Diablo homolog, mitochondrial
24.895	24.9225	24.9043	24.8811	24.8717	24.6971	24.7594	24.8528	24.7182	24.9803	24.8385	MRPL19	MitoCarta3.0		0.075882		0.358184	0.693289	0.403095	translation [GO:0006412]	mitochondrial inner membrane [GO:0005743];mitochondrial large ribosomal subunit [GO:0005762];mitochondrion [GO:0005739];nucleus [GO:0005634]	structural constituent of ribosome [GO:0003735]		MitoCarta3.0	literature, APEX_matrix, targetP signal, yeast mito homolog++, Rickettsial homolog, mito protein domain, coexpression, MS/MS+	Matrix	Mitochondrial central dogma > Translation > Mitochondrial ribosome					0.518596	0.434824	0.605346	0.818212	-0.0230834	-0.198748	0.202212	0.819505	-0.0400492	-0.227063	0.99631	0.249023	-0.139015	-0.872624	P49406	P49406	RM19_HUMAN	MRPL19	39S ribosomal protein L19, mitochondrial
24.019	24.0526	23.9672	23.8576	23.9933	23.8858	23.7077	23.4551	24.0691	23.5638	23.6431	NDUFS7	MitoCarta3.0		0.0758018		0.139869	0.806979	0.25221	aerobic respiration [GO:0009060];electron transport coupled proton transport [GO:0015990];mitochondrial electron transport, NADH to ubiquinone [GO:0006120];mitochondrial respiratory chain complex I assembly [GO:0032981]	mitochondrial matrix [GO:0005759];mitochondrial respiratory chain complex I [GO:0005747];neuron projection [GO:0043005];neuronal cell body [GO:0043025];synaptic membrane [GO:0097060]	4 iron, 4 sulfur cluster binding [GO:0051539];metal ion binding [GO:0046872];NADH dehydrogenase (ubiquinone) activity [GO:0008137];oxidoreductase activity, acting on NAD(P)H, quinone or similar compound as acceptor [GO:0016655];protease binding [GO:0002020];quinone binding [GO:0048038]	FUNCTION: Core subunit of the mitochondrial membrane respiratory chain NADH dehydrogenase (Complex I) which catalyzes electron transfer from NADH through the respiratory chain, using ubiquinone as an electron acceptor (PubMed:17275378). Essential for the catalytic activity of complex I (PubMed:17275378). {ECO:0000269|PubMed:17275378}.	MitoCarta3.0	literature, APEX_matrix, targetP signal+, Rickettsial homolog, mito protein domain, induction, coexpression++, MS/MS++	MIM	Metabolism > Metals and cofactors > Fe-S-containing proteins;OXPHOS > Complex I > CI subunits;OXPHOS > OXPHOS subunits					0.645971	0.227168	0.748232	0.53531	-0.096439	-0.621664	0.484228	0.471881	-0.180711	-0.68894	0.93126	0.140122	-0.352952	-1.34833	O75251	O75251	NDUS7_HUMAN	NDUFS7	NADH dehydrogenase [ubiquinone] iron-sulfur protein 7, mitochondrial
27.8974	27.6798	27.7581	27.8264	27.8682	27.6389	27.9203	27.217	27.9203	27.3494	27.7325	LDHA;LDHB	MitoCarta3.0		0.0753301		0.102394	0.840471	0.206646	carbohydrate metabolic process [GO:0005975];carboxylic acid metabolic process [GO:0019752];glycolytic process [GO:0006096];lactate metabolic process [GO:0006089];NAD metabolic process [GO:0019674];positive regulation of apoptotic process [GO:0043065];post-embryonic animal organ development [GO:0048569];response to cAMP [GO:0051591];response to drug [GO:0042493];response to estrogen [GO:0043627];r…	cytoplasm [GO:0005737];cytosol [GO:0005829];extracellular exosome [GO:0070062];membrane [GO:0016020];membrane raft [GO:0045121];mitochondrial inner membrane [GO:0005743];nucleus [GO:0005634]	cadherin binding [GO:0045296];identical protein binding [GO:0042802];kinase binding [GO:0019900];L-lactate dehydrogenase activity [GO:0004459];NAD binding [GO:0051287]		MitoCarta3.0	Rickettsial homolog, mito protein domain, induction	unknown	Metabolism > Amino acid metabolism > Glyoxylate metabolism					0.154388	0.6177	0.112997	0.86029	0.0290127	0.151853	0.367152	0.553612	-0.150189	-0.554193	0.277466	0.419196	-0.196507	-0.522596	P00338;P07195	P00338;P07864;Q6ZMR3;P07195	LDHA_HUMAN;LDHB_HUMAN	LDHA;LDHB	L-lactate dehydrogenase A chain
25.5725	25.5783	25.7745	25.558	25.6096	25.6068	25.4923	25.6292	25.6096	25.5898	25.7543	MRPL14	MitoCarta3.0		0.0751292		0.488371	0.658504	0.44992	translation [GO:0006412]	mitochondrial inner membrane [GO:0005743];mitochondrial large ribosomal subunit [GO:0005762];mitochondrion [GO:0005739]	RNA binding [GO:0003723];structural constituent of ribosome [GO:0003735]	FUNCTION: Forms part of 2 intersubunit bridges in the assembled ribosome. Upon binding to MALSU1 intersubunit bridge formation is blocked, preventing ribosome formation and repressing translation (Probable). {ECO:0000305|PubMed:22829778}.	MitoCarta3.0	literature, APEX_matrix, targetP signal, Rickettsial homolog, mito protein domain, coexpression+, MS/MS	Matrix	Mitochondrial central dogma > Translation > Mitochondrial ribosome					0.218409	0.68979	0.340945	0.664213	0.0719763	0.390481	0.015265	0.982969	0.0038414	0.0209479	0.00403031	0.988808	0.000688553	0.0044482	Q6P1L8	Q6P1L8	RM14_HUMAN	MRPL14	39S ribosomal protein L14, mitochondrial
24.9716	24.9043	24.8764	24.9225	24.8044	24.6918	24.6757	24.8044	24.7594	24.8433	24.7945	MRPL4	MitoCarta3.0		0.0750821		0.728059	0.623844	0.509993	translation [GO:0006412]	mitochondrial inner membrane [GO:0005743];mitochondrial large ribosomal subunit [GO:0005762];mitochondrion [GO:0005739]	RNA binding [GO:0003723];structural constituent of ribosome [GO:0003735]		MitoCarta3.0	literature, APEX_matrix, targetP signal, yeast mito homolog++, Rickettsial homolog, mito protein domain, induction, MS/MS++	Matrix	Mitochondrial central dogma > Translation > Mitochondrial ribosome					1.71063	0.128043	0.580748	0.61381	-0.0701399	-0.464573	0.749693	0.603459	-0.0687281	-0.483643	1.4622	0.139254	-0.21395	-1.35438	Q9BYD3	Q9BYD3	RM04_HUMAN	MRPL4	39S ribosomal protein L4, mitochondrial
23.3511	23.417	23.3376	23.1063	23.2405	23.5285	23.4676	22.7796	23.3376	23.3376	23.3239	TXNRD2	MitoCarta3.0		0.0744394		0.11233	0.832592	0.21882	cell redox homeostasis [GO:0045454];response to oxygen radical [GO:0000305]	cytoplasm [GO:0005737];cytosol [GO:0005829];intracellular membrane-bounded organelle [GO:0043231];mitochondrial matrix [GO:0005759];mitochondrion [GO:0005739]	flavin adenine dinucleotide binding [GO:0050660];thioredoxin-disulfide reductase activity [GO:0004791]	FUNCTION: Involved in the control of reactive oxygen species levels and the regulation of mitochondrial redox homeostasis (PubMed:24601690). Maintains thioredoxin in a reduced state. May play a role in redox-regulated cell signaling. {ECO:0000269|PubMed:24601690}.	MitoCarta3.0	literature, APEX_matrix, targetP signal+, Rickettsial homolog, mito protein domain, coexpression, MS/MS++	Matrix	Metabolism > Detoxification > ROS and glutathione metabolism;Metabolism > Detoxification > Selenoproteins					0.0603645	0.82173	0.741221	0.463222	-0.155948	-0.820904	0.713214	0.507673	0.1049	0.627389	0.146536	0.615136	-0.125488	-0.305328	Q9NNW7	Q9NNW7	TRXR2_HUMAN	TXNRD2	Thioredoxin reductase 2, mitochondrial
22.9061	22.8576	23.2961	23.0935	23.2821	23.3101	22.928	23.0576	22.9225	23.3239	23.2679	TMEM14C	MitoCarta3.0		0.0728919		0.162834	0.791654	0.271644	erythrocyte differentiation [GO:0030218];heme biosynthetic process [GO:0006783];mitochondrial transport [GO:0006839];regulation of heme biosynthetic process [GO:0070453]	integral component of membrane [GO:0016021];mitochondrial inner membrane [GO:0005743];mitochondrial membrane [GO:0031966]		FUNCTION: Required for normal heme biosynthesis. {ECO:0000250}.	MitoCarta3.0	literature, mito protein domain+, induction, coexpression, MS/MS+	MIM	0					0.640052	0.24291	1.54267	0.284416	0.342055	1.83631	0.136931	0.827979	-0.0524667	-0.217265	0.630174	0.24727	0.216696	0.880989	Q9P0S9	Q9P0S9	TM14C_HUMAN	TMEM14C	Transmembrane protein 14C
24.1795	24.1565	24.239	24.217	24.1642	24.0105	24.0443	24.1095	24.141	24.1642	24.0772	TARS2	MitoCarta3.0		0.0727406		0.868102	0.615956	0.523366	mitochondrial threonyl-tRNA aminoacylation [GO:0070159];threonyl-tRNA aminoacylation [GO:0006435]	mitochondrial matrix [GO:0005759]	aminoacyl-tRNA editing activity [GO:0002161];ATP binding [GO:0005524];protein homodimerization activity [GO:0042803];threonine-tRNA ligase activity [GO:0004829]	FUNCTION: Catalyzes the attachment of threonine to tRNA(Thr) in a two-step reaction: threonine is first activated by ATP to form Thr-AMP and then transferred to the acceptor end of tRNA(Thr). Also edits incorrectly charged tRNA(Thr) via its editing domain. {ECO:0000269|PubMed:26811336}.	MitoCarta3.0	APEX_matrix, targetP signal, Rickettsial homolog, mito protein domain, MS/MS++	Matrix	Mitochondrial central dogma > Translation > mt-tRNA synthetases					1.78925	0.166871	0.54383	0.736468	0.0387163	0.298073	1.08988	0.532562	-0.0792332	-0.590499	1.21978	0.267135	-0.113257	-0.817962	Q9BW92	Q9BW92	SYTM_HUMAN	TARS2	Threonine--tRNA ligase, mitochondrial
23.2961	23.2961	23.3239	23.2214	23.3239	23.0935	23.0691	23.0674	23.074	23.1222	23.2506	MIPEP	MitoCarta3.0		0.0722707		0.606943	0.644792	0.47119	peptide metabolic process [GO:0006518];protein processing involved in protein targeting to mitochondrion [GO:0006627];proteolysis [GO:0006508]	mitochondrial matrix [GO:0005759];mitochondrion [GO:0005739]	metal ion binding [GO:0046872];metalloendopeptidase activity [GO:0004222]	FUNCTION: Cleaves proteins, imported into the mitochondrion, to their mature size.	MitoCarta3.0	literature, APEX_matrix, targetP signal+, yeast mito homolog++, mito protein domain, induction, MS/MS++	Matrix	Protein import, sorting and homeostasis > Protein import and sorting > Preprotein cleavage;Protein import, sorting and homeostasis > Protein homeostasis > Proteases					2.1084	0.078088	0.0488706	0.956971	-0.00641505	-0.0445174	1.05322	0.383995	-0.140801	-0.864801	3.5767	0.0830054	-0.219487	-1.9798	Q99797	Q99797	MIPEP_HUMAN	MIPEP	Mitochondrial intermediate peptidase
22.8171	22.7327	22.6584	22.7369	22.5451	22.3699	22.4947	22.7327	22.5754	22.9899	22.2477	MRPS18C	MitoCarta3.0		0.0719032		0.108402	0.837953	0.21169	translation [GO:0006412]	mitochondrial inner membrane [GO:0005743];mitochondrial small ribosomal subunit [GO:0005763]	small ribosomal subunit rRNA binding [GO:0070181];structural constituent of ribosome [GO:0003735]		MitoCarta3.0	literature, yeast mito homolog++, Rickettsial homolog, mito protein domain, coexpression, MS/MS++	Matrix	Mitochondrial central dogma > Translation > Mitochondrial ribosome					0.145757	0.641132	0.697158	0.498187	-0.128148	-0.71815	0.0667268	0.899462	-0.0424455	-0.131888	0.735507	0.210598	-0.242496	-1.00637	Q9Y3D5	Q9Y3D5	RT18C_HUMAN	MRPS18C	28S ribosomal protein S18c, mitochondrial
24.7796	24.8044	24.7846	24.7441	24.8093	24.7594	24.7492	24.8623	24.7543	24.9225	24.9088	MRPL43	MitoCarta3.0		0.0715949		0.478869	0.671342	0.434119	mitochondrial translation [GO:0032543];translation [GO:0006412]	mitochondrial inner membrane [GO:0005743];mitochondrial large ribosomal subunit [GO:0005762];mitochondrial ribosome [GO:0005761];mitochondrion [GO:0005739]	RNA binding [GO:0003723];structural constituent of ribosome [GO:0003735]		MitoCarta3.0	literature, targetP signal+, yeast mito homolog++, mito protein domain, induction, coexpression, MS/MS++	Matrix	Mitochondrial central dogma > Translation > Mitochondrial ribosome					0.372303	0.618558	0.178944	0.912711	-0.0126664	-0.100338	0.653066	0.57305	0.0825748	0.525304	0.0114702	0.979684	-0.00168641	-0.0114296	Q8N983	Q8N983	RM43_HUMAN	MRPL43	39S ribosomal protein L43, mitochondrial
23.4551	23.4551	23.5638	23.3645	23.6209	23.5869	23.5638	23.4551	23.6096	23.6209	23.5869	ACAA1	MitoCarta3.0		0.070514		0.776704	0.629299	0.497131	alpha-linolenic acid metabolic process [GO:0036109];bile acid metabolic process [GO:0008206];fatty acid beta-oxidation [GO:0006635];fatty acid beta-oxidation using acyl-CoA oxidase [GO:0033540];phenylacetate catabolic process [GO:0010124];very long-chain fatty acid metabolic process [GO:0000038]	cytosol [GO:0005829];extracellular region [GO:0005576];membrane [GO:0016020];peroxisomal matrix [GO:0005782];peroxisome [GO:0005777];specific granule lumen [GO:0035580]	acetate CoA-transferase activity [GO:0008775];acetyl-CoA C-acetyltransferase activity [GO:0003985];acetyl-CoA C-acyltransferase activity [GO:0003988];acetyl-CoA C-myristoyltransferase activity [GO:0050633];palmitoyl-CoA oxidase activity [GO:0016401]	FUNCTION: Responsible for the thiolytic cleavage of straight chain 3-oxoacyl-CoAs. Catalyzes the cleavage of short, medium and long straight chain 3-oxoacyl-CoAs, medium chain 3-oxoacyl-CoAs being the best substrates. {ECO:0000250|UniProtKB:P21775}.	MitoCarta3.0	yeast mito homolog++, Rickettsial homolog, mito protein domain, coexpression	unknown	Metabolism > Lipid metabolism					0.508193	0.443857	0.233252	0.73218	0.0612818	0.305924	0.498243	0.589458	0.0893981	0.501266	0.649911	0.416417	0.0801659	0.525826	P09110	P09110	THIK_HUMAN	ACAA1	3-ketoacyl-CoA thiolase, peroxisomal
22.8171	22.895	22.7013	22.8614	22.8113	22.9152	22.7244	22.8327	22.9334	22.9079	22.8423	MCUR1	MitoCarta3.0		0.0704187		0.499735	0.669525	0.435886	calcium import into the mitochondrion [GO:0036444];calcium ion import [GO:0070509];mitochondrial calcium ion transmembrane transport [GO:0006851];positive regulation of mitochondrial calcium ion concentration [GO:0051561]	integral component of mitochondrial inner membrane [GO:0031305];mitochondrion [GO:0005739]		FUNCTION: Key regulator of mitochondrial calcium uniporter (MCU) required for calcium entry into mitochondrion (PubMed:23178883, PubMed:26445506, PubMed:27184846, PubMed:26976564). Plays a direct role in uniporter-mediated calcium uptake via a direct interaction with MCU (PubMed:23178883). Probably involved in the assembly of the membrane components of the uniporter complex (uniplex) (PubMed:2718…	MitoCarta3.0	APEX_matrix, yeast mito homolog+, mito protein domain+, induction, MS/MS	MIM	0					0.361125	0.5805	0.388835	0.667034	-0.0647685	-0.386527	0.88228	0.484947	0.10321	0.668064	0.151263	0.772411	-0.0319767	-0.180648	Q96AQ8	Q96AQ8	MCUR1_HUMAN	MCUR1	Mitochondrial calcium uniporter regulator 1
23.654	23.6757	23.7389	23.7389	23.5754	23.178	23.1206	23.3511	23.2821	23.2961	23.2821	NTHL1	MitoCarta3.0	+	0.0701962		0.432677	0.686515	0.414283	base-excision repair, AP site formation [GO:0006285];depyrimidination [GO:0045008];nucleotide-excision repair, DNA incision, 5'-to lesion [GO:0006296]	mitochondrion [GO:0005739];nucleoplasm [GO:0005654];nucleus [GO:0005634]	4 iron, 4 sulfur cluster binding [GO:0051539];class I DNA-(apurinic or apyrimidinic site) endonuclease activity [GO:0140078];damaged DNA binding [GO:0003684];DNA N-glycosylase activity [GO:0019104];DNA-(apurinic or apyrimidinic site) endonuclease activity [GO:0003906];double-stranded DNA binding [GO:0003690];endonuclease activity [GO:0004519];metal ion binding [GO:0046872];oxidized purine nucleob…	FUNCTION: Bifunctional DNA N-glycosylase with associated apurinic/apyrimidinic (AP) lyase function that catalyzes the first step in base excision repair (BER), the primary repair pathway for the repair of oxidative DNA damage (PubMed:9927729). The DNA N-glycosylase activity releases the damaged DNA base from DNA by cleaving the N-glycosidic bond, leaving an AP site. The AP-lyase activity cleaves …	MitoCarta3.0	literature, yeast mito homolog, Rickettsial homolog, mito protein domain	unknown	Metabolism > Metals and cofactors > Fe-S-containing proteins					3.3799	0.00974561	0.0966312	0.89859	0.0195424	0.114402	2.72082	0.0720917	-0.397666	-2.57054	1.8108	0.0664578	-0.44832	-2.36198	P78549	P78549	NTH_HUMAN	NTHL1	Endonuclease III-like protein 1
24.3844	24.417	24.48	24.5225	24.3975	24.3975	24.3712	24.3778	24.3444	24.5696	24.4425	MRPS6	MitoCarta3.0		0.0699883		0.459995	0.67908	0.422397	mitochondrial translation [GO:0032543];translation [GO:0006412]	mitochondrial inner membrane [GO:0005743];mitochondrial small ribosomal subunit [GO:0005763];mitochondrion [GO:0005739];small ribosomal subunit [GO:0015935]	small ribosomal subunit rRNA binding [GO:0070181];structural constituent of ribosome [GO:0003735]		MitoCarta3.0	literature, APEX_matrix, yeast mito homolog++, Rickettsial homolog, mito protein domain, MS/MS++	Matrix	Mitochondrial central dogma > Translation > Mitochondrial ribosome					0.330451	0.624679	0.568621	0.629069	0.0659806	0.443132	0.0677224	0.941543	-0.0145181	-0.0830427	0.485078	0.798173	-0.0185258	-0.159891	P82932	P82932	RT06_HUMAN	MRPS6	28S ribosomal protein S6, mitochondrial
24.945	25.065	25.0567	25.0935	25.0813	24.8142	24.8764	24.989	24.895	25.0854	24.9088	NIPSNAP2	MitoCarta3.0		0.0698694		0.365714	0.703444	0.38855	mitochondrion organization [GO:0007005];oxidative phosphorylation [GO:0006119];positive regulation of high voltage-gated calcium channel activity [GO:1901843]	mitochondrial outer membrane [GO:0005741];mitochondrion [GO:0005739]		FUNCTION: May act as a positive regulator of L-type calcium channels. {ECO:0000250|UniProtKB:O55126}.	MitoCarta3.0	literature, APEX_matrix, targetP signal+, induction, coexpression, MS/MS++	Matrix	Mitochondrial dynamics and surveillance > Autophagy;Mitochondrial dynamics and surveillance > Mitophagy					0.893486	0.253548	0.655768	0.596594	0.0721664	0.491516	0.851844	0.464757	-0.114077	-0.703233	0.592516	0.354716	-0.11178	-0.621875	O75323	O75323	NIPS2_HUMAN	NIPSNAP2	Protein NipSnap homolog 2
22.7715	22.5568	23.0088	22.895	22.741	23.0509	22.8557	23.0838	22.8858	23.2821	23.0292	POLG2	MitoCarta3.0		0.0688883		0.194455	0.774131	0.291933	DNA repair [GO:0006281];DNA-dependent DNA replication [GO:0006261];in utero embryonic development [GO:0001701];mitochondrial DNA metabolic process [GO:0032042];mitochondrial DNA replication [GO:0006264];mitochondrion morphogenesis [GO:0070584];positive regulation of DNA-directed DNA polymerase activity [GO:1900264];respiratory electron transport chain [GO:0022904]	cytoplasm [GO:0005737];gamma DNA polymerase complex [GO:0005760];mitochondrial matrix [GO:0005759];mitochondrial nucleoid [GO:0042645];mitochondrion [GO:0005739]	DNA polymerase binding [GO:0070182];DNA polymerase processivity factor activity [GO:0030337];DNA-directed DNA polymerase activity [GO:0003887];double-stranded DNA binding [GO:0003690];identical protein binding [GO:0042802]	FUNCTION: Mitochondrial polymerase processivity subunit. It regulates the polymerase and exonuclease activities promoting processive DNA synthesis. Binds to ss-DNA. {ECO:0000269|PubMed:30157269}.	MitoCarta3.0	literature, APEX_matrix, targetP signal, mito protein domain	Matrix	Mitochondrial central dogma > mtDNA maintenance > mtDNA nucleoid;Mitochondrial central dogma > mtDNA maintenance > mtDNA replication					0.972551	0.145501	0.724702	0.433219	0.217429	0.952732	0.589535	0.427232	0.184057	0.768698	1.14284	0.120194	0.332598	1.49918	Q9UHN1	Q9UHN1	DPOG2_HUMAN	POLG2	DNA polymerase subunit gamma-2, mitochondrial
22.6628	22.7056	22.8346	22.6497	22.8054	22.6865	22.7675	22.9171	22.8538	22.928	22.7955	BAD	MitoCarta3.0		0.0687377		0.370484	0.704018	0.386903	activation of cysteine-type endopeptidase activity [GO:0097202];activation of cysteine-type endopeptidase activity involved in apoptotic process [GO:0006919];ADP metabolic process [GO:0046031];apoptotic process [GO:0006915];ATP metabolic process [GO:0046034];cellular response to chromate [GO:0071247];cellular response to hypoxia [GO:0071456];cellular response to lipid [GO:0071396];cellular respon…	cytosol [GO:0005829];mitochondrial outer membrane [GO:0005741];mitochondrion [GO:0005739]	14-3-3 protein binding [GO:0071889];cysteine-type endopeptidase activator activity involved in apoptotic process [GO:0008656];lipid binding [GO:0008289];phospholipid binding [GO:0005543];protein kinase B binding [GO:0043422];protein kinase binding [GO:0019901];protein phosphatase 2B binding [GO:0030346];protein phosphatase binding [GO:0019903]	FUNCTION: Promotes cell death. Successfully competes for the binding to Bcl-X(L), Bcl-2 and Bcl-W, thereby affecting the level of heterodimerization of these proteins with BAX. Can reverse the death repressor activity of Bcl-X(L), but not that of Bcl-2 (By similarity). Appears to act as a link between growth factor receptor signaling and the apoptotic pathways. {ECO:0000250}.	MitoCarta3.0	literature, mito protein domain	MOM	Mitochondrial dynamics and surveillance > Apoptosis					0.552407	0.390723	0.427545	0.622899	0.0790564	0.449684	0.62488	0.546121	0.0958621	0.567158	0.498931	0.396071	0.106181	0.562852	Q92934	Q92934	BAD_HUMAN	BAD	Bcl2-associated agonist of cell death
24.1095	24.1642	24.1015	24.217	24.239	24.1795	24.1253	24.019	24.1253	24.2243	24.1795	PDE12	MitoCarta3.0		0.0684395		0.54919	0.667067	0.441141	cellular response to dsRNA [GO:0071359];cellular response to interferon-alpha [GO:0035457];cellular response to interferon-gamma [GO:0071346];defense response to virus [GO:0051607];mitochondrial mRNA catabolic process [GO:0000958];mRNA processing [GO:0006397];negative regulation of cell death [GO:0060548];negative regulation of oxidative phosphorylation [GO:0090324];nuclear-transcribed mRNA catab…	cytosol [GO:0005829];mitochondrial matrix [GO:0005759];mitochondrion [GO:0005739]	3'-5'-exoribonuclease activity [GO:0000175];exonuclease activity [GO:0004527];metal ion binding [GO:0046872];oligoribonucleotidase activity [GO:0034611];poly(A)-specific ribonuclease activity [GO:0004535]	FUNCTION: Enzyme that cleaves 2',5'-phosphodiester bond linking adenosines of the 5'-triphosphorylated oligoadenylates, triphosphorylated oligoadenylates referred as 2-5A modulates the 2-5A system. Degrades triphosphorylated 2-5A to produce AMP and ATP (PubMed:26055709). Also cleaves 3',5'-phosphodiester bond of oligoadenylates (PubMed:21666256, PubMed:30389976, PubMed:26055709). Plays a role as …	MitoCarta3.0	APEX_matrix, targetP signal, mito protein domain	Matrix	Mitochondrial central dogma > mtRNA metabolism > mt-mRNA modifications;Mitochondrial central dogma > mtRNA metabolism > mtRNA stability and decay					0.302202	0.665272	0.332117	0.729796	0.0489632	0.308514	0.0638288	0.955309	-0.00942485	-0.0622692	0.165571	0.778265	-0.0289011	-0.176039	Q6L8Q7	Q6L8Q7	PDE12_HUMAN	PDE12	2',5'-phosphodiesterase 12
22.6364	22.6231	22.5117	22.4775	22.4726	22.1734	22.0983	22.4526	22.3321	22.2273	22.3699	CRAT	MitoCarta3.0		0.0683155		0.231118	0.755889	0.316386	carnitine metabolic process, CoA-linked [GO:0019254];fatty acid beta-oxidation using acyl-CoA oxidase [GO:0033540];medium-chain fatty acid metabolic process [GO:0051791];short-chain fatty acid metabolic process [GO:0046459]	cytosol [GO:0005829];endoplasmic reticulum [GO:0005783];mitochondrial inner membrane [GO:0005743];mitochondrion [GO:0005739];peroxisomal matrix [GO:0005782];peroxisome [GO:0005777]	acyl-CoA oxidase activity [GO:0003997];carnitine O-acetyltransferase activity [GO:0004092];carnitine O-octanoyltransferase activity [GO:0008458]	FUNCTION: Catalyzes the reversible transfer of acyl groups from carnitine to coenzyme A (CoA) and regulates the acyl-CoA/CoA ratio. Also plays a crucial role in the transport of fatty acids for beta-oxidation (PubMed:15099582, PubMed:29395073). Responsible for the synthesis of short- and branched-chain acylcarnitines (PubMed:23485643). Active towards some branched-chain amino acid oxidation pathw…	MitoCarta3.0	literature, APEX_matrix, targetP signal, yeast mito homolog+, mito protein domain, induction, coexpression, MS/MS++	MIM	Metabolism > Lipid metabolism > Fatty acid oxidation					1.71065	0.0691643	2.47535	0.37838	-0.142491	-1.22163	1.79224	0.269838	-0.177527	-1.22953	1.16436	0.108011	-0.388334	-1.62312	P43155	P43155	CACP_HUMAN	CRAT	Carnitine O-acetyltransferase
22.6843	22.654	22.7223	22.4923	22.7182	22.5754	22.6276	22.7244	22.6029	22.7816	22.7451	AKAP10	MitoCarta3.0		0.0673707		0.409658	0.697772	0.396671	protein localization [GO:0008104];signal transduction [GO:0007165]	cytosol [GO:0005829];mitochondrion [GO:0005739];plasma membrane [GO:0005886];protein-containing complex [GO:0032991]	protein kinase A binding [GO:0051018]	FUNCTION: Differentially targeted protein that binds to type I and II regulatory subunits of protein kinase A and anchors them to the mitochondria or the plasma membrane. Although the physiological relevance between PKA and AKAPS with mitochondria is not fully understood, one idea is that BAD, a proapoptotic member, is phosphorylated and inactivated by mitochondria-anchored PKA. It cannot be excl…	MitoCarta3.0	literature, mito protein domain	MOM	Signaling > cAMP-PKA signaling					0.0914333	0.8418	0.0877001	0.888909	-0.0249122	-0.125337	0.282445	0.718275	0.0655778	0.33885	0.171444	0.786702	-0.0267051	-0.169582	O43572	O43572	AKA10_HUMAN	AKAP10	A-kinase anchor protein 10, mitochondrial
26.5653	26.5359	26.8142	26.726	26.7517	26.604	26.574	26.5448	26.6458	26.6181	26.6595	GSR	MitoCarta3.0	+	0.0668634		1.477	0.603286	0.552652	cell redox homeostasis [GO:0045454];cellular response to oxidative stress [GO:0034599];glutathione metabolic process [GO:0006749]	cytosol [GO:0005829];external side of plasma membrane [GO:0009897];extracellular exosome [GO:0070062];mitochondrial matrix [GO:0005759];mitochondrion [GO:0005739]	electron transfer activity [GO:0009055];flavin adenine dinucleotide binding [GO:0050660];glutathione-disulfide reductase (NADPH) activity [GO:0004362];NADP binding [GO:0050661]	FUNCTION: Maintains high levels of reduced glutathione in the cytosol.	MitoCarta3.0	literature, APEX_matrix, targetP signal, Rickettsial homolog, mito protein domain, MS/MS++	Matrix	Metabolism > Detoxification > ROS and glutathione metabolism					3.35278	0.0492423	2.0335	0.325372	0.213367	1.5742	1.88178	0.345487	-0.122857	-0.953202	0.389649	0.758799	0.0236473	0.189751	P00390	P00390	GSHR_HUMAN	GSR	Glutathione reductase, mitochondrial
22.9513	22.7675	22.9933	22.8152	23.0393	23.0967	23.1901	23.0854	23.214	23.1871	23.1688	AMACR	MitoCarta3.0		0.0659218		0.858873	0.636334	0.485853	bile acid biosynthetic process [GO:0006699];bile acid metabolic process [GO:0008206];fatty acid beta-oxidation using acyl-CoA oxidase [GO:0033540]	cytoplasm [GO:0005737];cytosol [GO:0005829];intracellular membrane-bounded organelle [GO:0043231];mitochondrion [GO:0005739];peroxisomal matrix [GO:0005782];peroxisome [GO:0005777];plasma membrane [GO:0005886]	alpha-methylacyl-CoA racemase activity [GO:0008111];CoA-transferase activity [GO:0008410];signaling receptor binding [GO:0005102]	FUNCTION: Catalyzes the interconversion of (R)- and (S)-stereoisomers of alpha-methyl-branched-chain fatty acyl-CoA esters (PubMed:7649182, PubMed:10655068, PubMed:11060359). Acts only on coenzyme A thioesters, not on free fatty acids, and accepts as substrates a wide range of alpha-methylacyl-CoAs, including pristanoyl-CoA, trihydroxycoprostanoyl-CoA (an intermediate in bile acid synthesis), and…	MitoCarta3.0	literature, mito protein domain, coexpression, MS/MS	Matrix	Metabolism > Lipid metabolism > Fatty acid oxidation					1.92442	0.0642335	0.318924	0.643198	0.0898822	0.424602	1.58777	0.22825	0.240704	1.41938	1.332	0.123558	0.264665	1.46399	Q9UHK6	Q9UHK6	AMACR_HUMAN	AMACR	Alpha-methylacyl-CoA racemase
25.9157	25.8552	25.918	25.9847	25.9428	25.6403	25.5869	25.6513	25.6971	25.5869	25.792	NDUFB10	MitoCarta3.0	+	0.0658429		0.453912	0.692021	0.405157	mitochondrial electron transport, NADH to ubiquinone [GO:0006120];mitochondrial respiratory chain complex I assembly [GO:0032981]	mitochondrial inner membrane [GO:0005743];mitochondrial respiratory chain complex I [GO:0005747]	NADH dehydrogenase (ubiquinone) activity [GO:0008137]	FUNCTION: Accessory subunit that is involved in the functional assembly of the mitochondrial respiratory chain complex I. Complex I has an NADH dehydrogenase activity with ubiquinone as an immediate electron acceptor and mediates the transfer of electrons from NADH to the respiratory chain. {ECO:0000269|PubMed:27626371, ECO:0000269|PubMed:28040730}.	MitoCarta3.0	literature, APEX_matrix, mito protein domain+, induction, coexpression++, MS/MS++	MIM	OXPHOS > Complex I > CI subunits;OXPHOS > OXPHOS subunits					2.87431	0.027028	0.799392	0.609999	0.0630372	0.471263	1.83221	0.19052	-0.256467	-1.57942	2.32347	0.0822801	-0.259272	-1.93245	O96000	O96000	NDUBA_HUMAN	NDUFB10	NADH dehydrogenase [ubiquinone] 1 beta subcomplex subunit 10
22.8132	22.8764	22.9116	22.9864	22.9189	22.6276	22.5938	22.7816	22.8034	22.7203	22.6757	NT5DC3	MitoCarta3.0		0.0654971		0.403049	0.703325	0.387901		receptor complex [GO:0043235]	5'-nucleotidase activity [GO:0008253];metal ion binding [GO:0046872]		MitoCarta3.0	APEX_matrix, targetP signal, MS/MS++	Matrix	0					2.04278	0.070089	1.03016	0.513541	0.0941378	0.678558	2.01193	0.227432	-0.205835	-1.4259	0.964747	0.214134	-0.177195	-0.994121	Q86UY8	Q86UY8	NT5D3_HUMAN	NT5DC3	5'-nucleotidase domain-containing protein 3
25.6595	25.6209	25.7182	25.6811	25.705	25.7389	25.6865	25.7077	25.772	25.7771	25.7771	LETM1	MitoCarta3.0		0.064366		1.86296	0.600047	0.558103	calcium export from the mitochondrion [GO:0099093];cellular metal ion homeostasis [GO:0006875];cristae formation [GO:0042407];mitochondrial calcium ion homeostasis [GO:0051560];mitochondrial calcium ion transmembrane transport [GO:0006851];negative regulation of mitochondrial calcium ion concentration [GO:0051562];protein hexamerization [GO:0034214];protein homooligomerization [GO:0051260];regula…	integral component of membrane [GO:0016021];mitochondrial inner membrane [GO:0005743];mitochondrion [GO:0005739]	calcium ion binding [GO:0005509];calcium:proton antiporter activity [GO:0015369];ribosome binding [GO:0043022]	FUNCTION: Mitochondrial proton/calcium antiporter that mediates proton-dependent calcium efflux from mitochondrion (PubMed:19797662). Crucial for the maintenance of mitochondrial tubular networks and for the assembly of the supercomplexes of the respiratory chain (PubMed:18628306). Required for the maintenance of the tubular shape and cristae organization (PubMed:18628306). In contrast to SLC8B1/…	MitoCarta3.0	literature, APEX_IMS, APEX_matrix, targetP signal, yeast mito homolog+, mito protein domain+, coexpression++, MS/MS++	MIM	Signaling > Calcium homeostasis > Calcium cycle					2.98065	0.154984	1.25631	0.581879	0.0612564	0.510116	2.59672	0.48613	0.0739485	0.666335	1.20629	0.39169	0.0708389	0.569558	O95202	O95202	LETM1_HUMAN	LETM1	Mitochondrial proton/calcium exchanger protein
22.7776	22.882	22.7077	22.6518	22.8132	22.9654	22.7574	22.895	22.8576	23.1612	22.7915	PDSS1	MitoCarta3.0		0.0641448		0.190076	0.784264	0.279894	isoprenoid biosynthetic process [GO:0008299];ubiquinone biosynthetic process [GO:0006744]	mitochondrial matrix [GO:0005759];transferase complex [GO:1990234]	all-trans-decaprenyl-diphosphate synthase activity [GO:0097269];metal ion binding [GO:0046872];prenyltransferase activity [GO:0004659];protein heterodimerization activity [GO:0046982];trans-hexaprenyltranstransferase activity [GO:0000010];trans-octaprenyltranstransferase activity [GO:0050347]	FUNCTION: Heterotetrameric enzyme that catalyzes the condensation of farnesyl diphosphate (FPP), which acts as a primer, and isopentenyl diphosphate (IPP) to produce prenyl diphosphates of varying chain lengths and participates in the determination of the side chain of ubiquinone (PubMed:16262699). Supplies nona and decaprenyl diphosphate, the precursors for the side chain of the isoprenoid quino…	MitoCarta3.0	APEX_matrix, targetP signal, yeast mito homolog+, Rickettsial homolog, mito protein domain, coexpression	MIM	Metabolism > Metals and cofactors > Coenzyme Q metabolism					0.495922	0.352245	0.617688	0.537787	-0.105548	-0.612077	0.796481	0.347106	0.212503	0.951847	0.180556	0.71127	0.0428108	0.227751	Q5T2R2	Q5T2R2	DPS1_HUMAN	PDSS1	Decaprenyl-diphosphate synthase subunit 1
25.002	24.9933	25.002	25.0062	24.9803	24.8811	24.8717	24.9134	24.824	25.0443	24.989	MRPL37	MitoCarta3.0		0.0636628		0.3999	0.708451	0.380365	translation [GO:0006412]	mitochondrial inner membrane [GO:0005743];mitochondrial large ribosomal subunit [GO:0005762];mitochondrial ribosome [GO:0005761];mitochondrion [GO:0005739]	RNA binding [GO:0003723];structural constituent of ribosome [GO:0003735]		MitoCarta3.0	literature, APEX_matrix, targetP signal, mito protein domain, induction, coexpression+, MS/MS++	Matrix	Mitochondrial central dogma > Translation > Mitochondrial ribosome					0.644978	0.430222	0.0455692	0.983568	-0.00147502	-0.0133075	0.261709	0.79036	-0.0437609	-0.262571	2.14137	0.228456	-0.108899	-0.933834	Q9BZE1	Q9BZE1	RM37_HUMAN	MRPL37	39S ribosomal protein L37, mitochondrial
24.0443	24.019	24.0772	24.1015	24.1253	24.1642	24.141	24.1946	24.1642	24.317	24.2096	PITRM1	MitoCarta3.0		0.0636425		0.594226	0.673502	0.430357	protein processing [GO:0016485];protein targeting to mitochondrion [GO:0006626];proteolysis [GO:0006508]	mitochondrial matrix [GO:0005759];mitochondrion [GO:0005739]	enzyme activator activity [GO:0008047];metalloendopeptidase activity [GO:0004222];metallopeptidase activity [GO:0008237];zinc ion binding [GO:0008270]	FUNCTION: Metalloendopeptidase of the mitochondrial matrix that functions in peptide cleavage and degradation rather than in protein processing (PubMed:10360838, PubMed:16849325, PubMed:19196155, PubMed:24931469). Has an ATP-independent activity (PubMed:16849325). Specifically cleaves peptides in the range of 5 to 65 residues (PubMed:19196155). Shows a preference for cleavage after small polar re…	MitoCarta3.0	literature, APEX_matrix, targetP signal, yeast mito homolog++, mito protein domain+, coexpression, MS/MS++	Matrix	Protein import, sorting and homeostasis > Protein homeostasis > Proteases					1.98581	0.120492	1.38594	0.551225	0.0697091	0.579742	1.27609	0.37899	0.128901	0.874613	2.05297	0.184706	0.134967	1.10514	Q5JRX3	Q5JRX3	PREP_HUMAN	PITRM1	Presequence protease, mitochondrial
22.5093	22.3403	22.3565	22.4526	22.6693	22.1363	22.0359	21.9316	22.0292	22.3017	21.9637	UQCC1	MitoCarta3.0	+	0.0635904		0.206226	0.775325	0.290099	mitochondrial respiratory chain complex III assembly [GO:0034551]	cytoplasmic vesicle [GO:0031410];mitochondrial inner membrane [GO:0005743];mitochondrion [GO:0005739]		FUNCTION: Required for the assembly of the ubiquinol-cytochrome c reductase complex (mitochondrial respiratory chain complex III or cytochrome b-c1 complex). Involved in cytochrome b translation and/or stability. {ECO:0000269|PubMed:24385928}.	MitoCarta3.0	literature, APEX_matrix, targetP signal, yeast mito homolog, mito protein domain+, coexpression++, MS/MS++	MIM	OXPHOS > Complex III > CIII assembly factors;OXPHOS > OXPHOS assembly factors					1.77167	0.0497087	0.187655	0.741923	0.0679986	0.289349	1.33026	0.182308	-0.394595	-1.6523	1.53645	0.0813701	-0.390187	-1.96119	Q9NVA1	Q9NVA1	UQCC1_HUMAN	UQCC1	Ubiquinol-cytochrome-c reductase complex assembly factor 1
25.2499	25.2499	25.1871	25.2317	25.217	25.3578	25.2643	25.2891	25.3778	25.3578	25.3645	CRYZ	MitoCarta3.0		0.0629857		1.03463	0.633541	0.489818	protein homotetramerization [GO:0051289];visual perception [GO:0007601];xenobiotic catabolic process [GO:0042178]	cytosol [GO:0005829];extracellular exosome [GO:0070062]	identical protein binding [GO:0042802];mRNA 3'-UTR binding [GO:0003730];NADPH binding [GO:0070402];NADPH:quinone reductase activity [GO:0003960];zinc ion binding [GO:0008270]	FUNCTION: Does not have alcohol dehydrogenase activity. Binds NADP and acts through a one-electron transfer process. Orthoquinones, such as 1,2-naphthoquinone or 9,10-phenanthrenequinone, are the best substrates (in vitro). May act in the detoxification of xenobiotics. Interacts with (AU)-rich elements (ARE) in the 3'-UTR of target mRNA species. Enhances the stability of mRNA coding for BCL2. NAD…	MitoCarta3.0	APEX_matrix, mito protein domain, MS/MS	Matrix	0					2.75182	0.105682	0.955132	0.71836	-0.0379753	-0.324721	3.37444	0.242016	0.154819	1.35352	0.6331	0.522679	0.0538578	0.395658	Q08257	Q08257	QOR_HUMAN	CRYZ	Quinone oxidoreductase
21.9637	21.8839	21.9423	21.9352	22.0918	21.8913	21.7756	21.7307	22.1143	21.6886	21.7756	DHRS1	MitoCarta3.0		0.0602862		0.163941	0.806675	0.252891		endoplasmic reticulum [GO:0005783]	oxidoreductase activity [GO:0016491]		MitoCarta3.0	Rickettsial homolog, mito protein domain, MS/MS++	MIM	Metabolism > Lipid metabolism > Cholesterol, bile acid, steroid synthesis					0.36506	0.443852	0.367807	0.672025	0.0660022	0.383015	0.3945	0.559151	-0.130319	-0.544065	0.777783	0.299519	-0.124603	-0.739161	Q96LJ7	Q96LJ7	DHRS1_HUMAN	DHRS1	Dehydrogenase/reductase SDR family member 1
24.6375	24.654	24.5638	24.48	24.8142	24.3511	24.391	24.2961	24.4488	24.3975	24.3712	COX5B	MitoCarta3.0		0.0597769		0.770692	0.667193	0.44044	mitochondrial electron transport, cytochrome c to oxygen [GO:0006123];respiratory gaseous exchange by respiratory system [GO:0007585]	mitochondrial inner membrane [GO:0005743];mitochondrial respiratory chain complex IV [GO:0005751];mitochondrion [GO:0005739]	cytochrome-c oxidase activity [GO:0004129];metal ion binding [GO:0046872]	FUNCTION: Component of the cytochrome c oxidase, the last enzyme in the mitochondrial electron transport chain which drives oxidative phosphorylation. The respiratory chain contains 3 multisubunit complexes succinate dehydrogenase (complex II, CII), ubiquinol-cytochrome c oxidoreductase (cytochrome b-c1 complex, complex III, CIII) and cytochrome c oxidase (complex IV, CIV), that cooperate to tran…	MitoCarta3.0	literature, APEX_IMS, APEX_matrix, targetP signal+, yeast mito homolog++, mito protein domain+, MS/MS++	MIM	OXPHOS > Complex IV > CIV subunits;OXPHOS > OXPHOS subunits					1.66025	0.0780717	0.0697784	0.897999	-0.026439	-0.115078	0.971554	0.312826	-0.213491	-1.05196	2.43883	0.0759864	-0.299707	-2.20327	P10606	P10606	COX5B_HUMAN	COX5B	Cytochrome c oxidase subunit 5B, mitochondrial
23.5522	23.5522	23.48	23.6096	23.5285	23.48	23.4923	23.4676	23.5869	23.48	23.5522	LACTB2	MitoCarta3.0		0.0597235		0.86021	0.657144	0.45149	RNA phosphodiester bond hydrolysis, endonucleolytic [GO:0090502]	mitochondrial matrix [GO:0005759]	endoribonuclease activity [GO:0004521];single-stranded RNA binding [GO:0003727];zinc ion binding [GO:0008270]	cleaves preferentially 3' to purine-pyrimidine dinucleotide motifs in single-stranded RNA. The cleavage product contains a free 3' -OH group. Has no activity with double-stranded RNA or DNA. Required for normal mitochondrial function and cell viability. {ECO:0000269|PubMed:26826708}.;FUNCTION: Endoribonuclease	MitoCarta3.0	targetP signal, yeast mito homolog+, mito protein domain, induction, MS/MS+	Matrix	Mitochondrial central dogma > mtRNA metabolism > mtRNA stability and decay					0.490082	0.625444	0.0912163	0.927356	-0.0127716	-0.0858193	0.00205857	0.995593	0.000310262	0.0020794	2.36656	0.33458	-0.0721849	-0.661088	Q53H82	Q53H82	LACB2_HUMAN	LACTB2	Endoribonuclease LACTB2
23.7796	23.7492	23.9043	23.9225	23.9134	23.5045	23.48	23.3376	23.4298	23.417	23.654	DCAKD	MitoCarta3.0	+	0.0596085		0.254886	0.76076	0.309003	coenzyme A biosynthetic process [GO:0015937]	membrane [GO:0016020]	ATP binding [GO:0005524];dephospho-CoA kinase activity [GO:0004140]		MitoCarta3.0	GFP, yeast mito homolog, Rickettsial homolog, mito protein domain, coexpression, MS/MS	Membrane	0					3.03436	0.0137134	2.82588	0.365519	0.149023	1.31636	2.23169	0.0890327	-0.413119	-2.3321	1.75226	0.0827124	-0.323704	-1.92535	Q8WVC6	Q8WVC6	DCAKD_HUMAN	DCAKD	Dephospho-CoA kinase domain-containing protein
23.976	24.0526	24.002	23.9847	24.0772	23.976	23.976	24.0359	24.0275	24.0935	24.0443	MRPL40	MitoCarta3.0		0.0591284		0.985571	0.650835	0.461491	anatomical structure morphogenesis [GO:0009653]	mitochondrial inner membrane [GO:0005743];mitochondrial large ribosomal subunit [GO:0005762];mitochondrial ribosome [GO:0005761];mitochondrion [GO:0005739];nucleolus [GO:0005730];nucleus [GO:0005634]	RNA binding [GO:0003723]		MitoCarta3.0	literature, APEX_matrix, targetP signal+, yeast mito homolog++, mito protein domain+, induction, coexpression, MS/MS	Matrix	Mitochondrial central dogma > Translation > Mitochondrial ribosome					0.354439	0.744211	0.050837	0.955403	0.00702127	0.0479304	0.414987	0.79887	0.0337779	0.250893	0.176276	0.830403	-0.0183293	-0.13236	Q9NQ50	Q9NQ50	RM40_HUMAN	MRPL40	39S ribosomal protein L40, mitochondrial
22.9298	22.9352	22.9261	22.9189	22.5309	22.6562	22.4651	22.8746	22.5356	22.6164	23.0207	UQCC2	MitoCarta3.0		0.0589504		0.111776	0.843877	0.202531	mitochondrial respiratory chain complex III assembly [GO:0034551];positive regulation of mitochondrial translation [GO:0070131];regulation of insulin secretion [GO:0050796];regulation of oxidative phosphorylation [GO:0002082];regulation of skeletal muscle cell differentiation [GO:2001014]	mitochondrial inner membrane [GO:0005743];mitochondrial intermembrane space [GO:0005758];mitochondrial matrix [GO:0005759];mitochondrial nucleoid [GO:0042645];mitochondrion [GO:0005739];nuclear body [GO:0016604]		FUNCTION: Required for the assembly of the ubiquinol-cytochrome c reductase complex (mitochondrial respiratory chain complex III or cytochrome b-c1 complex). Plays a role in the modulation of respiratory chain activities such as oxygen consumption and ATP production and via its modulation of the respiratory chain activity can regulate skeletal muscle differentiation and insulin secretion by pancr…	MitoCarta3.0	APEX_matrix, GFP, coexpression, MS/MS	MIM	OXPHOS > Complex III > CIII assembly factors;OXPHOS > OXPHOS assembly factors					0.226329	0.525176	0.33186	0.577924	-0.140493	-0.523124	0.124575	0.819605	-0.067723	-0.226569	0.748337	0.195331	-0.267166	-1.05722	Q9BRT2	Q9BRT2	UQCC2_HUMAN	UQCC2	Ubiquinol-cytochrome-c reductase complex assembly factor 2
24.7695	24.7695	24.8093	24.8528	24.7796	24.6757	24.6757	24.7695	24.7492	24.8044	24.7441	MRPS9	MitoCarta3.0		0.0588945		0.734598	0.673636	0.430687	DNA damage response, detection of DNA damage [GO:0042769];translation [GO:0006412]	mitochondrial inner membrane [GO:0005743];mitochondrial small ribosomal subunit [GO:0005763];mitochondrion [GO:0005739];nucleolus [GO:0005730];small ribosomal subunit [GO:0015935]	RNA binding [GO:0003723];structural constituent of ribosome [GO:0003735]		MitoCarta3.0	literature, APEX_matrix, targetP signal, yeast mito homolog++, Rickettsial homolog, mito protein domain, induction, coexpression, MS/MS	Matrix	Mitochondrial central dogma > mtRNA metabolism > mtRNA granules;Mitochondrial central dogma > Translation > Mitochondrial ribosome					1.16226	0.346858	0.6895	0.699521	0.0443853	0.348235	0.769558	0.691645	-0.0480124	-0.372973	0.659354	0.477754	-0.0625216	-0.445445	P82933	P82933	RT09_HUMAN	MRPS9	28S ribosomal protein S9, mitochondrial
24.417	24.3307	24.6486	24.6264	24.5638	24.4488	24.4738	24.6153	24.5926	24.5522	24.5696	SCO2	MitoCarta3.0		0.0588315		0.481213	0.706496	0.38421	cellular copper ion homeostasis [GO:0006878];eye development [GO:0001654];in utero embryonic development [GO:0001701];mitochondrial cytochrome c oxidase assembly [GO:0033617];muscle system process [GO:0003012];respiratory electron transport chain [GO:0022904];response to activity [GO:0014823]	integral component of mitochondrial inner membrane [GO:0031305];mitochondrial matrix [GO:0005759];mitochondrion [GO:0005739];myofibril [GO:0030016]	copper chaperone activity [GO:0016531];copper ion binding [GO:0005507];protein-disulfide reductase activity [GO:0015035]	FUNCTION: Copper metallochaperone essential for the synthesis and maturation of cytochrome c oxidase subunit II (MT-CO2/COX2). Involved in transporting copper to the Cu(A) site on MT-CO2/COX2 (PubMed:15229189, PubMed:17189203). Also acts as a thiol-disulfide oxidoreductase to regulate the redox state of the cysteines in SCO1 during maturation of MT-CO2/COX2 (PubMed:19336478). {ECO:0000269|PubMed:…	MitoCarta3.0	literature, APEX_IMS, targetP signal+, yeast mito homolog+, Rickettsial homolog, mito protein domain, MS/MS	MIM	Metabolism > Metals and cofactors > Copper metabolism;OXPHOS > Complex IV > CIV assembly factors;OXPHOS > OXPHOS assembly factors					1.8156	0.108498	1.86171	0.316651	0.239081	1.63873	0.67365	0.731419	-0.0414715	-0.324126	0.800625	0.276396	0.138778	0.79659	O43819	O43819	SCO2_HUMAN	SCO2	Protein SCO2 homolog, mitochondrial
22.5846	22.8576	23.2258	22.848	22.8746	22.9672	22.5427	22.5777	22.6714	22.6164	22.9725	UQCC3	MitoCarta3.0		0.0575333		0.119587	0.839093	0.20894	ATP biosynthetic process [GO:0006754];cristae formation [GO:0042407];mitochondrial electron transport, ubiquinol to cytochrome c [GO:0006122];mitochondrial respiratory chain complex III assembly [GO:0034551]	cytosol [GO:0005829];integral component of mitochondrial inner membrane [GO:0031305];mitochondrion [GO:0005739];nucleoplasm [GO:0005654]	cardiolipin binding [GO:1901612];phosphatidic acid binding [GO:0070300]	FUNCTION: Required for the assembly of the ubiquinol-cytochrome c reductase complex (mitochondrial respiratory chain complex III or cytochrome b-c1 complex), mediating cytochrome b recruitment and probably stabilization within the complex. Thereby, plays an important role in ATP production by mitochondria. Cardiolipin-binding protein, it may also control the cardiolipin composition of mitochondri…	MitoCarta3.0	literature, coexpression, MS/MS	MIM	OXPHOS > Complex III > CIII assembly factors;OXPHOS > OXPHOS assembly factors					0.400226	0.351555	0.590773	0.441934	0.261708	0.911176	0.627616	0.383062	-0.229385	-0.867145	0.0414391	0.891396	-0.0252104	-0.0832184	Q6UW78	Q6UW78	UQCC3_HUMAN	UQCC3	Ubiquinol-cytochrome-c reductase complex assembly factor 3
22.741	22.5869	22.6649	22.5638	22.3857	22.5451	22.5141	22.4576	22.5165	22.7553	22.4118	AUH	MitoCarta3.0		0.0556062		0.204921	0.791641	0.271491	branched-chain amino acid catabolic process [GO:0009083];fatty acid beta-oxidation [GO:0006635];leucine catabolic process [GO:0006552]	mitochondrial matrix [GO:0005759];mitochondrion [GO:0005739]	enoyl-CoA hydratase activity [GO:0004300];itaconyl-CoA hydratase activity [GO:0050011];methylglutaconyl-CoA hydratase activity [GO:0004490];mRNA 3'-UTR binding [GO:0003730]	FUNCTION: Catalyzes the conversion of 3-methylglutaconyl-CoA to 3-hydroxy-3-methylglutaryl-CoA (PubMed:11738050, PubMed:12434311, PubMed:12655555). Also has itaconyl-CoA hydratase activity by converting itaconyl-CoA into citramalyl-CoA in the C5-dicarboxylate catabolism pathway (PubMed:29056341). The C5-dicarboxylate catabolism pathway is required to detoxify itaconate, a vitamin B12-poisoning me…	MitoCarta3.0	literature, APEX_matrix, yeast mito homolog+, Rickettsial homolog, mito protein domain, induction, coexpression++, MS/MS++	Matrix	Metabolism > Amino acid metabolism > Branched-chain amino acid metabolism;Metabolism > Carbohydrate metabolism > Itaconate metabolism					0.209419	0.624567	0.430047	0.553166	-0.125784	-0.571785	0.0613897	0.927484	0.0230592	0.100105	1.01433	0.225664	-0.158331	-0.952359	Q13825	Q13825	AUHM_HUMAN	AUH	Methylglutaconyl-CoA hydratase, mitochondrial
23.0393	23.0641	23.0935	22.9864	23.0967	23.0967	22.7856	22.8969	22.9152	23.0935	22.937	IBA57	MitoCarta3.0		0.0555134		0.199931	0.793534	0.26827	heme biosynthetic process [GO:0006783];iron-sulfur cluster assembly [GO:0016226]	mitochondrial matrix [GO:0005759];mitochondrion [GO:0005739]	RNA binding [GO:0003723];transferase activity [GO:0016740]	FUNCTION: Involved in the maturation of mitochondrial 4Fe-4S proteins functioning late in the iron-sulfur cluster assembly pathway. {ECO:0000269|PubMed:23462291}.	MitoCarta3.0	APEX_matrix, targetP signal, yeast mito homolog++, Rickettsial homolog, mito protein domain, coexpression, MS/MS++	Matrix	Metabolism > Metals and cofactors > Fe-S cluster biosynthesis					0.350396	0.508912	0.0504448	0.955169	0.00714842	0.0484045	0.50374	0.620334	-0.0769596	-0.461362	0.436946	0.387945	-0.125325	-0.575248	Q5T440	Q5T440	CAF17_HUMAN	IBA57	Putative transferase CAF17, mitochondrial
23.0459	23.0509	23.0122	23.0592	22.8557	22.9024	22.8249	23.0476	22.867	22.9725	23.0999	MRPL57	MitoCarta3.0		0.0548096		0.228984	0.782171	0.282872	mitochondrial translation [GO:0032543]	mitochondrial inner membrane [GO:0005743];mitochondrial large ribosomal subunit [GO:0005762];mitochondrial ribosome [GO:0005761];mitochondrion [GO:0005739]	structural constituent of ribosome [GO:0003735]		MitoCarta3.0	literature, APEX_matrix, targetP signal, mito protein domain+, coexpression, MS/MS+	Matrix	Mitochondrial central dogma > Translation > Mitochondrial ribosome					0.184403	0.697163	0.36907	0.653873	-0.0727304	-0.405287	0.0148685	0.982627	0.00409444	0.0214142	0.621244	0.332779	-0.123446	-0.669906	Q9BQC6	Q9BQC6	RT63_HUMAN	MRPL57	Ribosomal protein 63, mitochondrial
NaN	NaN	18.812	16.6648	18.5238	18.5299	17.7313	17.7254	NaN	17.9811	18.1165	SMDT1	MitoCarta3.0		0.0532633		0.0514545	0.91346	0.118724	calcium import into the mitochondrion [GO:0036444];mitochondrial calcium ion homeostasis [GO:0051560];mitochondrial calcium ion transmembrane transport [GO:0006851]	integral component of mitochondrial inner membrane [GO:0031305];mitochondrial inner membrane [GO:0005743];mitochondrial matrix [GO:0005759];mitochondrion [GO:0005739];nucleoplasm [GO:0005654];uniplex complex [GO:1990246]		FUNCTION: Essential regulatory subunit of the mitochondrial calcium uniporter complex (uniplex), a complex that mediates calcium uptake into mitochondria (PubMed:24231807, PubMed:26774479, PubMed:27099988). Required to bridge the calcium-sensing proteins MICU1 and MICU2 with the calcium-conducting subunit MCU (PubMed:24231807). Plays a central role in regulating the uniplex complex response to in…	MitoCarta3.0	literature, targetP signal, mito protein domain+, induction, coexpression+, MS/MS	MIM	Signaling > Calcium homeostasis > Calcium cycle;Small molecule transport > Calcium uniporter					0.00135015	0.9932	NaN	1	0	NaN	0.0182008	0.963355	0.0486158	0.0501122	NaN	1	0	NaN	Q9H4I9	Q9H4I9	EMRE_HUMAN	SMDT1	Essential MCU regulator, mitochondrial
25.8019	25.772	25.8457	25.8191	25.8504	25.8093	25.867	25.8312	25.9134	25.8764	25.8764	ALDH9A1	MitoCarta3.0		0.0529016		1.19227	0.668521	0.43772	carnitine biosynthetic process [GO:0045329];cellular aldehyde metabolic process [GO:0006081];hormone metabolic process [GO:0042445];neurotransmitter biosynthetic process [GO:0042136];protein homotetramerization [GO:0051289]	cytoplasm [GO:0005737];cytosol [GO:0005829];extracellular exosome [GO:0070062]	1-pyrroline dehydrogenase activity [GO:0033737];4-trimethylammoniobutyraldehyde dehydrogenase activity [GO:0047105];aldehyde dehydrogenase (NAD+) activity [GO:0004029];aminobutyraldehyde dehydrogenase activity [GO:0019145];glyceraldehyde-3-phosphate dehydrogenase (NAD+) (non-phosphorylating) activity [GO:0043878]	FUNCTION: Converts gamma-trimethylaminobutyraldehyde into gamma-butyrobetaine with high efficiency (in vitro). Can catalyze the irreversible oxidation of a broad range of aldehydes to the corresponding acids in an NAD-dependent reaction, but with low efficiency. {ECO:0000269|PubMed:10702312, ECO:0000269|PubMed:30914451, ECO:0000269|PubMed:8645224}.	MitoCarta3.0	APEX_matrix, targetP signal+, yeast mito homolog+, mito protein domain, coexpression, MS/MS++	Matrix	Metabolism > Amino acid metabolism > GABA metabolism;Metabolism > Detoxification > ROS and glutathione metabolism					1.9668	0.308437	1.25918	0.631258	0.051411	0.440128	1.48447	0.642891	0.0503648	0.435233	0.856957	0.525584	0.0488742	0.392853	P49189	P49189	AL9A1_HUMAN	ALDH9A1	4-trimethylaminobutyraldehyde dehydrogenase
21.6757	21.4923	21.7098	21.7182	21.6231	21.502	21.5915	21.2361	21.4324	21.5685	21.4874	SELENOO	MitoCarta3.0		0.0528781		0.176271	0.810665	0.247304	protein adenylylation [GO:0018117]	chromosome [GO:0005694];mitochondrion [GO:0005739]	ATP binding [GO:0005524];metal ion binding [GO:0046872];protein adenylyltransferase activity [GO:0070733]	FUNCTION: Catalyzes the transfer of adenosine 5'-monophosphate (AMP) to Ser, Thr and Tyr residues of target proteins (AMPylation) (PubMed:30270044). May be a redox-active mitochondrial selenoprotein which interacts with a redox target protein (PubMed:24751718). {ECO:0000269|PubMed:24751718, ECO:0000269|PubMed:30270044}.	MitoCarta3.0	targetP signal+, yeast mito homolog, mito protein domain+, coexpression	Matrix	Metabolism > Detoxification > Selenoproteins					0.786017	0.227798	0.529682	0.560911	0.0996752	0.5574	1.70483	0.266282	-0.187602	-1.25184	0.369077	0.401207	-0.140805	-0.554744	Q9BVL4	Q9BVL4	SELO_HUMAN	SELENOO	Protein adenylyltransferase SelO, mitochondrial
24.4676	24.4676	24.4738	24.5404	24.5105	24.4984	24.4298	24.5812	24.275	24.8044	24.5869	SLC25A22	MitoCarta3.0		0.052302		0.11931	0.844753	0.201355	aspartate transmembrane transport [GO:0015810];ion transport [GO:0006811];L-glutamate transmembrane transport [GO:0015813];malate-aspartate shuttle [GO:0043490]	integral component of membrane [GO:0016021];mitochondrial inner membrane [GO:0005743]	amino acid:proton symporter activity [GO:0005280];L-aspartate transmembrane transporter activity [GO:0015183];L-glutamate transmembrane transporter activity [GO:0005313];transmembrane transporter activity [GO:0022857]	FUNCTION: Involved in the transport of glutamate across the inner mitochondrial membrane. Glutamate is cotransported with H(+). {ECO:0000269|PubMed:11897791}.	MitoCarta3.0	literature, yeast mito homolog+, mito protein domain+, MS/MS++	MIM	Small molecule transport > SLC25A family					0.0326828	0.919571	0.697655	0.718129	0.040617	0.325338	0.110291	0.852314	0.0471935	0.185189	0.240901	0.711963	0.0355085	0.2269	Q9H936	Q9H936	GHC1_HUMAN	SLC25A22	Mitochondrial glutamate carrier 1
23.5404	23.8093	23.6971	23.654	23.5522	23.6971	23.654	23.7995	23.7389	23.9584	23.6096	AGPAT5	MitoCarta3.0		0.05211		0.179193	0.81083	0.2475	acylglycerol metabolic process [GO:0006639];CDP-diacylglycerol biosynthetic process [GO:0016024];hematopoietic progenitor cell differentiation [GO:0002244];phosphatidic acid biosynthetic process [GO:0006654];phospholipid biosynthetic process [GO:0008654]	endomembrane system [GO:0012505];endoplasmic reticulum membrane [GO:0005789];integral component of membrane [GO:0016021];mitochondrial outer membrane [GO:0005741];mitochondrion [GO:0005739];nuclear envelope [GO:0005635]	1-acylglycerol-3-phosphate O-acyltransferase activity [GO:0003841];acyltransferase activity [GO:0016746]	FUNCTION: Converts 1-acyl-sn-glycerol-3-phosphate (lysophosphatidic acid or LPA) into 1,2-diacyl-sn-glycerol-3-phosphate (phosphatidic acid or PA) by incorporating an acyl moiety at the sn-2 position of the glycerol backbone (PubMed:21173190). Acts on LPA containing saturated or unsaturated fatty acids C15:0-C20:4 at the sn-1 position using C18:1-CoA as the acyl donor (PubMed:21173190). Also acts…	MitoCarta3.0	literature, Rickettsial homolog, mito protein domain, induction, MS/MS	MOM	Metabolism > Lipid metabolism > Cardiolipin synthesis;Metabolism > Lipid metabolism > Phospholipid metabolism					0.184244	0.65558	0.126345	0.827624	-0.0404151	-0.188365	0.537259	0.501717	0.134547	0.639222	0.131762	0.750993	0.0420218	0.195765	Q9NUQ2	Q9NUQ2	PLCE_HUMAN	AGPAT5	1-acyl-sn-glycerol-3-phosphate acyltransferase epsilon
26.1681	26.1642	26.1469	26.0995	25.9998	25.848	26.0711	26.0629	25.9803	26.0732	26.0752	IDH1;IDH2	MitoCarta3.0		0.0488739		0.242811	0.791675	0.272354	2-oxoglutarate metabolic process [GO:0006103];carbohydrate metabolic process [GO:0005975];female gonad development [GO:0008585];glutathione metabolic process [GO:0006749];glyoxylate cycle [GO:0006097];isocitrate metabolic process [GO:0006102];NADP biosynthetic process [GO:0006741];NADP metabolic process [GO:0006739];negative regulation of glial cell migration [GO:1903976];negative regulation of g…	cytoplasm [GO:0005737];cytosol [GO:0005829];extracellular exosome [GO:0070062];extracellular region [GO:0005576];ficolin-1-rich granule lumen [GO:1904813];mitochondrial matrix [GO:0005759];mitochondrion [GO:0005739];peroxisomal matrix [GO:0005782];peroxisome [GO:0005777];secretory granule lumen [GO:0034774];tertiary granule lumen [GO:1904724]	cadherin binding [GO:0045296];identical protein binding [GO:0042802];isocitrate dehydrogenase (NADP+) activity [GO:0004450];magnesium ion binding [GO:0000287];NAD binding [GO:0051287];NADP binding [GO:0050661];protein homodimerization activity [GO:0042803]	FUNCTION: Plays a role in intermediary metabolism and energy production. It may tightly associate or interact with the pyruvate dehydrogenase complex.	MitoCarta3.0	literature, APEX_matrix, targetP signal+, Rickettsial homolog, mito protein domain, induction, coexpression, MS/MS++	Matrix	Metabolism > Carbohydrate metabolism > TCA cycle					0.628277	0.362069	0.638351	0.571833	-0.0840921	-0.539176	0.297155	0.795765	-0.0391528	-0.255147	0.781401	0.246151	-0.172119	-0.885885	O75874;P48735	P48735;O75874	IDHC_HUMAN;IDHP_HUMAN	IDH1;IDH2	Isocitrate dehydrogenase [NADP] cytoplasmic
23.895	23.8764	23.976	24.0609	23.9672	24.0935	24.0105	23.9225	23.9225	24.0935	24.1565	FASTKD3	MitoCarta3.0		0.0486717		0.221916	0.798747	0.262283	mitochondrial cytochrome c oxidase assembly [GO:0033617];positive regulation of mitochondrial translation [GO:0070131];regulation of mitochondrial mRNA stability [GO:0044528]	mitochondrion [GO:0005739];nucleoplasm [GO:0005654]	RNA binding [GO:0003723]	FUNCTION: Required for normal mitochondrial respiration (PubMed:20869947). Increases steady-state levels and half-lives of a subset of mature mitochondrial mRNAs MT-ND2, MT-ND3, MT-CYTB, MT-CO2, and MT-ATP8/6. Promotes MT-CO1 mRNA translation and increases mitochondrial complex IV assembly and activity (PubMed:27789713). {ECO:0000269|PubMed:20869947, ECO:0000269|PubMed:27789713}.	MitoCarta3.0	APEX_matrix, targetP signal	Matrix	Mitochondrial central dogma > mtRNA metabolism > mtRNA stability and decay;Mitochondrial central dogma > mtRNA metabolism > Polycistronic mtRNA processing					0.599278	0.377274	1.22197	0.46249	0.115601	0.830614	0.300183	0.735527	0.0561689	0.319111	0.822385	0.29458	0.123098	0.750194	Q14CZ7	Q14CZ7	FAKD3_HUMAN	FASTKD3	FAST kinase domain-containing protein 3, mitochondrial
25.8717	25.7695	26.0793	25.9803	25.9203	25.8717	25.7695	25.9672	25.7871	25.902	26.065	ATP5ME	MitoCarta3.0		0.0485172		0.187723	0.81323	0.244071	mitochondrial ATP synthesis coupled proton transport [GO:0042776]	mitochondrial inner membrane [GO:0005743];mitochondrial proton-transporting ATP synthase complex [GO:0005753];mitochondrial proton-transporting ATP synthase complex, coupling factor F(o) [GO:0000276];mitochondrion [GO:0005739]	protein-containing complex binding [GO:0044877];proton transmembrane transporter activity [GO:0015078]	FUNCTION: Mitochondrial membrane ATP synthase (F(1)F(0) ATP synthase or Complex V) produces ATP from ADP in the presence of a proton gradient across the membrane which is generated by electron transport complexes of the respiratory chain. F-type ATPases consist of two structural domains, F(1) - containing the extramembraneous catalytic core, and F(0) - containing the membrane proton channel, link…	MitoCarta3.0	literature, APEX_IMS, yeast mito homolog++, mito protein domain+, coexpression++, MS/MS++	MIM	Mitochondrial dynamics and surveillance > Cristae formation;OXPHOS > Complex V > CV subunits;OXPHOS > OXPHOS subunits					0.449548	0.429173	1.03139	0.42821	0.172665	1.01003	0.333848	0.678752	-0.0752913	-0.390101	0.223818	0.662093	0.0488561	0.267045	P56385	P56385	ATP5I_HUMAN	ATP5ME	ATP synthase subunit e, mitochondrial
30.2759	30.4234	30.4433	30.5844	30.5296	30.5481	30.4919	30.5481	30.6022	30.5203	30.611	PRDX1;PRDX4	MitoCarta3.0		0.0484734		0.63442	0.721368	0.360556	cell population proliferation [GO:0008283];cell redox homeostasis [GO:0045454];erythrocyte homeostasis [GO:0034101];extracellular matrix organization [GO:0030198];hydrogen peroxide catabolic process [GO:0042744];I-kappaB phosphorylation [GO:0007252];leukocyte activation [GO:0045321];male gonad development [GO:0008584];natural killer cell activation [GO:0030101];natural killer cell mediated cytoto…	cytoplasm [GO:0005737];cytosol [GO:0005829];endoplasmic reticulum [GO:0005783];extracellular exosome [GO:0070062];extracellular region [GO:0005576];extracellular space [GO:0005615];ficolin-1-rich granule lumen [GO:1904813];melanosome [GO:0042470];nucleus [GO:0005634];secretory granule lumen [GO:0034774];smooth endoplasmic reticulum [GO:0005790]	cadherin binding [GO:0045296];identical protein binding [GO:0042802];peroxidase activity [GO:0004601];RNA binding [GO:0003723];thioredoxin peroxidase activity [GO:0008379]	FUNCTION: Thiol-specific peroxidase that catalyzes the reduction of hydrogen peroxide and organic hydroperoxides to water and alcohols, respectively. Plays a role in cell protection against oxidative stress by detoxifying peroxides and as sensor of hydrogen peroxide-mediated signaling events. Might participate in the signaling cascades of growth factors and tumor necrosis factor-alpha by regulati…	MitoCarta3.0	APEX_IMS, Rickettsial homolog, mito protein domain	IMS	Metabolism > Detoxification > ROS and glutathione metabolism					1.53498	0.139338	0.946214	0.432269	0.169476	0.960821	0.512738	0.678005	0.058733	0.390993	1.23619	0.183935	0.179736	1.1228	Q06830;Q13162	Q06830;Q13162	PRDX1_HUMAN;PRDX4_HUMAN	PRDX1;PRDX4	Peroxiredoxin-1
24.5105	24.4425	24.4862	24.5225	24.4488	24.5754	24.5812	24.6649	24.632	24.7077	24.6264	ABCB7	MitoCarta3.0		0.0481993		0.546148	0.732606	0.346704	cellular iron ion homeostasis [GO:0006879];iron ion homeostasis [GO:0055072];iron ion transmembrane transport [GO:0034755];iron-sulfur cluster assembly [GO:0016226];iron-sulfur cluster export from the mitochondrion [GO:0140466];negative regulation of reactive oxygen species biosynthetic process [GO:1903427];positive regulation of heme biosynthetic process [GO:0070455];positive regulation of iron-…	integral component of membrane [GO:0016021];mitochondrial inner membrane [GO:0005743];mitochondrion [GO:0005739]	ABC-type iron-sulfur cluster transporter activity [GO:0140481];ATP binding [GO:0005524];ATPase-coupled transmembrane transporter activity [GO:0042626];heme transmembrane transporter activity [GO:0015232];protein homodimerization activity [GO:0042803]	FUNCTION: Exports glutathione-coordinated iron-sulfur clusters such as [2Fe-2S]-(GS)4 cluster from the mitochondria to the cytosol in an ATP-dependent manner allowing the assembly of the cytosolic iron-sulfur (Fe/S) cluster-containing proteins and participates in iron homeostasis (PubMed:33157103, PubMed:17192393, PubMed:10196363). Moreover, through a functional complex formed of ABCB7, FECH and …	MitoCarta3.0	literature, APEX_matrix, targetP signal, yeast mito homolog+, Rickettsial homolog, mito protein domain, coexpression+, MS/MS+	MIM	Metabolism > Metals and cofactors > Fe-S cluster biosynthesis;Metabolism > Metals and cofactors > Heme synthesis and processing;Metabolism > Metals and cofactors > Molybdenum cofactor synthesis and proteins;Small molecule transport > ABC transporters					2.26774	0.0925064	0.0867106	0.944374	0.00932566	0.067891	2.1328	0.261038	0.169532	1.26757	1.20262	0.240359	0.130658	0.900348	O75027	O75027	ABCB7_HUMAN	ABCB7	ATP-binding cassette sub-family B member 7, mitochondrial
25.2785	25.2679	25.3239	25.3477	25.3066	25.1055	25.141	25.1332	25.1604	25.1795	25.1833	CAT	MitoCarta3.0	+	0.0478179		1.68389	0.67815	0.423545	aerobic respiration [GO:0009060];aging [GO:0007568];cellular response to growth factor stimulus [GO:0071363];cholesterol metabolic process [GO:0008203];hemoglobin metabolic process [GO:0020027];hydrogen peroxide catabolic process [GO:0042744];negative regulation of apoptotic process [GO:0043066];negative regulation of NF-kappaB transcription factor activity [GO:0032088];osteoblast differentiation…	cytoplasm [GO:0005737];cytosol [GO:0005829];endoplasmic reticulum [GO:0005783];extracellular exosome [GO:0070062];extracellular region [GO:0005576];ficolin-1-rich granule lumen [GO:1904813];focal adhesion [GO:0005925];Golgi apparatus [GO:0005794];intracellular membrane-bounded organelle [GO:0043231];lysosome [GO:0005764];membrane [GO:0016020];mitochondrial intermembrane space [GO:0005758];mitocho…	aminoacylase activity [GO:0004046];antioxidant activity [GO:0016209];catalase activity [GO:0004096];enzyme binding [GO:0019899];heme binding [GO:0020037];identical protein binding [GO:0042802];metal ion binding [GO:0046872];NADP binding [GO:0050661];oxidoreductase activity, acting on peroxide as acceptor [GO:0016684];peroxisome targeting sequence binding [GO:0000268];protein homodimerization acti…	FUNCTION: Occurs in almost all aerobically respiring organisms and serves to protect cells from the toxic effects of hydrogen peroxide. Promotes growth of cells including T-cells, B-cells, myeloid leukemia cells, melanoma cells, mastocytoma cells and normal and transformed fibroblast cells. {ECO:0000269|PubMed:7882369}.	MitoCarta3.0	yeast mito homolog++, mito protein domain, coexpression	IMS	Metabolism > Detoxification > ROS and glutathione metabolism					5.19236	0.0247743	1.34848	0.62015	0.0528863	0.456322	3.40123	0.247167	-0.151685	-1.3321	2.68856	0.150319	-0.146617	-1.28081	P04040	P04040	CATA_HUMAN	CAT	Catalase
23.9847	24.0609	23.9847	23.9495	24.2463	23.9672	23.8576	23.9043	23.9584	24.019	23.895	MRPS15	MitoCarta3.0		0.0478071		0.426748	0.750734	0.323338	mitochondrial translation [GO:0032543];translation [GO:0006412]	mitochondrial inner membrane [GO:0005743];mitochondrial small ribosomal subunit [GO:0005763];mitochondrion [GO:0005739];nucleolus [GO:0005730];nucleoplasm [GO:0005654]	RNA binding [GO:0003723];structural constituent of ribosome [GO:0003735]		MitoCarta3.0	literature, targetP signal, yeast mito homolog++, Rickettsial homolog, mito protein domain, coexpression++, MS/MS++	Matrix	Mitochondrial central dogma > Translation > Mitochondrial ribosome					0.465221	0.428682	0.106236	0.845092	0.0373789	0.166764	0.439411	0.582281	-0.102664	-0.512749	0.965956	0.293397	-0.113092	-0.754598	P82914	P82914	RT15_HUMAN	MRPS15	28S ribosomal protein S15, mitochondrial
21.391	21.4425	21.4324	21.5869	21.9243	21.7634	21.4775	21.3645	21.6051	21.6971	21.4425	MYO19	MitoCarta3.0		0.046416		0.12087	0.851315	0.193311	actin filament organization [GO:0007015];mitochondrion migration along actin filament [GO:0034642];regulation of cytokinesis [GO:0032465];regulation of mitochondrial fission [GO:0090140];vesicle transport along actin filament [GO:0030050]	actin cytoskeleton [GO:0015629];cytoplasm [GO:0005737];cytosol [GO:0005829];mitochondrial outer membrane [GO:0005741];mitochondrion [GO:0005739];myosin complex [GO:0016459];vesicle [GO:0031982]	actin binding [GO:0003779];actin filament binding [GO:0051015];ATP binding [GO:0005524];ATP hydrolysis activity [GO:0140603];microfilament motor activity [GO:0000146];myosin light chain binding [GO:0032027];plus-end directed microfilament motor activity [GO:0060002]	FUNCTION: Actin-based motor molecule with ATPase activity that localizes to the mitochondrion outer membrane (PubMed:19932026, PubMed:23568824, PubMed:25447992). Motor protein that moves towards the plus-end of actin filaments (By similarity). Required for mitochondrial inheritance during mitosis (PubMed:25447992). May be involved in mitochondrial transport or positioning (PubMed:23568824). {ECO:…	MitoCarta3.0	literature, mito protein domain	MOM	Mitochondrial dynamics and surveillance > Trafficking					0.212361	0.562234	0.511955	0.465013	0.231111	0.801077	0.151557	0.798236	-0.0662899	-0.251852	0.301805	0.462953	0.118405	0.465337	Q96H55	Q96H55	MYO19_HUMAN	MYO19	Unconventional myosin-XIX
26.4041	26.4186	26.4378	26.4298	26.4473	26.4862	26.4441	26.4754	26.4488	26.5898	26.5029	KARS1	MitoCarta3.0		0.0453078		0.454824	0.755538	0.316966	basophil activation involved in immune response [GO:0002276];diadenosine tetraphosphate biosynthetic process [GO:0015966];ERK1 and ERK2 cascade [GO:0070371];lysyl-tRNA aminoacylation [GO:0006430];positive regulation of inflammatory response to antigenic stimulus [GO:0002863];positive regulation of macrophage activation [GO:0043032];positive regulation of transcription, DNA-templated [GO:0045893];…	aminoacyl-tRNA synthetase multienzyme complex [GO:0017101];cytosol [GO:0005829];extracellular space [GO:0005615];mitochondrial matrix [GO:0005759];mitochondrion [GO:0005739];nucleus [GO:0005634];plasma membrane [GO:0005886]	amino acid binding [GO:0016597];ATP adenylyltransferase activity [GO:0003877];ATP binding [GO:0005524];identical protein binding [GO:0042802];lysine-tRNA ligase activity [GO:0004824];protein homodimerization activity [GO:0042803];tRNA binding [GO:0000049]	FUNCTION: (Microbial infection) Interacts with HIV-1 virus GAG protein, facilitating the selective packaging of tRNA(3)(Lys), the primer for reverse transcription initiation. {ECO:0000269|PubMed:15220430}.;FUNCTION: Catalyzes the specific attachment of an amino acid to its cognate tRNA in a 2 step reaction: the amino acid (AA) is first activated by ATP to form AA-AMP and then transferred to the a…	MitoCarta3.0	literature, GFP, targetP signal, Rickettsial homolog, mito protein domain, coexpression	Matrix	Mitochondrial central dogma > Translation > mt-tRNA synthetases					1.00534	0.401945	1.30079	0.775437	0.0269575	0.248519	0.848657	0.565821	0.0755679	0.534586	1.3511	0.444874	0.0572176	0.488384	Q15046	Q15046	SYK_HUMAN	KARS1	Lysine--tRNA ligase
23.4298	23.4425	23.4676	23.4551	23.48	23.2535	23.2361	23.417	23.1426	23.4923	23.4041	MRPL16	MitoCarta3.0		0.0441157		0.135911	0.84508	0.200735	mitochondrial translation [GO:0032543]	mitochondrial inner membrane [GO:0005743];mitochondrial large ribosomal subunit [GO:0005762];mitochondrion [GO:0005739]	rRNA binding [GO:0019843];structural constituent of ribosome [GO:0003735]		MitoCarta3.0	literature, yeast mito homolog++, Rickettsial homolog, mito protein domain, coexpression++, MS/MS+	Matrix	Mitochondrial central dogma > Translation > Mitochondrial ribosome					0.483605	0.391086	1.24499	0.744722	0.0314109	0.284491	0.50396	0.532505	-0.121279	-0.5909	0.769262	0.289145	-0.133984	-0.767635	Q9NX20	Q9NX20	RM16_HUMAN	MRPL16	39S ribosomal protein L16, mitochondrial
24.6375	24.6811	24.6918	24.7338	24.7796	24.2463	24.2535	24.1488	24.2535	24.317	24.2096	NLN	MitoCarta3.0	+	0.043829	+	0.404206	0.768212	0.300281	G protein-coupled receptor signaling pathway [GO:0007186];peptide metabolic process [GO:0006518];proteolysis [GO:0006508];regulation of gluconeogenesis [GO:0006111];regulation of skeletal muscle fiber differentiation [GO:1902809]	extracellular region [GO:0005576];mitochondrial intermembrane space [GO:0005758];plasma membrane [GO:0005886]	metal ion binding [GO:0046872];metalloendopeptidase activity [GO:0004222];peptide binding [GO:0042277]	FUNCTION: Hydrolyzes oligopeptides such as neurotensin, bradykinin and dynorphin A. {ECO:0000250}.	MitoCarta3.0	literature, APEX_matrix, targetP signal+, mito protein domain, MS/MS++	Matrix	Protein import, sorting and homeostasis > Protein homeostasis > Proteases			+	NME6-KO_5d-rNTPs_WT_5d-rNTPs;NME6-KO_Control_WT_Control	5.06529	0.00298851	0.886409	0.562237	0.0757141	0.55457	3.53272	0.0355446	-0.475023	-3.38844	2.61056	0.0423125	-0.443137	-3.02469	Q9BYT8	Q9BYT8	NEUL_HUMAN	NLN	Neurolysin, mitochondrial
25.632	25.6676	25.6486	25.6676	25.797	25.8811	25.8552	25.8385	25.8904	25.8904	25.9248	DLAT	MitoCarta3.0	+	0.0436185		1.21364	0.713477	0.373165	acetyl-CoA biosynthetic process from pyruvate [GO:0006086];glucose metabolic process [GO:0006006];sleep [GO:0030431];tricarboxylic acid cycle [GO:0006099]	intracellular membrane-bounded organelle [GO:0043231];mitochondrial matrix [GO:0005759];mitochondrial pyruvate dehydrogenase complex [GO:0005967];mitochondrion [GO:0005739];pyruvate dehydrogenase complex [GO:0045254]	dihydrolipoyllysine-residue acetyltransferase activity [GO:0004742];identical protein binding [GO:0042802]	FUNCTION: The pyruvate dehydrogenase complex catalyzes the overall conversion of pyruvate to acetyl-CoA and CO(2), and thereby links the glycolytic pathway to the tricarboxylic cycle.	MitoCarta3.0	literature, APEX_matrix, yeast mito homolog+, Rickettsial homolog, mito protein domain+, induction, coexpression++, MS/MS++	Matrix	Metabolism > Carbohydrate metabolism > Pyruvate metabolism					2.87656	0.0438908	0.355406	0.70752	0.054575	0.337633	1.83279	0.246167	0.197475	1.33418	2.67443	0.101389	0.208432	1.72539	P10515	P10515	ODP2_HUMAN	DLAT	Dihydrolipoyllysine-residue acetyltransferase component of pyruvate dehydrogenase complex, mitochondrial
25.019	24.9584	25.1055	25.0935	25.0772	24.945	24.8576	24.9628	24.848	25.1253	24.9225	MTCH1	MitoCarta3.0		0.0435073		0.186701	0.823199	0.230185	activation of cysteine-type endopeptidase activity involved in apoptotic process [GO:0006919];apoptotic process [GO:0006915];neuronal ion channel clustering [GO:0045161];positive regulation of apoptotic process [GO:0043065];regulation of signal transduction [GO:0009966]	integral component of membrane [GO:0016021];membrane [GO:0016020];mitochondrial outer membrane [GO:0005741];mitochondrion [GO:0005739]		FUNCTION: Potential mitochondrial transporter. May play a role in apoptosis. {ECO:0000269|PubMed:12377771}.	MitoCarta3.0	literature, yeast mito homolog+, mito protein domain+, MS/MS++	MOM	Small molecule transport > SLC25A family					0.755477	0.297649	1.59255	0.463506	0.103366	0.827224	0.693481	0.470376	-0.126763	-0.691713	0.593162	0.472116	-0.0669044	-0.453026	Q9NZJ7	Q9NZJ7	MTCH1_HUMAN	MTCH1	Mitochondrial carrier homolog 1
26.6458	26.524	26.6595	26.4769	26.5285	26.3083	26.2553	26.4409	26.4692	26.3595	26.3049	MT-CO2	MitoCarta3.0		0.0429872		0.229616	0.810384	0.247964	ATP synthesis coupled electron transport [GO:0042773];lactation [GO:0007595];mitochondrial electron transport, cytochrome c to oxygen [GO:0006123];positive regulation of ATP biosynthetic process [GO:2001171];positive regulation of hydrogen peroxide biosynthetic process [GO:0010729];positive regulation of necrotic cell death [GO:0010940];response to cold [GO:0009409]	integral component of membrane [GO:0016021];membrane [GO:0016020];mitochondrial inner membrane [GO:0005743];mitochondrion [GO:0005739];respiratory chain complex IV [GO:0045277]	copper ion binding [GO:0005507];cytochrome-c oxidase activity [GO:0004129]	FUNCTION: Component of the cytochrome c oxidase, the last enzyme in the mitochondrial electron transport chain which drives oxidative phosphorylation. The respiratory chain contains 3 multisubunit complexes succinate dehydrogenase (complex II, CII), ubiquinol-cytochrome c oxidoreductase (cytochrome b-c1 complex, complex III, CIII) and cytochrome c oxidase (complex IV, CIV), that cooperate to tran…	MitoCarta3.0	literature, APEX_IMS, APEX_matrix, yeast mito homolog++, Rickettsial homolog, mito protein domain+, MS/MS+	MIM	OXPHOS > Complex IV > CIV subunits;OXPHOS > OXPHOS subunits					1.44962	0.109973	0.128572	0.847866	-0.0299495	-0.163164	1.1456	0.322054	-0.177119	-1.02553	1.22491	0.139359	-0.250056	-1.35532	P00403	P00403	COX2_HUMAN	MT-CO2	Cytochrome c oxidase subunit 2
27.0711	27.0609	26.9316	26.965	27.0711	26.8019	26.9088	26.9977	26.8974	27.0505	26.8858	CYCS	MitoCarta3.0		0.0417296		0.208155	0.821084	0.23498	activation of cysteine-type endopeptidase activity involved in apoptotic process by cytochrome c [GO:0008635];apoptotic process [GO:0006915];cellular respiration [GO:0045333];mitochondrial electron transport, cytochrome c to oxygen [GO:0006123];mitochondrial electron transport, ubiquinol to cytochrome c [GO:0006122];positive regulation of cysteine-type endopeptidase activity involved in apoptotic…	cytosol [GO:0005829];mitochondrial inner membrane [GO:0005743];mitochondrial intermembrane space [GO:0005758];mitochondrion [GO:0005739];nucleus [GO:0005634];respirasome [GO:0070469]	electron transfer activity [GO:0009055];heme binding [GO:0020037];metal ion binding [GO:0046872]	FUNCTION: Electron carrier protein. The oxidized form of the cytochrome c heme group can accept an electron from the heme group of the cytochrome c1 subunit of cytochrome reductase. Cytochrome c then transfers this electron to the cytochrome oxidase complex, the final protein carrier in the mitochondrial electron-transport chain.;FUNCTION: Plays a role in apoptosis. Suppression of the anti-apopto…	MitoCarta3.0	literature, APEX_IMS, yeast mito homolog++, Rickettsial homolog, mito protein domain+, MS/MS++	IMS	Metabolism > Electron carriers > Cytochromes;Metabolism > Metals and cofactors > Heme-containing proteins;Mitochondrial dynamics and surveillance > Apoptosis;OXPHOS > Cytochrome C;OXPHOS > OXPHOS subunits					0.610597	0.377246	0.59625	0.593253	-0.076759	-0.497002	0.263199	0.78746	-0.0446841	-0.266395	0.951107	0.227561	-0.163173	-0.942398	P99999	P99999	CYC_HUMAN	CYCS	Cytochrome c
25.48	25.4488	25.5105	25.5105	25.5492	25.5374	25.5045	25.5014	25.558	25.6209	25.4892	GPD2	MitoCarta3.0		0.0415999		0.450867	0.768432	0.297728	glycerol catabolic process [GO:0019563];glycerol-3-phosphate metabolic process [GO:0006072];glycerophosphate shuttle [GO:0006127]	glycerol-3-phosphate dehydrogenase complex [GO:0009331];mitochondrial inner membrane [GO:0005743];mitochondrion [GO:0005739]	calcium ion binding [GO:0005509];glycerol-3-phosphate dehydrogenase (quinone) activity [GO:0004368];sn-glycerol-3-phosphate:ubiquinone-8 oxidoreductase activity [GO:0052591]	FUNCTION: Calcium-responsive mitochondrial glycerol-3-phosphate dehydrogenase which seems to be a key component of the pancreatic beta-cell glucose-sensing device. {ECO:0000269|PubMed:9070847}.	MitoCarta3.0	literature, APEX_IMS, yeast mito homolog++, mito protein domain, coexpression, MS/MS++	MIM	Metabolism > Carbohydrate metabolism > Glycerol phosphate shuttle;Metabolism > Electron carriers > Q-linked reactions, other					0.746048	0.526918	1.20578	0.597154	0.0589863	0.490299	0.335313	0.814828	0.032622	0.232772	1.11335	0.500158	0.0500085	0.420682	P43304	P43304	GPDM_HUMAN	GPD2	Glycerol-3-phosphate dehydrogenase, mitochondrial
21.6141	21.6671	20.9601	21.4874	21.654	21.3211	21.2989	21.2593	21.0493	21.6186	NaN	MTFR2	MitoCarta3.0		0.0408363		0.0652445	0.905918	0.130271	aerobic respiration [GO:0009060];mitochondrial fission [GO:0000266];mitochondrion organization [GO:0007005]	mitochondrion [GO:0005739]		FUNCTION: May play a role in mitochondrial aerobic respiration essentially in the testis. Can also promote mitochondrial fission (By similarity). {ECO:0000250}.	MitoCarta3.0	manual, mito protein domain+	Membrane	Mitochondrial dynamics and surveillance > Fission			+	NME6-KO_Control_WT_Control	0.252956	0.461427	0.412441	0.490607	-0.273431	-0.73759	0.0319881	0.948702	-0.0332394	-0.074966	2.83493	0.0503004	-0.347507	-2.66118	Q6P444	Q6P444	MTFR2_HUMAN	MTFR2	Mitochondrial fission regulator 2
27.0401	26.9869	27.0711	27.0711	27.0296	27.0505	26.9539	27.0914	27.1214	27.0914	26.9977	ATP5F1C	MitoCarta3.0		0.0382016		0.278017	0.811369	0.246092	ATP biosynthetic process [GO:0006754];ATP synthesis coupled proton transport [GO:0015986];mitochondrial ATP synthesis coupled proton transport [GO:0042776];oxidative phosphorylation [GO:0006119]	membrane [GO:0016020];mitochondrial inner membrane [GO:0005743];mitochondrial matrix [GO:0005759];mitochondrial proton-transporting ATP synthase complex [GO:0005753];mitochondrial proton-transporting ATP synthase complex, catalytic sector F(1) [GO:0000275];mitochondrion [GO:0005739]	proton-transporting ATP synthase activity, rotational mechanism [GO:0046933];RNA binding [GO:0003723]	FUNCTION: Mitochondrial membrane ATP synthase (F(1)F(0) ATP synthase or Complex V) produces ATP from ADP in the presence of a proton gradient across the membrane which is generated by electron transport complexes of the respiratory chain. F-type ATPases consist of two structural domains, F(1) - containing the extramembraneous catalytic core, and F(0) - containing the membrane proton channel, link…	MitoCarta3.0	literature, yeast mito homolog++, Rickettsial homolog, mito protein domain, induction, MS/MS++	MIM	OXPHOS > Complex V > CV subunits;OXPHOS > OXPHOS subunits					0.174432	0.82855	0.700283	0.700592	0.043808	0.345759	0.117978	0.933938	0.0128841	0.0921899	0.116939	0.848835	0.0184905	0.118346	P36542	P36542	ATPG_HUMAN	ATP5F1C	ATP synthase subunit gamma, mitochondrial
25.6595	25.7234	25.6891	25.6622	25.7945	25.7363	25.7695	25.8457	25.7745	25.8118	25.8788	TIMM50	MitoCarta3.0		0.0378551		0.354078	0.798998	0.262043	mitochondrial membrane organization [GO:0007006];protein dephosphorylation [GO:0006470];protein import into mitochondrial matrix [GO:0030150];release of cytochrome c from mitochondria [GO:0001836]	integral component of membrane [GO:0016021];mitochondrial inner membrane [GO:0005743];mitochondrion [GO:0005739];nuclear speck [GO:0016607];nucleoplasm [GO:0005654];TIM23 mitochondrial import inner membrane translocase complex [GO:0005744]	interleukin-2 receptor binding [GO:0005134];phosphoprotein phosphatase activity [GO:0004721];protein serine/threonine phosphatase activity [GO:0004722];protein tyrosine phosphatase activity [GO:0004725];ribonucleoprotein complex binding [GO:0043021];RNA binding [GO:0003723]	FUNCTION: [Isoform 2]: May participate in the release of snRNPs and SMN from the Cajal body. {ECO:0000269|PubMed:16008839}.;FUNCTION: Essential component of the TIM23 complex, a complex that mediates the translocation of transit peptide-containing proteins across the mitochondrial inner membrane. Has some phosphatase activity in vitro;however such activity may not be relevant in vivo. {ECO:000026…	MitoCarta3.0	literature, APEX_IMS, yeast mito homolog++, mito protein domain, coexpression++, MS/MS++	MIM	Protein import, sorting and homeostasis > Protein import and sorting > TIM23 presequence pathway					0.929316	0.313191	0.15165	0.860504	0.0238473	0.151603	0.986018	0.461434	0.10641	0.706607	0.822783	0.353905	0.0924018	0.623983	Q3ZCQ8	Q3ZCQ8	TIM50_HUMAN	TIMM50	Mitochondrial import inner membrane translocase subunit TIM50
21.6971	21.6453	21.4972	21.3645	21.0292	21.1269	21.4526	21.1143	21.1206	21.3211	21.3645	ALKBH1	MitoCarta3.0		0.0374889		0.100588	0.87957	0.160335	developmental growth [GO:0048589];DNA dealkylation involved in DNA repair [GO:0006307];DNA demethylation [GO:0080111];DNA repair [GO:0006281];in utero embryonic development [GO:0001701];negative regulation of neuron apoptotic process [GO:0043524];neuron migration [GO:0001764];neuron projection development [GO:0031175];oxidative demethylation [GO:0070989];oxidative RNA demethylation [GO:0035513];o…	cytoplasm [GO:0005737];endoplasmic reticulum [GO:0005783];euchromatin [GO:0000791];mitochondrion [GO:0005739];nucleoplasm [GO:0005654];nucleus [GO:0005634]	1-ethyladenine demethylase activity [GO:0103053];2-oxoglutarate-dependent dioxygenase activity [GO:0016706];chemoattractant activity [GO:0042056];class I DNA-(apurinic or apyrimidinic site) endonuclease activity [GO:0140078];ferrous iron binding [GO:0008198];methylcytosine dioxygenase activity [GO:0070579];oxidative DNA demethylase activity [GO:0035516];oxidative RNA demethylase activity [GO:0035…	FUNCTION: Dioxygenase that acts as on nucleic acids, such as DNA and tRNA (PubMed:18603530, PubMed:27745969, PubMed:27497299). Requires molecular oxygen, alpha-ketoglutarate and iron (PubMed:18603530, PubMed:27497299). A number of activities have been described for this dioxygenase, but recent results suggest that it mainly acts as on tRNAs and mediates their demethylation or oxidation depending …	MitoCarta3.0	literature, APEX_matrix, mito protein domain	Matrix	Mitochondrial central dogma > mtRNA metabolism > mtRNA granules;Mitochondrial central dogma > mtRNA metabolism > mt-tRNA modifications					0.942303	0.141637	0.885109	0.362629	-0.374226	-1.33264	0.0618815	0.918414	-0.0282027	-0.109215	1.25609	0.0963165	-0.439918	-1.80102	Q13686	Q13686	ALKB1_HUMAN	ALKBH1	Nucleic acid dioxygenase ALKBH1
22.4425	22.714	22.7451	22.9933	22.9043	22.9725	23.1581	23.074	22.9423	23.2679	23.1063	SLC25A4	MitoCarta3.0		0.0373249		0.126379	0.865887	0.179267	adaptive thermogenesis [GO:1990845];ADP transport [GO:0015866];apoptotic mitochondrial changes [GO:0008637];generation of precursor metabolites and energy [GO:0006091];mitochondrial ADP transmembrane transport [GO:0140021];mitochondrial ATP transmembrane transport [GO:1990544];mitochondrial genome maintenance [GO:0000002];negative regulation of necroptotic process [GO:0060546];positive regulation…	integral component of mitochondrial membrane [GO:0032592];integral component of plasma membrane [GO:0005887];membrane [GO:0016020];mitochondrial inner membrane [GO:0005743];mitochondrial permeability transition pore complex [GO:0005757];mitochondrion [GO:0005739]	adenine transmembrane transporter activity [GO:0015207];ATP:ADP antiporter activity [GO:0005471];oxidative phosphorylation uncoupler activity [GO:0017077];proton transmembrane transporter activity [GO:0015078]	FUNCTION: ADP:ATP antiporter that mediates import of ADP into the mitochondrial matrix for ATP synthesis, and export of ATP out to fuel the cell (PubMed:21586654, PubMed:27693233). Cycles between the cytoplasmic-open state (c-state) and the matrix-open state (m-state): operates by the alternating access mechanism with a single substrate-binding site intermittently exposed to either the cytosolic …	MitoCarta3.0	literature, yeast mito homolog++, mito protein domain+, induction, coexpression, MS/MS++	MIM	Metabolism > Nucleotide metabolism > Nucleotide import;Signaling > Calcium homeostasis > Mitochondrial permeability transition pore;Small molecule transport > SLC25A family					1.7537	0.0523174	0.936385	0.373906	0.302646	1.27207	0.880922	0.322114	0.224599	1.02673	1.55151	0.0760045	0.48992	2.2008	P12235	P12235	ADT1_HUMAN	SLC25A4	ADP/ATP translocase 1
23.867	23.6757	23.6096	23.4551	23.5638	23.074	23.1079	23.4923	23.3101	23.4041	23.0707	COX6B1	MitoCarta3.0		0.036897		0.0778878	0.896796	0.138266	oxidative phosphorylation [GO:0006119];substantia nigra development [GO:0021762]	mitochondrial inner membrane [GO:0005743];mitochondrion [GO:0005739];respiratory chain complex IV [GO:0045277]	cytochrome-c oxidase activity [GO:0004129]	FUNCTION: Component of the cytochrome c oxidase, the last enzyme in the mitochondrial electron transport chain which drives oxidative phosphorylation. The respiratory chain contains 3 multisubunit complexes succinate dehydrogenase (complex II, CII), ubiquinol-cytochrome c oxidoreductase (cytochrome b-c1 complex, complex III, CIII) and cytochrome c oxidase (complex IV, CIV), that cooperate to tran…	MitoCarta3.0	literature, APEX_IMS, yeast mito homolog+, mito protein domain+, coexpression++, MS/MS++	MIM	OXPHOS > Complex IV > CIV subunits;OXPHOS > OXPHOS subunits					1.56449	0.0598644	1.04418	0.389794	-0.228511	-1.18622	1.20924	0.244722	-0.281253	-1.34378	1.21081	0.0837138	-0.546661	-1.90292	P14854	P14854	CX6B1_HUMAN	COX6B1	Cytochrome c oxidase subunit 6B1
19.9459	20.8034	21.5592	21.0951	21.2185	21.6006	21.654	21.0691	20.8269	21.3376	22.265	NBR1	MitoCarta3.0		0.0352408		0.0256397	0.952986	0.0628767	macroautophagy [GO:0016236];negative regulation of osteoblast differentiation [GO:0045668];regulation of bone mineralization [GO:0030500];regulation of stress-activated MAPK cascade [GO:0032872]	autophagosome [GO:0005776];cytosol [GO:0005829];intracellular membrane-bounded organelle [GO:0043231];late endosome [GO:0005770];lysosome [GO:0005764];M band [GO:0031430];membrane [GO:0016020];mitochondrial intermembrane space [GO:0005758];nuclear body [GO:0016604];nucleoplasm [GO:0005654];peroxisomal membrane [GO:0005778];phagophore assembly site [GO:0000407];receptor complex [GO:0043235]	mitogen-activated protein kinase binding [GO:0051019];ubiquitin binding [GO:0043130];zinc ion binding [GO:0008270]	FUNCTION: Acts probably as a receptor for selective autophagosomal degradation of ubiquitinated targets. {ECO:0000269|PubMed:19250911}.	MitoCarta3.0	APEX_IMS, coexpression	IMS	Mitochondrial dynamics and surveillance > Autophagy					0.807437	0.125809	1.05729	0.259465	0.91623	1.96461	0.156809	0.714877	0.185577	0.34163	1.11893	0.0774557	1.06657	2.13191	Q14596	Q14596	NBR1_HUMAN	NBR1	Next to BRCA1 gene 1 protein
25.1565	25.141	25.1681	25.1214	25.1681	25.6865	25.6838	25.6676	25.6403	25.7286	25.7745	ALDH1B1	MitoCarta3.0	+	0.0351887	+	0.369752	0.807232	0.251664	carbohydrate metabolic process [GO:0005975];ethanol catabolic process [GO:0006068]	cytosol [GO:0005829];intracellular membrane-bounded organelle [GO:0043231];mitochondrial matrix [GO:0005759];mitochondrion [GO:0005739];nucleoplasm [GO:0005654]	aldehyde dehydrogenase (NAD+) activity [GO:0004029];glyceraldehyde-3-phosphate dehydrogenase (NAD+) (non-phosphorylating) activity [GO:0043878];NAD binding [GO:0051287]	FUNCTION: ALDHs play a major role in the detoxification of alcohol-derived acetaldehyde. They are involved in the metabolism of corticosteroids, biogenic amines, neurotransmitters, and lipid peroxidation.	MitoCarta3.0	literature, APEX_matrix, targetP signal, yeast mito homolog+, mito protein domain, MS/MS++	Matrix	Metabolism > Detoxification > Xenobiotic metabolism			+	NME6-KO_5d-rNTPs_WT_5d-rNTPs;NME6-KO_Control_WT_Control	6.187	0.00131579	0.0605661	0.967743	0.00372664	0.0308247	3.72963	0.0274915	0.561975	3.94788	4.89227	0.0161364	0.530513	4.84303	P30837	P30837	AL1B1_HUMAN	ALDH1B1	Aldehyde dehydrogenase X, mitochondrial
24.895	24.9539	25.1332	24.9539	25.1946	25.1332	25.0233	25.0691	25.065	25.1565	25.1095	CISD1	MitoCarta3.0		0.0351486		0.352742	0.810387	0.248547	regulation of cellular respiration [GO:0043457]	cytoplasmic side of mitochondrial outer membrane [GO:0032473];integral component of membrane [GO:0016021];mitochondrial outer membrane [GO:0005741];mitochondrion [GO:0005739]	2 iron, 2 sulfur cluster binding [GO:0051537];identical protein binding [GO:0042802];metal ion binding [GO:0046872]	FUNCTION: Plays a key role in regulating maximal capacity for electron transport and oxidative phosphorylation (By similarity). May be involved in Fe-S cluster shuttling and/or in redox reactions. {ECO:0000250, ECO:0000269|PubMed:17584744, ECO:0000269|PubMed:17766440}.	MitoCarta3.0	literature, mito protein domain, induction, coexpression++, MS/MS++	MOM	Metabolism > Metals and cofactors > Fe-S cluster biosynthesis;Metabolism > Metals and cofactors > Fe-S-containing proteins					0.873821	0.266376	0.756993	0.448707	0.169424	0.865483	0.0750125	0.933234	0.0164159	0.0928049	1.317	0.205162	0.150692	1.02759	Q9NZ45	Q9NZ45	CISD1_HUMAN	CISD1	CDGSH iron-sulfur domain-containing protein 1
25.2535	25.228	25.2607	25.217	25.2714	25.275	25.2499	25.3877	25.3101	25.3645	25.341	FKBP8	MitoCarta3.0		0.0343291		0.30975	0.82001	0.236389	apoptotic process [GO:0006915];camera-type eye development [GO:0043010];cell fate specification [GO:0001708];dorsal/ventral neural tube patterning [GO:0021904];intracellular signal transduction [GO:0035556];multicellular organism growth [GO:0035264];negative regulation of apoptotic process [GO:0043066];negative regulation of protein phosphorylation [GO:0001933];positive regulation of BMP signalin…	cytosol [GO:0005829];endoplasmic reticulum [GO:0005783];integral component of endoplasmic reticulum membrane [GO:0030176];membrane [GO:0016020];mitochondrial membrane [GO:0031966];mitochondrion [GO:0005739];protein-containing complex [GO:0032991]	disordered domain specific binding [GO:0097718];identical protein binding [GO:0042802];metal ion binding [GO:0046872];peptidyl-prolyl cis-trans isomerase activity [GO:0003755];protein folding chaperone [GO:0044183]	FUNCTION: Constitutively inactive PPiase, which becomes active when bound to calmodulin and calcium. Seems to act as a chaperone for BCL2, targets it to the mitochondria and modulates its phosphorylation state. The BCL2/FKBP8/calmodulin/calcium complex probably interferes with the binding of BCL2 to its targets. The active form of FKBP8 may therefore play a role in the regulation of apoptosis. {E…	MitoCarta3.0	literature, mito protein domain, coexpression, MS/MS	MOM	Mitochondrial dynamics and surveillance > Autophagy;Mitochondrial dynamics and surveillance > Mitophagy;Mitochondrial dynamics and surveillance > Organelle contact sites					0.935488	0.390499	0.137177	0.940425	0.00893339	0.0723348	1.74624	0.454069	0.0888284	0.722586	0.473291	0.511571	0.0634327	0.40783	Q14318	Q14318	FKBP8_HUMAN	FKBP8	Peptidyl-prolyl cis-trans isomerase FKBP8
23.8288	23.8576	23.8764	23.8288	23.895	23.9134	23.9672	23.8191	23.8858	24.0105	23.9043	FASTKD2	MitoCarta3.0		0.0336126		0.225938	0.83673	0.212502	apoptotic process [GO:0006915];mitochondrial large ribosomal subunit assembly [GO:1902775];mitochondrial translation [GO:0032543];positive regulation of mitochondrial translation [GO:0070131];regulation of mitochondrial mRNA stability [GO:0044528];RNA processing [GO:0006396]	mitochondrial nucleoid [GO:0042645];mitochondrion [GO:0005739];ribonucleoprotein granule [GO:0035770]	RNA binding [GO:0003723];rRNA binding [GO:0019843]	FUNCTION: Plays an important role in assembly of the mitochondrial large ribosomal subunit (PubMed:25683715). As a component of a functional protein-RNA module, consisting of RCC1L, NGRN, RPUSD3, RPUSD4, TRUB2, FASTKD2 and 16S mitochondrial ribosomal RNA (16S mt-rRNA), controls 16S mt-rRNA abundance and is required for intra-mitochondrial translation (PubMed:27667664, PubMed:25683715, PubMed:2637…	MitoCarta3.0	literature, APEX_matrix, induction, coexpression, MS/MS	Matrix	Mitochondrial central dogma > mtRNA metabolism > mtRNA granules;Mitochondrial central dogma > mtRNA metabolism > mtRNA stability and decay;Mitochondrial central dogma > mtRNA metabolism > Polycistronic mtRNA processing;Mitochondrial central dogma > Translation > Mitochondrial ribosome assembly					0.427579	0.600614	0.340819	0.830129	0.0235704	0.184686	0.698113	0.617624	0.0667553	0.464911	0.406336	0.556243	0.0567131	0.361467	Q9NYY8	Q9NYY8	FAKD2_HUMAN	FASTKD2	FAST kinase domain-containing protein 2, mitochondrial
24.1095	24.0359	24.217	24.2243	24.2679	23.9847	24.0105	24.0691	24.019	24.1015	24.0443	ETHE1	MitoCarta3.0		0.0335077		0.407348	0.810138	0.248381	glutathione metabolic process [GO:0006749];hydrogen sulfide metabolic process [GO:0070813]	cytoplasm [GO:0005737];mitochondrial matrix [GO:0005759];mitochondrion [GO:0005739];nucleoplasm [GO:0005654]	hydrolase activity, acting on ester bonds [GO:0016788];identical protein binding [GO:0042802];iron ion binding [GO:0005506];sulfur dioxygenase activity [GO:0050313]	FUNCTION: Sulfur dioxygenase that plays an essential role in hydrogen sulfide catabolism in the mitochondrial matrix. Hydrogen sulfide (H(2)S) is first oxidized by SQRDL, giving rise to cysteine persulfide residues. ETHE1 consumes molecular oxygen to catalyze the oxidation of the persulfide, once it has been transferred to a thiophilic acceptor, such as glutathione (R-SSH). Plays an important rol…	MitoCarta3.0	literature, APEX_matrix, targetP signal, yeast mito homolog+, mito protein domain, induction, MS/MS++	Matrix	Metabolism > Sulfur metabolism					2.83519	0.0579383	1.75976	0.377505	0.163695	1.21948	2.47215	0.229314	-0.181459	-1.40552	0.505312	0.557502	-0.0512718	-0.360266	O95571	O95571	ETHE1_HUMAN	ETHE1	Persulfide dioxygenase ETHE1, mitochondrial
22.2535	22.239	22.4651	22.4247	22.0821	22.3321	22.3645	22.4451	22.4476	22.4375	22.3565	EXD2	MitoCarta3.0		0.0332807		0.306397	0.822314	0.230709	DNA double-strand break processing [GO:0000729];double-strand break repair [GO:0006302];double-strand break repair via homologous recombination [GO:0000724];nucleic acid phosphodiester bond hydrolysis [GO:0090305];replication fork processing [GO:0031297]	cytoplasm [GO:0005737];integral component of membrane [GO:0016021];intermediate filament cytoskeleton [GO:0045111];mitochondrial matrix [GO:0005759];mitochondrial outer membrane [GO:0005741];mitochondrion [GO:0005739];nucleus [GO:0005634];site of DNA damage [GO:0090734]	3'-5' exonuclease activity [GO:0008408];3'-5'-exodeoxyribonuclease activity [GO:0008296];3'-5'-exoribonuclease activity [GO:0000175];exodeoxyribonuclease I activity [GO:0008852];magnesium ion binding [GO:0000287];manganese ion binding [GO:0030145];nucleic acid binding [GO:0003676];protein homodimerization activity [GO:0042803];single-stranded DNA 3'-5' exodeoxyribonuclease activity [GO:0008310]	FUNCTION: Exonuclease that has both 3'-5' exoribonuclease and exodeoxyribonuclease activities, depending on the divalent metal cation used as cofactor (PubMed:29335528, PubMed:31127291). In presence of Mg(2+), only shows 3'-5' exoribonuclease activity, while it shows both exoribonuclease and exodeoxyribonuclease activities in presence of Mn(2+) (PubMed:29335528, PubMed:31127291). Acts as an exori…	MitoCarta3.0	literature, mito protein domain	Matrix	Mitochondrial central dogma > Translation					0.310789	0.520045	0.184186	0.733509	0.0777416	0.30257	0.29111	0.670844	0.0898571	0.399606	1.26472	0.228601	0.134318	0.934811	Q9NVH0	Q9NVH0	EXD2_HUMAN	EXD2	Exonuclease 3'-5' domain-containing protein 2
24.6918	24.6918	24.6918	24.7024	24.7543	24.5983	24.5926	24.6209	24.7645	24.558	24.5869	MTHFS	MitoCarta3.0		0.032519		0.191316	0.849016	0.19695	folic acid catabolic process [GO:0046657];folic acid metabolic process [GO:0046655];folic acid-containing compound biosynthetic process [GO:0009396];formate metabolic process [GO:0015942];glutamate metabolic process [GO:0006536];tetrahydrofolate interconversion [GO:0035999];tetrahydrofolate metabolic process [GO:0046653]	cytoplasm [GO:0005737];cytosol [GO:0005829];mitochondrial matrix [GO:0005759];mitochondrion [GO:0005739]	5-formyltetrahydrofolate cyclo-ligase activity [GO:0030272];ATP binding [GO:0005524];folic acid binding [GO:0005542];metal ion binding [GO:0046872]	FUNCTION: Contributes to tetrahydrofolate metabolism. Helps regulate carbon flow through the folate-dependent one-carbon metabolic network that supplies carbon for the biosynthesis of purines, thymidine and amino acids. Catalyzes the irreversible conversion of 5-formyltetrahydrofolate (5-FTHF) to yield 5,10-methenyltetrahydrofolate. {ECO:0000269|PubMed:8522195}.	MitoCarta3.0	targetP signal, Rickettsial homolog, mito protein domain, MS/MS	Matrix	Metabolism > Vitamin metabolism > Folate and 1-C metabolism					0.662395	0.419986	0.397514	0.821691	0.0243727	0.195087	0.519572	0.60984	-0.0797005	-0.476201	2.37282	0.278585	-0.0878468	-0.79049	P49914	P49914	MTHFS_HUMAN	MTHFS	5-formyltetrahydrofolate cyclo-ligase
22.2621	22.2764	22.2535	22.2155	22.1916	21.9316	22.0789	22.1856	22.2419	21.953	22.0983	NIPSNAP3A	MitoCarta3.0		0.0324135		0.104992	0.884275	0.153441		cytosol [GO:0005829];mitochondrion [GO:0005739];nucleus [GO:0005634]			MitoCarta3.0	APEX_matrix, targetP signal+, MS/MS++	Matrix	0					0.762592	0.257098	0.879342	0.662103	-0.0490685	-0.396134	0.648706	0.489204	-0.122447	-0.660757	0.914955	0.198342	-0.203929	-1.04467	Q9UFN0	Q9UFN0;Q9BS92	NPS3A_HUMAN	NIPSNAP3A	Protein NipSnap homolog 3A
23.0821	23.0756	23.2679	23.141	23.2535	23.3511	23.1719	23.1931	23.2332	23.2961	23.2821	SYNJ2BP	MitoCarta3.0		0.031758		0.20567	0.847382	0.198894	cell-cell adhesion [GO:0098609];chemical synaptic transmission [GO:0007268];establishment or maintenance of epithelial cell apical/basal polarity [GO:0045197];negative regulation of angiogenesis [GO:0016525];negative regulation of endothelial cell migration [GO:0010596];negative regulation of endothelial cell proliferation [GO:0001937];negative regulation of ERK1 and ERK2 cascade [GO:0070373];neg…	basolateral plasma membrane [GO:0016323];cell junction [GO:0030054];integral component of mitochondrial outer membrane [GO:0031307];mitochondrion [GO:0005739];neuromuscular junction [GO:0031594];neuron projection [GO:0043005];postsynaptic density membrane [GO:0098839]		FUNCTION: Regulates endocytosis of activin type 2 receptor kinases through the Ral/RALBP1-dependent pathway and may be involved in suppression of activin-induced signal transduction. {ECO:0000250|UniProtKB:Q9D6K5}.	MitoCarta3.0	APEX_IMS, mito protein domain, coexpression, MS/MS+	MOM	Mitochondrial dynamics and surveillance > Organelle contact sites					1.13437	0.217798	1.14611	0.435885	0.141919	0.934754	0.486707	0.7144	0.0496642	0.343912	0.933967	0.232584	0.159825	0.92368	P57105	P57105	SYJ2B_HUMAN	SYNJ2BP	Synaptojanin-2-binding protein
27.632	27.632	27.6931	27.7129	27.7895	27.6595	27.6798	27.6595	27.7771	27.7129	27.604	SLC25A3	MitoCarta3.0		0.0317478		0.246354	0.838934	0.2103	mitochondrial phosphate ion transmembrane transport [GO:1990547];phosphate ion transmembrane transport [GO:0035435]	extracellular exosome [GO:0070062];integral component of mitochondrial inner membrane [GO:0031305];integral component of plasma membrane [GO:0005887];membrane [GO:0016020];mitochondrial inner membrane [GO:0005743];mitochondrion [GO:0005739]	inorganic phosphate transmembrane transporter activity [GO:0005315];phosphate:proton symporter activity [GO:0015317];protein-containing complex binding [GO:0044877]	FUNCTION: Transport of phosphate groups from the cytosol to the mitochondrial matrix. Phosphate is cotransported with H(+). May play a role regulation of the mitochondrial permeability transition pore (mPTP).	MitoCarta3.0	literature, yeast mito homolog++, mito protein domain+, induction, coexpression++, MS/MS++	MIM	Metabolism > Metals and cofactors > Copper metabolism;Signaling > Calcium homeostasis > Calcium cycle;Small molecule transport > SLC25A family					0.543852	0.533239	1.10635	0.494681	0.099858	0.723822	0.22671	0.830169	-0.0338713	-0.213768	1.53113	0.604801	0.0342388	0.314914	Q00325	Q00325	MPCP_HUMAN	SLC25A3	Phosphate carrier protein, mitochondrial
22.7056	22.8346	22.7675	22.5823	22.5869	22.743	22.7553	22.5638	22.6929	22.8191	22.6453	LYPLAL1	MitoCarta3.0		0.0316722		0.145774	0.868	0.175234	protein depalmitoylation [GO:0002084]	cytoplasm [GO:0005737];cytosol [GO:0005829]	carboxylic ester hydrolase activity [GO:0052689];lysophospholipase activity [GO:0004622];palmitoyl-(protein) hydrolase activity [GO:0008474]	FUNCTION: Has depalmitoylating activity toward KCNMA1. Does not exhibit phospholipase nor triacylglycerol lipase activity, able to hydrolyze only short chain substrates due to its shallow active site. {ECO:0000269|PubMed:22052940, ECO:0000269|PubMed:22399288}.	MitoCarta3.0	mito protein domain, MS/MS++	unknown	Metabolism > Lipid metabolism					0.22727	0.649342	0.568793	0.528991	-0.124504	-0.647647	0.386666	0.663334	0.0734889	0.408169	0.356026	0.492511	-0.0826871	-0.427882	Q5VWZ2	Q5VWZ2	LYPL1_HUMAN	LYPLAL1	Lysophospholipase-like protein 1
24.8433	24.8528	24.7945	24.8576	24.8904	25.0317	25.0813	25.0691	25.0691	25.1095	25.0975	ARMCX3	MitoCarta3.0	+	0.0313148		0.751787	0.79823	0.262849	axonal transport of mitochondrion [GO:0019896];cellular protein localization [GO:0034613];mitochondrion organization [GO:0007005];positive regulation of transcription by RNA polymerase II [GO:0045944]	axon cytoplasm [GO:1904115];cytosol [GO:0005829];integral component of mitochondrial outer membrane [GO:0031307];mitochondrion [GO:0005739];nucleus [GO:0005634]		FUNCTION: Regulates mitochondrial aggregation and transport in axons in living neurons. May link mitochondria to the TRAK2-kinesin motor complex via its interaction with Miro and TRAK2. Mitochondrial distribution and dynamics is regulated through ARMCX3 protein degradation, which is promoted by PCK and negatively regulated by WNT1. Enhances the SOX10-mediated transactivation of the neuronal acety…	MitoCarta3.0	literature	MOM	Mitochondrial dynamics and surveillance > Trafficking					4.31143	0.0146217	0.00473299	0.990963	-0.00053819	-0.00394282	2.87719	0.139343	0.244514	1.8725	2.77667	0.0973026	0.212661	1.77827	Q9UH62	Q9UH62	ARMX3_HUMAN	ARMCX3	Armadillo repeat-containing X-linked protein 3
23.3778	23.1253	23.3778	23.2361	23.391	23.4041	23.2521	23.2477	23.1519	23.48	23.3645	MRPL2	MitoCarta3.0		0.0308698		0.101809	0.889954	0.147719	mitochondrial translation [GO:0032543]	mitochondrial inner membrane [GO:0005743];mitochondrial large ribosomal subunit [GO:0005762];mitochondrion [GO:0005739];nucleoplasm [GO:0005654]	RNA binding [GO:0003723];structural constituent of ribosome [GO:0003735]		MitoCarta3.0	literature, APEX_matrix, targetP signal, yeast mito homolog++, Rickettsial homolog, mito protein domain, induction, coexpression++, MS/MS++	Matrix	Mitochondrial central dogma > Translation > Mitochondrial ribosome					0.0509681	0.888603	0.286671	0.664315	0.0833864	0.390003	0.00859024	0.987974	-0.00282415	-0.013569	0.157895	0.707476	0.0496925	0.230972	Q5T653	Q5T653	RM02_HUMAN	MRPL2	39S ribosomal protein L2, mitochondrial
26.9088	26.9316	26.9539	26.9088	26.965	27.1015	27.019	27.0401	27.1312	27.0813	27.0401	HSD17B10	MitoCarta3.0		0.0306772		0.352796	0.82731	0.225331	androgen metabolic process [GO:0008209];bile acid biosynthetic process [GO:0006699];brexanolone metabolic process [GO:0062173];C21-steroid hormone metabolic process [GO:0008207];estrogen metabolic process [GO:0008210];fatty acid beta-oxidation [GO:0006635];isoleucine catabolic process [GO:0006550];lipid metabolic process [GO:0006629];mitochondrial tRNA 3'-end processing [GO:1990180];mitochondrial…	cytoplasm [GO:0005737];mitochondrial matrix [GO:0005759];mitochondrial nucleoid [GO:0042645];mitochondrial ribonuclease P complex [GO:0030678];mitochondrion [GO:0005739];plasma membrane [GO:0005886]	17-beta-hydroxysteroid dehydrogenase (NAD+) activity [GO:0044594];3-hydroxy-2-methylbutyryl-CoA dehydrogenase activity [GO:0047015];3-hydroxyacyl-CoA dehydrogenase activity [GO:0003857];androstan-3-alpha,17-beta-diol dehydrogenase activity [GO:0047044];chenodeoxycholate 7-alpha-dehydrogenase (NAD+) activity [GO:0106281];cholate 7-alpha-dehydrogenase activity [GO:0008709];isoursodeoxycholate 7-bet…	FUNCTION: In addition to mitochondrial dehydrogenase activity, moonlights as a component of mitochondrial ribonuclease P, a complex that cleaves tRNA molecules in their 5'-ends (PubMed:18984158, PubMed:24549042, PubMed:25925575, PubMed:26950678, PubMed:28888424). Together with TRMT10C/MRPP1, forms a subcomplex of the mitochondrial ribonuclease P, named MRPP1-MRPP2 subcomplex, which displays funct…	MitoCarta3.0	literature, APEX_matrix, Rickettsial homolog, mito protein domain, induction, coexpression, MS/MS++	Matrix	Mitochondrial central dogma > mtRNA metabolism > mtRNA granules;Metabolism > Amino acid metabolism > Branched-chain amino acid metabolism;Metabolism > Lipid metabolism > Cholesterol, bile acid, steroid synthesis;Metabolism > Lipid metabolism > Fatty acid oxidation;Mitochondrial central dogma > mtRNA metabolism > mt-tRNA modifications;Mitochondrial central dogma > mtRNA metabolism > Polycistronic …					2.44994	0.0977863	0.381815	0.83237	0.022384	0.18091	1.96658	0.304763	0.141624	1.07738	1.56283	0.211386	0.133331	1.00221	Q99714	Q99714	HCD2_HUMAN	HSD17B10	3-hydroxyacyl-CoA dehydrogenase type-2
23.8764	23.2229	23.8858	23.9406	23.895	23.9847	23.9672	24.0443	23.0002	24.7024	24.3844	TIMM22	MitoCarta3.0		0.0303084		0.0192832	0.962206	0.0486462	protein insertion into mitochondrial inner membrane [GO:0045039]	integral component of membrane [GO:0016021];mitochondrial inner membrane [GO:0005743];TIM22 mitochondrial import inner membrane insertion complex [GO:0042721]	mitochondrion targeting sequence binding [GO:0030943];protein transmembrane transporter activity [GO:0008320];protein transporter activity [GO:0140318]	FUNCTION: Essential core component of the TIM22 complex, a complex that mediates the import and insertion of multi-pass transmembrane proteins into the mitochondrial inner membrane. In the TIM22 complex, it constitutes the voltage-activated and signal-gated channel. Forms a twin-pore translocase that uses the membrane potential as external driving force in 2 voltage-dependent steps (By similarity…	MitoCarta3.0	literature, yeast mito homolog++, mito protein domain+, induction, coexpression, MS/MS	MIM	Protein import, sorting and homeostasis > Protein import and sorting > TIM22 carrier pathway					0.1237	0.622251	0.619864	0.422503	0.35747	1.03752	0.0824559	0.845133	0.121901	0.195733	0.78329	0.149132	0.449062	1.30005	Q9Y584	Q9Y584	TIM22_HUMAN	TIMM22	Mitochondrial import inner membrane translocase subunit Tim22
22.9672	22.8113	23.0641	23.0309	22.7533	22.8307	22.8132	23.0459	22.8269	22.9672	22.9847	MRPS24	MitoCarta3.0		0.029611		0.120019	0.882604	0.155882	mitochondrial translation [GO:0032543]	mitochondrial inner membrane [GO:0005743];mitochondrial small ribosomal subunit [GO:0005763]	RNA binding [GO:0003723];structural constituent of ribosome [GO:0003735]		MitoCarta3.0	literature, APEX_matrix, induction, coexpression++, MS/MS	Matrix	Mitochondrial central dogma > Translation > Mitochondrial ribosome					0.0247727	0.942867	0.157422	0.773294	0.0601972	0.250965	0.0736302	0.917852	-0.0231819	-0.110139	0.0214725	0.952852	0.00740433	0.0348074	Q96EL2	Q96EL2	RT24_HUMAN	MRPS24	28S ribosomal protein S24, mitochondrial
25.2714	25.3273	25.2133	25.1908	25.1984	25.1946	25.1833	25.228	25.2607	25.2021	25.2317	ACO2	MitoCarta3.0		0.0295213		0.61357	0.813519	0.242777	citrate metabolic process [GO:0006101];generation of precursor metabolites and energy [GO:0006091];isocitrate metabolic process [GO:0006102];liver development [GO:0001889];response to isolation stress [GO:0035900];tricarboxylic acid cycle [GO:0006099]	cytosol [GO:0005829];mitochondrial matrix [GO:0005759];mitochondrion [GO:0005739]	3 iron, 4 sulfur cluster binding [GO:0051538];4 iron, 4 sulfur cluster binding [GO:0051539];aconitate hydratase activity [GO:0003994];citrate dehydratase activity [GO:0047780];iron ion binding [GO:0005506]	FUNCTION: Catalyzes the isomerization of citrate to isocitrate via cis-aconitate. {ECO:0000250|UniProtKB:P16276}.	MitoCarta3.0	literature, APEX_matrix, targetP signal, Rickettsial homolog, mito protein domain, induction, coexpression++, MS/MS++	Matrix	Metabolism > Carbohydrate metabolism > TCA cycle;Metabolism > Metals and cofactors > Fe-S-containing proteins					1.83442	0.296988	1.65686	0.462976	-0.098547	-0.804454	0.778929	0.792749	0.0306727	0.2596	1.43263	0.289501	-0.0973956	-0.766275	Q99798	Q99798	ACON_HUMAN	ACO2	Aconitate hydratase, mitochondrial
25.7103	25.6486	25.8215	25.797	25.8142	25.8093	25.7594	25.7594	25.7415	25.8623	25.8118	FUNDC2	MitoCarta3.0		0.0291595		0.306328	0.838931	0.210111	autophagy of mitochondrion [GO:0000422]	integral component of mitochondrial outer membrane [GO:0031307];mitochondrion [GO:0005739];nucleus [GO:0005634]			MitoCarta3.0	mito protein domain+, MS/MS++	MOM	Mitochondrial dynamics and surveillance > Organelle contact sites;Signaling					1.46655	0.250141	1.88025	0.416794	0.13148	1.05309	0.0551817	0.967852	-0.00572205	-0.0421432	1.26259	0.301628	0.0965986	0.734698	Q9BWH2	Q9BWH2	FUND2_HUMAN	FUNDC2	FUN14 domain-containing protein 2
22.2273	22.2419	22.2679	22.2593	22.2736	22.0459	22.2448	22.3017	22.0658	22.3376	22.2764	PTCD1	MitoCarta3.0		0.029089		0.0916823	0.89846	0.136515	tRNA 3'-end processing [GO:0042780]	mitochondrial matrix [GO:0005759];mitochondrion [GO:0005739]	RNA binding [GO:0003723];tRNA binding [GO:0000049]	FUNCTION: Mitochondrial protein implicated in negative regulation of leucine tRNA levels, as well as negative regulation of mitochondria-encoded proteins and COX activity. Affects also the 3'-processing of mitochondrial tRNAs. {ECO:0000269|PubMed:21857155}.	MitoCarta3.0	targetP signal+, mito protein domain+, coexpression	Matrix	Mitochondrial central dogma > mtRNA metabolism > mtRNA granules					0.0563737	0.895625	1.61477	0.734064	0.0322876	0.299943	0.186806	0.824984	-0.0403048	-0.220949	0.133196	0.766449	-0.0371062	-0.185297	O75127	O75127	PTCD1_HUMAN	PTCD1	Pentatricopeptide repeat-containing protein 1, mitochondrial
25.9694	25.9495	25.989	25.989	25.9933	26.0813	26.0588	26.0526	26.0772	26.1035	26.0975	SLC25A13	MitoCarta3.0		0.0285117		1.13633	0.805316	0.255024	aspartate family amino acid metabolic process [GO:0009066];aspartate transmembrane transport [GO:0015810];ATP biosynthetic process [GO:0006754];cellular respiration [GO:0045333];gluconeogenesis [GO:0006094];L-glutamate transmembrane transport [GO:0015813];malate-aspartate shuttle [GO:0043490];mitochondrial transport [GO:0006839];response to calcium ion [GO:0051592]	integral component of plasma membrane [GO:0005887];mitochondrial inner membrane [GO:0005743];mitochondrion [GO:0005739]	acidic amino acid transmembrane transporter activity [GO:0015172];calcium ion binding [GO:0005509];identical protein binding [GO:0042802];L-aspartate transmembrane transporter activity [GO:0015183];L-glutamate transmembrane transporter activity [GO:0005313];transmembrane transporter activity [GO:0022857]	FUNCTION: Mitochondrial and calcium-binding carrier that catalyzes the calcium-dependent exchange of cytoplasmic glutamate with mitochondrial aspartate across the mitochondrial inner membrane (PubMed:11566871, PubMed:25410934). May have a function in the urea cycle (PubMed:11566871). {ECO:0000269|PubMed:11566871, ECO:0000269|PubMed:25410934}.	MitoCarta3.0	literature, yeast mito homolog+, mito protein domain+, coexpression, MS/MS++	MIM	Metabolism > Amino acid metabolism > Urea cycle;Metabolism > Carbohydrate metabolism > Malate-aspartate shuttle;Signaling > Calcium homeostasis > EF hand proteins;Small molecule transport > SLC25A family					4.78678	0.0788138	1.56875	0.743047	0.0310211	0.288175	3.65137	0.350091	0.10228	0.946423	2.35269	0.232744	0.104789	0.923326	Q9UJS0	Q9UJS0	CMC2_HUMAN	SLC25A13	Calcium-binding mitochondrial carrier protein Aralar2
22.019	22.0493	21.8802	22.0658	22.1301	21.1206	21.5498	21.4221	21.4425	21.343	21.391	PRXL2A	MitoCarta3.0	+	0.0279929	+	0.0754186	0.909874	0.121471	regulation of osteoclast differentiation [GO:0045670]	cytoplasm [GO:0005737];extracellular region [GO:0005576]	antioxidant activity [GO:0016209]	FUNCTION: Involved in redox regulation of the cell (PubMed:26438880, PubMed:19951071). Acts as an antioxidant (PubMed:19951071, PubMed:26438880). Inhibits TNFSF11-induced NFKB1 and JUN activation and osteoclast differentiation (PubMed:19951071). May affect bone resorption and help to maintain bone mass (PubMed:19951071). Acts as a negative regulator of macrophage-mediated inflammation by inhibiti…	MitoCarta3.0	GFP, MS/MS++	Membrane	Metabolism > Detoxification > ROS and glutathione metabolism				NME6-KO_5d-rNTPs_WT_5d-rNTPs	3.07121	0.00786	0.0298227	0.95726	-0.00880686	-0.04462	2.85542	0.0356818	-0.633165	-3.51285	1.57215	0.0551667	-0.669965	-2.53144	Q9BRX8	Q9BRX8	PXL2A_HUMAN	PRXL2A	Peroxiredoxin-like 2A
24.2463	24.2317	24.3031	24.3578	24.317	24.3101	24.3307	24.2463	24.2961	24.3645	24.3101	SUPV3L1	MitoCarta3.0		0.027888		0.352386	0.83896	0.209858	chromatin maintenance [GO:0070827];DNA duplex unwinding [GO:0032508];DNA recombination [GO:0006310];mitochondrial mRNA catabolic process [GO:0000958];mitochondrial mRNA surveillance [GO:0035946];mitochondrial ncRNA surveillance [GO:0035945];mitochondrial RNA 3'-end processing [GO:0000965];mitochondrial RNA surveillance [GO:2000827];mitochondrion morphogenesis [GO:0070584];negative regulation of a…	mitochondrial degradosome [GO:0045025];mitochondrial matrix [GO:0005759];mitochondrial nucleoid [GO:0042645];mitochondrion [GO:0005739];nucleus [GO:0005634]	3'-5' RNA helicase activity [GO:0034458];ATP binding [GO:0005524];ATP hydrolysis activity [GO:0140603];DNA binding [GO:0003677];DNA helicase activity [GO:0003678];double-stranded RNA binding [GO:0003725];helicase activity [GO:0004386];protein homodimerization activity [GO:0042803];RNA binding [GO:0003723];RNA helicase activity [GO:0003724]	FUNCTION: Major helicase player in mitochondrial RNA metabolism. Component of the mitochondrial degradosome (mtEXO) complex, that degrades 3' overhang double-stranded RNA with a 3'-to-5' directionality in an ATP-dependent manner. Involved in the degradation of non-coding mitochondrial transcripts (MT-ncRNA) and tRNA-like molecules (PubMed:29967381). ATPase and ATP-dependent multisubstrate helicas…	MitoCarta3.0	literature, APEX_matrix, targetP signal+, yeast mito homolog++, mito protein domain, induction, coexpression+, MS/MS+	Matrix	Mitochondrial central dogma > mtRNA metabolism > mtRNA granules;Mitochondrial central dogma > mtRNA metabolism > mtRNA stability and decay					1.0263	0.453972	1.54595	0.498105	0.0870085	0.713874	0.0304862	0.984732	-0.0024039	-0.0189956	0.728672	0.495456	0.0567166	0.42558	Q8IYB8	Q8IYB8	SUV3_HUMAN	SUPV3L1	ATP-dependent RNA helicase SUPV3L1, mitochondrial
23.2679	23.1916	23.3376	23.2821	23.2961	23.4041	23.3645	23.5869	23.391	23.4041	23.6431	DMAC2	MitoCarta3.0		0.0275383		0.0919253	0.900701	0.133168	mitochondrial respiratory chain complex I assembly [GO:0032981];SCF-dependent proteasomal ubiquitin-dependent protein catabolic process [GO:0031146]	mitochondrion [GO:0005739];SCF ubiquitin ligase complex [GO:0019005]		FUNCTION: Required for the assembly of the mitochondrial NADH:ubiquinone oxidoreductase complex (complex I). Involved in the assembly of the distal region of complex I. {ECO:0000269|PubMed:27626371}.	MitoCarta3.0	APEX_matrix, GFP, targetP signal, induction, MS/MS	MIM	OXPHOS > Complex I > CI assembly factors;OXPHOS > OXPHOS assembly factors					1.08781	0.161867	0.905719	0.560844	0.075532	0.556867	0.975861	0.349354	0.174117	0.948315	1.01486	0.175608	0.222111	1.15151	Q9NW81	Q9NW81	DMAC2_HUMAN	DMAC2	Distal membrane-arm assembly complex protein 2
22.0658	21.9352	21.9847	22.0526	21.9207	21.9742	22.1047	21.8385	22.1301	21.9098	21.9601	BCKDHB	MitoCarta3.0		0.0275319		0.0968773	0.898237	0.136479	branched-chain amino acid catabolic process [GO:0009083];response to nutrient [GO:0007584]	mitochondrial alpha-ketoglutarate dehydrogenase complex [GO:0005947];mitochondrial matrix [GO:0005759];mitochondrion [GO:0005739];nucleolus [GO:0005730]	3-methyl-2-oxobutanoate dehydrogenase (2-methylpropanoyl-transferring) activity [GO:0003863]	FUNCTION: The branched-chain alpha-keto dehydrogenase complex catalyzes the overall conversion of alpha-keto acids to acyl-CoA and CO(2). It contains multiple copies of three enzymatic components: branched-chain alpha-keto acid decarboxylase (E1), lipoamide acyltransferase (E2) and lipoamide dehydrogenase (E3).	MitoCarta3.0	literature, APEX_matrix, targetP signal, yeast mito homolog+, Rickettsial homolog, mito protein domain+, coexpression+, MS/MS++	MIM	Metabolism > Amino acid metabolism > Branched-chain amino acid dehydrogenase complex;Metabolism > Amino acid metabolism > Branched-chain amino acid metabolism					0.0056899	0.988809	0.0718558	0.927365	-0.0144901	-0.0856494	0.0634047	0.9444	0.0139974	0.0791919	0.0881933	0.829715	-0.0280247	-0.133118	P21953	P21953	ODBB_HUMAN	BCKDHB	2-oxoisovalerate dehydrogenase subunit beta, mitochondrial
21.0756	20.4874	21.1642	21.3962	21.7056	21.1079	21.3805	21.2066	20.9459	21.4273	21.4015	CCDC90B	MitoCarta3.0		0.0265687		0.0520909	0.927796	0.096453		integral component of membrane [GO:0016021];mitochondrial membrane [GO:0031966];mitochondrion [GO:0005739]			MitoCarta3.0	literature, APEX_matrix, targetP signal+, yeast mito homolog+, mito protein domain+, MS/MS	MIM	0					0.801683	0.150825	0.916859	0.323634	0.64051	1.60776	0.300596	0.584444	-0.163795	-0.509613	0.795876	0.14591	0.450146	1.31562	Q9GZT6	Q9GZT6	CC90B_HUMAN	CCDC90B	Coiled-coil domain-containing protein 90B, mitochondrial
24.6703	24.6431	24.6595	24.5638	24.6595	24.3712	24.5045	24.5754	24.5105	24.6096	24.4105	MRPL17	MitoCarta3.0		0.0265382		0.116258	0.891818	0.145026	translation [GO:0006412]	large ribosomal subunit [GO:0015934];mitochondrial inner membrane [GO:0005743];mitochondrial large ribosomal subunit [GO:0005762];mitochondrion [GO:0005739]	protein domain specific binding [GO:0019904];structural constituent of ribosome [GO:0003735]		MitoCarta3.0	literature, APEX_matrix, targetP signal+, yeast mito homolog++, Rickettsial homolog, mito protein domain, coexpression, MS/MS	Matrix	Mitochondrial central dogma > Translation > Mitochondrial ribosome					0.926067	0.239576	0.266117	0.814149	-0.0290944	-0.204317	0.827764	0.460861	-0.117376	-0.708248	0.946543	0.218492	-0.173008	-0.972229	Q9NRX2	Q9NRX2	RM17_HUMAN	MRPL17	39S ribosomal protein L17, mitochondrial
22.9406	22.8858	23.0325	23.0609	23.0723	23.002	23.0902	23.0156	23.0707	23.0723	23.0443	ABCB10	MitoCarta3.0		0.0265026		0.386155	0.841772	0.205606	erythrocyte development [GO:0048821];heme biosynthetic process [GO:0006783];mitochondrial transport [GO:0006839];mitochondrial unfolded protein response [GO:0034514];positive regulation of erythrocyte differentiation [GO:0045648];positive regulation of heme biosynthetic process [GO:0070455];positive regulation of hemoglobin biosynthetic process [GO:0046985]	integral component of mitochondrial membrane [GO:0032592];mitochondrial inner membrane [GO:0005743];mitochondrion [GO:0005739]	ATP binding [GO:0005524];ATP hydrolysis activity [GO:0140603];ATPase-coupled transmembrane transporter activity [GO:0042626];protein homodimerization activity [GO:0042803]	FUNCTION: Catalyzes the export of an unknown physiological substrate from the mitochondrial matrix to the cytosol in an ATP-dependent manner (PubMed:33253225). May also transport the heme analog Zn (II) mesoporphyrin (ZnMP) in an ATP dependent manner but can't export the heme precursor 5-aminolevulinic acid (ALA) from mitochondria (PubMed:33253225). Plays a role in the early step of the heme bios…	MitoCarta3.0	literature, APEX_matrix, yeast mito homolog+, Rickettsial homolog, mito protein domain, induction, coexpression, MS/MS+	MIM	Metabolism > Metals and cofactors > Heme synthesis and processing;Small molecule transport > ABC transporters					2.22894	0.15147	1.94294	0.404269	0.142088	1.1322	0.183816	0.955329	0.00719388	0.0625983	1.2403	0.249562	0.122779	0.871529	Q9NRK6	Q9NRK6	ABCBA_HUMAN	ABCB10	ATP-binding cassette sub-family B member 10, mitochondrial
24.1795	24.2679	24.2821	24.1719	24.1253	24.0772	24.217	24.1253	24.2317	24.0275	24.239	SNAP29	MitoCarta3.0		0.0262082		0.118535	0.891694	0.145178	autophagosome maturation [GO:0097352];autophagosome membrane docking [GO:0016240];cilium assembly [GO:0060271];exocytosis [GO:0006887];membrane fusion [GO:0061025];protein transport [GO:0015031];synaptic vesicle fusion to presynaptic active zone membrane [GO:0031629];synaptic vesicle priming [GO:0016082];vesicle fusion [GO:0006906];vesicle targeting [GO:0006903]	autophagosome [GO:0005776];autophagosome membrane [GO:0000421];azurophil granule membrane [GO:0035577];centrosome [GO:0005813];ciliary pocket membrane [GO:0020018];cytoplasm [GO:0005737];cytosol [GO:0005829];Golgi membrane [GO:0000139];nucleoplasm [GO:0005654];plasma membrane [GO:0005886];presynapse [GO:0098793];SNARE complex [GO:0031201]	SNAP receptor activity [GO:0005484];syntaxin binding [GO:0019905]	FUNCTION: SNAREs, soluble N-ethylmaleimide-sensitive factor-attachment protein receptors, are essential proteins for fusion of cellular membranes. SNAREs localized on opposing membranes assemble to form a trans-SNARE complex, an extended, parallel four alpha-helical bundle that drives membrane fusion. SNAP29 is a SNARE involved in autophagy through the direct control of autophagosome membrane fus…	MitoCarta3.0	APEX_IMS	IMS	Mitochondrial dynamics and surveillance > Autophagy					0.121762	0.806649	0.164127	0.83224	-0.0305786	-0.181545	0.117936	0.884397	-0.027036	-0.147374	0.566641	0.423279	-0.0838229	-0.516411	O95721	O95721	SNP29_HUMAN	SNAP29	Synaptosomal-associated protein 29
24.5812	24.6264	24.6649	24.5983	24.6703	24.5983	24.6153	24.5638	24.5754	24.6486	24.632	IDH3G	MitoCarta3.0		0.0261879		0.415548	0.840513	0.2065	carbohydrate metabolic process [GO:0005975];isocitrate metabolic process [GO:0006102];tricarboxylic acid cycle [GO:0006099]	mitochondrial matrix [GO:0005759];mitochondrion [GO:0005739];nucleolus [GO:0005730]	ATP binding [GO:0005524];isocitrate dehydrogenase (NAD+) activity [GO:0004449];magnesium ion binding [GO:0000287];NAD binding [GO:0051287]	FUNCTION: Regulatory subunit which plays a role in the allosteric regulation of the enzyme catalyzing the decarboxylation of isocitrate (ICT) into alpha-ketoglutarate. The heterodimer composed of the alpha (IDH3A) and beta (IDH3B) subunits and the heterodimer composed of the alpha (IDH3A) and gamma (IDH3G) subunits, have considerable basal activity but the full activity of the heterotetramer (con…	MitoCarta3.0	literature, APEX_matrix, yeast mito homolog+, Rickettsial homolog, mito protein domain, induction, coexpression++, MS/MS++	Matrix	Metabolism > Carbohydrate metabolism > TCA cycle					0.42506	0.753461	0.49355	0.733789	0.0407111	0.303083	0.332786	0.845313	-0.0258643	-0.195887	0.161091	0.883502	-0.0113411	-0.0901444	P51553	P51553	IDH3G_HUMAN	IDH3G	Isocitrate dehydrogenase [NAD] subunit gamma, mitochondrial
25.8409	25.8336	26.1814	25.9293	26.1814	25.7077	25.8904	25.8834	26.0127	25.7517	25.7945	HINT1	MitoCarta3.0		0.0257988		0.0914731	0.905411	0.128669	intrinsic apoptotic signaling pathway by p53 class mediator [GO:0072332];purine ribonucleotide catabolic process [GO:0009154];regulation of transcription, DNA-templated [GO:0006355];signal transduction [GO:0007165]	cytoplasm [GO:0005737];cytoskeleton [GO:0005856];cytosol [GO:0005829];extracellular exosome [GO:0070062];histone deacetylase complex [GO:0000118];nucleoplasm [GO:0005654];nucleus [GO:0005634];plasma membrane [GO:0005886]	adenosine 5'-monophosphoramidase activity [GO:0043530];hydrolase activity [GO:0016787];nucleotide binding [GO:0000166];protein kinase C binding [GO:0005080]	FUNCTION: Exhibits adenosine 5'-monophosphoramidase activity, hydrolyzing purine nucleotide phosphoramidates with a single phosphate group such as adenosine 5'monophosphoramidate (AMP-NH2) to yield AMP and NH2 (PubMed:15703176, PubMed:16835243, PubMed:17337452, PubMed:17217311, PubMed:23614568, PubMed:28691797, PubMed:29787766, PubMed:31990367, PubMed:22329685). Hydrolyzes adenosine 5'monophospho…	MitoCarta3.0	Rickettsial homolog, mito protein domain, coexpression	unknown	Metabolism > Nucleotide metabolism > Nucleotide synthesis and processing					1.06104	0.149563	1.01716	0.372456	0.260113	1.24747	0.982761	0.294424	-0.244394	-1.1285	0.04363	0.925957	-0.0100794	-0.0568723	P49773	P49773	HINT1_HUMAN	HINT1	Histidine triad nucleotide-binding protein 1
28.8142	28.805	28.7895	28.8324	28.8534	28.55	28.5128	28.4512	28.5052	28.524	28.5609	TUFM	MitoCarta3.0	+	0.0254129		0.313658	0.854002	0.190904	mitochondrial translational elongation [GO:0070125];response to ethanol [GO:0045471];translational elongation [GO:0006414]	extracellular exosome [GO:0070062];membrane [GO:0016020];mitochondrial nucleoid [GO:0042645];mitochondrion [GO:0005739];synapse [GO:0045202]	GTP binding [GO:0005525];GTPase activity [GO:0003924];RNA binding [GO:0003723];translation elongation factor activity [GO:0003746]	FUNCTION: Promotes the GTP-dependent binding of aminoacyl-tRNA to the A-site of ribosomes during protein biosynthesis. Plays also a role in the regulation of autophagy and innate immunity. Recruits ATG5-ATG12 and NLRX1 at mitochondria and serves as a checkpoint of the RIG-I/DDX58-MAVS pathway. In turn, inhibits RLR-mediated type I interferon while promoting autophagy. {ECO:0000269|PubMed:22749352…	MitoCarta3.0	literature, APEX_matrix, targetP signal, yeast mito homolog+, Rickettsial homolog, mito protein domain, MS/MS++	Matrix	Mitochondrial central dogma > Translation > Translation factors					4.78396	0.00617045	0.243007	0.889663	0.0155198	0.124654	3.53593	0.0862896	-0.295076	-2.36216	2.41602	0.0751349	-0.304969	-2.22068	P49411	P49411	EFTU_HUMAN	TUFM	Elongation factor Tu, mitochondrial
23.2961	23.1642	23.2961	23.0707	23.391	23.0756	22.9672	23.1031	23.1749	23.0691	22.976	NDUFA5	MitoCarta3.0		0.0246887		0.127739	0.89225	0.144475	mitochondrial electron transport, NADH to ubiquinone [GO:0006120];mitochondrial respiratory chain complex I assembly [GO:0032981];respiratory electron transport chain [GO:0022904]	mitochondrial inner membrane [GO:0005743];mitochondrial respiratory chain complex I [GO:0005747]	NADH dehydrogenase (ubiquinone) activity [GO:0008137]	FUNCTION: Accessory subunit of the mitochondrial membrane respiratory chain NADH dehydrogenase (Complex I), that is believed not to be involved in catalysis. Complex I functions in the transfer of electrons from NADH to the respiratory chain. The immediate electron acceptor for the enzyme is believed to be ubiquinone. {ECO:0000269|PubMed:27626371}.	MitoCarta3.0	literature, APEX_matrix, mito protein domain+, induction, coexpression++, MS/MS++	MIM	OXPHOS > Complex I > CI subunits;OXPHOS > OXPHOS subunits					0.791162	0.231304	0.0575099	0.917489	0.022433	0.0966464	0.740825	0.389346	-0.179295	-0.849648	1.05591	0.196375	-0.18155	-1.05124	Q16718	Q16718	NDUA5_HUMAN	NDUFA5	NADH dehydrogenase [ubiquinone] 1 alpha subcomplex subunit 5
26.2625	26.2696	26.3066	26.2926	26.2785	26.2372	26.2133	26.2243	26.1391	26.329	26.2803	MTCH2	MitoCarta3.0		0.0245349		0.160545	0.882687	0.155896	positive regulation of apoptotic process [GO:0043065];protein localization to mitochondrion [GO:0070585]	integral component of membrane [GO:0016021];membrane [GO:0016020];mitochondrial inner membrane [GO:0005743];mitochondrion [GO:0005739];nucleus [GO:0005634]		FUNCTION: The substrate transported is not yet known. Induces mitochondrial depolarization.	MitoCarta3.0	literature, APEX_IMS, yeast mito homolog+, mito protein domain+, induction, coexpression+, MS/MS++	MOM	Mitochondrial dynamics and surveillance > Fusion;Small molecule transport > SLC25A family					0.28723	0.732638	1.04024	0.78356	0.026529	0.239432	0.305205	0.779827	-0.0431245	-0.273744	1.66727	0.542205	-0.0411304	-0.376281	Q9Y6C9	Q9Y6C9	MTCH2_HUMAN	MTCH2	Mitochondrial carrier homolog 2
26.2426	26.228	26.3187	26.2335	26.2856	26.1908	26.0813	26.2535	26.1488	26.2821	26.1661	PGAM5	MitoCarta3.0		0.0237865		0.133944	0.892663	0.143784	macroautophagy [GO:0016236];necroptotic process [GO:0070266];negative regulation of cold-induced thermogenesis [GO:0120163]	integral component of membrane [GO:0016021];mitochondrial outer membrane [GO:0005741];mitochondrion [GO:0005739]	GTPase activator activity [GO:0005096];phosphatase activity [GO:0016791];protein serine phosphatase activity [GO:0106306];protein serine/threonine phosphatase activity [GO:0004722];protein threonine phosphatase activity [GO:0106307];protein-containing complex binding [GO:0044877]	FUNCTION: Displays phosphatase activity for serine/threonine residues, and, dephosphorylates and activates MAP3K5 kinase. Has apparently no phosphoglycerate mutase activity. May be regulator of mitochondrial dynamics. Substrate for a KEAP1-dependent ubiquitin ligase complex. Contributes to the repression of NFE2L2-dependent gene expression. Acts as a central mediator for programmed necrosis induc…	MitoCarta3.0	APEX_IMS, mito protein domain, coexpression, MS/MS++	MOM	Mitochondrial dynamics and surveillance > Autophagy;Mitochondrial dynamics and surveillance > Mitophagy					0.512215	0.503473	0.570471	0.712164	0.0439504	0.331769	0.759134	0.561819	-0.0802765	-0.540112	0.372189	0.553544	-0.0601126	-0.363915	Q96HS1	Q96HS1	PGAM5_HUMAN	PGAM5	Serine/threonine-protein phosphatase PGAM5, mitochondrial
25.1449	25.1332	25.1719	25.0443	25.3066	25.2058	25.1681	25.2891	25.1293	25.3477	25.2571	NDUFAF4	MitoCarta3.0		0.0236994		0.118635	0.897897	0.13718	defense response to virus [GO:0051607];mitochondrial respiratory chain complex I assembly [GO:0032981]	mitochondrial inner membrane [GO:0005743];mitochondrial membrane [GO:0031966];mitochondrion [GO:0005739]	calmodulin binding [GO:0005516]	FUNCTION: Involved in the assembly of mitochondrial NADH:ubiquinone oxidoreductase complex (complex I) (PubMed:18179882, PubMed:28853723). May be involved in cell proliferation and survival of hormone-dependent tumor cells. May be a regulator of breast tumor cell invasion. {ECO:0000269|PubMed:14871833, ECO:0000269|PubMed:17001319, ECO:0000269|PubMed:18179882, ECO:0000269|PubMed:28853723}.	MitoCarta3.0	APEX_matrix, GFP, mito protein domain+, induction, coexpression++, MS/MS++	MIM	OXPHOS > Complex I > CI assembly factors;OXPHOS > OXPHOS assembly factors					0.192986	0.698238	0.12902	0.834996	0.0351944	0.17786	0.288182	0.707068	0.0704492	0.354458	0.75601	0.398556	0.0819441	0.559831	Q9P032	Q9P032	NDUF4_HUMAN	NDUFAF4	NADH dehydrogenase [ubiquinone] 1 alpha subcomplex assembly factor 4
24.632	24.6865	24.6703	24.7492	24.7945	24.5404	24.5983	24.5696	24.4984	24.7796	24.4984	MRPS34	MitoCarta3.0		0.0226625		0.0843083	0.913345	0.116094	mitochondrial translation [GO:0032543]	mitochondrial inner membrane [GO:0005743];mitochondrial small ribosomal subunit [GO:0005763];mitochondrion [GO:0005739]	structural constituent of ribosome [GO:0003735]	FUNCTION: Required for mitochondrial translation, plays a role in maintaining the stability of the small ribosomal subunit and the 12S rRNA that are required for mitoribosome formation. {ECO:0000269|PubMed:28777931}.	MitoCarta3.0	literature, APEX_matrix, targetP signal, induction, coexpression++, MS/MS++	Matrix	Mitochondrial central dogma > Translation > Mitochondrial ribosome					0.654487	0.319097	0.656743	0.578654	0.0787821	0.521581	0.657149	0.450941	-0.145903	-0.727679	1.24933	0.321481	-0.089783	-0.692591	P82930	P82930	RT34_HUMAN	MRPS34	28S ribosomal protein S34, mitochondrial
27.6931	27.7195	27.7453	27.7195	27.7645	27.8858	27.8385	27.8504	27.8741	27.8623	27.9031	MDH2	MitoCarta3.0		0.0216153		0.506611	0.863841	0.182142	aerobic respiration [GO:0009060];carbohydrate metabolic process [GO:0005975];malate metabolic process [GO:0006108];NADH metabolic process [GO:0006734];oxaloacetate metabolic process [GO:0006107];tricarboxylic acid cycle [GO:0006099]	cytoplasm [GO:0005737];extracellular exosome [GO:0070062];membrane [GO:0016020];mitochondrial matrix [GO:0005759];mitochondrion [GO:0005739];nucleus [GO:0005634]	L-malate dehydrogenase activity [GO:0030060];malate dehydrogenase (NADP+) activity [GO:0046554];protein self-association [GO:0043621];RNA binding [GO:0003723]		MitoCarta3.0	literature, APEX_matrix, targetP signal, yeast mito homolog++, Rickettsial homolog, mito protein domain, induction, coexpression++, MS/MS++	Matrix	Metabolism > Carbohydrate metabolism > Gluconeogenesis;Metabolism > Carbohydrate metabolism > Malate-aspartate shuttle;Metabolism > Carbohydrate metabolism > TCA cycle					3.97363	0.0506943	0.808613	0.72998	0.0367978	0.307971	2.81101	0.284562	0.136741	1.16076	2.27593	0.153955	0.151923	1.25767	P40926	P40926	MDHM_HUMAN	MDH2	Malate dehydrogenase, mitochondrial
24.6649	24.6971	24.6153	24.7543	24.8576	24.7543	24.824	24.6971	24.8997	24.824	24.6153	DECR1	MitoCarta3.0		0.0211741		0.0807309	0.917227	0.109932	fatty acid beta-oxidation [GO:0006635];positive regulation of cold-induced thermogenesis [GO:0120162]	catalytic complex [GO:1902494];cytosol [GO:0005829];mitochondrial matrix [GO:0005759];mitochondrion [GO:0005739];nucleoplasm [GO:0005654];nucleus [GO:0005634]	2,4-dienoyl-CoA reductase (NADPH) activity [GO:0008670];identical protein binding [GO:0042802];NADPH binding [GO:0070402]	FUNCTION: Auxiliary enzyme of beta-oxidation. It participates in the metabolism of unsaturated fatty enoyl-CoA esters having double bonds in both even- and odd-numbered positions in mitochondria. Catalyzes the NADP-dependent reduction of 2,4-dienoyl-CoA to yield trans-3-enoyl-CoA. {ECO:0000269|PubMed:15531764}.	MitoCarta3.0	literature, APEX_matrix, targetP signal, Rickettsial homolog, mito protein domain, coexpression+, MS/MS++	Matrix	Metabolism > Lipid metabolism > Fatty acid oxidation					0.103153	0.808253	0.259539	0.721359	0.0613645	0.320577	0.123499	0.859334	0.0372505	0.177156	0.675584	0.421543	0.0774409	0.52027	Q16698	Q16698	DECR_HUMAN	DECR1	2,4-dienoyl-CoA reductase, mitochondrial
25.1795	25.2021	25.1371	25.1719	25.1449	25.228	25.1984	25.2607	25.4008	25.1135	25.2353	AKR7A2	MitoCarta3.0		0.0208486		0.0868737	0.916251	0.112581	carbohydrate metabolic process [GO:0005975];cellular aldehyde metabolic process [GO:0006081];daunorubicin metabolic process [GO:0044597];doxorubicin metabolic process [GO:0044598]	cytosol [GO:0005829];extracellular exosome [GO:0070062];Golgi apparatus [GO:0005794]	alditol:NADP+ 1-oxidoreductase activity [GO:0004032];D-threo-aldose 1-dehydrogenase activity [GO:0047834];electron transfer activity [GO:0009055];phenanthrene-9,10-epoxide hydrolase activity [GO:0019119]	FUNCTION: Catalyzes the NADPH-dependent reduction of succinic semialdehyde to gamma-hydroxybutyrate. May have an important role in producing the neuromodulator gamma-hydroxybutyrate (GHB). Has broad substrate specificity. Has NADPH-dependent aldehyde reductase activity towards 2-carboxybenzaldehyde, 2-nitrobenzaldehyde and pyridine-2-aldehyde (in vitro). Can reduce 1,2-naphthoquinone and 9,10-phe…	MitoCarta3.0	APEX_matrix, targetP signal, coexpression, MS/MS++	Matrix	Metabolism > Amino acid metabolism > GABA metabolism;Metabolism > Detoxification > Xenobiotic metabolism					0.305045	0.617541	1.04511	0.70535	-0.0394913	-0.34046	0.515178	0.564803	0.0985673	0.535903	0.658104	0.613617	0.0382274	0.306506	O43488	O43488	ARK72_HUMAN	AKR7A2	Aflatoxin B1 aldehyde reductase member 2
25.918	25.9111	25.9316	25.9088	25.9225	26.1776	26.1332	26.1776	26.1075	26.2643	26.1757	CYB5R3	MitoCarta3.0	+	0.0196896		0.154183	0.900753	0.133273	blood circulation [GO:0008015];cholesterol biosynthetic process [GO:0006695];nitric oxide biosynthetic process [GO:0006809]	azurophil granule lumen [GO:0035578];cytoplasm [GO:0005737];endoplasmic reticulum [GO:0005783];endoplasmic reticulum membrane [GO:0005789];extracellular region [GO:0005576];hemoglobin complex [GO:0005833];lipid droplet [GO:0005811];membrane [GO:0016020];mitochondrial outer membrane [GO:0005741];mitochondrion [GO:0005739];nitric-oxide synthase complex [GO:1903958]	ADP binding [GO:0043531];AMP binding [GO:0016208];cytochrome-b5 reductase activity, acting on NAD(P)H [GO:0004128];FAD binding [GO:0071949];NAD binding [GO:0051287]	FUNCTION: Desaturation and elongation of fatty acids, cholesterol biosynthesis, drug metabolism, and, in erythrocyte, methemoglobin reduction.	MitoCarta3.0	literature, mito protein domain, MS/MS+	MOM	Metabolism > Detoxification > Amidoxime reducing complex;Metabolism > Detoxification > Xenobiotic metabolism;Metabolism > Lipid metabolism					3.62126	0.0181865	0.281741	0.94857	0.00642141	0.0589666	2.33007	0.155766	0.261508	1.79281	2.99556	0.0803439	0.24824	2.08126	P00387	P00387	NB5R3_HUMAN	CYB5R3	NADH-cytochrome b5 reductase 3
23.4923	23.5754	23.5638	23.6096	23.6209	23.6096	23.6757	23.6209	23.654	23.7695	23.5404	MTPAP	MitoCarta3.0		0.0192286		0.099657	0.915405	0.113627	histone mRNA catabolic process [GO:0071044];mRNA polyadenylation [GO:0006378];RNA 3'-end processing [GO:0031123]	intracellular membrane-bounded organelle [GO:0043231];mitochondrion [GO:0005739];nucleoplasm [GO:0005654]	ATP binding [GO:0005524];identical protein binding [GO:0042802];magnesium ion binding [GO:0000287];manganese ion binding [GO:0030145];nucleotidyltransferase activity [GO:0016779];polynucleotide adenylyltransferase activity [GO:0004652];protein homodimerization activity [GO:0042803];RNA adenylyltransferase activity [GO:1990817];RNA binding [GO:0003723];UTP binding [GO:0002134]	FUNCTION: Polymerase that creates the 3' poly(A) tail of mitochondrial transcripts. Can use all four nucleotides, but has higher activity with ATP and UTP (in vitro). Plays a role in replication-dependent histone mRNA degradation. May be involved in the terminal uridylation of mature histone mRNAs before their degradation is initiated. Might be responsible for the creation of some UAA stop codons…	MitoCarta3.0	literature, APEX_matrix, targetP signal+, mito protein domain, induction	Matrix	Mitochondrial central dogma > mtRNA metabolism > mt-mRNA modifications;Mitochondrial central dogma > mtRNA metabolism > mtRNA granules;Mitochondrial central dogma > mtRNA metabolism > mtRNA stability and decay;Mitochondrial central dogma > mtRNA metabolism > mt-rRNA modifications					0.481596	0.504077	0.716701	0.613954	0.0642618	0.464643	0.341931	0.720185	0.0565262	0.335652	1.05565	0.307965	0.101559	0.721918	Q9NVV4	Q9NVV4	PAPD1_HUMAN	MTPAP	Poly(A) RNA polymerase, mitochondrial
24.6757	24.6431	24.8433	24.7695	24.8044	24.8288	24.824	24.895	24.824	24.8717	24.9088	OXA1L	MitoCarta3.0		0.0189101		0.21919	0.8937	0.141536	aerobic respiration [GO:0009060];mitochondrial cytochrome c oxidase assembly [GO:0033617];mitochondrial proton-transporting ATP synthase complex assembly [GO:0033615];mitochondrial respiratory chain complex I assembly [GO:0032981];negative regulation of ATPase activity [GO:0032780];negative regulation of oxidoreductase activity [GO:0051354];protein insertion into membrane [GO:0051205];protein ins…	integral component of mitochondrial inner membrane [GO:0031305];integral component of mitochondrial membrane [GO:0032592];mitochondrial matrix [GO:0005759];mitochondrial membrane [GO:0031966];mitochondrion [GO:0005739];protein-containing complex [GO:0032991]	membrane insertase activity [GO:0032977];mitochondrial ribosome binding [GO:0097177];protein homodimerization activity [GO:0042803]	FUNCTION: Required for the insertion of integral membrane proteins into the mitochondrial inner membrane. Essential for the activity and assembly of cytochrome oxidase. Required for the correct biogenesis of ATP synthase and complex I in mitochondria. {ECO:0000269|PubMed:17936786, ECO:0000269|PubMed:7991568}.	MitoCarta3.0	literature, APEX_matrix, targetP signal, yeast mito homolog+, Rickettsial homolog, mito protein domain, coexpression	MIM	Protein import, sorting and homeostasis > Protein import and sorting > OXA;Mitochondrial central dogma > Translation					2.6157	0.0807373	1.7804	0.402724	0.146327	1.12497	0.895662	0.61456	0.0624574	0.471318	2.01894	0.126834	0.189874	1.43837	Q15070	Q15070	OXA1L_HUMAN	OXA1L	Mitochondrial inner membrane protein OXA1L
24.0691	24.1795	24.1871	24.1871	24.1871	24.2243	24.1565	24.1332	24.1565	24.2679	24.141	TFB2M	MitoCarta3.0		0.0171076		0.129833	0.913837	0.115279	mitochondrial transcription [GO:0006390];rRNA methylation [GO:0031167];transcription initiation from mitochondrial promoter [GO:0006391]	mitochondrial matrix [GO:0005759];mitochondrial nucleoid [GO:0042645];mitochondrion [GO:0005739]	mitochondrial transcription factor activity [GO:0034246];RNA binding [GO:0003723];rRNA (adenine-N6,N6-)-dimethyltransferase activity [GO:0000179];transcription coregulator activity [GO:0003712]	FUNCTION: S-adenosyl-L-methionine-dependent rRNA methyltransferase which may methylate two specific adjacent adenosines in the loop of a conserved hairpin near the 3'-end of 12S mitochondrial rRNA (Probable). Component of the mitochondrial transcription initiation complex, composed at least of TFB2M, TFAM and POLRMT that is required for basal transcription of mitochondrial DNA (PubMed:29149603, P…	MitoCarta3.0	literature, APEX_matrix, targetP signal+, mito protein domain	Matrix	Mitochondrial central dogma > mtDNA maintenance > mtDNA replication;Mitochondrial central dogma > mtRNA metabolism > Transcription					0.23577	0.776536	0.648749	0.628322	0.0627842	0.444797	0.0115714	0.989754	0.00140063	0.0100085	0.347676	0.615198	0.0470772	0.305274	Q9H5Q4	Q9H5Q4	TFB2M_HUMAN	TFB2M	Dimethyladenosine transferase 2, mitochondrial
24.558	24.558	24.5463	24.5638	24.4488	24.2961	24.3101	24.5926	24.2821	24.5638	24.4041	MRPL38	MitoCarta3.0		0.0170352		0.0460811	0.942762	0.0752319		mitochondrial inner membrane [GO:0005743];mitochondrial large ribosomal subunit [GO:0005762];mitochondrion [GO:0005739]			MitoCarta3.0	APEX_matrix, targetP signal, mito protein domain, coexpression++, MS/MS+	Matrix	Mitochondrial central dogma > Translation > Mitochondrial ribosome					0.363833	0.467769	0.330605	0.765646	-0.0383549	-0.262394	0.505951	0.558818	-0.103	-0.544746	0.532261	0.31515	-0.15839	-0.704897	Q96DV4	Q96DV4	RM38_HUMAN	MRPL38	39S ribosomal protein L38, mitochondrial
23.1206	23.1222	23.1946	23.1111	23.2199	23.2506	23.2821	23.239	23.2961	23.2021	23.3239	MRPS31	MitoCarta3.0		0.0168177		0.161917	0.910342	0.120961		mitochondrial inner membrane [GO:0005743];mitochondrial small ribosomal subunit [GO:0005763];mitochondrion [GO:0005739];nucleolus [GO:0005730]	protein domain specific binding [GO:0019904];RNA binding [GO:0003723];structural constituent of ribosome [GO:0003735]		MitoCarta3.0	literature, APEX_matrix, targetP signal, induction, coexpression, MS/MS	Matrix	Mitochondrial central dogma > Translation > Mitochondrial ribosome					1.56521	0.186598	0.530988	0.674738	0.0538111	0.377734	0.935655	0.488441	0.0988382	0.661604	2.41657	0.172592	0.135832	1.16474	Q92665	Q92665	RT31_HUMAN	MRPS31	28S ribosomal protein S31, mitochondrial
22.9829	22.538	23.1534	22.9207	21.7512	22.0886	NaN	23.0509	22.2792	23.0071	22.4701	SDHD	MitoCarta3.0		0.0157124		0.0111444	0.976726	0.0282704	mitochondrial electron transport, succinate to ubiquinone [GO:0006121];tricarboxylic acid cycle [GO:0006099]	integral component of membrane [GO:0016021];mitochondrial envelope [GO:0005740];mitochondrial inner membrane [GO:0005743];mitochondrial respiratory chain complex II, succinate dehydrogenase complex (ubiquinone) [GO:0005749];mitochondrion [GO:0005739]	electron transfer activity [GO:0009055];heme binding [GO:0020037];metal ion binding [GO:0046872];ubiquinone binding [GO:0048039]	FUNCTION: Membrane-anchoring subunit of succinate dehydrogenase (SDH) that is involved in complex II of the mitochondrial electron transport chain and is responsible for transferring electrons from succinate to ubiquinone (coenzyme Q). {ECO:0000250}.	MitoCarta3.0	literature, targetP signal, yeast mito homolog++, Rickettsial homolog, mito protein domain+, induction, coexpression++, MS/MS+	MIM	Metabolism > Carbohydrate metabolism > TCA cycle;Metabolism > Metals and cofactors > Heme-containing proteins;OXPHOS > Complex II > CII subunits;OXPHOS > OXPHOS subunits					0.00685858	0.968958	0.0907021	0.796399	-0.152013	-0.222201	0.0156924	0.969598	-0.0229829	-0.0392541	0.122938	0.633678	-0.190708	-0.302665	O14521	O14521	DHSD_HUMAN	SDHD	Succinate dehydrogenase [ubiquinone] cytochrome b small subunit, mitochondrial
24.1946	24.2096	24.141	24.1095	24.1015	24.1719	24.2317	24.391	24.1795	24.3031	24.3578	GUK1	MitoCarta3.0		0.0152944		0.063285	0.936982	0.0831153	ATP metabolic process [GO:0046034];dATP metabolic process [GO:0046060];dGDP biosynthetic process [GO:0006185];dGMP metabolic process [GO:0046054];GDP biosynthetic process [GO:0046711];GDP-mannose metabolic process [GO:0019673];glycoprotein transport [GO:0034436];nucleobase-containing small molecule interconversion [GO:0015949];nucleotide phosphorylation [GO:0046939];purine nucleotide metabolic pr…	cytosol [GO:0005829];photoreceptor inner segment [GO:0001917]	ATP binding [GO:0005524];guanylate kinase activity [GO:0004385]	FUNCTION: Catalyzes the phosphorylation of GMP to GDP. Essential enzyme for recycling GMP and indirectly, cyclic GMP (cGMP) (PubMed:31201273). Involved in the cGMP metabolism in photoreceptors (By similarity). It may also have a role in the survival and growth progression of some tumors (PubMed:31201273). In addition to its physiological role, GUK1 is essential for convert prodrugs used for the t…	MitoCarta3.0	APEX_matrix, targetP signal, Rickettsial homolog, induction, coexpression, MS/MS	Matrix	Metabolism > Nucleotide metabolism > Nucleotide synthesis and processing					0.883529	0.262755	1.84151	0.492857	-0.0847441	-0.727141	1.40243	0.31198	0.162819	1.05651	0.290838	0.577697	0.0627804	0.340081	Q16774	Q16774	KGUA_HUMAN	GUK1	Guanylate kinase
25.4923	25.4362	25.5105	25.4362	25.5725	25.654	25.6181	25.6676	25.632	25.7103	25.6431	OCIAD1	MitoCarta3.0		0.0152124		0.205655	0.912264	0.118305	endocytosis [GO:0006897];hematopoietic stem cell homeostasis [GO:0061484];positive regulation of receptor signaling pathway via JAK-STAT [GO:0046427];regulation of stem cell differentiation [GO:2000736]	endosome [GO:0005768];Golgi apparatus [GO:0005794];lysosome [GO:0005764];membrane [GO:0016020]		FUNCTION: Maintains stem cell potency (By similarity). Increases STAT3 phosphorylation and controls ERK phosphorylation (By similarity). May act as a scaffold, increasing STAT3 recruitment onto endosomes (By similarity). Involved in integrin-mediated cancer cell adhesion and colony formation in ovarian cancer (PubMed:20515946). {ECO:0000250|UniProtKB:Q9CRD0, ECO:0000269|PubMed:20515946}.	MitoCarta3.0	APEX_IMS, GFP, MS/MS++	MOM	0					2.34582	0.0783551	0.301834	0.756293	0.042175	0.272081	1.54391	0.308887	0.15538	1.06142	2.1199	0.128952	0.182342	1.42112	Q9NX40	Q9NX40	OCAD1_HUMAN	OCIAD1	OCIA domain-containing protein 1
20.3962	20.3857	20.5356	20.6628	20.3538	20.5731	20.7553	21.0088	20.2066	21.3645	20.8113	SPIRE1	MitoCarta3.0		0.0150445		0.0139248	0.973503	0.0328877	actin cytoskeleton organization [GO:0030036];actin filament network formation [GO:0051639];actin filament polymerization [GO:0030041];actin nucleation [GO:0045010];cleavage furrow formation [GO:0036089];establishment of meiotic spindle localization [GO:0051295];formin-nucleated actin cable assembly [GO:0070649];Golgi vesicle transport [GO:0048193];intracellular transport [GO:0046907];polar body e…	cell cortex [GO:0005938];cytoplasmic vesicle membrane [GO:0030659];cytoskeleton [GO:0005856];cytosol [GO:0005829];integral component of mitochondrial outer membrane [GO:0031307];nucleoplasm [GO:0005654];perinuclear region of cytoplasm [GO:0048471];plasma membrane [GO:0005886]	actin binding [GO:0003779]	FUNCTION: Acts as an actin nucleation factor, remains associated with the slow-growing pointed end of the new filament (PubMed:11747823, PubMed:21620703). Involved in intracellular vesicle transport along actin fibers, providing a novel link between actin cytoskeleton dynamics and intracellular transport (PubMed:11747823). Required for asymmetric spindle positioning and asymmetric cell division d…	MitoCarta3.0	literature	MOM	Mitochondrial dynamics and surveillance > Fission;Mitochondrial dynamics and surveillance > Organelle contact sites					0.294731	0.399323	0.449955	0.549193	0.126408	0.585749	0.328952	0.512493	0.276728	0.620199	1.01001	0.123201	0.388091	1.47482	Q08AE8	Q08AE8	SPIR1_HUMAN	SPIRE1	Protein spire homolog 1
25.6375	25.5926	25.9383	25.705	26.0317	25.976	25.7594	25.5667	25.9847	25.7024	25.6595	VDAC3	MitoCarta3.0		0.0148245		0.0320222	0.957105	0.05788	adenine transport [GO:0015853];regulation of cilium assembly [GO:1902017]	extracellular exosome [GO:0070062];membrane [GO:0016020];mitochondrial outer membrane [GO:0005741];mitochondrion [GO:0005739];nucleus [GO:0005634];pore complex [GO:0046930]	nucleotide binding [GO:0000166];porin activity [GO:0015288];voltage-gated anion channel activity [GO:0008308]	FUNCTION: Forms a channel through the mitochondrial outer membrane that allows diffusion of small hydrophilic molecules. {ECO:0000250|UniProtKB:P21796}.	MitoCarta3.0	literature, yeast mito homolog+, mito protein domain+, MS/MS++	MOM	Signaling > Calcium homeostasis > Mitochondrial permeability transition pore;Small molecule transport					0.370326	0.405495	0.933042	0.378539	0.276596	1.22107	0.318442	0.626067	-0.109498	-0.454619	0.404124	0.367057	0.152274	0.600663	Q9Y277	Q9Y277	VDAC3_HUMAN	VDAC3	Voltage-dependent anion-selective channel protein 3
24.4862	24.4984	24.5463	24.5045	24.5045	24.5105	24.4298	24.4234	24.4298	24.5105	24.4676	MRPL44	MitoCarta3.0		0.014733		0.150738	0.918289	0.107974	mitochondrial translational elongation [GO:0070125];pre-miRNA processing [GO:0031054];primary miRNA processing [GO:0031053];production of siRNA involved in RNA interference [GO:0030422];RNA processing [GO:0006396]	mitochondrial inner membrane [GO:0005743];mitochondrial large ribosomal subunit [GO:0005762];mitochondrion [GO:0005739];nuclear body [GO:0016604];nucleoplasm [GO:0005654];nucleus [GO:0005634];plasma membrane [GO:0005886]	double-stranded RNA binding [GO:0003725];ribonuclease III activity [GO:0004525];RNA binding [GO:0003723]	FUNCTION: Component of the 39S subunit of mitochondrial ribosome. May have a function in the assembly/stability of nascent mitochondrial polypeptides exiting the ribosome. {ECO:0000269|PubMed:23315540}.	MitoCarta3.0	literature, APEX_matrix, targetP signal, yeast mito homolog++, induction, coexpression+, MS/MS++	Matrix	Mitochondrial central dogma > Translation > Mitochondrial ribosome					0.613441	0.632383	0.595086	0.798116	0.0261262	0.220354	0.838585	0.681275	-0.0490818	-0.385988	0.423262	0.649797	-0.0376886	-0.27618	Q9H9J2	Q9H9J2	RM44_HUMAN	MRPL44	39S ribosomal protein L44, mitochondrial
23.6096	23.6971	23.7286	23.6865	23.5754	23.5165	23.5638	23.5754	23.654	23.5638	23.48	NIF3L1	MitoCarta3.0		0.0140279		0.093832	0.932119	0.0914586	negative regulation of nucleic acid-templated transcription [GO:1903507];neuron differentiation [GO:0030182];positive regulation of transcription, DNA-templated [GO:0045893]	cytoplasm [GO:0005737];mitochondrion [GO:0005739];nucleus [GO:0005634]	identical protein binding [GO:0042802];transcription factor binding [GO:0008134]	FUNCTION: May function as a transcriptional corepressor through its interaction with COPS2, negatively regulating the expression of genes involved in neuronal differentiation. {ECO:0000250|UniProtKB:Q9EQ80}.	MitoCarta3.0	APEX_matrix, targetP signal, yeast mito homolog, coexpression, MS/MS+	Matrix	0					0.677734	0.383152	0.0505181	0.947884	0.0101159	0.0604364	0.649172	0.537591	-0.0975291	-0.580845	1.06973	0.307036	-0.101441	-0.724368	Q9GZT8	Q9GZT8	NIF3L_HUMAN	NIF3L1	NIF3-like protein 1
[truncated: 7,692 more rows]
