# Supplementary material for: Ribonucleotide synthesis by NME6 fuels mitochondrial gene expression
Source: EMBO J. 2023 Jul 13;42(18):e113256. doi: 10.15252/embj.2022113256 (PMC10505918; doi:10.15252/embj.2022113256)
Supplement: Supplementary file 8 — Source Data for Figure 1 [file EMBJ-42-e113256-s002.zip]

Archive with 26 entries (23 files):
- Fig. 1/
- Fig. 1/CRISPRscreen_1E.xls
- Fig. 1/Microscopy_1D NTC sgRNA/
- Fig. 1/Microscopy_1D NTC sgRNA/NTC_405-DAPI_Raw.png
- Fig. 1/Microscopy_1D NTC sgRNA/NTC_488-TFAM_Raw.png
- Fig. 1/Microscopy_1D NTC sgRNA/NTC_561-DNA_Raw.png
- Fig. 1/Microscopy_1D NTC sgRNA/NTC_640-CellMask_Raw.png
- Fig. 1/Microscopy_1D NTC sgRNA/NTC_Cropped405-DAPI.psd
- Fig. 1/Microscopy_1D NTC sgRNA/NTC_Cropped488-TFAM.psd
- Fig. 1/Microscopy_1D NTC sgRNA/NTC_Cropped561-DNA.psd
- Fig. 1/Microscopy_1D NTC sgRNA/NTC_Cropped_Composite_Pseudocolour.png
- Fig. 1/Microscopy_1D NTC sgRNA/Thumbs.db
- Fig. 1/Microscopy_1D TFAM sgRNA/
- Fig. 1/Microscopy_1D TFAM sgRNA/TFAM_405-DAPI_Raw.png
- Fig. 1/Microscopy_1D TFAM sgRNA/TFAM_488-TFAM_Raw.png
- Fig. 1/Microscopy_1D TFAM sgRNA/TFAM_561-DNA_Raw.png
- Fig. 1/Microscopy_1D TFAM sgRNA/TFAM_640-CellMask_Raw.png
- Fig. 1/Microscopy_1D TFAM sgRNA/TFAM_Cropped405-DAPI.psd
- Fig. 1/Microscopy_1D TFAM sgRNA/TFAM_Cropped488-TFAM.psd
- Fig. 1/Microscopy_1D TFAM sgRNA/TFAM_Cropped561-DNA.psd
- Fig. 1/Microscopy_1D TFAM sgRNA/TFAM_Cropped_Composite.png
- Fig. 1/Microscopy_1D.tif
- Fig. 1/qPCR_1B.xls
- Fig. 1/qPCR_1G.xls
- Fig. 1/WB_Fig1B.pdf
- Fig. 1/WB_Fig1H.pdf
