# Supplementary material for: Ribonucleotide synthesis by NME6 fuels mitochondrial gene expression
Source: EMBO J. 2023 Jul 13;42(18):e113256. doi: 10.15252/embj.2022113256 (PMC10505918; doi:10.15252/embj.2022113256)
Supplement: Supplementary file 8 — Source Data for Figure 1 [file EMBJ-42-e113256-s002.zip › Fig. 1/CRISPRscreen_1E.xls]

## Sheet: Sheet1
Figure 1E			n1	n2	n3
	sgRNA	log2 cell number	mtDNA intensity
	ABCA9	12.8932	293.492	299.901	297.392
	ABCD2	13.6866	271.237	295.685	263.368
	MICU1	13.3218	301.058	288.526	281.908
	MPV17	13.5855	274.321	283.34	258.921
	ROMO1	12.8884	308.118	295.458	281.349
	SLC25A1	13.4949	281.476	290.85	257.602
	SLC25A15	13.1861	289.996	297.558	273.684
	SLC25A22	13.2859	290.024	285.041	269.548
	SLC25A28	13.3824	291.89	306.433	271.005
	SLC25A33	13.6314	286.401	261.576	268.713
	ABCB10	13.4884	287.391	284.33	266.99
	ABCD3	13.252	284.24	315.067	284.599
	MICU2	13.1754	283.043	307.057	262.78
	MPV17L	13.4573	292.985	283.769	257.913
	SFXN1	13.3899	284.611	304.124	281.447
	SLC25A10	13.7297	273.564	272.811	273.573
	SLC25A16	13.3821	294.726	275.497	265.497
	SLC25A23	13.5545	289.556	278.893	254.164
	SLC25A29	13.408	280.854	282.516	264.184
	SLC25A34	13.7838	271.185	248.297	270.658
	ABCB6	13.2996	292.2	278.488	270.723
	CCDC51	12.8496	317.93	333.991	276.977
	MICU3	13.5835	279.672	284.73	257.786
	MPV17L2	13.3049	298.49	290.464	259.516
	SFXN2	13.5676	288.495	297.493	279.287
	SLC25A11	13.6036	271.756	286.047	263.488
	SLC25A18	13.6143	270.599	277.384	254.707
	SLC25A24	13.3968	288.19	277.588	280.262
	SLC25A3	13.2218	285.721	303.658	276.31
	SLC25A35	13.3361	287.868	284.858	261.887
	ABCB7	11.9572	337.412	325.539	329.869
	LETMD1	13.0865	297.422	289.38	310.687
	MPC1	13.4459	269.237	285.595	281.163
	MRS2	13.3804	266.907	277.291	288.269
	SFXN3	12.5645	329.609	332.191	277.03
	SLC25A12	13.3452	274.166	285.938	286.709
	SLC25A19	13.5183	255.707	270.356	265.499
	SLC25A25	13.2303	281.731	293.997	274.818
	SLC25A30	13.3934	285.143	296.6	270.015
	SLC25A36	12.2606	298.946	350.175	345.048
	ABCB8	13.0321	335.613	286.58	280.634
	MCU	13.0165	281.829	275.627	298.679
	MPC1L	13.0128	290.677	304.344	297.981
	MTCH1	13.1224	296.364	289.086	270.229
	SFXN4	13.2422	281.071	290.558	286.471
	SLC25A13	13.3036	272.606	298.797	274.931
	SLC25A20	13.2908	280.915	300.887	278.578
	SLC25A26	13.8614	254.338	274.704	268.949
	SLC25A31	11.7701	384.212	365.351	281.441
	SLC25A37	12.9628	293.225	315.872	298.967
	ABCD1	13.5259	277.413	286.719	275.275
	MCUB	12.6317	326.522	315.146	302.432
	MPC2	13.1049	303.755	289.427	302.364
	MTCH2	13.2523	269.604	308.691	265.969
	SFXN5	13.1402	280.235	308.982	258.646
	SLC25A14	13.1642	297.898	294.821	275.354
	SLC25A21	12.8485	282.049	331.087	280.044
	SLC25A27	13.0343	316.906	311.977	302.762
	SLC25A32	13.4869	274.441	313.825	281.083
	SLC25A38	13.2782	282.112	308.31	286.907
	SLC25A39	13.3859	305.835	276	278.303
	SLC25A44	13.5155	272.679	274.637	261.519
	SLC25A51	13.6709	275.412	267.904	261.732
	SMDT1	13.8161	280.364	257.769	257.914
	VDAC2	13.5175	278.484	272.23	264.638
	SLC27A1	13.3285	283.067	281.725	283.285
	SLC1A5	13.3341	300.509	276.016	270.599
	SLC11A2	12.4099	329.734	300.696	283.758
	NTC1-int	13.7814	271.691	268.197	276.805
	SLC25A4	13.5057	282.244	263.897	271.116
	SLC25A45	13.2845	291.062	271.2	265.72
	SLC25A52	12.8334	328.745	301.432	280.585
	STARD7	13.2109	298.935	292.364	268.401
	VDAC3	13.5301	287.133	274.757	268.431
	SLC29A3	13.4925	298.236	265.523	260.406
	SLC8A3	13.1726	308.678	273.439	270.445
	SLC29A1	13.5246	299.837	270.962	245.49
	NME6	13.2548	251.116	270.191	253.366
	TRAC	13.579	273.659	276.899	264.194
	SLC25A40	13.2237	308.177	295.476	246.455
	SLC25A46	13.6134	291.072	269.09	249.471
	SLC25A53	13.6831	298.198	262.867	256.121
	UCP1	12.8474	371.658	280.536	252.602
	SLC41A3	13.8747	258.209	261.358	259.744
	SPNS1	12.7533	333.62	322.506	261.762
	SLC8B1	13.6729	283.342	261.975	241.826
	TK2	13.3524	282.089	285.344	247.144
	TFAM-int	13.5174	261.465	281.786	263.189
	SLC25A41	13.0106	300.941	302.404	278.272
	SLC25A47	13.56	282.583	265.816	263.377
	SLC25A6	13.6984	275.107	277.099	250.848
	UCP2	12.9666	317.51	294.702	277.632
	SLC44A1	13.2517	298.444	275.053	269.632
	LETM2	13.536	296.856	265.399	256.04
	SLC9B2	13.7563	272.656	276.671	245.644
	CMPK2	13.6108	278.063	260.438	240.458
	DCK	13.872	270.581	262.282	256.627
	SLC25A42	12.8253	319.615	304.365	272.523
	SLC25A48	12.6453	304.256	339.482	272.717
	SLC30A9	12.9344	335.963	287.555	280.56
	UCP3	13.538	281.767	281.047	257.302
	SLC44A2	13.4292	298.427	271.443	269.26
	LETM1	13.1295	315.293	266.734	277.263
	TSPO	13.0828	296.593	285.968	271.373
	DGUOK	13.3332	298.27	268.315	270.998
	LONP1	13.5429	277.425	277.788	260.149
	SLC25A43	13.4505	291.978	277.211	264.207
	SLC25A5	12.5676	316.084	340.879	279.344
	SLC8B1	14.0919	277.585	252.111	244.45
	VDAC1	13.0776	301.951	280.587	275.141
	SLC30A2	13.3797	308.787	269.126	267.156
	SLC22A4	13.4131	294.849	278.719	258.731
	SLC30A9	13.2835	277.433	291.548	260.39
	NME3	10.9522	407.368	385.682	345.219
	PLK1	11.6491	355.022	344.329	343.098
	NME4	13.5557	272.675	243.467	252.085
