# Supplementary material for: Ribonucleotide synthesis by NME6 fuels mitochondrial gene expression
Source: EMBO J. 2023 Jul 13;42(18):e113256. doi: 10.15252/embj.2022113256 (PMC10505918; doi:10.15252/embj.2022113256)
Supplement: Supplementary file 8 — Source Data for Figure 1 [file EMBJ-42-e113256-s002.zip › Fig. 1/qPCR_1B.xls]

## Sheet: Sheet1
1B qPCR relative fold change
	WT	#1	#2
	0.9676	0.720098	0.769551
	1.00094	0.724086	0.728845
	1.03146	0.693134	0.802267
