# Supplementary material for: Ribonucleotide synthesis by NME6 fuels mitochondrial gene expression
Source: EMBO J. 2023 Jul 13;42(18):e113256. doi: 10.15252/embj.2022113256 (PMC10505918; doi:10.15252/embj.2022113256)
Supplement: Supplementary file 8 — Source Data for Figure 1 [file EMBJ-42-e113256-s002.zip › Fig. 1/qPCR_1G.xls]

## Sheet: Sheet1
Figure 1G qPCR log2 FC
	WT	NME4 KO	NME4/A33/A36 TKO
	0.056506	-0.28925	-0.46525
	0.109728	0.101971	-0.16528
	0.185446	-0.11278	-0.33003
	-0.09048	0.018502	-0.43308
	-0.31356	0.203083	-0.53688
	WT	NME6 KO	#1	#2
	0.496824	0.758586	-3.00589	-1.75873
	-0.09089	0.884572	-3.08872	-1.47048
	-0.33608	0.141699	-2.74646	-2.23532
	-0.22135	-0.01991	-3.19444	-1.83541
