# Supplementary material for: Ribonucleotide synthesis by NME6 fuels mitochondrial gene expression
Source: EMBO J. 2023 Jul 13;42(18):e113256. doi: 10.15252/embj.2022113256 (PMC10505918; doi:10.15252/embj.2022113256)
Supplement: Supplementary file 9 — Source Data for Figure 2 [file EMBJ-42-e113256-s001.zip]

Archive with 7 entries (6 files):
- Fig. 2/
- Fig. 2/cell_death_quant_2D.xls
- Fig. 2/growth_rate_2A.xls
- Fig. 2/growth_rate_2C.xls
- Fig. 2/Incucyte_2D.tif
- Fig. 2/qPCR_2E.xls
- Fig. 2/qPCR_2F.xls
