# Supplementary material for: Ribonucleotide synthesis by NME6 fuels mitochondrial gene expression
Source: EMBO J. 2023 Jul 13;42(18):e113256. doi: 10.15252/embj.2022113256 (PMC10505918; doi:10.15252/embj.2022113256)
Supplement: Supplementary file 9 — Source Data for Figure 2 [file EMBJ-42-e113256-s001.zip › Fig. 2/cell_death_quant_2D.xls]

## Sheet: Sheet1
Figure 2D cell death quant. Log2 FC
	WT	NME6 KO	NME6 KO + WT
	0.280214	0.862326	-0.29932
	0.159997	1.13766	0.141949
	-0.58135	1.61548	-0.69045
