# Supplementary material for: Ribonucleotide synthesis by NME6 fuels mitochondrial gene expression
Source: EMBO J. 2023 Jul 13;42(18):e113256. doi: 10.15252/embj.2022113256 (PMC10505918; doi:10.15252/embj.2022113256)
Supplement: Supplementary file 9 — Source Data for Figure 2 [file EMBJ-42-e113256-s001.zip › Fig. 2/growth_rate_2A.xls]

## Sheet: Sheet1
Figure 2A log2 FC relative growth
	WT	NME6 KO	NME6 KO + WT
	0.053341	-1.16207	-0.23702
	0.306623	-0.40251	0.238051
	-0.47183	-0.55744	-0.06022
	0.064366	-0.23706	0.066491
	0.329444	-0.04979	0.221277
	0.23329	-0.02636	0.418319
	0.244007	-0.00565	0.063367
	-0.22325	-0.86539	-0.36835
	-0.17438	-0.83953	-0.34013
	-0.10954	-0.683	-0.61467
	-0.1826	-0.97869	-0.60444
	-0.1573	-0.85982	-0.377
	-0.15996	-0.90529	-0.33988
