# Supplementary material for: Ribonucleotide synthesis by NME6 fuels mitochondrial gene expression
Source: EMBO J. 2023 Jul 13;42(18):e113256. doi: 10.15252/embj.2022113256 (PMC10505918; doi:10.15252/embj.2022113256)
Supplement: Supplementary file 9 — Source Data for Figure 2 [file EMBJ-42-e113256-s001.zip › Fig. 2/growth_rate_2C.xls]

## Sheet: Sheet1
Figure 2C log2 FC relative growth rate
	WT	NME6 KO	NME6 KO + WT
	0.091485	-2.33405	-0.14454
	-0.02788	-0.92569	-0.11148
	-0.35722	-1.79191	-0.80643
	-0.26563	-1.90608	-0.8767
	0.362281	-0.30402	-0.0771
	0.078217	-1.59438	-0.65337
