# Supplementary material for: Ribonucleotide synthesis by NME6 fuels mitochondrial gene expression
Source: EMBO J. 2023 Jul 13;42(18):e113256. doi: 10.15252/embj.2022113256 (PMC10505918; doi:10.15252/embj.2022113256)
Supplement: Supplementary file 9 — Source Data for Figure 2 [file EMBJ-42-e113256-s001.zip › Fig. 2/qPCR_2E.xls]

## Sheet: Sheet1
Figure 2E qPCR log2 FC
	WT	NME6 KO	NME6 KO + WT
	0.079674	-0.00239881	-0.12506
	-0.0709642	-0.26444	-0.24473
	-0.00871023	-0.32709	-0.27134
