# Supplementary material for: Ribonucleotide synthesis by NME6 fuels mitochondrial gene expression
Source: EMBO J. 2023 Jul 13;42(18):e113256. doi: 10.15252/embj.2022113256 (PMC10505918; doi:10.15252/embj.2022113256)
Supplement: Supplementary file 9 — Source Data for Figure 2 [file EMBJ-42-e113256-s001.zip › Fig. 2/qPCR_2F.xls]

## Sheet: Sheet1
Figure 2F qPCR log2 FC
	WT	NME6 KO	NME6 KO + WT
	0.033487	0.0370769	-0.25179
	0.101591	0.0474796	0.214388
	-0.135078	0.161135	-0.13721
