# Supplementary material for: Ribonucleotide synthesis by NME6 fuels mitochondrial gene expression
Source: EMBO J. 2023 Jul 13;42(18):e113256. doi: 10.15252/embj.2022113256 (PMC10505918; doi:10.15252/embj.2022113256)
Supplement: Supplementary file 10 — Source Data for Figure 3 [file EMBJ-42-e113256-s009.zip]

Archive with 8 entries (7 files):
- Fig. 3/
- Fig. 3/ATP_growth_3H.xls
- Fig. 3/Boxplot_3C.xls
- Fig. 3/Hcluster_3B.xls
- Fig. 3/OCR_ECAR_3A.xls
- Fig. 3/qPCR_3G.xls
- Fig. 3/WB_Fig3E.pdf
- Fig. 3/WB_Fig3F.pdf
