# Supplementary material for: Ribonucleotide synthesis by NME6 fuels mitochondrial gene expression
Source: EMBO J. 2023 Jul 13;42(18):e113256. doi: 10.15252/embj.2022113256 (PMC10505918; doi:10.15252/embj.2022113256)
Supplement: Supplementary file 10 — Source Data for Figure 3 [file EMBJ-42-e113256-s009.zip › Fig. 3/ATP_growth_3H.xls]

## Sheet: Sheet1
Figure 3H ATP/growth
HLE	Day	WT				NME6 KO
	0	1	1	1	1	1	1	1	1
	1	1.4708	1.70213	1.54519	1.6358	1.5652	1.60923	1.13725	1.58909
	2	4.6008	3.66629	3.62268	3.64907	2.22033	2.43098	1.85587	2.33767
	3	6.37092	5.75215	5.88058	5.59184	3.32868	3.50942	2.77362	3.06806
	4	11.128	11.0078	8.68698	10.2354	5.15545	5.5526	4.77655	4.80488
	5	14.9904	15.5334	13.9271	14.6637	7.48707	7.8941	6.43286	6.61741
	6	19.2119	17.4243	16.5612	17.2314	10.7986	12.5465	9.58748	10.7173
Huh6	Day	WT				NME6 KO
	0	1	1	1	1	1	1	1	1
	1	1.10136	1.31053	0.809366	1.77828	1.00282	0.722135	0.935545	1.18237
	2	3.31039	3.00639	2.31884	3.55882	1.54876	1.27786	1.46655	1.56356
	3	3.37007	4.47081	3.82841	3.73761	1.77813	1.48831	1.31146	1.48267
	4	6.65481	6.8376	3.56907	6.4402	2.07287	1.3551	1.82175	1.47101
	5	13.4143	10.3282	5.781	8.11378	2.87222	2.04621	1.88999	3.17404
	6	11.7369	8.54659	8.88981	14.1698	5.13609	3.6787	2.56326	3.28351
HepG2	Day	WT				NME6 KO
	0	1	1	1	1	1	1	1	1
	1	1.63021	1.40495	1.4384	1.43854	1.74198	1.94343	1.39719	1.60746
	2	3.19009	3.10688	3.03107	2.75489	2.92862	3.51595	2.88565	3.10451
	3	4.0141	4.7195	3.9775	4.03531	3.8519	4.78147	4.24171	3.83531
	4	6.0325	4.91884	6.36881	5.68859	6.93999	8.25204	6.8203	8.23252
	5	10.4647	12.6433	11.0187	11.2842	8.63115	14.1444	10.512	11.7432
	6	10.9567	8.11416	10.5141	11.1901	12.1514	16.2522	12.1388	15.2035
