# Supplementary material for: Ribonucleotide synthesis by NME6 fuels mitochondrial gene expression
Source: EMBO J. 2023 Jul 13;42(18):e113256. doi: 10.15252/embj.2022113256 (PMC10505918; doi:10.15252/embj.2022113256)
Supplement: Supplementary file 10 — Source Data for Figure 3 [file EMBJ-42-e113256-s009.zip › Fig. 3/Boxplot_3C.xls]

## Sheet: Sheet1
Figure 3C Boxplot
		MitoCarta3.0_List	OXPHOS > OXPHOS subunits:MitoCarta3.0_MitoPathways	T-test log2FC NME6_KO_WT	NME6 KO vs WT log2 FC protein intensities
				count	mean	std	min	0.25	0.5	0.75	max	IQR
	Total	-	-	7223	0.043412	0.331962	-3.71715	-0.118838	0.0533957	0.223835	2.41872	0.342673
	MitoCarta3.0	MitoCarta3.0	-	893	-0.0167438	0.250268	-1.4271	-0.153222	-0.0145106	0.101607	1.99514	0.254829
	OXPHOS subunits	MitoCarta3.0	+	84	-0.642332	0.608527	-2.77318	-0.923875	-0.542332	-0.103803	0.196485	0.820073
