# Supplementary material for: Ribonucleotide synthesis by NME6 fuels mitochondrial gene expression
Source: EMBO J. 2023 Jul 13;42(18):e113256. doi: 10.15252/embj.2022113256 (PMC10505918; doi:10.15252/embj.2022113256)
Supplement: Supplementary file 10 — Source Data for Figure 3 [file EMBJ-42-e113256-s009.zip › Fig. 3/Hcluster_3B.xls]

## Sheet: Sheet1
Figure 3B Hcluster z-score		WT				NME6 KO				NME6 KO + WT
		1	2	3	4	1	2	3	4	1	2	3	4	T: Genes	T: Protein.Ids
		1.67924	1.01534	1.22249	0.944193	-0.651682	-0.111207	-1.19687	-1.82304	0.0165418	-0.651682	-0.0683619	-0.374959	CBR4	Q8N4T8
		1.91906	0.693864	1.06649	0.726292	-0.907497	-0.534278	-1.01304	-1.80782	0.562383	0.200367	-0.471781	-0.434046	DHRS1	Q96LJ7
		1.97818	0.45669	0.518098	0.528073	0.0380553	-1.16112	-1.45725	-1.48094	1.13623	-0.246541	0.209187	-0.51867	CISD3	P0C7P0
		1.73788	0.562329	1.34662	0.381238	-0.33167	-1.10935	-1.29264	-1.31952	1.0774	-0.54096	0.17327	-0.684599	BNIP3L	O60238
		0.26587	0.681867	1.08078	0.847502	-0.907059	-1.10708	-0.641189	-1.4161	2.1782	-0.491511	-0.302053	-0.189233	PXMP4	Q9Y6I8
		0.753643	1.03202	1.04272	0.671907	-0.54395	-1.36027	-0.831985	-1.20176	-0.14232	-1.50494	1.25111	0.833813	COX7C	P15954
		0.734302	0.727701	1.48719	1.27352	-0.315644	-1.39234	-0.739861	-0.0463825	0.372623	-1.90759	-0.694	0.500479	MCRIP2	Q9BUT9
		0.621363	1.15299	1.16353	1.1422	-1.1181	-0.903241	-1.43311	-1.75415	0.0571036	0.21348	0.507658	0.350277	PMPCB;UQCRC1	O75439;P31930
		0.894319	0.967864	1.26348	0.752483	-0.842105	-1.00304	-1.45196	-1.87078	0.0432992	0.245787	0.827938	0.172719	NDUFS2	O75306
		0.491809	1.0463	1.31075	1.31075	-1.11807	-1.11807	-1.20503	-1.55226	-0.101399	0.126116	0.910509	-0.101399	NDUFS3	O75489
		1.12829	1.12028	1.1486	1.05428	-1.24923	-1.43494	-0.80419	-1.50641	0.242308	0.117135	0.548115	-0.364227	COX7A2L	O14548
		0.773154	0.986829	1.31432	1.23408	-1.36752	-1.49093	-0.953687	-1.38278	0.0972438	0.181406	0.438687	0.169196	ALKBH1	Q13686
		1.10055	0.956926	1.45325	1.07201	-0.872034	-1.15525	-1.1903	-1.70121	-0.0251782	-0.0251782	0.448192	-0.0617822	NDUFA6	P56556
		1.2402	0.91789	1.43275	0.959062	-0.57846	-0.90576	-1.25178	-1.82486	0.027483	-0.369686	0.620949	-0.267794	COX6C	P09669
		1.17393	1.12747	1.12747	1.05028	-0.599292	-0.85802	-1.21967	-2.00443	-0.240503	0.0553907	0.53997	-0.152592	ERAL1	O75616
		0.12466	0.686395	1.65946	1.42537	-1.04973	-0.575634	-1.04894	-1.94859	-0.0748881	0.467109	0.409672	-0.0748881	MT-CO3	P00414
		0.939614	0.946206	1.05542	0.899612	-1.19141	-1.31906	-1.41524	-1.55727	0.324458	0.385134	0.573157	0.359365	UQCRC2	P22695
		0.993326	0.984555	1.07111	0.87649	-1.10393	-1.30202	-1.39569	-1.62605	0.420731	0.375718	0.519197	0.186562	UQCRC1	P31930
		0.942973	0.859102	1.16815	0.909678	-1.32687	-1.26587	-1.35788	-1.51672	0.427041	0.369348	0.539885	0.251167	UQCRFS1	P47985;P0C7P4
		0.915561	0.856389	0.889533	0.816331	-1.13737	-1.29883	-1.49932	-1.62031	0.436082	0.635967	0.592858	0.413105	NDUFV1	P49821
		0.865114	0.892587	0.94666	0.919623	-1.14344	-1.21757	-1.49121	-1.65909	0.484204	0.515166	0.606305	0.281649	NDUFS1	P28331
		0.747271	0.684172	0.929797	1.03665	-1.15802	-1.24916	-1.38092	-1.74403	0.419932	0.532349	0.705205	0.476745	NDUFS5	O43920
		0.675508	0.753303	1.0191	0.9817	-1.1382	-1.34216	-1.2903	-1.71368	0.355852	0.477531	0.906398	0.31496	DHX30	Q7L2E3
		0.847163	0.613882	1.18488	0.806593	-1.12051	-1.44846	-1.09196	-1.73246	0.392621	0.443335	0.966246	0.138679	NDUFB3	O43676
		0.813399	0.654925	1.25989	0.937494	-0.989341	-1.39936	-1.1692	-1.78129	0.4256	0.317855	0.819687	0.11033	NDUFA10	O95299
		0.762265	0.758595	1.28299	0.962995	-1.24339	-1.16779	-1.36907	-1.60448	0.208146	0.350529	0.833273	0.225944	UQCRQ	O14949
		0.871536	1.05963	0.887597	0.416271	-0.777796	-1.24202	-1.45297	-1.78963	0.573174	0.272032	1.13592	0.0462524	ATP5MPL	P56378
		0.762779	0.667659	0.874919	0.74413	-1.19342	-1.32083	-1.44236	-1.65888	0.60821	0.677422	0.682303	0.598072	NDUFS4	O43181
		0.837424	0.720678	0.862472	0.849875	-1.11488	-1.26298	-1.5161	-1.67562	0.625172	0.495828	0.727269	0.450858	NDUFA12	Q9UI09
		0.788514	0.569371	0.734132	0.893104	-1.06316	-1.26225	-1.47425	-1.76864	0.669924	0.72619	0.669924	0.517143	NDUFV3	P56181
		0.845509	0.6926	0.85401	0.574523	-1.33969	-1.1335	-1.5236	-1.60497	0.730024	0.584683	0.766515	0.553894	NDUFA7	O95182
		0.934957	0.644052	1.00918	0.53162	-1.0236	-1.34371	-1.36035	-1.7847	0.75321	0.663974	0.623858	0.35151	NDUFB4	O95168
		0.88873	0.829253	0.818804	0.776124	-1.27867	-1.32762	-1.51755	-1.47889	0.727578	0.61449	0.419178	0.528568	MT-ND5	P03915
		0.918046	0.792005	0.987658	0.778395	-1.19827	-1.38783	-1.47091	-1.51897	0.529717	0.44224	0.521919	0.605993	NDUFB9	Q9Y6M9
		1.06037	0.7333	0.561274	0.851636	-1.12958	-1.22326	-1.69971	-1.46998	0.8226	0.512333	0.656418	0.324602	NDUFB7	P17568
		1.00219	0.851403	0.996901	0.612638	-1.02421	-0.905136	-1.58381	-1.88693	0.447866	0.484862	0.612638	0.391594	NDUFS7	O75251
		0.874906	0.903555	0.753614	0.56907	-0.960853	-0.771101	-1.73884	-1.90924	0.635298	0.682922	0.544886	0.41578	SDHB	P21912
		0.640184	0.881234	0.847507	0.779391	-1.43404	-1.42842	-1.04618	-1.64037	0.459975	0.459975	0.948028	0.53272	MT-ND1	P03886
		0.457229	0.640519	0.95192	0.817636	-1.1372	-1.53736	-1.10981	-1.65698	0.436392	0.457229	1.26486	0.415554	RCC1L	Q96I51
		0.364213	0.641405	0.650304	0.882113	-1.27269	-1.43998	-1.13253	-1.68692	0.940844	0.780224	0.890566	0.382455	NDUFC2	O95298
		0.289422	0.586673	0.716046	0.542624	-1.18698	-1.30033	-1.51565	-1.4066	0.395077	0.460071	1.42698	0.992659	MT-ND2	P03891
		1.52285	0.7166	0.870889	0.275951	-0.858381	-1.43925	-1.30298	-1.57009	0.80868	0.768688	0.321867	-0.114832	NDUFB1	O75438
		1.77799	0.33681	0.810482	0.518316	-0.92597	-1.65613	-1.214	-1.19176	0.518316	0.981129	0.213738	-0.168922	NDUFA8	P51970
		0.757556	0.505546	0.83754	0.675716	-1.04662	-2.12978	-1.23209	-0.991675	0.563274	0.91567	0.757556	0.387308	NDUFS6	O75380
		0.982791	0.0536786	1.23896	0.949923	-0.778524	-1.85469	-0.627738	-1.65308	0.738484	-0.0876196	0.924848	0.112976	STOM	P27105
		1.22247	1.10783	1.15933	0.910139	-0.896091	-0.936856	-1.52749	-1.69423	0.226328	0.365787	0.162881	-0.100099	MT-CO2	P00403
		1.02326	1.04982	1.04096	0.789106	-0.70335	-1.25577	-1.49139	-1.74866	0.374426	0.622349	0.480187	-0.180941	NDUFA13	Q9P0J0
		1.44336	0.896566	0.331533	0.945871	-0.519467	-1.18262	-1.11655	-2.09919	0.277791	0.67075	0.490295	-0.138341	SUOX	P51687
		1.53777	0.929476	1.08912	0.869827	-1.71469	-1.67753	-0.516771	-0.831603	-0.168447	0.0833862	0.215922	0.183545	COX6A1	P12074
		1.15003	0.414269	1.51993	1.39748	-1.54297	-0.842511	-0.713082	-0.916785	-0.975616	0.866901	-0.0449813	-0.312663	COX5B	P10606
		0.878957	0.0736701	1.84455	1.12176	-0.397922	-1.65986	-1.20477	-0.807881	-0.840876	0.0465885	0.912886	0.0328921	COX7A2	P14406
		0.984277	0.489498	0.893882	1.02876	-1.34805	-1.14932	-1.81724	-0.987426	-0.129155	0.878578	0.402451	0.753747	NDUFV2	P19404
		1.11514	0.734035	1.05879	0.72379	-1.0255	-1.10925	-1.89989	-1.33643	0.167757	0.629539	0.587023	0.35498	NDUFA2	O43678
		0.892593	0.643506	1.04471	0.869815	-1.41858	-1.30656	-1.4387	-1.39607	0.296517	0.677473	0.643506	0.49179	UQCRB	P14927
		0.950975	0.491995	0.919773	0.822759	-1.41078	-1.54673	-1.45759	-1.13797	0.420152	0.659409	0.853305	0.434704	NDUFB8	O95169
		0.471397	0.198497	0.892151	1.18908	-1.77371	-0.931389	-1.36233	-0.809602	-0.544441	1.35812	0.685643	0.626583	NDUFS8	O00217
		0.314145	0.385354	1.00299	1.12216	-1.83219	-1.26978	-1.04767	-1.10068	-0.0325501	0.634645	1.17885	0.64473	MT-ND4	P03905
		0.330791	0.688647	1.24621	1.08688	-1.23101	-1.42914	-1.28714	-1.42914	0.0733797	0.428872	0.95827	0.563388	MT-ATP6	P00846
		0.132995	0.588927	1.54418	1.24956	-1.73587	-1.17322	-0.705738	-1.30268	0.278907	0.116549	1.00672	-0.00032075	NDUFA11	Q86Y39
		1.24295	1.39279	1.3529	1.27094	-0.906735	-0.958693	-1.06948	-1.37301	-0.320458	-0.187381	-0.0442474	-0.399567	NME4	O00746
		1.33434	1.47852	1.09535	1.47852	-0.513603	-0.889669	-1.1097	-1.15473	-0.393514	-0.47331	-0.0482593	-0.803948	COQ7	Q99807
		1.0649	1.18594	1.30507	1.81674	-0.978915	-1.03682	-1.01167	-0.913414	-0.432599	-0.282137	-0.215686	-0.501423	UQCC1	Q9NVA1
		0.973628	1.35929	1.01318	1.50811	-0.569014	-0.921547	-1.6276	-1.29287	-0.617963	0.13358	0.0885865	-0.0473835	COQ5	Q5HYK3
		0.524969	1.09014	1.51122	1.71324	-1.10142	-0.810799	-1.05225	-1.00308	-0.906211	-0.486106	0.524969	-0.00466513	COQ6	Q9Y2Z9
		0.741415	0.982694	1.30488	1.812	-1.04939	-0.623906	-1.15848	-1.15848	-0.659303	-0.589231	0.680012	-0.282215	DDX28	Q9NUL7
		1.12857	1.16802	1.72036	1.45085	-0.810299	-0.989736	-0.337108	-0.758012	-0.792711	-0.758012	-0.158859	-0.86306	SLC25A29	Q8N8R3
		1.175	0.920191	1.77343	1.41536	-0.789459	-1.32396	-0.459445	-0.763139	-0.710788	-0.869287	0.0672464	-0.435149	NME3	Q13232
		0.519	1.21808	1.82532	1.40623	-1.2889	-0.835475	-0.201484	-1.10387	-0.843946	-0.403006	0.30232	-0.594273	METTL17	Q9H7H0
		1.38003	1.47233	1.41981	1.03938	-0.942278	-0.787134	-0.616201	-0.707892	-1.24619	-0.121317	0.0441499	-0.934688	CCSMST1	Q4G0I0
		1.33926	1.3041	1.44475	1.37513	-0.951292	-0.390785	-0.819077	-0.432981	-1.08491	-0.775474	-0.10174	-0.906986	MAVS	Q7Z434
		1.35167	1.74372	0.407926	0.859879	-1.48764	-0.0209654	-1.10398	-1.30165	-0.292317	0.304597	0.407926	-0.869164	COX6B1	P14854
		1.24978	1.32474	1.23479	1.51535	0.0200248	-0.242974	-0.517967	-0.763405	-1.26327	-0.954443	-0.517967	-1.08466	FAHD1	Q6P587
		1.26772	1.20055	1.35126	1.58832	-0.118531	-0.370833	-0.526617	-0.889549	-1.0442	-1.07751	-0.391717	-0.988889	TRAP1	Q12931
		1.35197	1.28784	1.42437	1.37415	-0.0912041	-0.359055	-0.768441	-0.499285	-0.850839	-0.902583	-0.712783	-1.25414	ECHDC3	Q96DC8
		1.45894	1.05576	1.53515	1.42039	-0.392599	-0.686395	-0.635885	-0.579995	-1.04266	-1.09107	-0.207296	-0.834339	DHTKD1	Q96HY7
		1.43099	0.96484	1.77437	1.23526	-0.382517	-0.382517	-0.557214	-0.782131	-0.736632	-1.11221	-0.340023	-1.11221	CRAT	P43155
		1.16467	1.35725	1.414	1.63476	-0.592414	-0.700446	-0.673046	-1.06642	-0.700446	-0.700446	-0.382221	-0.755244	EARS2	Q5JPH6
		1.25429	1.25429	1.44609	1.59788	-0.355845	-0.553055	-0.553055	-0.890152	-0.998672	-0.863473	-0.527818	-0.810475	NLN	Q9BYT8
		1.127	1.06679	1.48163	1.71042	-0.45648	-0.45648	-0.7509	-1.13383	-0.978488	-0.7509	-0.0326129	-0.82616	TUFM	P49411
		0.959996	1.03758	1.61761	1.81852	-0.294588	-0.930859	-0.575455	-0.738758	-0.727916	-0.867842	-0.401989	-0.896301	MRM2	Q9UI43
		1.13928	1.31416	1.68915	1.07007	-0.374632	-0.315084	-0.53128	-1.4084	-0.741575	-0.704022	0.0550772	-1.19274	RHOT2	Q8IXI1
		1.31119	0.976587	1.79085	1.22891	-0.447763	-0.347809	-0.701915	-1.50216	-0.387425	-0.66108	-0.347809	-0.911576	IDH2	P48735
		1.4712	1.23674	1.4712	1.03303	0.0346654	-0.559311	-0.940504	-1.40691	-0.54973	-0.418128	-0.197278	-1.17497	CPT1A	P50416
		1.40875	1.09324	1.53548	1.18736	-0.0178788	-0.412265	-0.707265	-1.46501	-0.482202	-0.779307	-0.195615	-1.16528	AGK	Q53H12
		1.56543	1.2551	1.46919	1.151	-0.386348	-0.612503	-0.876818	-1.35073	-0.342576	-0.827434	-0.635792	-0.408515	HAGH	Q16775
		1.34556	1.23367	1.60432	1.27871	-0.380203	-0.80385	-0.941717	-1.26664	-0.571415	-0.736302	-0.287367	-0.47477	BCKDK	O14874
		1.26129	1.23198	1.69358	1.20806	-0.247845	-0.240095	-1.2691	-0.727306	-0.587814	-0.528176	-0.709785	-1.0848	PRXL2A	Q9BRX8
		1.53168	1.73262	0.825314	1.1861	-0.271665	-0.39943	-1.41311	-1.01462	-0.546895	-0.546895	-0.296993	-0.786103	PDK4	Q16654
		1.25594	1.25594	1.03245	1.32064	0.170829	0.0858435	-0.0897154	-0.36761	-0.76872	-1.57741	-0.947808	-1.37038	BDH1	Q02338
		1.05195	0.515337	1.7057	1.69787	-0.787731	-0.418977	-0.274267	0.0257073	-1.68323	-0.580711	-0.696139	-0.555515	HIBADH	P31937
		-1.43562	-1.64035	-1.03837	-0.941397	1.3839	1.2546	0.829334	0.414128	-0.226639	0.156959	0.829334	0.414128	OXCT1	Q9BYC2;P55809
		-1.23817	-1.36796	-0.808366	-0.791344	1.26778	1.35981	0.928406	1.17416	-1.12806	-0.174298	0.470941	0.307105	AK4	P27144
		-1.28634	-1.00282	-1.52096	-1.17137	1.67945	1.11449	0.727446	-0.212078	0.593748	0.638488	0.503229	-0.0632938	MFF	Q9GZY8
		-0.790138	0.266592	-1.04535	-1.2711	1.54768	1.71282	0.531817	0.43201	-1.47767	0.658313	-0.38535	-0.17962	PRELID1	Q9Y255
		-1.67747	-1.1562	-1.67747	-0.224083	0.992992	0.58833	0.847808	1.32159	-0.00167322	0.256646	-0.289338	1.01886	ARF5	P84085
		-0.853229	-1.19624	-1.67618	-0.479906	1.33287	0.859707	1.26013	1.49332	0.171537	-0.492742	-0.441397	0.0221367	TXNRD1	Q16881
		-0.991936	-0.109065	-2.0494	-0.682272	0.853811	1.28866	0.853811	1.28866	-0.372608	0.853811	-0.824397	-0.109065	YRDC	Q86U90
		0.0116674	0.0441694	-0.0791716	0.0402803	1.2873	1.2873	1.22758	1.07396	-1.18785	-1.26008	-1.1059	-1.33925	PYCR1	P32322
		-0.101303	-0.378011	-0.503604	0.0823855	1.28358	1.09553	1.40514	1.4394	-1.01269	-1.19974	-1.05534	-1.05534	GARS	P41250
		-0.453376	0.0420291	-0.210624	-0.714654	1.46532	2.01183	0.695543	0.882078	-0.622664	-0.893843	-1.39308	-0.808561	GRPEL2	Q8TAA5
		-0.660097	-0.501986	-0.820811	-0.424557	1.5925	1.77859	1.07782	1.01146	-0.901493	-0.820811	-0.347128	-0.983477	TIMM44	O43615
		-0.544903	-0.636032	-0.499338	-0.364951	1.57184	1.64221	0.757442	1.46514	-0.728315	-1.06053	-0.590467	-1.01209	MARS2	Q96GW9
		-0.610544	-0.480435	-0.815039	-0.501907	1.30838	1.54969	1.26876	1.47505	-0.933391	-0.700011	-0.745511	-0.815039	MTHFD2	P13995
		-0.589945	-0.340074	-0.824763	-0.420521	1.42926	1.54065	1.24177	1.35216	-0.925949	-0.72525	-0.871091	-0.866241	GPT2	Q8TD30
		-0.618231	-0.415229	-0.812538	-0.568735	1.55961	1.55426	1.26598	1.19809	-0.890796	-0.560374	-0.890796	-0.821234	SHMT2	P34897
		-0.429745	-0.449993	-0.544272	-0.419781	1.32737	1.5094	1.32737	1.38009	-0.872212	-0.876605	-0.973454	-0.978168	PCK2	Q16822
		-0.0803619	-0.458221	-0.973218	-0.615297	1.75884	1.58718	0.854316	1.16896	-1.03206	-0.559859	-0.890546	-0.75973	PDK1	Q15118
		-0.630109	-0.38944	-1.36419	0.018373	1.19196	1.34084	1.36519	1.44722	-1.03783	-0.737641	-0.419584	-0.78479	PCK1;PCK2	Q16822;P35558
		-0.606094	-0.820912	-0.292322	-0.606094	1.26026	1.55774	1.21704	0.907654	-1.09711	-1.32445	0.679683	-0.8754	COX18	Q8N8Q8
		-1.29197	-0.624871	-0.611844	-0.311406	1.19919	1.11642	1.68391	1.15794	-0.624871	-0.798294	0.321222	-1.21543	ADCK5	Q3MIX3
		-0.927201	-0.832534	-0.23661	-0.583268	1.65809	1.52256	1.25899	0.935487	-0.911537	-0.895192	-0.0459145	-0.942865	MAIP1	Q8WWC4
		-0.603519	-0.82303	-0.549313	-0.389913	1.67799	1.39032	1.3066	1.13539	-0.99209	-0.82303	-0.337316	-0.99209	LONP1	P36776
		-0.585483	-0.208892	-0.521564	-1.18739	1.77633	1.28842	1.4626	0.74031	-0.682427	-0.880577	-0.117807	-1.08352	TIMMDC1	Q9NPL8
		-1.33383	0.0253831	-0.310998	-0.66592	0.727281	1.74879	1.15592	1.35943	-1.51261	-0.469477	-0.0991045	-0.624866	LETMD1	Q6P1Q0
		-1.20893	-1.13516	-1.03335	-0.775132	1.59158	1.18655	1.41968	0.887762	-0.168699	0.22526	-0.128861	-0.860711	APOOL	Q6UXV4
		-0.890416	-1.93221	-0.287551	-0.761094	1.34485	1.1064	1.36768	1.21553	-0.107749	-0.17842	-0.400047	-0.476968	ATPSCKMT	Q6P4H8
		-0.0513211	-1.15671	-0.421801	-1.5171	0.787304	1.69777	1.26029	1.16142	-0.515834	0.172259	-0.238176	-1.1781	ADCK1	Q86TW2
