# Supplementary material for: Ribonucleotide synthesis by NME6 fuels mitochondrial gene expression
Source: EMBO J. 2023 Jul 13;42(18):e113256. doi: 10.15252/embj.2022113256 (PMC10505918; doi:10.15252/embj.2022113256)
Supplement: Supplementary file 10 — Source Data for Figure 3 [file EMBJ-42-e113256-s009.zip › Fig. 3/OCR_ECAR_3A.xls]

## Sheet: Sheet1
Figure 3A log2 FC OCR and ECAR
OCR	Time (minutes)	WT			NME6 KO			NME6 KO + WT			NME6 KO + H137N
	1.30806	217.273	188.467	197.052	90.3536	93.7811	88.6211	190.82	182.856	191.073	119.757	88.568	104.186
	7.80131	206.089	180.62	191.848	84.1589	88.9025	85.2761	178.205	175.371	184.437	110.846	84.1371	99.8871
	14.2889	198.718	178.663	191.173	82.1774	88.1486	84.1706	174.31	173.21	182.425	108.154	82.5501	98.0413
	20.8804	75.2278	60.5111	61.773	40.0309	36.8774	37.2208	64.6967	60.8725	61.6378	45.3742	36.8843	41.5213
	27.37	76.5097	62.3285	65.7677	39.6338	36.4093	37.8585	68.6571	62.9789	63.8501	45.7345	36.8515	41.8482
	33.8643	83.2256	66.9952	70.8857	38.798	37.2246	38.1113	75.853	68.5179	67.7587	46.2021	37.655	42.0223
	40.442	279.564	252.847	276.286	105.603	116.927	109.399	250.061	259.053	269.873	145.537	109.639	133.938
	46.9397	235.281	236.528	219.825	105.247	114.544	109.377	211.331	223.948	219.97	139.095	108.004	123.253
	53.422	202.224	188.548	181.089	96.9569	101.66	99.4636	176.851	186.494	180.517	123.515	97.772	108.482
	60.0169	42.2247	36.3699	36.81	22.0479	20.1963	20.1973	35.9711	35.9852	36.5635	22.8522	19.5004	23.2386
	66.5172	41.095	36.7302	37.3369	21.8286	20.1635	19.8118	36.8247	36.9571	36.6107	22.7075	20.9152	22.6096
	73.0185	39.1249	34.3907	36.0625	21.3034	18.8769	19.6047	34.754	35.0597	35.3127	22.3538	19.2903	21.9329
ECAR	Time (minutes)	WT			NME6 KO			NME6 KO + WT			NME6 KO + H137N
	1.30806	73.727	60.0814	60.7658	110.261	87.1285	90.4783	78.4297	74.4535	68.8494	102.785	99.1792	93.3098
	7.80131	75.4963	61.6016	62.0553	109.971	87.1719	91.475	79.2564	76.1351	70.3267	102.601	98.7526	93.442
	14.2889	75.5233	62.6276	61.8929	109.591	86.3083	91.0913	79.5177	76.558	70.5113	103.375	99.1057	92.8923
	20.8804	132.635	114.163	111.383	130.643	110.493	110.432	132.2	126.438	116.25	132.878	121.484	116.309
	27.37	129.724	110.859	103.157	127.094	106.322	103.507	128.526	122.434	108.107	127.652	118.482	109.558
	33.8643	128.3	108.577	98.5406	126.009	104.217	99.9292	126.525	120.187	104.027	126.525	117.198	107.036
	40.442	119.589	100.711	94.4781	119.727	100.269	100.325	116.322	110.486	99.1548	120.216	110.836	104.599
	46.9397	111.378	91.5931	84.7551	111.206	93.0141	88.553	107.993	103.416	87.6996	110.057	103.994	93.7209
	53.422	112.01	90.9109	84.5162	108.658	90.2583	86.1531	108.288	103.602	88.1287	107.198	100.918	91.4614
	60.0169	128.046	105.85	101.765	117.793	100.406	96.5774	123.577	117.278	106.126	118.846	109.091	104.065
	66.5172	123.29	101.153	93.4655	112.923	95.829	89.7626	119.233	112.927	97.0321	113.851	104.877	96.4928
	73.0185	117.775	97.7115	88.9673	110.542	93.121	87.0438	115.241	109.617	93.2112	110	102.019	93.513
