# Supplementary material for: Ribonucleotide synthesis by NME6 fuels mitochondrial gene expression
Source: EMBO J. 2023 Jul 13;42(18):e113256. doi: 10.15252/embj.2022113256 (PMC10505918; doi:10.15252/embj.2022113256)
Supplement: Supplementary file 10 — Source Data for Figure 3 [file EMBJ-42-e113256-s009.zip › Fig. 3/qPCR_3G.xls]

## Sheet: Sheet1
Figure 3G qPCR log2 FC
HLE	WT	NME6 KO
	-0.09444	0.291283
	0.308653	0.221732
	-0.27786	-0.7138
Huh6	WT	NME6 KO
	-0.11335	-0.30242
	0.618572	-0.62552
	-0.88842	-0.07293
HepG2	WT	NME6 KO
	0.389334	0.491299
	-0.393	-0.0715
	-0.10677	-0.37027
