# Supplementary material for: Ribonucleotide synthesis by NME6 fuels mitochondrial gene expression
Source: EMBO J. 2023 Jul 13;42(18):e113256. doi: 10.15252/embj.2022113256 (PMC10505918; doi:10.15252/embj.2022113256)
Supplement: Supplementary file 11 — Source Data for Figure 4 [file EMBJ-42-e113256-s012.zip]

Archive with 20 entries (17 files):
- Fig. 4/
- Fig. 4/Microscopy_4C.tif
- Fig. 4/Microscopy_4C_BrU/
- Fig. 4/Microscopy_4C_BrU/NME6_BrU_full cell_BrU_Channel 2.png
- Fig. 4/Microscopy_4C_BrU/NME6_BrU_full cell_mito_Channel 1.png
- Fig. 4/Microscopy_4C_BrU/NME6_BrU_full cell_NME6_Channel 3.png
- Fig. 4/Microscopy_4C_BrU/NME6_BrU_full cell_scale bar 20um_TM.png
- Fig. 4/Microscopy_4C_BrU/NME6_BrU_zoom_NME6 & BrU & mito.png
- Fig. 4/Microscopy_4C_BrU/NME6_BrU_zoom_NME6 & BrU_TM.png
- Fig. 4/Microscopy_4C_DNA/
- Fig. 4/Microscopy_4C_DNA/NME6_DNA_full cell_DNA_Channel 2.png
- Fig. 4/Microscopy_4C_DNA/NME6_DNA_full cell_mito_Channel 1.png
- Fig. 4/Microscopy_4C_DNA/NME6_DNA_full cell_NME6_Channel 3.png
- Fig. 4/Microscopy_4C_DNA/NME6_DNA_full cell_scale bar 20um_COmposite.png
- Fig. 4/Microscopy_4C_DNA/NME6_DNA_zoom_NME6 & DNA & mito.png
- Fig. 4/Microscopy_4C_DNA/NME6_DNA_zoom_NME6 & DNA.png
- Fig. 4/qPCR_4E.xls
- Fig. 4/qPCR_4F.xls
- Fig. 4/translation_rate_4B.xls
- Fig. 4/WB_Fig4A.pdf
