# Supplementary material for: Ribonucleotide synthesis by NME6 fuels mitochondrial gene expression
Source: EMBO J. 2023 Jul 13;42(18):e113256. doi: 10.15252/embj.2022113256 (PMC10505918; doi:10.15252/embj.2022113256)
Supplement: Supplementary file 11 — Source Data for Figure 4 [file EMBJ-42-e113256-s012.zip › Fig. 4/qPCR_4E.xls]

## Sheet: Sheet1
Figure 4E qPCR log2 FC
		Transcripts	WT			NME6 KO			NME6 KO + WT
	12S		-0.095	0.1157	-0.021	0.4873	0.4145	0.8574	-0.373	-0.127	0.0653
	16S		0.0498	-0.039	-0.011	0.6288	0.6469	0.9456	-0.075	-0.096	0.1227
	ND1		0.017723	-0.03388	0.016155	0.368944	0.415829	0.661484	-0.10729	-0.00796	0.212532
	ND2		-0.09	0.0323	0.0574	-0.432	-0.336	-0.086	-0.064	-0.028	0.2528
	CO1		-0.078	0.0271	0.0513	0.2262	0.6299	0.6585	-0.309	-0.006	0.0644
	CO2		-0.136	0.0518	0.0842	-0.603	-0.29	-0.212	-0.259	-0.154	0.1198
	ATP8		-0.12252	0.048357	0.074162	-1.15872	-0.85922	-0.70719	-0.25731	-0.45349	0.136961
	ATP6		-0.105	0.0374	0.0678	-1.25	-0.897	-0.753	-0.189	-0.056	0.1501
	CO3		-0.048	0.0159	0.032	-1.266	-0.919	-0.985	-0.218	-0.031	0.1296
	ND3		-0.141	0.0495	0.0911	-1.378	-1.073	-0.995	-0.049	0.1563	0.2397
	ND4		0.017	0.0765	-0.094	-1.758	-1.43	-1.261	-0.084	0.0193	0.2832
	ND5		-0.137	0.1083	0.0291	-1.229	-1.257	-0.888	-0.363	-0.206	0.0234
	CYTB		-0.049	-0.03	0.0785	-2.002	-1.853	-1.639	-0.2	-0.158	0.0759
	ND6		-0.03	-0.024	0.0534	-1.034	-1.141	-0.84	-0.347	-0.249	-0.144
