# Supplementary material for: Ribonucleotide synthesis by NME6 fuels mitochondrial gene expression
Source: EMBO J. 2023 Jul 13;42(18):e113256. doi: 10.15252/embj.2022113256 (PMC10505918; doi:10.15252/embj.2022113256)
Supplement: Supplementary file 11 — Source Data for Figure 4 [file EMBJ-42-e113256-s012.zip › Fig. 4/qPCR_4F.xls]

## Sheet: Sheet1
Figure 4F qPCR log2 FC
		Transcripts	WT			NME6 KO			NME6 KO + WT
	NDUFS4		-0.196229	0.121385	0.0748437	-0.198403	0.167522	0.269218	-0.06708	0.249063	0.275419
	NDUFA7		-0.248013	0.148063	0.0999502	-0.374604	0.087976	0.093379	-0.21027	0.122934	0.158151
	NDUFB8		-0.232059	0.212233	0.0198269	-0.373083	0.046209	0.067644	-0.12133	0.066269	0.102674
	SDHB		-0.19001	0.053201	0.136812	-0.32706	0.027065	0.003038	-0.2924	-0.0313	0.147399
	UQCRC2		-0.248753	0.151377	0.0973759	-0.365423	0.065582	0.122585	-0.0864	0.178091	0.201416
	COX7A2L		-0.33506	0.172304	0.162756	-0.367849	0.080893	-0.02575	-0.12904	0.028275	0.091463
