# Supplementary material for: Ribonucleotide synthesis by NME6 fuels mitochondrial gene expression
Source: EMBO J. 2023 Jul 13;42(18):e113256. doi: 10.15252/embj.2022113256 (PMC10505918; doi:10.15252/embj.2022113256)
Supplement: Supplementary file 11 — Source Data for Figure 4 [file EMBJ-42-e113256-s012.zip › Fig. 4/translation_rate_4B.xls]

## Sheet: Sheet1
Figure 4B translation rate log2 FC
	[min]	WT			NME6 KO			NME6 KO + WT
	15	0	0	0	-2.11539	-0.80007	-0.29185	-0.78409	-0.18209	-0.25711
	30	-0.13204	0.556974	0.235319	-1.12698	0.063379	-0.17471	-0.26473	0.745408	0.319592
	45	0.280123	0.973461	0.126546	-0.50122	0.490917	0.158901	0.142963	1.59811	0.657908
	60	0.345461	1.051	0.252428	-0.29721	0.806501	0.092817	0.785608	1.68015	0.535458
