# Supplementary material for: Ribonucleotide synthesis by NME6 fuels mitochondrial gene expression
Source: EMBO J. 2023 Jul 13;42(18):e113256. doi: 10.15252/embj.2022113256 (PMC10505918; doi:10.15252/embj.2022113256)
Supplement: Supplementary file 12 — Source Data for Figure 5 [file EMBJ-42-e113256-s006.zip]

Archive with 9 entries (8 files):
- Fig. 5/
- Fig. 5/CTP_dCTP_5H.xls
- Fig. 5/Nucleotides_5F.xls
- Fig. 5/OCR_5I.xls
- Fig. 5/OCR_ECAR_5D.xls
- Fig. 5/qPCR_5A.xls
- Fig. 5/qPCR_5C.xls
- Fig. 5/qPCR_5E.xls
- Fig. 5/qPCR_5G.xls
