# Supplementary material for: Ribonucleotide synthesis by NME6 fuels mitochondrial gene expression
Source: EMBO J. 2023 Jul 13;42(18):e113256. doi: 10.15252/embj.2022113256 (PMC10505918; doi:10.15252/embj.2022113256)
Supplement: Supplementary file 12 — Source Data for Figure 5 [file EMBJ-42-e113256-s006.zip › Fig. 5/CTP_dCTP_5H.xls]

## Sheet: Sheet1
Figure 5H CTP/dCTP log2 FC
		WT												NME6 KO
		-				C				U				-				C				U
mito CTP		0.121953	-0.11958	-0.00247	-0.01006	1.8765	0.850512	1.19049	0.889589	1.00341	0.971902	0.899389	0.84039	-1.8776	-2.19938	-1.92746	-1.9884	-1.15135	-1.06404	-0.97973	-1.27615	-1.36417	-1.3952	-1.31012	-1.20335
mito dCTP		0.0605843	-0.13013	0.269697	-0.200151	1.3985	0.130617	0.671994	0.549229	0.298946	0.672107	0.619227	0.40439	-2.85017	-4.33456	-3.64329	-2.87365	-1.65524	-2.18165	-1.35819	-1.7329	-1.80619		-1.95551	-2.27147
