# Supplementary material for: Ribonucleotide synthesis by NME6 fuels mitochondrial gene expression
Source: EMBO J. 2023 Jul 13;42(18):e113256. doi: 10.15252/embj.2022113256 (PMC10505918; doi:10.15252/embj.2022113256)
Supplement: Supplementary file 12 — Source Data for Figure 5 [file EMBJ-42-e113256-s006.zip › Fig. 5/Nucleotides_5F.xls]

## Sheet: Sheet1
Figure 5F (d)NTPs log2 FC
WCL rNTPs			WT				NME6 KO				NME6 KO + WT						Mito rNTPs		WT				NME6 KO				NME6 KO + WT
	ATP		-0.0126335	0.0190313	0.0442877	-0.0524972	-0.24952	-0.313648	-0.25021	-0.325283	-0.11074	-0.182899	-0.102703	-0.332021				ATP	-0.267534	0.298624	-0.132587	0.0385718	0.287503	0.425663	0.440889	0.642266	-0.00413378	0.0597891	0.215603	0.288186
	GTP		0.135724	0.0767874	-0.0405218	-0.193658	-0.0661522	-0.461353	-0.317976	-0.252366	-0.0699751	-0.117465	-0.161112	-0.327699				GTP	-0.154728	0.290235	-0.134251	-0.0473444	-0.409992	-0.662318	-0.452608	-0.0800252	-0.505094	-0.492262	-0.0944119	-0.12602
	CTP		-0.209273	-0.104283	0.136348	0.144883	-1.10313	-1.16787	-0.736279	-0.464416	-0.479722	-0.426546	-0.0461833	-0.192175				CTP	0.261961	0.153212	-0.324147	-0.167994	-1.96864	-2.22992	-1.92608	-1.41046	-0.453581	-0.528138	-0.355359	-0.511501
	UTP		-0.0958704	0.0497052	0.0928455	-0.0547406	-0.561526	-0.783553	-0.584957	-0.427282	-0.142526	-0.0488022	-0.059605	-0.0953057				UTP	-0.0354866	0.20632	-0.127678	-0.0660458	-0.437737	-0.651671	-0.391882	-0.210479	-0.406024	-0.329424	-0.220798	-0.0128451
WCL dNTPs		WT				NME6 KO				NME6 KO + WT							Mito dNTPs		WT				NME6 KO				NME6 KO + WT
	dATP	-0.00505209	0.134296	-0.0136422	-0.127604	-0.184139	-0.188411	-0.21107	-0.189094	-0.00319848	-0.138191	-0.21366	-0.189451					dATP	-0.0233985	0.305731	-0.265651	-0.0767068	0.664301	0.718993	0.534333	0.993451	0.0576463	0.401597	0.104748	0.423197
	dGTP																	dGTP
	dCTP	-0.0643806	0.222121	-0.0122067	-0.175237	-0.172153	-0.00838514	-0.1788	-0.109868	0.0451127	0.13086	-0.0161504	0.127032					dCTP	0.246533	0.0601664	-0.193206	-0.157784	-3.03696	-3.61236	-2.66412	-3.53233	-0.187632	-0.0372231	-0.150091	0.0608915
	dTTP	-0.0105691	0.00359318	0.0647039	-0.0604947	-0.518995	-0.624029	-0.432307	-0.258724	-0.116372	0.0899928	-0.0560911	0.0596539					dTTP	-0.0340819	0.116065	-0.0800427	-0.00934682	-0.518279	-0.495948	-0.414352	-0.328298	-0.438088	-0.197102	-0.237176	0.0168156
