# Supplementary material for: Ribonucleotide synthesis by NME6 fuels mitochondrial gene expression
Source: EMBO J. 2023 Jul 13;42(18):e113256. doi: 10.15252/embj.2022113256 (PMC10505918; doi:10.15252/embj.2022113256)
Supplement: Supplementary file 12 — Source Data for Figure 5 [file EMBJ-42-e113256-s006.zip › Fig. 5/OCR_5I.xls]

## Sheet: Sheet1
Figure 5I OCR log2 FC		WT															NME6 KO
		-			A			G			C			U			-			A			G			C			U
	Basal respiration	0.175384	0.00997	-0.21123	0.097854	0.017106	-0.0559	0.133314	0.074101	-0.002	0.237803	0.163642	0.251987	0.230658	0.123428	0.248959	-0.95703	-1.33298	-1.36973	-2.96403	-3.28831	-2.99242	-1.27372	-1.58696	-1.73497	-0.18916	-0.20845	-0.1837	-0.2266	-0.37751	-0.29861
	Maximal respiration	0.2318	-0.02075	-0.25157	-0.00402	0.123897	0.06532	0.185499	0.271051	0.182182	0.190131	0.182846	0.210465	0.13286	0.16548	0.254089	-1.16285	-1.54728	-1.56947	-3.5363	-3.74276	-3.45142	-1.56724	-1.88304	-2.13444	-0.42588	-0.30271	-0.217	-0.48372	-0.56278	-0.3252
