# Supplementary material for: Ribonucleotide synthesis by NME6 fuels mitochondrial gene expression
Source: EMBO J. 2023 Jul 13;42(18):e113256. doi: 10.15252/embj.2022113256 (PMC10505918; doi:10.15252/embj.2022113256)
Supplement: Supplementary file 12 — Source Data for Figure 5 [file EMBJ-42-e113256-s006.zip › Fig. 5/OCR_ECAR_5D.xls]

## Sheet: Sheet1
Figure 5D OCR and ECAR
OCR	[min]	WT			WT + Nucleosides			NME6 KO			NME6 KO + Nucleosides
	1.31118	169.914	193.434	158.995	198.662	217.791	161.298	71.1631	63.1458	70.9719	168.202	169.284	127.631
	7.86345	161.241	184.412	151.7	186.44	209.579	154.101	66.9815	59.1035	66.3278	160.425	162.641	122.386
	14.4134	158.723	182.378	150.475	183.151	207.067	153.354	66.0883	58.9027	65.5687	158.056	160.311	121.894
	21.0793	53.6287	65.7796	59.8362	59.232	71.476	48.3498	27.4004	32.5129	29.1526	57.1201	60.2095	42.3312
	27.6305	51.8494	63.2017	59.2526	58.0159	70.0871	49.0426	26.5408	31.4034	28.4682	56.9092	59.2344	41.6872
	34.196	51.6656	63.4061	59.7162	58.2462	70.1561	50.3373	25.8207	30.5746	27.9946	56.8559	59.3525	41.8349
	40.877	226.567	253.672	199.529	261.192	299.093	200.503	87.5445	80.2808	86.7301	227.166	227.931	162.777
	47.4402	185.115	215.692	178.428	210.581	241.754	182.34	90.1196	82.5734	88.6259	177.74	198.73	129.655
	53.981	154.209	183.004	156.933	175.065	204.43	160.768	81.1041	77.4938	79.3746	145.523	170.746	107.759
	60.6524	33.3262	44.6895	40.7139	35.0879	48.6962	26.6893	12.4767	18.958	15.353	36.7606	40.2271	25.4963
	67.2299	31.2796	42.2023	39.2329	33.2114	45.8588	25.4917	11.597	18.1617	14.1675	34.7737	38.6741	24.2668
	73.8081	29.0655	40.2695	37.9739	30.8404	43.4486	24.3136	10.3601	16.939	13.8813	32.6897	36.6686	23.4841
ECAR	[min]	WT			WT + Nucleosides			NME6 KO			NME6 KO + Nucleosides
	1.31118	51.6356	70.6059	57.5647	53.6655	63.903	54.5106	81.3631	99.8367	75.92	57.0787	71.4214	52.6315
	7.86345	51.8208	71.7526	59.6221	52.9133	65.7775	56.4262	81.3696	99.5888	76.8447	57.185	72.4496	53.8785
	14.4134	51.9424	71.8272	60.3267	52.9849	65.9559	56.8015	80.919	99.7274	76.8316	56.9825	72.2738	54.1884
	21.0793	90.1305	122.041	98.5333	95.2122	120.487	98.4496	95.969	112.053	93.3653	94.2117	114.632	86.8432
	27.6305	86.9488	118.752	93.4825	90.8951	116.867	93.4818	91.9681	108.415	87.7088	89.7457	111.113	81.2359
	34.196	85.3641	117.283	91.9883	88.5032	114.203	91.7229	89.8691	106.025	85.4486	86.7342	108.787	78.8755
	40.877	79.4022	109.615	86.1938	83.2939	105.005	87.0234	88.5625	105.24	84.2676	79.7603	100.403	73.5924
	47.4402	74.0619	100.973	78.817	77.0767	97.9978	78.166	78.5792	91.2323	73.9084	74.2589	89.5982	66.2484
	53.981	74.2277	101.386	79.066	76.904	98.4684	78.3212	75.6683	87.7785	71.5978	74.2607	89.7645	66.2237
	60.6524	84.5215	115.182	90.5802	88.1471	113.423	92.063	82.5044	93.4767	80.4711	85.4781	103.584	76.8883
	67.2299	79.7935	109.322	85.3101	83.8303	107.984	86.3901	78.4764	89.4407	75.4288	81.2861	99.017	72.6226
	73.8081	76.9989	105.347	82.5206	80.7693	104.115	83.6659	76.6497	87.3327	73.4908	78.2929	95.5677	70.3576
