# Supplementary material for: Ribonucleotide synthesis by NME6 fuels mitochondrial gene expression
Source: EMBO J. 2023 Jul 13;42(18):e113256. doi: 10.15252/embj.2022113256 (PMC10505918; doi:10.15252/embj.2022113256)
Supplement: Supplementary file 12 — Source Data for Figure 5 [file EMBJ-42-e113256-s006.zip › Fig. 5/qPCR_5A.xls]

## Sheet: Sheet1
Figure 5A qPCR log2 FC
rNTPs			WT			WT 100 µM			NME6 KO			NME6 KO 100 µM
	12S		-0.31175	0.044968	0.266785	-0.00295	0.086864	0.079102	0.495609	0.581583	0.639084	0.24888	0.64522	0.508043
	16S		-0.09457	-0.00786	0.102427	-0.05997	0.067284	0.039185	0.724222	0.649505	0.765295	0.195772	0.629818	0.727341
	ND1		-0.15589	0.013617	0.142271	0.047279	0.034359	0.025057	0.505632	0.374592	0.578497	0.582315	0.461515	0.343604
	ND2		-0.21498	0.231316	-0.01634	-0.07945	-0.14461	-0.03285	-0.18074	-0.30692	-0.2077	0.249748	0.191757	0.107725
	COX1		0.052204	0.052076	-0.10428	-0.3212	-0.23426	-0.29582	0.2862	0.332462	0.276361	0.161321	0.789112	0.478283
	COX2		-0.12598	0.001296	0.124688	-0.05934	0.049264	0.046811	-0.11262	-0.15942	-0.14245	0.225261	0.352367	0.289033
	ATP8		-0.18905	0.028961	0.160093	-0.08248	-0.00823	0.04265	-0.65351	-0.58633	-0.60901	-0.13019	0.192862	0.073069
	ATP6		0.133518	0.300939	-0.43446	0.263305	0.318767	-0.48012	-0.40357	-1.287	-0.90811	0.247945	-0.09199	-0.11763
	COX3		-0.07894	0.024087	0.054852	-0.01596	-0.07948	-0.01132	-0.68693	-0.74569	-0.66078	-0.07147	0.299155	0.293629
	ND3		-0.08846	-0.02971	0.118171	0.079574	0.139459	-0.30714	-1.28825	-1.22379	-1.15386	-0.0003	0.068748	-0.01982
	ND4		-0.10805	0.062294	0.045752	-0.02866	0.078648	0.107647	-1.157	-1.26443	-1.19356	0.035183	0.168392	0.103819
	ND5		-0.22991	0.009995	0.21991	-0.0139	0.074446	0.04983	-1.01235	-1.0945	-1.10497	0.026585	0.230071	0.092551
	CYTB		-0.11178	0.013875	0.097904	0.142309	0.216394	0.13001	-1.53807	-1.59076	-1.61954	-0.11025	0.04405	0.032974
	ND6		-0.203	0.127659	0.075337	0.129523	0.188098	0.113097	-0.72968	-0.91029	-0.87808	0.148941	0.452462	0.278483
dNTPs			WT			WT 100 µM			NME6 KO			NME6 KO 100 µM
	12S		-0.0246716	-0.137756	0.162428	-0.0113335	-0.582365	-0.192408	0.282551	0.741381	0.542225	0.0719528	0.230511	0.287579
	16S		-0.0771103	-0.0480709	0.125181	0.07131	-0.0287075	0.0997372	0.782047	0.845657	0.905042	0.540537	0.65077	0.691139
	ND1		0.100162	-0.13091	0.0307477	0.125861	-0.799199	-0.271945	0.720012	0.718738	0.619783	0.156749	0.357202	0.130224
	ND2		0.0777715	-0.0828139	0.00504239	0.0465328	-0.727879	-0.273759	0.251893	0.30795	0.117164	-0.189517	-0.0680129	-0.114861
	COX1		-0.025348	-0.0345987	0.0599467	0.636769	-0.0535062	0.0810687	0.937617	0.977685	0.778248	0.452767	0.554099	0.494702
	COX2		0.00541496	0.00356674	-0.0089817	0.342216	0.00409889	0.0309811	0.103949	0.0670185	-0.105473	-0.311827	-0.210129	-0.307007
	ATP8		0.0688337	-0.0796057	0.0107721	-0.0658366	-0.198125	-0.16676	-0.388247	-0.370913	-0.449864	-0.866847	-0.717259	-0.778897
	ATP6		-0.049764	-0.0426706	0.0924346	0.0351626	-0.142406	-0.0542367	-0.380777	-0.31286	-0.425208	-0.849477	-0.662692	-0.803409
	COX3		-0.0316035	-0.0286185	0.060222	0.0446084	-0.182082	-0.199296	-0.446149	-0.484698	-0.622225	-0.966811	-0.825459	-0.918095
	ND3		0.0199922	-0.0256869	0.00569471	-0.11547	-0.825314	-0.667838	-0.706767	-0.757069	-0.844126	-1.26061	-1.2439	-1.23901
	ND4		0.0526136	-0.0389716	-0.013642	0.192603	-0.3378	-0.155661	-0.873812	-0.834117	-1.01442	-1.31435	-1.14981	-1.25308
	ND5		-0.00270716	-0.13427	0.136978	0.391567	-0.466004	-0.0416075	-0.758177	-0.561383	-0.747651	-0.837176	-0.807011	-0.851357
	CYTB		-0.0300001	-0.0427965	0.0727965	0.242058	-0.255319	-0.0806135	-1.16288	-1.09192	-1.28208	-1.55335	-1.45557	-1.52597
	ND6		0.0214361	-0.10328	0.0818437	0.423522	-0.448891	0.00313886	-0.558596	-0.386008	-0.555218	-0.819064	-0.795773	-0.743874
