# Supplementary material for: Ribonucleotide synthesis by NME6 fuels mitochondrial gene expression
Source: EMBO J. 2023 Jul 13;42(18):e113256. doi: 10.15252/embj.2022113256 (PMC10505918; doi:10.15252/embj.2022113256)
Supplement: Supplementary file 12 — Source Data for Figure 5 [file EMBJ-42-e113256-s006.zip › Fig. 5/qPCR_5C.xls]

## Sheet: Sheet1
Figure 5C qPCR log2 FC
			WT			WT 100 µM			NME6 KO			NME6 KO 100 µM
	12S		-0.08841	-0.03038	0.118796	0.092948	0.271664	0.372416	0.386862	0.643	0.645224	0.374152	0.604884	0.762099
	16S		-0.14112	0.096151	0.04497	0.121347	0.246628	0.258829	0.892193	0.657626	0.868214	0.764093	0.730562	1.0483
	ND1		0.020764	-0.05053	0.029767	0.257512	0.142661	0.043088	0.639107	0.735829	0.701844	0.073254	0.616875	0.816739
	ND2		0.498637	-0.49899	0.000352	0.164719	0.082938	0.103373	0.098221	0.202395	0.085938	0.115014	0.459	0.483227
	COX1		-0.04001	-0.09111	0.131127	0.024966	0.075026	0.650208	0.56345	0.613032	0.7249	0.269528	0.644303	0.860154
	COX2		-0.06041	0.029041	0.03137	0.056812	0.05549	0.101185	-0.12765	-0.04251	-0.11634	0.266605	0.340935	0.500439
	ATP8		-0.04663	-0.01631	0.062936	-0.01402	0.053849	0.128909	-0.57098	-0.52142	-0.5577	0.029687	0.181376	0.34606
	ATP6		0.005299	-0.01252	0.007217	0.104893	0.121178	0.332886	-0.55722	-0.56794	-0.37682	0.195812	0.384907	0.433422
	COX3		-0.02426	0.006901	0.017357	0.174896	0.218508	0.3627	-0.43378	-0.5682	-0.53971	0.193649	0.401028	0.420931
	ND3		0.032609	-0.20071	0.168096	0.372194	0.338115	0.129775	-0.67679	-0.70623	-0.66042	0.133788	0.308173	0.640949
	ND4		-0.16155	0.060004	0.101542	0.231461	0.224517	0.276261	-0.9404	-0.97709	-0.97954	-0.08243	0.334443	0.423608
	ND5		-0.16997	-0.00692	0.176888	0.170189	0.348692	0.73711	-0.71687	-0.75861	-0.68423	-0.09076	0.458395	0.474632
	CYTB		-0.06284	0.015555	0.047286	0.273749	0.259827	0.472684	-1.22238	-1.2953	-1.28462	-0.05504	0.174967	0.329035
	ND6		-0.01946	-0.12175	0.141211	0.241526	0.379648	0.632826	-0.6304	-0.57285	-0.57584	0.056929	0.466219	0.54417
