# Supplementary material for: Ribonucleotide synthesis by NME6 fuels mitochondrial gene expression
Source: EMBO J. 2023 Jul 13;42(18):e113256. doi: 10.15252/embj.2022113256 (PMC10505918; doi:10.15252/embj.2022113256)
Supplement: Supplementary file 12 — Source Data for Figure 5 [file EMBJ-42-e113256-s006.zip › Fig. 5/qPCR_5E.xls]

## Sheet: Sheet1
Figure 5E qPCR log2 FC
			WT				WT + Nucs				WT UCK2 KD				WT UCK2 KD + Nucs				NME6 KO				NME6 KO + Nucs				NME6 KO UCK2 KD				NME6 KO UCK2 KD + Nucs
	CYTB		-0.28537	0.134382	0.150989	0	0.019153	-0.22918	-0.87555	0.457035	-0.50485	-0.210557	-0.314292	-0.79223	-0.58957	-0.97779	-0.61811	-0.8578	-1.62689	-0.87618	-1.42751	-2.62713	-0.199195	0.0232671	-0.79329	-0.32076	-2.02314	-2.09606	-2.1714	-2.023	-2.76889	-2.82361	-3.05853	-3.16813
