# Supplementary material for: Ribonucleotide synthesis by NME6 fuels mitochondrial gene expression
Source: EMBO J. 2023 Jul 13;42(18):e113256. doi: 10.15252/embj.2022113256 (PMC10505918; doi:10.15252/embj.2022113256)
Supplement: Supplementary file 12 — Source Data for Figure 5 [file EMBJ-42-e113256-s006.zip › Fig. 5/qPCR_5G.xls]

## Sheet: Sheet1
Figure 5G qPCR log2 FC			WT																				NME6 KO
			-				A				G				C				U				-				A				G				C				U
	CYTB		0.102253	-0.0425129	-0.251314	0.191574	-0.38987	-0.0544	0.046427	-0.38447	0.26622	0.109669	-0.07429	0.114168	0.510881	0.356186	-0.25267	-0.04412	0.763294	0.409975	-0.15022	0.484404	-1.28582	-1.47405	-1.43567	-1.13564	-3.24486	-3.298	-3.0191	-2.87497	-0.9341	-1.34258	-0.76911	-0.96365	0.065165	-0.11138	0.188166	-0.37576	-0.00152	-0.21399	-0.47571	0.008648
